# Supplementary material for: Dynamic bi-directional phosphorylation events associated with the reciprocal regulation of synapses during homeostatic up- and down-scaling
Source: Cell Rep. 2021 Aug 24;36(8):109583. doi: 10.1016/j.celrep.2021.109583 (PMC8411114; doi:10.1016/j.celrep.2021.109583)
Supplement: Table S1. Full list of LC- and MS-settings for the proteomic and phosphoproteomic analyses, related to STAR Methods [file mmc2.xlsx]

## Sheet: LC Gradients
Full Proteome			Phosphopeptides				Additional information
Gradient	180 min		Gradient	120 min			Buffer A: 100% MS-grade H2O, 0.1% FA
Total Length	213 min		Total length	153 min			Buffer B: 20% MS-grade H2O, 80% MS-grade Acetonitrile, 0.1% FA
Time	%B	Flow [µl/min]	Time	%B	Flow [µl/min]		trapping column: Acclaim Pepmap RSLC (#164535; 75µm ID, 20 mm L, 3 µm particle size, to 500bar)
0	4	300	0	4	300		analyt. column: EasySpray column (E803A; C18, 75 µm ID, 500 mm L, 2 µm particle size, to 1000 bar)
6	4	300	6	4	300		nano-HPLC: Dionex UltiMate 3000 RSLCnano
186	48	300	116	30	300
187	90	300	126	45	300
192	90	300	127	90	300
193	4	300	132	90	300
213	4	300	133	4	300
			153	4	300

## Sheet: MS Methods
Full proteome			Phosphopeptides
Parameter	Setting		Parameter	Setting
Global			Global
Duration (min)	213		Duration (min)	153
Advanced Peak Determination	False		Advanced Peak Determination	False
Default charge state	2		Default charge state	2
Internal Calibration	User-defined Lock-Mass		Internal Calibration	User-defined Lock-Mass
Current Lock Mass	445.12		Current Lock Mass	445.12
MS OT			MS OT
Detector Type	Orbitrap		Detector Type	Orbitrap
Orbitrap Resolution	120k		Orbitrap Resolution	120k
Scan Range	350-1400		Scan Range	350-1400
RF lens (%)	40		RF lens (%)	40
AGC target	200000		AGC target	200000
Maximum injection time (ms)	50		Maximum injection time (ms)	50
Data type	Profile		Data type	Profile
Polarity	Positive		Polarity	Positive
MIPS			MIPS
Monoisotopic peak Determination	Peptide		Monoisotopic peak Determination	Peptide
Intensity			Intensity
Filter type	Intensity threshold		Filter type	Intensity threshold
Include charge states	2 to 5		Include charge states	2 to 5
Include undetermined charge states	False		Include undetermined charge states	False
Include charge states 25 and higher	False		Include charge states 25 and higher	False
Dynamic exclusion			Dynamic exclusion
Exclude after n time	1		Exclude after n time	1
Exclusion duration (s)	30		Exclusion duration (s)	30
Mass tolerance	ppm		Mass tolerance	ppm
Low	10		Low	10
High	10		High	10
Exclude Isotopes	True		Exclude Isotopes	True
Perform dependent scan on single charge state precursor only	True		Perform dependent scan on single charge state precursor only	False
Data dependent			Data dependent
Data dependent mode	Cycle time		Data dependent mode	Cycle time
Time between master scans (s)	2		Time between master scans (s)	2
ddMS2 IT HCD			ddMS2 IT HCD
Isolation Mode	Quadrupol		Isolation Mode	Quadrupol
Isolation Window (m/z)	1.4		Isolation Window (m/z)	1.4
Isolation offset	Off		Isolation offset	Off
Activation Type	HCD		Activation Type	HCD
Collision Energy Mode	Fixed		Collision Energy Mode	Fixed
HCD Collision Energy (%)	30		HCD Collision Energy (%)	30
Detector Type	Ion Trap		Detector Type	Ion Trap
Ion Trap Scan Rate	Rapid		Ion Trap Scan Rate	Rapid
First mass (m/z)	180		First mass (m/z)	180
AGC target	10000		AGC target	15000
Maximum injection time (ms)	300		Maximum injection time (ms)	300
Data type	Centroid		Data type	Centroid
