# Supplementary material for: Dynamic bi-directional phosphorylation events associated with the reciprocal regulation of synapses during homeostatic up- and down-scaling
Source: Cell Rep. 2021 Aug 24;36(8):109583. doi: 10.1016/j.celrep.2021.109583 (PMC8411114; doi:10.1016/j.celrep.2021.109583)
Supplement: Table S3. Quantified and significantly regulated phosphorylation events during homeostatic scaling, related to Figures 1C and 1D [file mmc4.xlsx]

## Sheet: ph_events
Proteins	Positions within proteins	Amino acid	Multiplicity	Fasta headers	Genes	Sequence window	log2(BIC vs Ctrl 5min)	log2(BIC vsCtrl 15min)	log2(BIC vs Ctrl 24hrs)	log2(TTX vs Ctrl 5min)	log2(TTX vs Ctrl 15min)	log2(TTX vs Ctrl 24hrs)	p.adjust Bic5min	p.adjust Bic15min	p.adjust Bic24hrs	p.adjust TTX5min	p.adjust TTX15min	p.adjust TTX24hrs	Site Identifier	Protein	Position	Charge
A0A096MIT7;O70441	572;572	S	1	Synapsin-3 OS=Rattus norvegicus OX=10116 GN=Syn3 PE=1 SV=2;Synapsin-3 OS=Rattus norvegicus OX=10116 GN=Syn3 PE=1 SV=1	Syn3	SEDEAKAETIRNLRKSFASLFSD________	0.532584	0.268859	NA	0.467359	0.179572	-0.0247687	0.00706897	0.537563	NA	0.00965325	0.424028	0.965094	A0A096MIT7_S_1	A0A096MIT7	572	2
A0A096MIT7;O70441	578;578	S	1	Synapsin-3 OS=Rattus norvegicus OX=10116 GN=Syn3 PE=1 SV=2;Synapsin-3 OS=Rattus norvegicus OX=10116 GN=Syn3 PE=1 SV=1	Syn3	AETIRNLRKSFASLFSD______________	0.079991	-0.0201722	-0.0656347	-0.120822	-0.0162644	0.251906	0.569427	0.858549	0.174957	0.814398	0.926147	0.356008	A0A096MIT7_S_1	A0A096MIT7	578	2
A0A096MIT7;O70441	461;461	S	1	Synapsin-3 OS=Rattus norvegicus OX=10116 GN=Syn3 PE=1 SV=2;Synapsin-3 OS=Rattus norvegicus OX=10116 GN=Syn3 PE=1 SV=1	Syn3	SPQPPRSRSPSQQRLSPQGQQPVSPQSGSPQ	0.0211574	-0.189454	-0.577919	0.185648	-0.250702	-0.55785	0.623929	0.359163	0.0101486	0.257308	0.470055	7.60242e-05	A0A096MIT7_S_1	A0A096MIT7	461	2
A0A096MIT7;O70441	469;469	S	1	Synapsin-3 OS=Rattus norvegicus OX=10116 GN=Syn3 PE=1 SV=2;Synapsin-3 OS=Rattus norvegicus OX=10116 GN=Syn3 PE=1 SV=1	Syn3	SPSQQRLSPQGQQPVSPQSGSPQQQRSPGSP	-0.30002	-0.250829	-0.330567	-0.00958417	0.0623575	-0.383717	0.0215593	0.000202422	3.52083e-05	0.305916	0.949087	2.70747e-05	A0A096MIT7_S_1	A0A096MIT7	469	3
A0A096MIT7;O70441	483;483	S	1	Synapsin-3 OS=Rattus norvegicus OX=10116 GN=Syn3 PE=1 SV=2;Synapsin-3 OS=Rattus norvegicus OX=10116 GN=Syn3 PE=1 SV=1	Syn3	VSPQSGSPQQQRSPGSPQLSRASGGSSPNQA	-0.226693	-0.0424875	0.0991992	-0.0099675	-0.0893342	-0.487963	0.36557	0.538951	0.714148	0.919597	0.724103	0.0448575	A0A096MIT7_S_1	A0A096MIT7	483	2
A0A096MIT7;O70441	540;540	S	1	Synapsin-3 OS=Rattus norvegicus OX=10116 GN=Syn3 PE=1 SV=2;Synapsin-3 OS=Rattus norvegicus OX=10116 GN=Syn3 PE=1 SV=1	Syn3	PQKTASPHPHLNKSQSLTNSLSTSDTSHRGT	0.341326	0.05525	0.0748925	-0.260213	-0.120337	-0.218342	0.00171459	0.528564	0.928358	0.000170522	0.374239	0.0223357	A0A096MIT7_S_1	A0A096MIT7	540	2
A0A096MIW3;A0A0G2K087;A0A0G2KAG1;A0A096MIV8;F1M9X3;A0A096MJ80;Q710E6	709;1081;1083;24;1080;1081;1082	S	1	SUN domain-containing ossification factor OS=Rattus norvegicus OX=10116 GN=Suco PE=1 SV=1;SUN domain-containing ossification factor OS=Rattus norvegicus OX=10116 GN=Suco PE=1 SV=1;SUN domain-containing ossification factor OS=Rattus norvegicus OX=10116 GN=S	Suco	MNLKRRTSFPLIRSKSLQFTGKEVDPNDLYI	-0.123406	-0.0473627	0.110449	-0.25935	-0.337636	0.192442	0.948135	0.936833	0.717231	0.607066	0.235325	0.553713	A0A096MIW3_S_1	A0A096MIW3	709	2
A0A096MIZ1;D4A4D8;A0A096MJ96	315;230;76	S	1	Paralemmin 2 OS=Rattus norvegicus OX=10116 GN=Palm2 PE=1 SV=1;Uncharacterized protein OS=Rattus norvegicus OX=10116 PE=1 SV=3;Uncharacterized protein (Fragment) OS=Rattus norvegicus OX=10116 PE=1 SV=1	Palm2	TIKAELVLIDEDDEKSLREKTVTDVSTIDGN	0.121802	-0.345547	0.394078	0.27249	-0.229451	0.215934	0.586131	0.000356253	0.0317716	0.00202099	0.106482	0.377313	A0A096MIZ1_S_1	A0A096MIZ1	315	3
A0A096MJ27	294	S	1	VWFA domain-containing protein (Fragment) OS=Rattus norvegicus OX=10116 GN=Mdn1 PE=1 SV=1	Mdn1	GNLNKNKKHQGEEEDSEPEDVEQGQEKINEQ	-0.205938	-0.153014	NA	-0.260945	-0.153174	NA	0.692983	0.62922	NA	0.239337	0.667741	NA	A0A096MJ27_S_1	A0A096MJ27	294	3
A0A096MJ99;D4A560	30;30	S	1	Vesicle-associated membrane protein 4 OS=Rattus norvegicus OX=10116 GN=Vamp4 PE=1 SV=1;Vesicle-associated membrane protein 4 OS=Rattus norvegicus OX=10116 GN=Vamp4 PE=1 SV=1	Vamp4	TGSVKSERRNLLEDDSDEEEDFFLRGPSGPR	0.158129	-0.333975	0.339083	0.269956	-0.369264	0.061814	0.513644	0.0817677	0.609813	0.285256	0.190689	0.977707	A0A096MJ99_S_1	A0A096MJ99	30	2
A0A096MJD9;A0A096MK43;A0A096MJ09;A0A096MK88;A0A096MJY4;A0A096MK01;A0A096MKI4;A0A096MJ23;A0A096MJZ6	220;220;220;222;222;174;222;222;174	S	1	Myocyte-specific enhancer factor 2C OS=Rattus norvegicus OX=10116 GN=Mef2c PE=1 SV=1;Myocyte-specific enhancer factor 2C OS=Rattus norvegicus OX=10116 GN=Mef2c PE=1 SV=1;Myocyte-specific enhancer factor 2C OS=Rattus norvegicus OX=10116 GN=Mef2c PE=1 SV=1;M	Mef2c	GAGTSAGNGYGNPRNSPGLLVSPGNLNKNIQ	NA	NA	NA	NA	-0.0738779	0.168568	NA	NA	NA	NA	0.866166	0.356485	A0A096MJD9_S_1	A0A096MJD9	220	2
A0A096MJH0	40	S	1	Ubiquitin-conjugating enzyme E2, J1 (Fragment) OS=Rattus norvegicus OX=10116 GN=Ube2j1 PE=4 SV=1	Ube2j1	SPRQRRAQQQSQRRSSASPDVLQGQPPRANH	-0.0767872	0.677014	0.160968	-0.102358	0.462147	-0.480633	0.968832	0.333093	0.0667129	0.610754	0.719014	0.00100636	A0A096MJH0_S_1	A0A096MJH0	40	2
A0A096MJL2;Q3B8Q0;M0R8A4;M0R7M8	176;218;139;211	S	1	Calponin-homology (CH) domain-containing protein (Fragment) OS=Rattus norvegicus OX=10116 PE=4 SV=1;Microtubule-associated protein RP/EB family member 2 OS=Rattus norvegicus OX=10116 GN=Mapre2 PE=1 SV=1;Uncharacterized protein OS=Rattus norvegicus OX=10116	Mapre2	GAAKSSPAAKPGSTPSRPSSAKRASSSGSAS	NA	-0.682714	NA	NA	NA	NA	NA	0.376592	NA	NA	NA	NA	Q3B8Q0_S_1	Q3B8Q0	218	2
A0A096MJM8;F7FJR8	133;238	S	1	LAS1-like, ribosome biogenesis factor (Fragment) OS=Rattus norvegicus OX=10116 GN=Las1l PE=1 SV=1;LAS1-like, ribosome biogenesis factor OS=Rattus norvegicus OX=10116 GN=Las1l PE=1 SV=1	Las1l	AVTDDANTKGNEEVASHPELSPRHKELYEKA	-0.0419079	-0.3122	-0.441576	-0.229308	-0.0146518	0.180149	0.772437	0.00252434	0.00828121	0.538866	0.568512	0.525098	A0A096MJM8_S_1	A0A096MJM8	133	2
A0A096MJN4;A0A0G2JVC7;A0A096MJW0;A0JN02;A0A096MJT3;E9PST0	306;204;226;207;207;226	S	1	Septin 4 OS=Rattus norvegicus OX=10116 GN=Sept4 PE=1 SV=1;Septin 4 OS=Rattus norvegicus OX=10116 GN=Sept4 PE=1 SV=1;Septin 4 OS=Rattus norvegicus OX=10116 GN=Sept4 PE=1 SV=1;Sept4 protein OS=Rattus norvegicus OX=10116 GN=Sept4 PE=1 SV=1;Septin 4 OS=Rattus	Sept4	IEHFGIKIYQFPDCDSDEDEDFKLQDQALKE	-0.0142616	-0.155622	-0.32529	-0.0578306	-0.125693	-0.32967	0.374483	0.0967378	0.0280641	0.243457	0.449087	0.0367403	A0A096MJN4_S_1	A0A096MJN4	306	2
A0A096MJN4;A0A096MJ87	99;118	S	1	Septin 4 OS=Rattus norvegicus OX=10116 GN=Sept4 PE=1 SV=1;Septin 4 (Fragment) OS=Rattus norvegicus OX=10116 GN=Sept4 PE=1 SV=6	Sept4	SRPRSPWGKLDPYDSSEDDKEYVGFATLPNQ	NA	NA	-0.396518	NA	NA	-0.135145	NA	NA	0.145446	NA	NA	0.744387	A0A096MJN4_S_1	A0A096MJN4	99	3
A0A096MJN4;A0A096MJ87	49;68	S	1	Septin 4 OS=Rattus norvegicus OX=10116 GN=Sept4 PE=1 SV=1;Septin 4 (Fragment) OS=Rattus norvegicus OX=10116 GN=Sept4 PE=1 SV=6	Sept4	KTRVARPQILEPRPQSPDLCDDDVEFRATLW	NA	NA	NA	-0.111383	NA	NA	NA	NA	NA	0.667136	NA	NA	A0A096MJN4_S_1	A0A096MJN4	49	4
Q4V8J5;A0A096MJP9	121;121	S	1	DNA damage-inducible 1 homolog 2 OS=Rattus norvegicus OX=10116 GN=Ddi2 PE=1 SV=1;DNA damage-inducible 1 homolog 2 OS=Rattus norvegicus OX=10116 GN=Ddi2 PE=1 SV=1	Ddi2	NPQQRQLPRTQAQLLSPGERTSTPQGLDSPA	NA	0.0743656	NA	NA	0.197252	NA	NA	0.793487	NA	NA	0.000134485	NA	Q4V8J5_S_1	Q4V8J5	121	2
A0A096MJS3;A0A096MK47	77;85	S	1	Muscular LMNA-interacting protein (Fragment) OS=Rattus norvegicus OX=10116 GN=Mlip PE=1 SV=1;Muscular LMNA-interacting protein OS=Rattus norvegicus OX=10116 GN=Mlip PE=1 SV=1	Mlip	QKGDLFKAEYVFIVDSDGEDEATCRQGEQGP	0.0484365	-0.378848	NA	0.23763	-0.114383	NA	0.636041	0.0201993	NA	0.699156	0.873499	NA	A0A096MJS3_S_1	A0A096MJS3	77	2
A0A096MJS3;A0A096MK47	409;442	S	1	Muscular LMNA-interacting protein (Fragment) OS=Rattus norvegicus OX=10116 GN=Mlip PE=1 SV=1;Muscular LMNA-interacting protein OS=Rattus norvegicus OX=10116 GN=Mlip PE=1 SV=1	Mlip	SFFSKTTPLSQAQPPSPPALASSSYAATDTE	NA	-0.062611	-0.0692031	NA	-0.216339	0.190307	NA	0.202544	0.0576255	NA	0.269978	0.560263	A0A096MJS3_S_1	A0A096MJS3	409	3
A0A096MJT6;F1LVK0	4124;3670	S	1	Similar to RIKEN cDNA D630029K19 OS=Rattus norvegicus OX=10116 GN=RGD1307100 PE=1 SV=1;Similar to RIKEN cDNA D630029K19 OS=Rattus norvegicus OX=10116 GN=RGD1307100 PE=1 SV=3	RGD1307100	TSASKAGMPGSSGLGSPLGRSRHSSSQSDLT	NA	NA	NA	0.256774	NA	0.224939	NA	NA	NA	0.0314547	NA	0.128737	A0A096MJT6_S_1	A0A096MJT6	4124	2
A0A096MJT6;F1LVK0	628;205	S	1	Similar to RIKEN cDNA D630029K19 OS=Rattus norvegicus OX=10116 GN=RGD1307100 PE=1 SV=1;Similar to RIKEN cDNA D630029K19 OS=Rattus norvegicus OX=10116 GN=RGD1307100 PE=1 SV=3	RGD1307100	PNKMAAEAGVPAECQSGQKTVKPKWRNVTQE	0.0624467	-0.0430888	NA	-0.216814	NA	-0.167391	0.250759	0.371433	NA	0.060949	NA	0.414172	A0A096MJT6_S_1	A0A096MJT6	628	2
A0A096MJT6;F1LVK0	1355;932	S	1	Similar to RIKEN cDNA D630029K19 OS=Rattus norvegicus OX=10116 GN=RGD1307100 PE=1 SV=1;Similar to RIKEN cDNA D630029K19 OS=Rattus norvegicus OX=10116 GN=RGD1307100 PE=1 SV=3	RGD1307100	QFSSDVSRSDENVLDSPKQRRSFGSFPYTPS	NA	0.026258	NA	NA	NA	NA	NA	0.636272	NA	NA	NA	NA	A0A096MJT6_S_1	A0A096MJT6	1355	2
A0A096MJT6;F1LVK0	1252;829	S	1	Similar to RIKEN cDNA D630029K19 OS=Rattus norvegicus OX=10116 GN=RGD1307100 PE=1 SV=1;Similar to RIKEN cDNA D630029K19 OS=Rattus norvegicus OX=10116 GN=RGD1307100 PE=1 SV=3	RGD1307100	SSSSAAQPLLAGEKESPSSVADGPAVQKEFL	NA	-0.0759083	NA	NA	-0.000567067	NA	NA	0.335597	NA	NA	0.983053	NA	A0A096MJT6_S_1	A0A096MJT6	1252	3
A0A096MJT6;F1LVK0	1681;1258	S	1	Similar to RIKEN cDNA D630029K19 OS=Rattus norvegicus OX=10116 GN=RGD1307100 PE=1 SV=1;Similar to RIKEN cDNA D630029K19 OS=Rattus norvegicus OX=10116 GN=RGD1307100 PE=1 SV=3	RGD1307100	REAVQNSKTTFSENLSPKQDIRGSKTEHPMI	-0.0814488	NA	0.238578	0.299631	NA	-0.0355111	0.872	NA	0.0701889	0.49062	NA	0.589586	A0A096MJT6_S_1	A0A096MJT6	1681	2
A0A096MJT6;F1LVK0	4614;4160	S	1	Similar to RIKEN cDNA D630029K19 OS=Rattus norvegicus OX=10116 GN=RGD1307100 PE=1 SV=1;Similar to RIKEN cDNA D630029K19 OS=Rattus norvegicus OX=10116 GN=RGD1307100 PE=1 SV=3	RGD1307100	PYLPPKTVTNNLEKNSQEQLLDAAHHRHWPG	NA	NA	-0.0960347	NA	NA	NA	NA	NA	0.852021	NA	NA	NA	A0A096MJT6_S_1	A0A096MJT6	4614	3
A0A096MJT6;F1LVK0	2755;2332	S	1	Similar to RIKEN cDNA D630029K19 OS=Rattus norvegicus OX=10116 GN=RGD1307100 PE=1 SV=1;Similar to RIKEN cDNA D630029K19 OS=Rattus norvegicus OX=10116 GN=RGD1307100 PE=1 SV=3	RGD1307100	EPTCRVVFENEQDSNSLTKTQRKRSLVTAEP	0.00355917	0.0100333	-0.0434704	NA	0.0504688	-0.0719354	0.994363	0.158865	0.557098	NA	0.474568	0.377313	A0A096MJT6_S_1	A0A096MJT6	2755	2
A0A096MJT6;F1LVK0	2603;2180	S	1	Similar to RIKEN cDNA D630029K19 OS=Rattus norvegicus OX=10116 GN=RGD1307100 PE=1 SV=1;Similar to RIKEN cDNA D630029K19 OS=Rattus norvegicus OX=10116 GN=RGD1307100 PE=1 SV=3	RGD1307100	TQTDIKLSRYTAGSASPTPTFKTRKHRDFRS	-0.265258	NA	NA	-0.118612	NA	NA	0.706791	NA	NA	0.818921	NA	NA	A0A096MJT6_S_1	A0A096MJT6	2603	2
A0A096MJX5	261	S	1	Similar to Hypothetical protein MGC11690 OS=Rattus norvegicus OX=10116 GN=RGD1305178 PE=1 SV=1	RGD1305178	RPLRVGDTEKPEPERSPPNRKRPANEKATDD	0.119991	0.524693	0.247972	-0.339767	-0.0779874	-0.298384	0.415892	0.0155353	0.414086	0.00386849	0.646914	0.162163	A0A096MJX5_S_1	A0A096MJX5	261	3
A0A096MJZ0	56	S	1	Dynein light chain 1, axonemal OS=Rattus norvegicus OX=10116 GN=Dnal1 PE=1 SV=1	Dnal1	DASLSTLANCEKLSLSTNCIEKIANLNGLKN	NA	0.150484	0.0534394	NA	0.271632	-0.020939	NA	0.847335	0.963144	NA	0.681843	0.973728	A0A096MJZ0_S_1	A0A096MJZ0	56	2
A0A0G2K2E3;A0A096MKC1;Q62844	21;21;21	S	1	Tyrosine-protein kinase OS=Rattus norvegicus OX=10116 GN=Fyn PE=1 SV=1;Tyrosine-protein kinase OS=Rattus norvegicus OX=10116 GN=Fyn PE=1 SV=1;Tyrosine-protein kinase Fyn OS=Rattus norvegicus OX=10116 GN=Fyn PE=1 SV=1	Fyn	CKDKEAAKLTEERDGSLNQSSGYRYGTDPTP	NA	0.350772	0.11248	NA	-0.0317884	0.220268	NA	0.0207933	0.979105	NA	0.79934	0.353769	A0A0G2K2E3_S_1	A0A0G2K2E3	21	2
A0A096MKF1;F1LPI7	38;38	S	1	Inositol hexakisphosphate and diphosphoinositol-pentakisphosphate kinase (Fragment) OS=Rattus norvegicus OX=10116 GN=Ppip5k2 PE=1 SV=1;Inositol hexakisphosphate and diphosphoinositol-pentakisphosphate kinase OS=Rattus norvegicus OX=10116 GN=Ppip5k2 PE=1 SV	Ppip5k2	RFFHHADEEEEEEEESPPERQIVVGICSMAK	-0.0624348	0.0343359	0.174756	-0.109001	-0.0950731	-0.208746	0.775914	0.639735	0.300643	0.594065	0.597001	0.168796	A0A096MKF1_S_1	A0A096MKF1	38	3
A0A096P6M3;A0A096P6M8;F1LNC5;Q9JIS1	1219;1246;1276;1276	S	1	Regulating synaptic membrane exocytosis protein 2 OS=Rattus norvegicus OX=10116 GN=Rims2 PE=1 SV=2;Regulating synaptic membrane exocytosis protein 2 OS=Rattus norvegicus OX=10116 GN=Rims2 PE=1 SV=2;Regulating synaptic membrane exocytosis protein 2 OS=Rattu	Rims2	ISGDMCSLEKNDGSQSDTAVGALGTSGKKRR	0.365349	0.0768383	-0.141145	1.79667e-05	0.0961111	-0.15844	0.129947	0.987818	0.692194	0.870974	0.993537	0.343162	A0A096P6M3_S_1	A0A096P6M3	1219	2
A0A096P6M3;A0A096P6M8;F1LNC5;Q9JIS1	424;426;482;482	S	1	Regulating synaptic membrane exocytosis protein 2 OS=Rattus norvegicus OX=10116 GN=Rims2 PE=1 SV=2;Regulating synaptic membrane exocytosis protein 2 OS=Rattus norvegicus OX=10116 GN=Rims2 PE=1 SV=2;Regulating synaptic membrane exocytosis protein 2 OS=Rattu	Rims2	RKTKREKMETMLRNDSLSSDQSESVRPPPPR	NA	NA	0.444396	NA	NA	0.537119	NA	NA	0.0300869	NA	NA	0.0269759	A0A096P6M3_S_1	A0A096P6M3	424	2
A0A096P6M3;A0A096P6M8;F1LNC5;Q9JIS1	311;313;369;369	S	1	Regulating synaptic membrane exocytosis protein 2 OS=Rattus norvegicus OX=10116 GN=Rims2 PE=1 SV=2;Regulating synaptic membrane exocytosis protein 2 OS=Rattus norvegicus OX=10116 GN=Rims2 PE=1 SV=2;Regulating synaptic membrane exocytosis protein 2 OS=Rattu	Rims2	RIHAEVSRARHERRHSDVSLANAELEDSRIS	0.0301085	0.165887	0.390951	-0.171119	0.0821311	-0.205463	0.93792	0.6743	0.14526	0.469756	0.548165	0.955356	A0A096P6M3_S_1	A0A096P6M3	311	3
A0A096P6M3;A0A096P6M8;F1LNC5;Q9JIS1	1048;1050;1106;1106	S	1	Regulating synaptic membrane exocytosis protein 2 OS=Rattus norvegicus OX=10116 GN=Rims2 PE=1 SV=2;Regulating synaptic membrane exocytosis protein 2 OS=Rattus norvegicus OX=10116 GN=Rims2 PE=1 SV=2;Regulating synaptic membrane exocytosis protein 2 OS=Rattu	Rims2	PALSRSHPRTGSVQTSPSSTPVTGRRGRQLP	0.0437942	0.00295958	-0.0104188	-0.08747	0.0654346	0.157753	0.876564	0.880339	0.2631	0.554984	0.675824	0.261021	A0A096P6M3_S_1	A0A096P6M3	1048	2
A0A096P6M3;A0A096P6M8;F1LNC5;Q9JIS1;A0A0G2KAV8;F1LYS1;A0A0G2KA18;A0A0G2K708;A0A0G2JT77;Q9JIR4	277;279;335;335;274;379;379;378;379;379	S	1	Regulating synaptic membrane exocytosis protein 2 OS=Rattus norvegicus OX=10116 GN=Rims2 PE=1 SV=2;Regulating synaptic membrane exocytosis protein 2 OS=Rattus norvegicus OX=10116 GN=Rims2 PE=1 SV=2;Regulating synaptic membrane exocytosis protein 2 OS=Rattu	Rims2	DQKQRKEEEYQTRYRSDPNLARYPVKAPPEE;YERQRREEEYQARYRSDPNLARYPVKPQPYE	NA	NA	NA	0.0613278	NA	NA	NA	NA	NA	0.518561	NA	NA	A0A0G2KAV8_S_1	A0A0G2KAV8	274	3
A0A0A0MP77;A0A0G2JU11;F1M386	1020;1383;1222	S	1	Rap guanine nucleotide exchange factor 2 OS=Rattus norvegicus OX=10116 GN=Rapgef2 PE=1 SV=1;Rap guanine nucleotide exchange factor 2 OS=Rattus norvegicus OX=10116 GN=Rapgef2 PE=1 SV=1;Rap guanine nucleotide exchange factor 2 OS=Rattus norvegicus OX=10116 G	Rapgef2	VSESRGLYAAATVISSPSTEELSHDQGDRAS	-0.476763	NA	NA	NA	NA	0.317057	0.209214	NA	NA	NA	NA	0.829429	A0A0G2JU11_S_1	A0A0G2JU11	1383	3
A0A0A0MP77;A0A0G2JU11;F1M386	391;746;585	S	1	Rap guanine nucleotide exchange factor 2 OS=Rattus norvegicus OX=10116 GN=Rapgef2 PE=1 SV=1;Rap guanine nucleotide exchange factor 2 OS=Rattus norvegicus OX=10116 GN=Rapgef2 PE=1 SV=1;Rap guanine nucleotide exchange factor 2 OS=Rattus norvegicus OX=10116 G	Rapgef2	KHIPAALPVSGTLSSSNPDLLQSHHRILDFS	-1.1964	0.227105	-0.50988	0.248111	NA	0.708104	0.733321	0.450836	0.567625	0.219794	NA	8.82444e-05	A0A0G2JU11_S_1	A0A0G2JU11	746	3
A0A0A0MP77;A0A0G2JU11;F1M386	892;1255;1094	S	1	Rap guanine nucleotide exchange factor 2 OS=Rattus norvegicus OX=10116 GN=Rapgef2 PE=1 SV=1;Rap guanine nucleotide exchange factor 2 OS=Rattus norvegicus OX=10116 GN=Rapgef2 PE=1 SV=1;Rap guanine nucleotide exchange factor 2 OS=Rattus norvegicus OX=10116 G	Rapgef2	SPQALKKILSLSEEGSLERHRKQAEDTISNA	NA	0.974738	NA	-0.00930688	0.333826	0.0455625	NA	1.31675e-08	NA	0.996468	0.000365761	0.925136	A0A0G2JU11_S_1	A0A0G2JU11	1255	2
A0A0A0MP77;A0A0G2JU11;F1M386	758;1121;960	S	1	Rap guanine nucleotide exchange factor 2 OS=Rattus norvegicus OX=10116 GN=Rapgef2 PE=1 SV=1;Rap guanine nucleotide exchange factor 2 OS=Rattus norvegicus OX=10116 GN=Rapgef2 PE=1 SV=1;Rap guanine nucleotide exchange factor 2 OS=Rattus norvegicus OX=10116 G	Rapgef2	DVAQTGGHKKRVRRSSFLNAKKLYEDAQMAR	0.0732475	0.553763	0.260141	0.107741	-0.108371	-0.193943	0.170882	0.00747082	0.0128882	0.567419	0.768842	0.456202	A0A0G2JU11_S_1	A0A0G2JU11	1121	2
A0A0A0MP77;A0A0G2JU11;F1M386	820;1183;1022	S	1	Rap guanine nucleotide exchange factor 2 OS=Rattus norvegicus OX=10116 GN=Rapgef2 PE=1 SV=1;Rap guanine nucleotide exchange factor 2 OS=Rattus norvegicus OX=10116 GN=Rapgef2 PE=1 SV=1;Rap guanine nucleotide exchange factor 2 OS=Rattus norvegicus OX=10116 G	Rapgef2	LPKNPADRKPVKSETSPVAPRAGPQQKAQPQ	-0.74471	-0.641548	-0.0686842	0.225149	0.504615	1.14674	5.01886e-05	7.07753e-05	0.250614	0.188443	0.00990999	0.000286392	A0A0G2JU11_S_1	A0A0G2JU11	1183	2
A0A0A0MXU2;A0A0G2K9F9;O35828	778;913;912	S	1	Coronin OS=Rattus norvegicus OX=10116 GN=Coro7 PE=1 SV=2;Coronin OS=Rattus norvegicus OX=10116 GN=Coro7 PE=1 SV=1;Coronin-7 OS=Rattus norvegicus OX=10116 GN=Coro7 PE=1 SV=2	Coro7	MVAKLGNREDPLPQDSFEGVDEDEWD_____	0.611294	NA	-0.704915	-0.487977	NA	NA	5.38356e-06	NA	0.0001026	0.0334821	NA	NA	A0A0A0MXU2_S_1	A0A0A0MXU2	778	3
A0A0A0MXV8;O88871	883;883	S	1	Gamma-aminobutyric acid type B receptor subunit 2 OS=Rattus norvegicus OX=10116 GN=Gabbr2 PE=1 SV=1;Gamma-aminobutyric acid type B receptor subunit 2 OS=Rattus norvegicus OX=10116 GN=Gabbr2 PE=1 SV=2	Gabbr2	TEPSRTCKDPIEDINSPEHIQRRLSLQLPIL	-0.0197813	-0.0357867	-0.162796	-0.221384	-0.109637	0.172148	0.927463	0.324003	0.259386	0.984476	0.283777	0.0969275	A0A0A0MXV8_S_1	A0A0A0MXV8	883	2
A0A0A0MXW5;Q5M831	66;3	S	1	Dysbindin domain-containing protein 1 OS=Rattus norvegicus OX=10116 GN=Dbndd1 PE=1 SV=1;Dysbindin domain-containing protein 1 OS=Rattus norvegicus OX=10116 GN=Dbndd1 PE=1 SV=1	Dbndd1	PPLPTPLADPIGRMESPEGAGPGEITKEVKV	-0.00530808	0.0729205	-0.129681	-0.0888861	-0.035305	0.272765	0.728399	0.62647	0.0189657	0.717406	0.652445	0.0202217	A0A0A0MXW5_S_1	A0A0A0MXW5	66	2
A0A0A0MY08;Q69FB3	530;531	S	1	Junctophilin OS=Rattus norvegicus OX=10116 GN=Jph4 PE=3 SV=2;Junctophilin-4 OS=Rattus norvegicus OX=10116 GN=Jph4 PE=2 SV=1	Jph4	AEDEAGMQGPGPRDGSPLLGGCSDSSGSLRE	NA	NA	NA	NA	NA	0.0967313	NA	NA	NA	NA	NA	0.360076	A0A0A0MY08_S_1	A0A0A0MY08	530	3
A0A0A0MY13;D4A6L0	1065;1061	S	1	Probable G-protein-coupled receptor 158 OS=Rattus norvegicus OX=10116 GN=Gpr158 PE=1 SV=1;Probable G-protein coupled receptor 158 OS=Rattus norvegicus OX=10116 GN=Gpr158 PE=1 SV=1	Gpr158	HKPKAAEGLYQANHKSIDKTEVCPWESHGQS	1.29739	0.771789	1.18931	NA	NA	NA	6.38888e-08	0.00663142	1.6638e-07	NA	NA	NA	A0A0A0MY13_S_1	A0A0A0MY13	1065	3
A0A0A0MY13;D4A6L0	1080;1076	S	1	Probable G-protein-coupled receptor 158 OS=Rattus norvegicus OX=10116 GN=Gpr158 PE=1 SV=1;Probable G-protein coupled receptor 158 OS=Rattus norvegicus OX=10116 GN=Gpr158 PE=1 SV=1	Gpr158	SIDKTEVCPWESHGQSPLEDENRLISKTPVL	-0.194528	-0.0998821	NA	-0.118303	0.0287633	NA	0.961192	0.226189	NA	0.516708	0.945021	NA	A0A0A0MY13_S_1	A0A0A0MY13	1080	3
A0A0A0MY13;D4A6L0	1161;1157	S	1	Probable G-protein-coupled receptor 158 OS=Rattus norvegicus OX=10116 GN=Gpr158 PE=1 SV=1;Probable G-protein coupled receptor 158 OS=Rattus norvegicus OX=10116 GN=Gpr158 PE=1 SV=1	Gpr158	SSVDIIPGSCISSNNSPQPLTSRAEVCPWEF	-0.746638	0.460711	0.0412772	-0.00839317	0.2895	-0.0335444	0.854747	0.271417	0.0625112	0.17764	0.926147	0.889147	A0A0A0MY13_S_1	A0A0A0MY13	1161	3
A0A0A0MY13;D4A6L0	904;904	S	1	Probable G-protein-coupled receptor 158 OS=Rattus norvegicus OX=10116 GN=Gpr158 PE=1 SV=1;Probable G-protein coupled receptor 158 OS=Rattus norvegicus OX=10116 GN=Gpr158 PE=1 SV=1	Gpr158	KKPGHPRTSMLQKSLSVIASAKEKTLGLAGK	0.829754	0.42497	0.656908	0.468663	0.400537	0.603168	0.00812835	0.0346336	6.00277e-05	0.0069732	0.00414686	0.00165353	A0A0A0MY13_S_1	A0A0A0MY13	904	2
A0A0A0MY13;D4A6L0	865;865	S	1	Probable G-protein-coupled receptor 158 OS=Rattus norvegicus OX=10116 GN=Gpr158 PE=1 SV=1;Probable G-protein coupled receptor 158 OS=Rattus norvegicus OX=10116 GN=Gpr158 PE=1 SV=1	Gpr158	ESLSSKKLTQKVKEDSEAESTESVPLVCKSA	0.114867	NA	0.170452	NA	0.0884887	0.0418126	0.0273803	NA	0.142496	NA	0.771049	0.987742	A0A0A0MY13_S_1	A0A0A0MY13	865	2
A0A0A0MY13;D4A6L0	869;869	S	1	Probable G-protein-coupled receptor 158 OS=Rattus norvegicus OX=10116 GN=Gpr158 PE=1 SV=1;Probable G-protein coupled receptor 158 OS=Rattus norvegicus OX=10116 GN=Gpr158 PE=1 SV=1	Gpr158	SKKLTQKVKEDSEAESTESVPLVCKSASAHN	NA	0.269162	0.121623	-0.142409	0.354967	0.418835	NA	0.95091	0.16751	0.147466	0.186557	0.0365594	A0A0A0MY13_S_1	A0A0A0MY13	869	2
A0A0G2K5U6;A0A0A0MY16;Q1WIM2	362;372;423	S	1	Cell adhesion molecule 2 OS=Rattus norvegicus OX=10116 GN=Cadm2 PE=1 SV=1;Cell adhesion molecule 2 OS=Rattus norvegicus OX=10116 GN=Cadm2 PE=1 SV=2;Cell adhesion molecule 2 OS=Rattus norvegicus OX=10116 GN=Cadm2 PE=1 SV=2	Cadm2	EDAPDADTAIINAEGSQVNAEEKKEYFI___	0.0259058	-0.221034	0.0450317	0.0392151	0.0452983	0.0887538	0.568206	0.0474781	0.984776	0.892578	0.957793	0.817082	A0A0G2K5U6_S_1	A0A0G2K5U6	362	2
A0A0G2KAH9;A0A0A0MY31;F1LQX8;C7E1V2;F1LNT1;P29994	1413;1588;1573;1588;1613;1589	S	1	Inositol 1,4,5-trisphosphate receptor type 1 OS=Rattus norvegicus OX=10116 GN=Itpr1 PE=1 SV=1;Inositol 1,4,5-trisphosphate receptor type 1 OS=Rattus norvegicus OX=10116 GN=Itpr1 PE=1 SV=2;Inositol 1,4,5-trisphosphate receptor type 1 OS=Rattus norvegicus OX	Itpr1	AMNWRLSARNAARRDSVLAASRDYRNIIERL	0.151205	0.191356	NA	0.159773	-0.239793	NA	0.0345393	0.0772534	NA	0.621795	0.127189	NA	A0A0G2KAH9_S_1	A0A0G2KAH9	1413	2
A0A0G2JSH4;P18266;A0A0G2KB98;P18265;A0A0G2K7W7	215;215;215;278;278	S	1	Glycogen synthase kinase 3 beta, isoform CRA_b OS=Rattus norvegicus OX=10116 GN=Gsk3b PE=1 SV=1;Glycogen synthase kinase-3 beta OS=Rattus norvegicus OX=10116 GN=Gsk3b PE=1 SV=1;Glycogen synthase kinase-3 beta OS=Rattus norvegicus OX=10116 GN=Gsk3b PE=1 SV=	Gsk3b	DFGSAKQLVRGEPNVSYICSRYYRAPELIFG	NA	NA	-0.215533	NA	NA	NA	NA	NA	0.368251	NA	NA	NA	P18265_S_1	P18265	278	2
A0A0G2JSH4;P18266	389;389	S	1	Glycogen synthase kinase 3 beta, isoform CRA_b OS=Rattus norvegicus OX=10116 GN=Gsk3b PE=1 SV=1;Glycogen synthase kinase-3 beta OS=Rattus norvegicus OX=10116 GN=Gsk3b PE=1 SV=1	Gsk3b	ATILIPPHARIQAAASPPANATAASDTNAGD	0.0192542	0.188332	0.440897	0.0523967	-0.332938	-0.041115	0.557853	0.440008	0.184016	0.688121	0.155292	0.432461	A0A0G2JSH4_S_1	A0A0G2JSH4	389	2
A0A0G2JSH6;Q9WUD2	15;15	S	1	Transient receptor potential cation channel subfamily V member 2 OS=Rattus norvegicus OX=10116 GN=Trpv2 PE=1 SV=1;Transient receptor potential cation channel subfamily V member 2 OS=Rattus norvegicus OX=10116 GN=Trpv2 PE=1 SV=2	Trpv2	_MTSASSPPAFRLETSDGDEEGNAEVNKGKQ	0.20473	-0.280839	-0.0506958	0.1846	-0.334897	0.246134	0.330736	0.0934707	0.133191	0.366803	0.0245014	0.0593899	A0A0G2JSH6_S_1	A0A0G2JSH6	15	2
A0A0G2JSH6;Q9WUD2	760;760	S	1	Transient receptor potential cation channel subfamily V member 2 OS=Rattus norvegicus OX=10116 GN=Trpv2 PE=1 SV=1;Transient receptor potential cation channel subfamily V member 2 OS=Rattus norvegicus OX=10116 GN=Trpv2 PE=1 SV=2	Trpv2	NSASEEDHLPLQVLQSP______________	0.017165	-0.0163575	0.00439208	-0.0990841	-0.0629435	0.291861	0.990003	0.471749	0.761126	0.907381	0.694133	0.0200815	A0A0G2JSH6_S_1	A0A0G2JSH6	760	2
A0A0G2JSH6;Q9WUD2	6;6	S	1	Transient receptor potential cation channel subfamily V member 2 OS=Rattus norvegicus OX=10116 GN=Trpv2 PE=1 SV=1;Transient receptor potential cation channel subfamily V member 2 OS=Rattus norvegicus OX=10116 GN=Trpv2 PE=1 SV=2	Trpv2	__________MTSASSPPAFRLETSDGDEEG	0.126705	0.0540717	0.16627	0.00625417	NA	0.0285337	0.505499	0.877945	0.138655	0.543657	NA	0.98026	A0A0G2JSH6_S_1	A0A0G2JSH6	6	2
A0A0G2JSJ4;Q925B5	113;113	S	1	Synaptotagmin XIII OS=Rattus norvegicus OX=10116 GN=Syt13 PE=4 SV=1;Synaptotagmin-13 OS=Rattus norvegicus OX=10116 GN=Syt13 PE=2 SV=1	Syt13	ADYTLGTTEESAAPASPQAQSDSRLKRQVTE	-0.29608	-0.0154294	-0.485204	0.0980522	-0.22027	0.867759	0.292993	0.665407	0.0283032	0.442712	0.33937	0.00037916	A0A0G2JSJ4_S_1	A0A0G2JSJ4	113	4
A0A0G2JSL4;P49816;D3ZLW4	1801;1801;1777	S	1	Tuberin OS=Rattus norvegicus OX=10116 GN=Tsc2 PE=1 SV=1;Tuberin OS=Rattus norvegicus OX=10116 GN=Tsc2 PE=1 SV=1;Tuberin OS=Rattus norvegicus OX=10116 GN=Tsc2 PE=1 SV=3	Tsc2	ATPTYETGQRKRLISSVDDFTEFV_______	NA	-0.413154	-0.564153	NA	NA	0.105094	NA	0.448031	0.108253	NA	NA	0.485175	D3ZLW4_S_1	D3ZLW4	1777	2
A0A0G2JSL4;P49816;D3ZLW4	981;981;981	S	1	Tuberin OS=Rattus norvegicus OX=10116 GN=Tsc2 PE=1 SV=1;Tuberin OS=Rattus norvegicus OX=10116 GN=Tsc2 PE=1 SV=1;Tuberin OS=Rattus norvegicus OX=10116 GN=Tsc2 PE=1 SV=3	Tsc2	FKESCAAEAFRCRSISVSEHVVRRIQTSLTS;FKESCAAEAFRCRSISVSEHVVRSRIQTSLT	0.533364	0.366641	0.448781	-0.195931	-0.284441	-0.277048	0.000218368	0.192256	0.0569738	0.307281	0.263505	0.0738831	D3ZLW4_S_1	D3ZLW4	981	2
A0A0G2JSL4;P49816;D3ZLW4	1254;1254;1253	S	1	Tuberin OS=Rattus norvegicus OX=10116 GN=Tsc2 PE=1 SV=1;Tuberin OS=Rattus norvegicus OX=10116 GN=Tsc2 PE=1 SV=1;Tuberin OS=Rattus norvegicus OX=10116 GN=Tsc2 PE=1 SV=3	Tsc2	ERFKEHRDTALYKSLSVPAAGTAKPPTLPRS	NA	0.24532	NA	0.364513	NA	-0.887458	NA	0.122965	NA	0.0469671	NA	0.00929246	D3ZLW4_S_1	D3ZLW4	1253	3
A0A0G2JSL4;P49816;D3ZLW4	1422;1422;1398	S	1	Tuberin OS=Rattus norvegicus OX=10116 GN=Tsc2 PE=1 SV=1;Tuberin OS=Rattus norvegicus OX=10116 GN=Tsc2 PE=1 SV=1;Tuberin OS=Rattus norvegicus OX=10116 GN=Tsc2 PE=1 SV=3	Tsc2	TDIGRLSPEAKVRSQSGILDGEAATWSAPGE	-0.0242089	NA	NA	0.06627	NA	NA	0.999621	NA	NA	0.392423	NA	NA	D3ZLW4_S_1	D3ZLW4	1398	2
A0A0G2JSM7;Q63028;D3ZZ99	12;12;12	S	1	Adducin 1 (Alpha), isoform CRA_b OS=Rattus norvegicus OX=10116 GN=Add1 PE=1 SV=1;Alpha-adducin OS=Rattus norvegicus OX=10116 GN=Add1 PE=1 SV=2;Alpha-adducin OS=Rattus norvegicus OX=10116 GN=Add1 PE=1 SV=3	Add1	____MNGDTRAAVVTSPPPTTAPHKERYFDR	-0.0653108	-0.124767	0.102576	0.00589667	-0.163587	-0.0747217	0.627987	0.404249	0.182403	0.278466	0.284465	0.920719	A0A0G2JSM7_S_1	A0A0G2JSM7	12	2
A0A0G2JSM7;Q63028;D3ZZ99	135;135;135	S	1	Adducin 1 (Alpha), isoform CRA_b OS=Rattus norvegicus OX=10116 GN=Add1 PE=1 SV=1;Alpha-adducin OS=Rattus norvegicus OX=10116 GN=Add1 PE=1 SV=2;Alpha-adducin OS=Rattus norvegicus OX=10116 GN=Add1 PE=1 SV=3	Add1	SLGMVTPVNDLRGSDSIAYDKGEKLLRCKLA	-0.0846995	0.0723022	NA	-0.0915962	-0.211045	NA	0.650641	0.683739	NA	0.717533	0.230544	NA	A0A0G2JSM7_S_1	A0A0G2JSM7	135	2
A0A0G2JSM7;Q63028;D3ZZ99	586;586;632	S	1	Adducin 1 (Alpha), isoform CRA_b OS=Rattus norvegicus OX=10116 GN=Add1 PE=1 SV=1;Alpha-adducin OS=Rattus norvegicus OX=10116 GN=Add1 PE=1 SV=2;Alpha-adducin OS=Rattus norvegicus OX=10116 GN=Add1 PE=1 SV=3	Add1	ELEEYRREVERKQKGSEENLDETREQKEKSP	NA	NA	NA	0.169043	NA	NA	NA	NA	NA	0.805445	NA	NA	A0A0G2JSM7_S_1	A0A0G2JSM7	586	3
A0A0G2JSM7;Q63028;D3ZZ99	408;408;408	S	1	Adducin 1 (Alpha), isoform CRA_b OS=Rattus norvegicus OX=10116 GN=Add1 PE=1 SV=1;Alpha-adducin OS=Rattus norvegicus OX=10116 GN=Add1 PE=1 SV=2;Alpha-adducin OS=Rattus norvegicus OX=10116 GN=Add1 PE=1 SV=3	Add1	YPYRYPALRERSKKYSDVEVPASVTGHSFAS	NA	NA	0.80895	NA	NA	NA	NA	NA	0.000230978	NA	NA	NA	A0A0G2JSM7_S_1	A0A0G2JSM7	408	3
A0A0G2JSM7;Q63028;D3ZZ99	355;355;355	S	1	Adducin 1 (Alpha), isoform CRA_b OS=Rattus norvegicus OX=10116 GN=Add1 PE=1 SV=1;Alpha-adducin OS=Rattus norvegicus OX=10116 GN=Add1 PE=1 SV=2;Alpha-adducin OS=Rattus norvegicus OX=10116 GN=Add1 PE=1 SV=3	Add1	NLVLLDPGKYKAKSRSPGTPAGEGSGSPPKW	0.127903	-0.0956517	0.647533	0.0725835	-0.363957	0.684963	0.292884	0.605223	0.000504164	0.668783	0.159044	2.27488e-06	A0A0G2JSM7_S_1	A0A0G2JSM7	355	2
A0A0G2JSM7;Q63028;D3ZZ99	364;364;364	S	1	Adducin 1 (Alpha), isoform CRA_b OS=Rattus norvegicus OX=10116 GN=Add1 PE=1 SV=1;Alpha-adducin OS=Rattus norvegicus OX=10116 GN=Add1 PE=1 SV=2;Alpha-adducin OS=Rattus norvegicus OX=10116 GN=Add1 PE=1 SV=3	Add1	YKAKSRSPGTPAGEGSGSPPKWQIGEQEFEA	NA	-0.341008	-0.718951	NA	NA	0.327393	NA	0.385473	0.0769134	NA	NA	0.936916	A0A0G2JSM7_S_1	A0A0G2JSM7	364	4
A0A0G2JSM7;Q63028;D3ZZ99	366;366;366	S	1	Adducin 1 (Alpha), isoform CRA_b OS=Rattus norvegicus OX=10116 GN=Add1 PE=1 SV=1;Alpha-adducin OS=Rattus norvegicus OX=10116 GN=Add1 PE=1 SV=2;Alpha-adducin OS=Rattus norvegicus OX=10116 GN=Add1 PE=1 SV=3	Add1	AKSRSPGTPAGEGSGSPPKWQIGEQEFEALM	NA	-0.320514	NA	NA	NA	NA	NA	0.233508	NA	NA	NA	NA	A0A0G2JSM7_S_1	A0A0G2JSM7	366	4
A0A0G2JSM7;Q63028;D3ZZ99	353;353;353	S	1	Adducin 1 (Alpha), isoform CRA_b OS=Rattus norvegicus OX=10116 GN=Add1 PE=1 SV=1;Alpha-adducin OS=Rattus norvegicus OX=10116 GN=Add1 PE=1 SV=2;Alpha-adducin OS=Rattus norvegicus OX=10116 GN=Add1 PE=1 SV=3	Add1	PDNLVLLDPGKYKAKSRSPGTPAGEGSGSPP	NA	-0.0275667	NA	NA	-0.405682	1.47283	NA	0.516726	NA	NA	0.691376	0.584359	A0A0G2JSM7_S_1	A0A0G2JSM7	353	2
A0A0G2JSP7;P18090	417;417	S	1	Beta-1 adrenergic receptor OS=Rattus norvegicus OX=10116 GN=Adrb1 PE=1 SV=1;Beta-1 adrenergic receptor OS=Rattus norvegicus OX=10116 GN=Adrb1 PE=1 SV=1	Adrb1	GCLARAGPPPSPGAPSDDDDDDAGATPPARL	NA	0.030744	-0.242833	NA	-0.301273	-0.43155	NA	0.782277	0.407599	NA	0.167162	0.439812	A0A0G2JSP7_S_1	A0A0G2JSP7	417	2
A0A0G2JSQ4	5	S	1	Tropomyosin 1, alpha, isoform CRA_p OS=Rattus norvegicus OX=10116 GN=Tpm1 PE=1 SV=1	Tpm1	___________MAGSSSLEAVRRKIRSLQEQ	0.0856882	0.0757383	0.314351	-0.113303	-0.115372	-0.034336	0.576689	0.793487	0.131438	0.476018	0.807092	0.854321	A0A0G2JSQ4_S_1	A0A0G2JSQ4	5	2
A0A0G2JSR7;P43244	188;188	S	1	Matrin-3 OS=Rattus norvegicus OX=10116 GN=Matr3 PE=1 SV=1;Matrin-3 OS=Rattus norvegicus OX=10116 GN=Matr3 PE=1 SV=2	Matr3	VPRDDWEEKRHFRRDSFDDRGPSLNPVLDYD	1.27964	1.76215	1.25915	-0.631049	-0.504893	NA	9.02903e-08	2.92139e-08	5.90183e-05	0.00243472	0.00689239	NA	A0A0G2JSR7_S_1	A0A0G2JSR7	188	3
A0A0G2JSR7;P43244	195;195	S	1	Matrin-3 OS=Rattus norvegicus OX=10116 GN=Matr3 PE=1 SV=1;Matrin-3 OS=Rattus norvegicus OX=10116 GN=Matr3 PE=1 SV=2	Matr3	EKRHFRRDSFDDRGPSLNPVLDYDHGSRSQE	1.23214	2.09298	1.56023	-0.559748	0.121761	-1.99753	8.68655e-09	0.00288234	8.98712e-10	0.0058597	0.993222	1.15051e-10	A0A0G2JSR7_S_1	A0A0G2JSR7	195	4
A0A0G2JSR7;P43244	206;206	S	1	Matrin-3 OS=Rattus norvegicus OX=10116 GN=Matr3 PE=1 SV=1;Matrin-3 OS=Rattus norvegicus OX=10116 GN=Matr3 PE=1 SV=2	Matr3	DRGPSLNPVLDYDHGSRSQESGYYDRMDYED	NA	NA	NA	NA	0.405914	NA	NA	NA	NA	NA	0.0285074	NA	A0A0G2JSR7_S_1	A0A0G2JSR7	206	2
A0A0G2JSR7;P43244	9;9	S	1	Matrin-3 OS=Rattus norvegicus OX=10116 GN=Matr3 PE=1 SV=1;Matrin-3 OS=Rattus norvegicus OX=10116 GN=Matr3 PE=1 SV=2	Matr3	_______MSKSFQQSSLGRDSQGHGRDLSAA	2.41261	2.08235	NA	NA	NA	NA	7.47329e-09	4.50976e-09	NA	NA	NA	NA	A0A0G2JSR7_S_1	A0A0G2JSR7	9	2
A0A0G2JSR7;P43244	598;598	S	1	Matrin-3 OS=Rattus norvegicus OX=10116 GN=Matr3 PE=1 SV=1;Matrin-3 OS=Rattus norvegicus OX=10116 GN=Matr3 PE=1 SV=2	Matr3	GIDLLKKDKSRKRSYSPDGKESPSDKKSKTD	-0.715163	0.183975	NA	0.227535	0.196573	NA	0.0381547	0.39068	NA	0.255336	0.838607	NA	A0A0G2JSR7_S_1	A0A0G2JSR7	598	2
A0A0G2K611;A0A0G2JSU1;A0A0G2KAS7;G3V846;P24942	400;466;467;512;512	S	1	Amino acid transporter OS=Rattus norvegicus OX=10116 GN=Slc1a3 PE=1 SV=1;Amino acid transporter OS=Rattus norvegicus OX=10116 GN=Slc1a3 PE=1 SV=1;Amino acid transporter OS=Rattus norvegicus OX=10116 GN=Slc1a3 PE=1 SV=1;Amino acid transporter OS=Rattus norv	Slc1a3	LSRHELKNRDVEMGNSVIEENEMKKPYQLIA	0.212973	-0.154039	-0.0270197	0.111498	0.0893658	0.482174	0.655931	0.443785	0.91086	0.869941	0.935689	0.187354	A0A0G2K611_S_1	A0A0G2K611	400	2
A0A0G2JSU3;P80347;Q63945	30;3;30	S	1	Protein SET OS=Rattus norvegicus OX=10116 GN=Set PE=1 SV=1;Fuctinin-1 (Fragment) OS=Rattus norvegicus OX=10116 PE=1 SV=1;Protein SET OS=Rattus norvegicus OX=10116 GN=Set PE=2 SV=2	Set	KPRPVAAPKLEDKSASPGLPKGEKEQQEAIE	NA	0.201013	NA	NA	NA	NA	NA	0.811611	NA	NA	NA	NA	A0A0G2JSU3_S_1	A0A0G2JSU3	30	2
A0A0G2JSU4;A0A0G2JSV0;Q8VBU2	318;332;332	S	1	N-myc downstream regulated gene 2, isoform CRA_b OS=Rattus norvegicus OX=10116 GN=Ndrg2 PE=1 SV=1;N-myc downstream regulated gene 2, isoform CRA_a OS=Rattus norvegicus OX=10116 GN=Ndrg2 PE=1 SV=1;Protein NDRG2 OS=Rattus norvegicus OX=10116 GN=Ndrg2 PE=1 SV	Ndrg2	MASSCMTRLSRSRTASLTSAASIDGSRSRSR	0.212787	0.49911	-0.0904333	0.394623	0.347717	0.22531	0.8844	0.286159	0.0154856	0.289226	0.034324	0.00509296	A0A0G2JSU4_S_1	A0A0G2JSU4	318	2
A0A0G2JSU4;A0A0G2JSV0;Q8VBU2	324;338;338	S	1	N-myc downstream regulated gene 2, isoform CRA_b OS=Rattus norvegicus OX=10116 GN=Ndrg2 PE=1 SV=1;N-myc downstream regulated gene 2, isoform CRA_a OS=Rattus norvegicus OX=10116 GN=Ndrg2 PE=1 SV=1;Protein NDRG2 OS=Rattus norvegicus OX=10116 GN=Ndrg2 PE=1 SV	Ndrg2	TRLSRSRTASLTSAASIDGSRSRSRTLSQSS	0.417965	NA	0.0730181	NA	NA	NA	0.972115	NA	0.594643	NA	NA	NA	A0A0G2JSU4_S_1	A0A0G2JSU4	324	2
A0A0G2JSU4;A0A0G2JSV0;Q8VBU2	336;350;350	S	1	N-myc downstream regulated gene 2, isoform CRA_b OS=Rattus norvegicus OX=10116 GN=Ndrg2 PE=1 SV=1;N-myc downstream regulated gene 2, isoform CRA_a OS=Rattus norvegicus OX=10116 GN=Ndrg2 PE=1 SV=1;Protein NDRG2 OS=Rattus norvegicus OX=10116 GN=Ndrg2 PE=1 SV	Ndrg2	SAASIDGSRSRSRTLSQSSESGTLPSGPPGH	0.23837	NA	-0.261678	0.162173	NA	0.340109	0.96785	NA	0.645478	0.575077	NA	0.103196	A0A0G2JSU4_S_1	A0A0G2JSU4	336	2
A0A0G2JSW5;A0A0G2JSN5;Q62897	153;153;153	S	1	Potassium voltage-gated channel subfamily D member 3 OS=Rattus norvegicus OX=10116 GN=Kcnd3 PE=1 SV=1;Potassium voltage-gated channel subfamily D member 3 OS=Rattus norvegicus OX=10116 GN=Kcnd3 PE=1 SV=1;Potassium voltage-gated channel subfamily D member 3	Kcnd3	DRKRENAERLMDDNESENNQESMPSLSFRQT	-0.273228	-0.33533	-0.00270854	-0.280479	-0.237981	0.301127	0.503868	0.0960009	0.528634	0.944286	0.0364221	0.00892887	A0A0G2JSW5_S_1	A0A0G2JSW5	153	2
A0A0G2JVK4;A0A0G2JSY3;P42676	9;32;32	S	1	Neurolysin, mitochondrial OS=Rattus norvegicus OX=10116 GN=Nln PE=1 SV=1;Neurolysin (Metallopeptidase M3 family), isoform CRA_a OS=Rattus norvegicus OX=10116 GN=Nln PE=1 SV=1;Neurolysin, mitochondrial OS=Rattus norvegicus OX=10116 GN=Nln PE=1 SV=1	Nln	_______MTLGKELASPLQAMSSYTAAGRNV	-0.79459	-0.0637167	-0.769477	0.20526	0.0315121	0.097999	0.0488776	0.43908	0.0067673	0.00221684	0.70352	0.257617	A0A0G2JVK4_S_1	A0A0G2JVK4	9	2
A0A0G2JSZ1;Q6GQP4	36;35	S	1	Ras-related protein Rab-31 OS=Rattus norvegicus OX=10116 GN=Rab31 PE=4 SV=1;Ras-related protein Rab-31 OS=Rattus norvegicus OX=10116 GN=Rab31 PE=1 SV=2	Rab31	SIVCRFVQDHFDHNISPTIGASFMTKTVPCG	-1.22102	0.146409	-0.687057	0.215436	-0.3692	0.429591	0.247435	0.495478	0.592002	0.063625	0.462708	0.0148773	A0A0G2JSZ1_S_1	A0A0G2JSZ1	36	3
A0A0G2JSZ5;Q63081	433;428	S	1	Protein disulfide-isomerase A6 OS=Rattus norvegicus OX=10116 GN=Pdia6 PE=1 SV=1;Protein disulfide-isomerase A6 OS=Rattus norvegicus OX=10116 GN=Pdia6 PE=1 SV=2	Pdia6	DGKDGELPVEDDIDLSDVELDDLEKDEL___	-0.826307	-0.424631	0.051615	-0.221873	-1.49653	0.160357	0.0204526	0.140654	0.401697	0.102705	0.475647	0.734961	A0A0G2JSZ5_S_1	A0A0G2JSZ5	433	3
A0A0G2JT06;A0A0G2JW80;P97834	509;470;454	S	1	COP9 signalosome complex subunit 1 OS=Rattus norvegicus OX=10116 GN=Gps1 PE=1 SV=1;COP9 signalosome complex subunit 1 OS=Rattus norvegicus OX=10116 GN=Gps1 PE=1 SV=1;COP9 signalosome complex subunit 1 OS=Rattus norvegicus OX=10116 GN=Gps1 PE=1 SV=1	Gps1	VLRNQIHVKSPPREGSQGELTPANSQSRMST	0.780775	-0.102239	0.273629	0.617795	-0.390845	-0.647247	0.209681	0.382858	0.0577284	0.542869	0.11606	0.210902	A0A0G2JT06_S_1	A0A0G2JT06	509	2
A0A0G2JT21;D3ZQE7	376;376	S	1	Janus kinase and microtubule-interacting protein 2 OS=Rattus norvegicus OX=10116 GN=Jakmip2 PE=1 SV=1;Janus kinase and microtubule-interacting protein 2 OS=Rattus norvegicus OX=10116 GN=Jakmip2 PE=1 SV=3	Jakmip2	MREKITSHPPLKKLKSLNDLDQANEEQETEF	NA	NA	NA	0.0614867	NA	NA	NA	NA	NA	0.392598	NA	NA	A0A0G2JT21_S_1	A0A0G2JT21	376	2
A0A0G2JT23;D3ZA69	20;20	S	1	Nuclear receptor-binding protein 2 OS=Rattus norvegicus OX=10116 GN=Nrbp2 PE=1 SV=1;Nuclear receptor-binding protein 2 OS=Rattus norvegicus OX=10116 GN=Nrbp2 PE=1 SV=1	Nrbp2	EPAPRRGREREREDESEDESDILEESPCGRW	-0.100786	0.195735	-0.407437	-0.259547	0.244668	-0.133053	0.690951	0.428642	0.00464375	0.0276745	0.120601	0.3928	A0A0G2JT23_S_1	A0A0G2JT23	20	2
A0A0G2JT23	207	S	1	Nuclear receptor-binding protein 2 OS=Rattus norvegicus OX=10116 GN=Nrbp2 PE=1 SV=1	Nrbp2	VWYRIFSNALPDDLRSPIRTEREELRNLHFF	-0.775837	0.0867829	NA	0.262517	NA	NA	0.809595	0.498504	NA	0.0335196	NA	NA	A0A0G2JT23_S_1	A0A0G2JT23	207	2
A0A0G2JT26	326	S	1	Uncharacterized protein OS=Rattus norvegicus OX=10116 GN=Strip2 PE=1 SV=1	Strip2	LAEDSIQVVKSMRAASPPSYTLDLGESQLAP	-0.672732	-0.282457	NA	NA	-0.0952357	0.176968	0.0107296	0.0304741	NA	NA	0.367865	0.0618399	A0A0G2JT26_S_1	A0A0G2JT26	326	2
A0A0G2JT47;P57769	70;70	S	1	Sorting nexin-16 OS=Rattus norvegicus OX=10116 GN=Snx16 PE=1 SV=1;Sorting nexin-16 OS=Rattus norvegicus OX=10116 GN=Snx16 PE=1 SV=2	Snx16	TNVQDQMDSASSVCGSPLIRTKFTGTDSSIE	-0.086858	NA	NA	0.0225602	NA	NA	0.18265	NA	NA	0.775047	NA	NA	A0A0G2JT47_S_1	A0A0G2JT47	70	3
M0R4R4;M0RD55;A0A0G2JT50	94;96;99	S	1	Growth arrest-specific protein 7 OS=Rattus norvegicus OX=10116 GN=Gas7 PE=4 SV=2;Growth arrest-specific protein 7 OS=Rattus norvegicus OX=10116 GN=Gas7 PE=4 SV=1;Growth arrest-specific protein 7 OS=Rattus norvegicus OX=10116 GN=Gas7 PE=4 SV=1	Gas7	TPAHPPETAHMSLRKSTGDSQNLGSSSPGKK	NA	NA	NA	0.2375	NA	NA	NA	NA	NA	0.703997	NA	NA	M0R4R4_S_1	M0R4R4	94	2
M0R4R4;M0RD55;A0A0G2JT50	59;61;64	S	1	Growth arrest-specific protein 7 OS=Rattus norvegicus OX=10116 GN=Gas7 PE=4 SV=2;Growth arrest-specific protein 7 OS=Rattus norvegicus OX=10116 GN=Gas7 PE=4 SV=1;Growth arrest-specific protein 7 OS=Rattus norvegicus OX=10116 GN=Gas7 PE=4 SV=1	Gas7	ETTWECPSSSSGISASPGPHRGSLPPTVNGY	-0.674082	-0.265346	-0.755405	0.0390729	0.0336883	-0.146407	0.20166	0.000837605	0.018735	0.87878	0.923053	0.676326	M0R4R4_S_1	M0R4R4	59	3
A0A0G2JT63	295	S	1	Cytoplasmic FMR1-interacting protein 2 OS=Rattus norvegicus OX=10116 GN=Cyfip2 PE=4 SV=1	Cyfip2	ESLIADKSGSKKTLRSSLDGPIVLAIEDFHK	0.211256	NA	NA	0.320522	NA	NA	0.565056	NA	NA	0.107594	NA	NA	A0A0G2JT63_S_1	A0A0G2JT63	295	3
A0A0G2JT63	296	S	1	Cytoplasmic FMR1-interacting protein 2 OS=Rattus norvegicus OX=10116 GN=Cyfip2 PE=4 SV=1	Cyfip2	SLIADKSGSKKTLRSSLDGPIVLAIEDFHKQ	0.211256	NA	NA	0.320522	NA	NA	0.565056	NA	NA	0.107594	NA	NA	A0A0G2JT63_S_1	A0A0G2JT63	296	3
A0A0G2K2F8;A0A0G2JT65	1367;1368	S	1	WD_REPEATS_REGION domain-containing protein OS=Rattus norvegicus OX=10116 GN=Zfp106 PE=4 SV=1;WD_REPEATS_REGION domain-containing protein OS=Rattus norvegicus OX=10116 GN=Zfp106 PE=4 SV=1	Zfp106	LRKKKTLRATHVPENSDTEQDVFTTKPARKV	NA	NA	NA	-0.35824	NA	NA	NA	NA	NA	0.963768	NA	NA	A0A0G2K2F8_S_1	A0A0G2K2F8	1367	3
A0A0G2KAV8;F1LYS1;A0A0G2KA18;A0A0G2K708;A0A0G2JT77;Q9JIR4	338;443;443;442;443;443	S	1	Regulating synaptic membrane exocytosis protein 1 OS=Rattus norvegicus OX=10116 GN=Rims1 PE=1 SV=1;Regulating synaptic membrane exocytosis protein 1 OS=Rattus norvegicus OX=10116 GN=Rims1 PE=1 SV=3;Regulating synaptic membrane exocytosis protein 1 OS=Rattu	Rims1	AEATAGKRAPATARVSPPESPRARAAAAQPP;AEATAGKRAPATARVSPPESPRARAPAAQPP	-0.124704	-0.108179	-0.211423	0.0764804	0.102726	0.591043	0.638927	0.509816	0.00957832	0.671611	0.482893	2.12792e-05	A0A0G2KAV8_S_1	A0A0G2KAV8	338	3
A0A0G2KAV8;F1LYS1;A0A0G2KA18;A0A0G2K708;A0A0G2JT77;Q9JIR4	1433;1538;1538;1598;1599;1600	S	1	Regulating synaptic membrane exocytosis protein 1 OS=Rattus norvegicus OX=10116 GN=Rims1 PE=1 SV=1;Regulating synaptic membrane exocytosis protein 1 OS=Rattus norvegicus OX=10116 GN=Rims1 PE=1 SV=3;Regulating synaptic membrane exocytosis protein 1 OS=Rattu	Rims1	SSLVDPTLAPLTRRASQSSLESSSGPPCIRS	NA	NA	0.194739	NA	NA	-0.328597	NA	NA	0.238969	NA	NA	0.0791567	A0A0G2KAV8_S_1	A0A0G2KAV8	1433	2
A0A0G2KAV8;F1LYS1;A0A0G2KA18;A0A0G2K708;A0A0G2JT77;Q9JIR4	1435;1540;1540;1600;1601;1602	S	1	Regulating synaptic membrane exocytosis protein 1 OS=Rattus norvegicus OX=10116 GN=Rims1 PE=1 SV=1;Regulating synaptic membrane exocytosis protein 1 OS=Rattus norvegicus OX=10116 GN=Rims1 PE=1 SV=3;Regulating synaptic membrane exocytosis protein 1 OS=Rattu	Rims1	LVDPTLAPLTRRASQSSLESSSGPPCIRS__	NA	NA	-0.214375	NA	NA	NA	NA	NA	0.355236	NA	NA	NA	A0A0G2KAV8_S_1	A0A0G2KAV8	1435	2
A0A0G2KAV8;F1LYS1;A0A0G2KA18;A0A0G2K708;A0A0G2JT77;Q9JIR4	487;592;592;591;592;592	S	1	Regulating synaptic membrane exocytosis protein 1 OS=Rattus norvegicus OX=10116 GN=Rims1 PE=1 SV=1;Regulating synaptic membrane exocytosis protein 1 OS=Rattus norvegicus OX=10116 GN=Rims1 PE=1 SV=3;Regulating synaptic membrane exocytosis protein 1 OS=Rattu	Rims1	DYYWLDPATWHSRETSPISSHPVTWQPSKEG	NA	NA	-0.394172	NA	NA	0.768079	NA	NA	0.310484	NA	NA	0.00311251	A0A0G2KAV8_S_1	A0A0G2KAV8	487	2
A0A0G2KAV8;F1LYS1;A0A0G2KA18;A0A0G2K708;A0A0G2JT77;Q9JIR4	940;1045;1045;1044;1045;1045	S	1	Regulating synaptic membrane exocytosis protein 1 OS=Rattus norvegicus OX=10116 GN=Rims1 PE=1 SV=1;Regulating synaptic membrane exocytosis protein 1 OS=Rattus norvegicus OX=10116 GN=Rims1 PE=1 SV=3;Regulating synaptic membrane exocytosis protein 1 OS=Rattu	Rims1	PDSELLMLPRAKRGRSAESLHMTSELQPSLD	NA	0.0779338	0.11553	NA	0.0579996	0.207891	NA	0.478386	0.99319	NA	0.537359	0.356314	A0A0G2KAV8_S_1	A0A0G2KAV8	940	2
A0A0G2KAV8;F1LYS1;A0A0G2KA18;A0A0G2K708;A0A0G2JT77;Q9JIR4	923;1028;1028;1027;1028;1028	S	1	Regulating synaptic membrane exocytosis protein 1 OS=Rattus norvegicus OX=10116 GN=Rims1 PE=1 SV=1;Regulating synaptic membrane exocytosis protein 1 OS=Rattus norvegicus OX=10116 GN=Rims1 PE=1 SV=3;Regulating synaptic membrane exocytosis protein 1 OS=Rattu	Rims1	SPADHRSRHVESQYSSEPDSELLMLPRAKRG	NA	0.127285	NA	NA	-0.0641562	NA	NA	0.576753	NA	NA	0.65794	NA	A0A0G2KAV8_S_1	A0A0G2KAV8	923	2
A0A0G2KAV8;F1LYS1;A0A0G2KA18;A0A0G2K708;A0A0G2JT77;Q9JIR4	816;921;921;920;921;921	S	1	Regulating synaptic membrane exocytosis protein 1 OS=Rattus norvegicus OX=10116 GN=Rims1 PE=1 SV=1;Regulating synaptic membrane exocytosis protein 1 OS=Rattus norvegicus OX=10116 GN=Rims1 PE=1 SV=3;Regulating synaptic membrane exocytosis protein 1 OS=Rattu	Rims1	ESSSKKLQRSQRISDSDISDYEVDDGIGVVP	NA	NA	0.227343	NA	NA	0.514237	NA	NA	0.374262	NA	NA	0.191194	A0A0G2KAV8_S_1	A0A0G2KAV8	816	2
A0A0G2KAV8;F1LYS1;A0A0G2KA18;A0A0G2K708;A0A0G2JT77;Q9JIR4	819;924;924;923;924;924	S	1	Regulating synaptic membrane exocytosis protein 1 OS=Rattus norvegicus OX=10116 GN=Rims1 PE=1 SV=1;Regulating synaptic membrane exocytosis protein 1 OS=Rattus norvegicus OX=10116 GN=Rims1 PE=1 SV=3;Regulating synaptic membrane exocytosis protein 1 OS=Rattu	Rims1	SKKLQRSQRISDSDISDYEVDDGIGVVPPVG	0.152308	0.350205	0.179368	0.126589	0.168652	0.354219	0.189686	0.0194507	0.0472788	0.124289	0.0908642	0.0352173	A0A0G2KAV8_S_1	A0A0G2KAV8	819	2
A0A0G2KAV8;F1LYS1;A0A0G2KA18;A0A0G2K708;A0A0G2JT77;Q9JIR4	790;895;895;894;895;895	S	1	Regulating synaptic membrane exocytosis protein 1 OS=Rattus norvegicus OX=10116 GN=Rims1 PE=1 SV=1;Regulating synaptic membrane exocytosis protein 1 OS=Rattus norvegicus OX=10116 GN=Rims1 PE=1 SV=3;Regulating synaptic membrane exocytosis protein 1 OS=Rattu	Rims1	KLQTHDESSLPLPQPSPFMPRRHIHGESSSK	-1.22041	-0.018346	NA	0.309176	-0.118912	NA	0.13298	0.897264	NA	0.003067	0.927929	NA	A0A0G2KAV8_S_1	A0A0G2KAV8	790	3
A0A0G2KAV8;F1LYS1;A0A0G2KA18;A0A0G2K708;A0A0G2JT77;Q9JIR4	637;742;742;741;742;742	S	1	Regulating synaptic membrane exocytosis protein 1 OS=Rattus norvegicus OX=10116 GN=Rims1 PE=1 SV=1;Regulating synaptic membrane exocytosis protein 1 OS=Rattus norvegicus OX=10116 GN=Rims1 PE=1 SV=3;Regulating synaptic membrane exocytosis protein 1 OS=Rattu	Rims1	SFESQKMERPSISVISPTSPGALKDAPQVLP	NA	NA	NA	NA	NA	-0.0434711	NA	NA	NA	NA	NA	0.226822	A0A0G2KAV8_S_1	A0A0G2KAV8	637	2
A0A0G2KAV8;F1LYS1;A0A0G2KA18;A0A0G2K708;A0A0G2JT77;Q9JIR4	1172;1277;1277;1337;1338;1339	S	1	Regulating synaptic membrane exocytosis protein 1 OS=Rattus norvegicus OX=10116 GN=Rims1 PE=1 SV=1;Regulating synaptic membrane exocytosis protein 1 OS=Rattus norvegicus OX=10116 GN=Rims1 PE=1 SV=3;Regulating synaptic membrane exocytosis protein 1 OS=Rattu	Rims1	VSGEIYTLERNDGSQSDTAVGTVGAGGKKRR	0.274414	-0.0245583	-0.00747333	0.0311175	-0.128697	-0.0531142	0.021337	0.819162	0.201182	0.686088	0.400723	0.406936	A0A0G2KAV8_S_1	A0A0G2KAV8	1172	2
A0A0G2KAV8;F1LYS1;A0A0G2KA18;A0A0G2K708;A0A0G2JT77;Q9JIR4	1008;1113;1113;1173;1174;1175	S	1	Regulating synaptic membrane exocytosis protein 1 OS=Rattus norvegicus OX=10116 GN=Rims1 PE=1 SV=1;Regulating synaptic membrane exocytosis protein 1 OS=Rattus norvegicus OX=10116 GN=Rims1 PE=1 SV=3;Regulating synaptic membrane exocytosis protein 1 OS=Rattu	Rims1	APPSPLLLTRTHRQGSPTQSPPADTSFGSRR;RKGTASDADRTHRQGSPTQSPPADTSFGSRR	0.0034425	NA	0.0162571	0.0382817	NA	NA	0.961192	NA	0.901101	0.846196	NA	NA	A0A0G2KAV8_S_1	A0A0G2KAV8	1008	2
A0A0G2KAV8;F1LYS1;A0A0G2KA18;A0A0G2K708;A0A0G2JT77;Q9JIR4	308;413;413;412;413;413	S	1	Regulating synaptic membrane exocytosis protein 1 OS=Rattus norvegicus OX=10116 GN=Rims1 PE=1 SV=1;Regulating synaptic membrane exocytosis protein 1 OS=Rattus norvegicus OX=10116 GN=Rims1 PE=1 SV=3;Regulating synaptic membrane exocytosis protein 1 OS=Rattu	Rims1	RMHARVSRARHERRHSDVALPHTEAAAAAPA	-0.286711	0.187752	-0.215286	-0.335596	-0.265057	NA	0.726806	0.305041	0.689498	0.103325	0.0966775	NA	A0A0G2KAV8_S_1	A0A0G2KAV8	308	3
A0A0G2KAV8;F1LYS1;A0A0G2KA18;A0A0G2K708;A0A0G2JT77;Q9JIR4	1036;1141;1141;1201;1202;1203	S	1	Regulating synaptic membrane exocytosis protein 1 OS=Rattus norvegicus OX=10116 GN=Rims1 PE=1 SV=1;Regulating synaptic membrane exocytosis protein 1 OS=Rattus norvegicus OX=10116 GN=Rims1 PE=1 SV=3;Regulating synaptic membrane exocytosis protein 1 OS=Rattu	Rims1	SRRGRQLPQVPVRSGSIEQASLVVEERTRQM	1.54718	0.602879	1.04587	-0.322094	-0.733235	0.488935	2.90855e-06	9.52055e-06	3.03314e-09	0.194808	0.0140447	0.001153	A0A0G2KAV8_S_1	A0A0G2KAV8	1036	2
A0A0G2KAV8;F1LYS1;A0A0G2KA18;A0A0G2K708;A0A0G2JT77;Q9JIR4	886;991;991;990;991;991	S	1	Regulating synaptic membrane exocytosis protein 1 OS=Rattus norvegicus OX=10116 GN=Rims1 PE=1 SV=1;Regulating synaptic membrane exocytosis protein 1 OS=Rattus norvegicus OX=10116 GN=Rims1 PE=1 SV=3;Regulating synaptic membrane exocytosis protein 1 OS=Rattu	Rims1	QGRPRSRLPNVPLQRSLDEIHPTRRSRSPTR	0.482779	0.565197	0.416304	-0.314512	-0.241209	0.0839992	0.000868289	0.00113083	4.52267e-05	0.0225913	0.698845	0.183577	A0A0G2KAV8_S_1	A0A0G2KAV8	886	2
A0A0G2KAV8;F1LYS1;A0A0G2KA18;A0A0G2K708;A0A0G2JT77;Q9JIR4	1204;1309;1309;1369;1370;1371	S	1	Regulating synaptic membrane exocytosis protein 1 OS=Rattus norvegicus OX=10116 GN=Rims1 PE=1 SV=1;Regulating synaptic membrane exocytosis protein 1 OS=Rattus norvegicus OX=10116 GN=Rims1 PE=1 SV=3;Regulating synaptic membrane exocytosis protein 1 OS=Rattu	Rims1	SLSAKVVAIVSRRSRSTSQLSQTESGHKKLK	-0.02464	0.173749	NA	0.210974	-0.133114	NA	0.832066	0.950318	NA	0.712059	0.665695	NA	A0A0G2KAV8_S_1	A0A0G2KAV8	1204	2
A0A0G2KAV8;F1LYS1;A0A0G2KA18;A0A0G2K708;A0A0G2JT77;Q9JIR4	1156;1261;1261;1321;1322;1323	S	1	Regulating synaptic membrane exocytosis protein 1 OS=Rattus norvegicus OX=10116 GN=Rims1 PE=1 SV=1;Regulating synaptic membrane exocytosis protein 1 OS=Rattus norvegicus OX=10116 GN=Rims1 PE=1 SV=3;Regulating synaptic membrane exocytosis protein 1 OS=Rattu	Rims1	GRRMGTSGRAIIKSTSVSGEIYTLERNDGSQ	0.291969	NA	0.322805	NA	-0.1388	-0.259884	0.018747	NA	0.110781	NA	0.249482	0.0183339	A0A0G2KAV8_S_1	A0A0G2KAV8	1156	2
A0A0G2JT88;Q4V884	542;560	S	1	Cell division cycle 16 OS=Rattus norvegicus OX=10116 GN=Cdc16 PE=1 SV=1;CDC16 cell division cycle 16 homolog (S. cerevisiae) OS=Rattus norvegicus OX=10116 GN=Cdc16 PE=1 SV=1	Cdc16	YDFDVHTMKTLKNIISPPWDFRDFEVEKQNT	NA	0.201703	NA	NA	NA	NA	NA	0.633442	NA	NA	NA	NA	A0A0G2JT88_S_1	A0A0G2JT88	542	3
A0A0G2JT93;Q9WU82	552;552	S	1	Catenin (Cadherin associated protein), beta 1, isoform CRA_a OS=Rattus norvegicus OX=10116 GN=Ctnnb1 PE=1 SV=1;Catenin beta-1 OS=Rattus norvegicus OX=10116 GN=Ctnnb1 PE=1 SV=1	Ctnnb1	VQLLVRAHQDTQRRTSMGGTQQQFVEGVRME	-0.396559	0.238578	-0.112676	-0.00166917	-0.296075	-0.59478	0.931678	0.0128306	0.19592	0.227418	0.343328	0.00010067	A0A0G2JT93_S_1	A0A0G2JT93	552	2
A0A0G2JT93;Q9WU82	191;191	S	1	Catenin (Cadherin associated protein), beta 1, isoform CRA_a OS=Rattus norvegicus OX=10116 GN=Ctnnb1 PE=1 SV=1;Catenin beta-1 OS=Rattus norvegicus OX=10116 GN=Ctnnb1 PE=1 SV=1	Ctnnb1	HQLSKKEASRHAIMRSPQMVSAIVRTMQNTN	NA	0.0989204	-0.020677	NA	NA	0.159213	NA	0.915352	0.7951	NA	NA	0.436191	A0A0G2JT93_S_1	A0A0G2JT93	191	2
A0A0G2JTA7;D4AAY3	943;601	S	1	RAS protein activator-like 2 OS=Rattus norvegicus OX=10116 GN=Rasal2 PE=1 SV=1;RAS protein activator like 2 (Predicted), isoform CRA_a OS=Rattus norvegicus OX=10116 GN=Rasal2 PE=1 SV=1	Rasal2	LNNPVPAMPKASADSSLENLSTASSRSQSNS	-0.668154	NA	NA	-0.293354	NA	NA	0.134579	NA	NA	0.676275	NA	NA	A0A0G2JTA7_S_1	A0A0G2JTA7	943	2
A0A0G2JTA7;D4AAY3	781;439	S	1	RAS protein activator-like 2 OS=Rattus norvegicus OX=10116 GN=Rasal2 PE=1 SV=1;RAS protein activator like 2 (Predicted), isoform CRA_a OS=Rattus norvegicus OX=10116 GN=Rasal2 PE=1 SV=1	Rasal2	LRRFAEHSSSPNVSGSLSSGLQKIFEDPTDS	NA	NA	NA	0.434939	NA	NA	NA	NA	NA	0.0360793	NA	NA	A0A0G2JTA7_S_1	A0A0G2JTA7	781	3
A0A0G2JTA7	158	S	1	RAS protein activator-like 2 OS=Rattus norvegicus OX=10116 GN=Rasal2 PE=1 SV=1	Rasal2	YPPEGTAKLEVPAERSPRRRSISGTSTSEKP	NA	NA	0.0952411	0.410732	0.607585	-0.487989	NA	NA	0.950656	0.10974	0.0101943	0.0340766	A0A0G2JTA7_S_1	A0A0G2JTA7	158	3
A0A0G2JTA7;D4AAY3	803;461	S	1	RAS protein activator-like 2 OS=Rattus norvegicus OX=10116 GN=Rasal2 PE=1 SV=1;RAS protein activator like 2 (Predicted), isoform CRA_a OS=Rattus norvegicus OX=10116 GN=Rasal2 PE=1 SV=1	Rasal2	KIFEDPTDSDLHKLKSPSQDNTDSYFRGKTL	-0.197659	NA	NA	0.104676	0.308705	NA	0.0665785	NA	NA	0.281511	0.00188998	NA	A0A0G2JTA7_S_1	A0A0G2JTA7	803	2
A0A0G2JTA7;D4AAY3	1259;917	S	1	RAS protein activator-like 2 OS=Rattus norvegicus OX=10116 GN=Rasal2 PE=1 SV=1;RAS protein activator like 2 (Predicted), isoform CRA_a OS=Rattus norvegicus OX=10116 GN=Rasal2 PE=1 SV=1	Rasal2	TQVKERYSMQVRNGISPTNPTKLSITENGEF	NA	NA	-0.348266	NA	NA	0.0709071	NA	NA	0.208194	NA	NA	0.935596	A0A0G2JTA7_S_1	A0A0G2JTA7	1259	2
A0A0G2JTA7;D4AAY3	1094;752	S	1	RAS protein activator-like 2 OS=Rattus norvegicus OX=10116 GN=Rasal2 PE=1 SV=1;RAS protein activator like 2 (Predicted), isoform CRA_a OS=Rattus norvegicus OX=10116 GN=Rasal2 PE=1 SV=1	Rasal2	QQTQQVQSPVDSATMSPVERTAAWVLNNGQY	-0.223724	0.150751	0.152145	0.0618445	0.105483	-0.581546	0.681716	0.678209	0.0288468	0.78148	0.700513	0.000227248	A0A0G2JTA7_S_1	A0A0G2JTA7	1094	3
A0A0G2JTB5;A0A140TAH7;A0A0G2JXC7;Q6KC51;A0A0H2UHF9	540;477;477;477;477	S	1	Actin-binding LIM protein 2 OS=Rattus norvegicus OX=10116 GN=Ablim2 PE=1 SV=1;Actin-binding LIM protein 2 OS=Rattus norvegicus OX=10116 GN=Ablim2 PE=1 SV=1;Actin-binding LIM protein 2 OS=Rattus norvegicus OX=10116 GN=Ablim2 PE=1 SV=1;Actin-binding LIM prot	Ablim2	TTWLLLKGDADTRTNSPDLDSQSLSLSSGAD	0.135586	-0.231091	-0.333506	-0.0179104	-0.127119	0.003207	0.162032	0.367297	0.00486056	0.869941	0.983552	0.736747	A0A140TAH7_S_1	A0A140TAH7	477	3
A0A0G2JTB5;A0A140TAH7;A0A0G2JXC7;Q6KC51;A0A0H2UHF9	515;452;452;452;452	S	1	Actin-binding LIM protein 2 OS=Rattus norvegicus OX=10116 GN=Ablim2 PE=1 SV=1;Actin-binding LIM protein 2 OS=Rattus norvegicus OX=10116 GN=Ablim2 PE=1 SV=1;Actin-binding LIM protein 2 OS=Rattus norvegicus OX=10116 GN=Ablim2 PE=1 SV=1;Actin-binding LIM prot	Ablim2	PIYKQHAARRLDVEDSSFDQDSRKKTTWLLL	NA	1.66828	1.11846	NA	-0.694332	NA	NA	8.9084e-10	1.76776e-11	NA	0.0015295	NA	A0A140TAH7_S_1	A0A140TAH7	452	2
A0A0G2JTB5;A0A140TAH7;A0A0G2JXC7;Q6KC51;A0A0H2UHF9	516;453;453;453;453	S	1	Actin-binding LIM protein 2 OS=Rattus norvegicus OX=10116 GN=Ablim2 PE=1 SV=1;Actin-binding LIM protein 2 OS=Rattus norvegicus OX=10116 GN=Ablim2 PE=1 SV=1;Actin-binding LIM protein 2 OS=Rattus norvegicus OX=10116 GN=Ablim2 PE=1 SV=1;Actin-binding LIM prot	Ablim2	IYKQHAARRLDVEDSSFDQDSRKKTTWLLLK	1.61112	1.66828	1.11834	-0.587756	-0.678032	NA	1.58433e-07	2.93174e-09	4.47078e-13	0.00138274	0.0042289	NA	A0A140TAH7_S_1	A0A140TAH7	453	3
A0A0G2JTB5	375	S	1	Actin-binding LIM protein 2 OS=Rattus norvegicus OX=10116 GN=Ablim2 PE=1 SV=1	Ablim2	AVGDRQSYGESPQLLSPTPTEGDQDDRSYKQ	NA	0.147994	0.459712	NA	-0.153999	0.480001	NA	0.203166	0.00179515	NA	0.282052	0.180623	A0A0G2JTB5_S_1	A0A0G2JTB5	375	3
A0A0G2JTB5;A0A140TAH7;A0A0G2JXC7;Q6KC51;A0A0H2UHF9	395;365;365;365;365	S	1	Actin-binding LIM protein 2 OS=Rattus norvegicus OX=10116 GN=Ablim2 PE=1 SV=1;Actin-binding LIM protein 2 OS=Rattus norvegicus OX=10116 GN=Ablim2 PE=1 SV=1;Actin-binding LIM protein 2 OS=Rattus norvegicus OX=10116 GN=Ablim2 PE=1 SV=1;Actin-binding LIM prot	Ablim2	EGDQDDRSYKQCRTSSPSSAGSVSLGHYTPT	-0.234769	-0.0881271	-0.11363	NA	-0.165188	-0.269291	0.735745	0.708661	0.49844	NA	0.508802	0.166557	A0A140TAH7_S_1	A0A140TAH7	365	2
A0A0G2JTC5;A0A1B0GWU9;G3V8L3;P48679;Q6P6U3;A0A0G2K3R2	389;204;390;390;258;258	S	1	Prelamin-A/C OS=Rattus norvegicus OX=10116 GN=Lmna PE=1 SV=1;Prelamin-A/C OS=Rattus norvegicus OX=10116 GN=Lmna PE=1 SV=1;Lamin A, isoform CRA_b OS=Rattus norvegicus OX=10116 GN=Lmna PE=1 SV=1;Prelamin-A/C OS=Rattus norvegicus OX=10116 GN=Lmna PE=1 SV=1;Lm	Lmna	AYRKLLEGEEERLRLSPSPTSQRSRGRASSH	NA	-0.0394147	NA	-0.235469	-0.171795	NA	NA	0.993485	NA	0.907381	0.592043	NA	G3V8L3_S_1	G3V8L3	390	3
A0A0G2JTC5;A0A1B0GWU9;G3V8L3;Q6P6U3;A0A0G2K3R2	457;272;458;326;326	S	1	Prelamin-A/C OS=Rattus norvegicus OX=10116 GN=Lmna PE=1 SV=1;Prelamin-A/C OS=Rattus norvegicus OX=10116 GN=Lmna PE=1 SV=1;Lamin A, isoform CRA_b OS=Rattus norvegicus OX=10116 GN=Lmna PE=1 SV=1;Lmna protein OS=Rattus norvegicus OX=10116 GN=Lmna PE=1 SV=1;Pr	Lmna	EEVDEEGKFVRLRNKSNEDQSMGNWQIRRQN	NA	0.086805	0.320429	NA	0.0503608	0.0307835	NA	0.964248	0.116649	NA	0.891674	0.933805	G3V8L3_S_1	G3V8L3	458	2
A0A0G2JTD1	594	S	1	Regulation of nuclear pre-mRNA domain-containing 2 OS=Rattus norvegicus OX=10116 GN=Rprd2 PE=1 SV=1	Rprd2	LLSNTQSFISKSFNYSPNSSTSEVSSTSASK	0.273425	NA	NA	-0.0295002	NA	NA	0.865303	NA	NA	0.981485	NA	NA	A0A0G2JTD1_S_1	A0A0G2JTD1	594	2
A0A0G2JTD8;D4A6T9	594;594	S	1	Microtubule affinity-regulating kinase 4 OS=Rattus norvegicus OX=10116 GN=Mark4 PE=4 SV=1;Non-specific serine/threonine protein kinase OS=Rattus norvegicus OX=10116 GN=Mark4 PE=4 SV=1	Mark4	AGGGSGGGVQNGPPASPTLAHEAAPLPSGRP	NA	NA	NA	NA	NA	-0.172803	NA	NA	NA	NA	NA	0.301032	A0A0G2JTD8_S_1	A0A0G2JTD8	594	3
A0A0G2JTD8;D4A6T9	438;438	S	1	Microtubule affinity-regulating kinase 4 OS=Rattus norvegicus OX=10116 GN=Mark4 PE=4 SV=1;Non-specific serine/threonine protein kinase OS=Rattus norvegicus OX=10116 GN=Mark4 PE=4 SV=1	Mark4	SDFCGPSPAPLHPKRSPTSTGDTELKEERLP	-0.297969	0.00507	-0.452302	-0.017265	0.0594954	0.640229	0.273869	0.540191	0.174081	0.884026	0.71757	1.30445e-07	A0A0G2JTD8_S_1	A0A0G2JTD8	438	2
A0A0G2JTF2;Q6P730;A0A0G2JTS0	950;785;882	S	1	Disabled homolog 2-interacting protein OS=Rattus norvegicus OX=10116 GN=Dab2ip PE=1 SV=1;Disabled homolog 2-interacting protein OS=Rattus norvegicus OX=10116 GN=Dab2ip PE=1 SV=1;Disabled homolog 2-interacting protein OS=Rattus norvegicus OX=10116 GN=Dab2ip	Dab2ip	PGTRLRQQSSSSKGDSPELKPRALHKQGPSP	-0.484037	-0.116427	-0.339716	0.176557	-0.153636	0.307888	0.00310292	0.159142	0.046374	0.22353	0.218228	0.0475081	A0A0G2JTF2_S_1	A0A0G2JTF2	950	3
A0A0G2JTF2;Q6P730	674;509	S	1	Disabled homolog 2-interacting protein OS=Rattus norvegicus OX=10116 GN=Dab2ip PE=1 SV=1;Disabled homolog 2-interacting protein OS=Rattus norvegicus OX=10116 GN=Dab2ip PE=1 SV=1	Dab2ip	IENDLSGLIDFTRLPSPTPENKDLFFVTRSS	0.383186	-0.244203	0.191511	0.30482	-0.179005	0.392496	0.0166353	0.00995979	0.744383	0.259518	0.186965	0.0114753	A0A0G2JTF2_S_1	A0A0G2JTF2	674	2
A0A0G2JTF2;Q6P730;A0A0G2JTS0	719;554;651	S	1	Disabled homolog 2-interacting protein OS=Rattus norvegicus OX=10116 GN=Dab2ip PE=1 SV=1;Disabled homolog 2-interacting protein OS=Rattus norvegicus OX=10116 GN=Dab2ip PE=1 SV=1;Disabled homolog 2-interacting protein OS=Rattus norvegicus OX=10116 GN=Dab2ip	Dab2ip	ANEPDLQMANGSKSLSMVDLQDARTLDGEAG	-0.0470706	NA	-0.132715	NA	NA	-0.155449	0.487555	NA	0.328156	NA	NA	0.00343019	A0A0G2JTF2_S_1	A0A0G2JTF2	719	2
A0A0G2JTF2;Q6P730;A0A0G2JTS0	735;570;667	S	1	Disabled homolog 2-interacting protein OS=Rattus norvegicus OX=10116 GN=Dab2ip PE=1 SV=1;Disabled homolog 2-interacting protein OS=Rattus norvegicus OX=10116 GN=Dab2ip PE=1 SV=1;Disabled homolog 2-interacting protein OS=Rattus norvegicus OX=10116 GN=Dab2ip	Dab2ip	MVDLQDARTLDGEAGSPVGPEALPADGQVPA	NA	-0.0513771	NA	0.157163	NA	NA	NA	0.279791	NA	0.0470292	NA	NA	A0A0G2JTF2_S_1	A0A0G2JTF2	735	3
A0A0G2JTH4	352	S	1	Leukocyte surface antigen CD47 OS=Rattus norvegicus OX=10116 GN=Cd47 PE=1 SV=1	Cd47	PPRKAVEEPLNAFKESKGMMNDE________	-0.20146	0.0146022	-0.190958	-0.141716	-0.0354249	-0.188378	0.565253	0.94605	0.245115	0.896839	0.598278	0.269505	A0A0G2JTH4_S_1	A0A0G2JTH4	352	3
A0A0G2JTH6;Q8R491	493;456	S	1	EH domain-containing protein 3 OS=Rattus norvegicus OX=10116 GN=Ehd3 PE=1 SV=1;EH domain-containing protein 3 OS=Rattus norvegicus OX=10116 GN=Ehd3 PE=1 SV=2	Ehd3	VARDKPMYDEIFYTLSPVDGKITGANAKKEM	-0.367245	-0.116519	0.136985	-0.124762	-0.164609	-0.0277467	0.025078	0.523723	0.319524	0.487664	0.0555142	0.562442	A0A0G2JTH6_S_1	A0A0G2JTH6	493	3
A0A0G2JTH6;Q8R491	516;479	S	1	EH domain-containing protein 3 OS=Rattus norvegicus OX=10116 GN=Ehd3 PE=1 SV=1;EH domain-containing protein 3 OS=Rattus norvegicus OX=10116 GN=Ehd3 PE=1 SV=2	Ehd3	GANAKKEMVRSKLPNSVLGKIWKLADIDKDG	NA	NA	NA	0.183708	-0.0474692	NA	NA	NA	NA	0.799975	0.369597	NA	A0A0G2JTH6_S_1	A0A0G2JTH6	516	2
A0A0G2JTI5;Q0VGK1	321;293	S	1	Ral GEF with PH domain and SH3-binding motif 2 OS=Rattus norvegicus OX=10116 GN=Ralgps2 PE=1 SV=1;Ral GEF with PH domain and SH3-binding motif 2 OS=Rattus norvegicus OX=10116 GN=Ralgps2 PE=1 SV=1	Ralgps2	YKLSLKIEPGASTPRSAASREDLAGPDVGAS	NA	-0.0272678	NA	NA	NA	NA	NA	0.863712	NA	NA	NA	NA	Q0VGK1_S_1	Q0VGK1	293	3
D3ZG37;A0A0G2JTK4	740;767	S	1	Protein phosphatase 6, regulatory subunit 1 OS=Rattus norvegicus OX=10116 GN=Ppp6r1 PE=1 SV=1;Protein phosphatase 6, regulatory subunit 1 OS=Rattus norvegicus OX=10116 GN=Ppp6r1 PE=1 SV=1	Ppp6r1	PVSKEADISSIQILSSPPAHDSPQLRSQDPT	NA	NA	-0.139107	0.103248	NA	-0.128703	NA	NA	0.237632	0.0952264	NA	0.328842	D3ZG37_S_1	D3ZG37	740	3
D3ZG37;A0A0G2JTK4	636;663	S	1	Protein phosphatase 6, regulatory subunit 1 OS=Rattus norvegicus OX=10116 GN=Ppp6r1 PE=1 SV=1;Protein phosphatase 6, regulatory subunit 1 OS=Rattus norvegicus OX=10116 GN=Ppp6r1 PE=1 SV=1	Ppp6r1	DDEEEDEEEGHGSAESDGEYGAWQGSQPVRA	NA	0.0526429	-0.166652	NA	0.0174385	NA	NA	0.391398	0.771116	NA	0.95112	NA	D3ZG37_S_1	D3ZG37	636	3
D3ZPH3;A0A0G2JTK6	363;418	S	1	Metastasis-associated 1 family, member 3 OS=Rattus norvegicus OX=10116 GN=Mta3 PE=1 SV=3;Metastasis-associated 1 family, member 3 OS=Rattus norvegicus OX=10116 GN=Mta3 PE=1 SV=1	Mta3	GGLKMPTQTDEEKAPSPAAEDPRVRSHLSRQ	-0.0520324	-0.193834	NA	0.0202549	-0.11456	-0.136938	0.85232	0.20248	NA	0.738003	0.877939	0.402254	D3ZPH3_S_1	D3ZPH3	363	2
D3ZXX7;A0A0G2JTM7	237;483	S	1	Bromodomain containing 7 (Predicted) OS=Rattus norvegicus OX=10116 GN=Brd7 PE=1 SV=1;Bromodomain-containing 7 OS=Rattus norvegicus OX=10116 GN=Brd7 PE=1 SV=1	Brd7	TKGGHSRSLQDLDMPSPEDEGQTRALDVAKE	NA	NA	NA	NA	0.447675	NA	NA	NA	NA	NA	0.752353	NA	D3ZXX7_S_1	D3ZXX7	237	2
A0A0G2JTN3;Q6IE24	1195;1138	S	1	Inactive ubiquitin carboxyl-terminal hydrolase 54 OS=Rattus norvegicus OX=10116 GN=Usp54 PE=1 SV=1;Inactive ubiquitin carboxyl-terminal hydrolase 54 OS=Rattus norvegicus OX=10116 GN=Usp54 PE=1 SV=2	Usp54	QGPEKEHCRWVNQPPSPDGRERQPCWEEPAG	0.32452	0.682034	0.228777	-0.118674	0.822025	-0.0706778	0.286513	0.481655	0.377201	0.774085	0.515167	0.605755	A0A0G2JTN3_S_1	A0A0G2JTN3	1195	2
A0A0G2JTR4	53	S	1	Active breakpoint cluster region-related protein OS=Rattus norvegicus OX=10116 GN=Abr PE=1 SV=2	Abr	KGPPEGSETMPYIDESPTMSPQLSARSQGGG	NA	-0.191025	-0.00908317	0.141006	-0.280083	0.378583	NA	0.0114021	0.577335	0.125864	0.00283218	6.23999e-05	A0A0G2JTR4_S_1	A0A0G2JTR4	53	3
A0A0G2JTR4	72	S	1	Active breakpoint cluster region-related protein OS=Rattus norvegicus OX=10116 GN=Abr PE=1 SV=2	Abr	SPQLSARSQGGGESISPTPPEGLAPGVEAGK	NA	-0.433177	-0.184223	NA	0.250742	1.24124	NA	0.00159347	0.00285903	NA	0.0177541	8.30523e-10	A0A0G2JTR4_S_1	A0A0G2JTR4	72	2
A0A0G2JTS5	450	S	1	Pleckstrin homology-like domain family B member 1 OS=Rattus norvegicus OX=10116 GN=Phldb1 PE=1 SV=1	Phldb1	LALQQKVELPPAEPLSPEDPAGHQVIEEQRR	-0.15804	NA	NA	0.0117435	NA	NA	0.687243	NA	NA	0.708453	NA	NA	A0A0G2JTS5_S_1	A0A0G2JTS5	450	3
A0A0G2JTS9	365	S	1	F-box protein 42 OS=Rattus norvegicus OX=10116 GN=Fbxo42 PE=4 SV=1	Fbxo42	CVVVFSQAPSGRAPLSPSLNSRPSPISATPP	0.130376	0.277094	NA	0.235067	0.0909874	-0.0548293	0.677582	0.979107	NA	0.392886	0.916818	0.675452	A0A0G2JTS9_S_1	A0A0G2JTS9	365	2
A0A0G2JTT6	1333	S	1	HECT and RLD domain-containing E3 ubiquitin protein ligase family member 1 OS=Rattus norvegicus OX=10116 GN=Herc1 PE=1 SV=1	Herc1	TRSSSRDRWISDNQDSADVDPQEHSFTRTID	0.36827	0.347553	0.577305	-0.327488	-0.390418	NA	0.000462364	0.00594537	1.39531e-06	0.242163	0.000187543	NA	A0A0G2JTT6_S_1	A0A0G2JTT6	1333	3
A0A0G2JTT6	3474	S	1	HECT and RLD domain-containing E3 ubiquitin protein ligase family member 1 OS=Rattus norvegicus OX=10116 GN=Herc1 PE=1 SV=1	Herc1	CVFNRLEGDAEESLGSPSDPSFSPVSWSISG	-0.541116	-0.262456	-0.0892181	0.0547608	-0.10499	-0.357275	0.0266579	0.0577615	0.905738	0.233068	0.428352	0.175377	A0A0G2JTT6_S_1	A0A0G2JTT6	3474	3
A0A0G2JTT6	4848	S	1	HECT and RLD domain-containing E3 ubiquitin protein ligase family member 1 OS=Rattus norvegicus OX=10116 GN=Herc1 PE=1 SV=1	Herc1	MDNYMLSRNVDNAEGSDTDY___________	NA	NA	0.214298	NA	-0.205674	-0.091742	NA	NA	0.856417	NA	0.358562	0.794579	A0A0G2JTT6_S_1	A0A0G2JTT6	4848	2
A0A0G2JTT6	133	S	1	HECT and RLD domain-containing E3 ubiquitin protein ligase family member 1 OS=Rattus norvegicus OX=10116 GN=Herc1 PE=1 SV=1	Herc1	SNKYHDKGKVKQQQHSPESSSGSADVHSVSE	-0.0767806	0.095003	NA	-0.155711	-0.118931	NA	0.822214	0.716541	NA	0.849611	0.94956	NA	A0A0G2JTT6_S_1	A0A0G2JTT6	133	3
A0A0G2JTT6	1512	S	1	HECT and RLD domain-containing E3 ubiquitin protein ligase family member 1 OS=Rattus norvegicus OX=10116 GN=Herc1 PE=1 SV=1	Herc1	RLVHASPSYRLIKSRSESDLSQPESDEEGYA	0.0689658	-0.238327	0.0887942	-0.179696	0.139176	0.0126446	0.941275	0.367918	0.95586	0.498135	0.867548	0.865244	A0A0G2JTT6_S_1	A0A0G2JTT6	1512	2
A0A0G2JTT6	4830	S	1	HECT and RLD domain-containing E3 ubiquitin protein ligase family member 1 OS=Rattus norvegicus OX=10116 GN=Herc1 PE=1 SV=1	Herc1	LVMAERLRYAINNCRSIDMDNYMLSRNVDNA	NA	NA	1.43113	NA	NA	NA	NA	NA	8.70503e-08	NA	NA	NA	A0A0G2JTT6_S_1	A0A0G2JTT6	4830	2
A0A0G2JTX2	178	S	1	PRA1 family protein OS=Rattus norvegicus OX=10116 GN=Praf2 PE=1 SV=1	Praf2	MGLLLEALGQEQEAGS_______________	NA	0.183646	0.123689	NA	NA	0.573105	NA	0.536659	0.49163	NA	NA	0.00549982	A0A0G2JTX2_S_1	A0A0G2JTX2	178	2
A0A0G2JU11;F1M386	1091;930	S	1	Rap guanine nucleotide exchange factor 2 OS=Rattus norvegicus OX=10116 GN=Rapgef2 PE=1 SV=1;Rap guanine nucleotide exchange factor 2 OS=Rattus norvegicus OX=10116 GN=Rapgef2 PE=1 SV=2	Rapgef2	MDPALMFRTRKKKWRSLGSLSQGSANATVLD	NA	NA	-0.457332	NA	NA	0.462731	NA	NA	0.679496	NA	NA	0.00473372	A0A0G2JU11_S_1	A0A0G2JU11	1091	3
A0A0G2JU56;F1M836;Q8VHF0	370;378;378	S	1	Non-specific serine/threonine protein kinase OS=Rattus norvegicus OX=10116 GN=Mark3 PE=1 SV=1;Non-specific serine/threonine protein kinase OS=Rattus norvegicus OX=10116 GN=Mark3 PE=1 SV=1;MAP/microtubule affinity-regulating kinase 3 OS=Rattus norvegicus OX	Mark3	LLGRKSAELDASDSSSSSNLSLAKVRPSSDL	NA	NA	NA	NA	NA	-0.0264246	NA	NA	NA	NA	NA	0.720404	A0A0G2JU56_S_1	A0A0G2JU56	370	2
A0A0G2JU56;F1M836;Q8VHF0	375;383;383	S	1	Non-specific serine/threonine protein kinase OS=Rattus norvegicus OX=10116 GN=Mark3 PE=1 SV=1;Non-specific serine/threonine protein kinase OS=Rattus norvegicus OX=10116 GN=Mark3 PE=1 SV=1;MAP/microtubule affinity-regulating kinase 3 OS=Rattus norvegicus OX	Mark3	SAELDASDSSSSSNLSLAKVRPSSDLSNSTG	NA	NA	0.131566	NA	NA	NA	NA	NA	0.792583	NA	NA	NA	A0A0G2JU56_S_1	A0A0G2JU56	375	2
A0A0G2JU56;F1M836;Q8VHF0	382;390;390	S	1	Non-specific serine/threonine protein kinase OS=Rattus norvegicus OX=10116 GN=Mark3 PE=1 SV=1;Non-specific serine/threonine protein kinase OS=Rattus norvegicus OX=10116 GN=Mark3 PE=1 SV=1;MAP/microtubule affinity-regulating kinase 3 OS=Rattus norvegicus OX	Mark3	DSSSSSNLSLAKVRPSSDLSNSTGQSPHHKG	0.43541	NA	NA	NA	NA	NA	0.396201	NA	NA	NA	NA	NA	A0A0G2JU56_S_1	A0A0G2JU56	382	3
A0A0G2JU56;F1M836;Q8VHF0	383;391;391	S	1	Non-specific serine/threonine protein kinase OS=Rattus norvegicus OX=10116 GN=Mark3 PE=1 SV=1;Non-specific serine/threonine protein kinase OS=Rattus norvegicus OX=10116 GN=Mark3 PE=1 SV=1;MAP/microtubule affinity-regulating kinase 3 OS=Rattus norvegicus OX	Mark3	SSSSSNLSLAKVRPSSDLSNSTGQSPHHKGQ	0.0872786	NA	NA	NA	NA	NA	0.666349	NA	NA	NA	NA	NA	A0A0G2JU56_S_1	A0A0G2JU56	383	3
A0A0G2JU56;F1M836;Q8VHF0	388;396;396	S	1	Non-specific serine/threonine protein kinase OS=Rattus norvegicus OX=10116 GN=Mark3 PE=1 SV=1;Non-specific serine/threonine protein kinase OS=Rattus norvegicus OX=10116 GN=Mark3 PE=1 SV=1;MAP/microtubule affinity-regulating kinase 3 OS=Rattus norvegicus OX	Mark3	NLSLAKVRPSSDLSNSTGQSPHHKGQRSVSS	NA	0.584768	0.253053	NA	-0.268751	NA	NA	0.0807685	0.147708	NA	0.221533	NA	A0A0G2JU56_S_1	A0A0G2JU56	388	3
A0A0G2JU56;F1M836;Q8VHF0	392;400;400	S	1	Non-specific serine/threonine protein kinase OS=Rattus norvegicus OX=10116 GN=Mark3 PE=1 SV=1;Non-specific serine/threonine protein kinase OS=Rattus norvegicus OX=10116 GN=Mark3 PE=1 SV=1;MAP/microtubule affinity-regulating kinase 3 OS=Rattus norvegicus OX	Mark3	AKVRPSSDLSNSTGQSPHHKGQRSVSSSQKQ	0.0677289	NA	NA	-0.183622	NA	NA	0.584896	NA	NA	0.777464	NA	NA	A0A0G2JU56_S_1	A0A0G2JU56	392	3
A0A0G2JU56;F1M836;Q8VHF0;A0A1B0GWN5	411;419;419;272	S	1	Non-specific serine/threonine protein kinase OS=Rattus norvegicus OX=10116 GN=Mark3 PE=1 SV=1;Non-specific serine/threonine protein kinase OS=Rattus norvegicus OX=10116 GN=Mark3 PE=1 SV=1;MAP/microtubule affinity-regulating kinase 3 OS=Rattus norvegicus OX	Mark3	KGQRSVSSSQKQRRYSDHAGPAIPSVVAYPK	-0.352335	0.624401	-0.00821417	-0.372717	-0.227072	-0.692833	0.749856	0.00232836	0.060475	0.334999	0.531927	2.2552e-05	A0A0G2JU56_S_1	A0A0G2JU56	411	3
A0A0G2JU73;F1LP64;A0A0A0MXY4;A0A1W2Q676	325;312;312;312	S	1	E3 ubiquitin-protein ligase TRIP12 OS=Rattus norvegicus OX=10116 GN=Trip12 PE=1 SV=1;E3 ubiquitin-protein ligase TRIP12 OS=Rattus norvegicus OX=10116 GN=Trip12 PE=1 SV=1;E3 ubiquitin-protein ligase TRIP12 OS=Rattus norvegicus OX=10116 GN=Trip12 PE=1 SV=2;E	Trip12	AKLASLRKSTKKRSESPPAELPSLRRSTRQK	-0.0110797	-0.16556	0.122378	0.0874163	-0.0118163	0.0129372	0.836404	0.008332	0.407676	0.634563	0.462672	0.729579	A0A0G2JU73_S_1	A0A0G2JU73	325	2
A0A0G2JU83;O08984	101;101	S	1	Tudor domain-containing protein OS=Rattus norvegicus OX=10116 PE=1 SV=1;Delta(14)-sterol reductase LBR OS=Rattus norvegicus OX=10116 GN=Lbr PE=1 SV=1	Lbr	SRSPGRAPKGSRRSVSASYQADAKEKEMRRE	0.0131424	0.235308	0.177278	0.198364	0.190891	-0.000318753	0.338468	0.626756	0.190619	0.242163	0.190094	0.399933	A0A0G2JU83_S_1	A0A0G2JU83	101	2
A0A0G2JU85;P50617	512;566	S	1	Dendrin OS=Rattus norvegicus OX=10116 GN=Ddn PE=4 SV=1;Dendrin OS=Rattus norvegicus OX=10116 GN=Ddn PE=1 SV=3	Ddn	PVGEVNPRDAPTHPGSPEHSTLGPAAPGCAG	-0.40268	-0.0196244	NA	-0.103818	0.082363	-0.163626	0.809595	0.0872831	NA	0.539094	0.873499	0.480032	A0A0G2JU85_S_1	A0A0G2JU85	512	3
A0A0G2JU89;F1LQI5;Q2TL32	620;620;620	S	1	E3 ubiquitin-protein ligase UBR4 OS=Rattus norvegicus OX=10116 GN=Ubr4 PE=1 SV=1;E3 ubiquitin-protein ligase UBR4 OS=Rattus norvegicus OX=10116 GN=Ubr4 PE=1 SV=1;E3 ubiquitin-protein ligase UBR4 OS=Rattus norvegicus OX=10116 GN=Ubr4 PE=1 SV=2	Ubr4	KAAPPPPPPPPPLESSPRVKSPSKQASGEKG	NA	0.10476	NA	-0.0790709	-0.259566	-0.285131	NA	0.51834	NA	0.938412	0.673926	0.593753	A0A0G2JU89_S_1	A0A0G2JU89	620	3
A0A0G2JU89;F1LQI5;Q2TL32	178;178;178	S	1	E3 ubiquitin-protein ligase UBR4 OS=Rattus norvegicus OX=10116 GN=Ubr4 PE=1 SV=1;E3 ubiquitin-protein ligase UBR4 OS=Rattus norvegicus OX=10116 GN=Ubr4 PE=1 SV=1;E3 ubiquitin-protein ligase UBR4 OS=Rattus norvegicus OX=10116 GN=Ubr4 PE=1 SV=2	Ubr4	TVKTLSDVEDQKELASPVSPELRQKEVQMNF	-0.129231	-0.0517783	0.0971667	-0.0690108	-0.0777717	0.0580758	0.86155	0.359054	0.210302	0.59911	0.534236	0.33751	A0A0G2JU89_S_1	A0A0G2JU89	178	2
A0A0G2JU89;F1LQI5;Q2TL32	181;181;181	S	1	E3 ubiquitin-protein ligase UBR4 OS=Rattus norvegicus OX=10116 GN=Ubr4 PE=1 SV=1;E3 ubiquitin-protein ligase UBR4 OS=Rattus norvegicus OX=10116 GN=Ubr4 PE=1 SV=1;E3 ubiquitin-protein ligase UBR4 OS=Rattus norvegicus OX=10116 GN=Ubr4 PE=1 SV=2	Ubr4	TLSDVEDQKELASPVSPELRQKEVQMNFLNQ	-0.244826	-0.2146	0.353959	-0.172458	-0.191295	0.0755009	0.593291	0.259047	0.0026416	0.449501	0.230589	0.585798	A0A0G2JU89_S_1	A0A0G2JU89	181	2
A0A0G2JU89;F1LQI5;Q2TL32	2729;2718;2718	S	1	E3 ubiquitin-protein ligase UBR4 OS=Rattus norvegicus OX=10116 GN=Ubr4 PE=1 SV=1;E3 ubiquitin-protein ligase UBR4 OS=Rattus norvegicus OX=10116 GN=Ubr4 PE=1 SV=1;E3 ubiquitin-protein ligase UBR4 OS=Rattus norvegicus OX=10116 GN=Ubr4 PE=1 SV=2	Ubr4	RVLRPRNKRRHVTLPSSPRSNTPMGDKDDDD	NA	0.0580621	NA	NA	0.0993062	NA	NA	0.979098	NA	NA	0.681843	NA	A0A0G2JU89_S_1	A0A0G2JU89	2729	3
A0A0G2JU89;F1LQI5;Q2TL32	2730;2719;2719	S	1	E3 ubiquitin-protein ligase UBR4 OS=Rattus norvegicus OX=10116 GN=Ubr4 PE=1 SV=1;E3 ubiquitin-protein ligase UBR4 OS=Rattus norvegicus OX=10116 GN=Ubr4 PE=1 SV=1;E3 ubiquitin-protein ligase UBR4 OS=Rattus norvegicus OX=10116 GN=Ubr4 PE=1 SV=2	Ubr4	VLRPRNKRRHVTLPSSPRSNTPMGDKDDDDD	0.00215667	-0.0304417	NA	-0.0462533	0.119149	NA	0.676494	0.878011	NA	0.886757	0.789335	NA	A0A0G2JU89_S_1	A0A0G2JU89	2730	2
G3V7X3;A0A0G2JUA7	163;163	S	1	NCK adaptor protein 1 OS=Rattus norvegicus OX=10116 GN=Nck1 PE=1 SV=3;NCK adaptor protein 1 OS=Rattus norvegicus OX=10116 GN=Nck1 PE=1 SV=1	Nck1	QIGWFPSNYVTEEGDSPLGDHVGSLSEKLAA	NA	-0.466887	-0.00737867	0.10015	-0.314132	0.543458	NA	0.0644427	0.459446	0.00987609	0.575764	0.049034	G3V7X3_S_1	G3V7X3	163	3
A0A0G2JUC3;F1LPM7;Q6B4M5	277;102;278	S	1	Partitioning defective 6 homolog alpha OS=Rattus norvegicus OX=10116 GN=Pard6a PE=1 SV=1;Partitioning defective 6 homolog alpha OS=Rattus norvegicus OX=10116 GN=Pard6a PE=1 SV=2;Partitioning defective 6 homolog alpha OS=Rattus norvegicus OX=10116 GN=Pard6a	Pard6a	LTGPSSVGPGPTDPDSDDDNSDPVIENRHPP	0.267995	-0.00140583	0.141834	0.139976	0.0500054	0.0839467	0.0140112	0.991867	0.649365	0.110147	0.546516	0.470379	Q6B4M5_S_1	Q6B4M5	278	3
A0A0G2JUC7;Q6AYH5	83;83	S	1	Dynactin subunit 2 OS=Rattus norvegicus OX=10116 GN=Dctn2 PE=1 SV=1;Dynactin subunit 2 OS=Rattus norvegicus OX=10116 GN=Dctn2 PE=1 SV=1	Dctn2	DFSDRIGKTKRTGYESGDYEMLGEGLGVKET	NA	0.252627	0.968995	NA	-0.11721	NA	NA	0.016603	1.8603e-08	NA	0.953067	NA	A0A0G2JUC7_S_1	A0A0G2JUC7	83	2
D4ACN3;A0A0G2JUC9	2872;2929	S	1	HECT and RLD domain-containing E3 ubiquitin protein ligase 2 OS=Rattus norvegicus OX=10116 GN=Herc2 PE=1 SV=2;HECT and RLD domain-containing E3 ubiquitin protein ligase 2 OS=Rattus norvegicus OX=10116 GN=Herc2 PE=1 SV=1	Herc2	IRAEEEDLAAVPFLASDNEEEEDDKGSTGSL	-0.497209	0.165863	-0.183143	-0.0970823	NA	-0.19322	0.0151226	0.400712	0.424145	0.888924	NA	0.00277696	D4ACN3_S_1	D4ACN3	2872	4
D4ACN3;A0A0G2JUC9	1886;1943	S	1	HECT and RLD domain-containing E3 ubiquitin protein ligase 2 OS=Rattus norvegicus OX=10116 GN=Herc2 PE=1 SV=2;HECT and RLD domain-containing E3 ubiquitin protein ligase 2 OS=Rattus norvegicus OX=10116 GN=Herc2 PE=1 SV=1	Herc2	KLVELPVSSQPSAEDSDTEDDSEAEQGERNI	0.0264444	NA	NA	NA	NA	NA	0.748039	NA	NA	NA	NA	NA	D4ACN3_S_1	D4ACN3	1886	3
A0A0G2JUE4;A0A0G2K9I3;Q5U4E6	1950;1880;1928	S	1	Golgin subfamily A member 4 OS=Rattus norvegicus OX=10116 GN=Golga4 PE=1 SV=1;Golgin subfamily A member 4 OS=Rattus norvegicus OX=10116 GN=Golga4 PE=1 SV=1;Golgin subfamily A member 4 OS=Rattus norvegicus OX=10116 GN=Golga4 PE=1 SV=2	Golga4	EKSQSPQQEMGGKNTSVEILEDRPEENSKSH	NA	0.880247	NA	NA	NA	NA	NA	1.52845e-05	NA	NA	NA	NA	A0A0G2JUE4_S_1	A0A0G2JUE4	1950	2
A0A0G2JUE4;A0A0G2K9I3;Q5U4E6	41;41;41	S	1	Golgin subfamily A member 4 OS=Rattus norvegicus OX=10116 GN=Golga4 PE=1 SV=1;Golgin subfamily A member 4 OS=Rattus norvegicus OX=10116 GN=Golga4 PE=1 SV=1;Golgin subfamily A member 4 OS=Rattus norvegicus OX=10116 GN=Golga4 PE=1 SV=2	Golga4	SSSSSTPTRTRSRTSSFTDQLDDATPNRELL	0.686429	NA	NA	-0.155001	NA	NA	0.0199172	NA	NA	0.317082	NA	NA	A0A0G2JUE4_S_1	A0A0G2JUE4	41	2
A0A0G2JUE4;A0A0G2K9I3;Q5U4E6	126;71;104	S	1	Golgin subfamily A member 4 OS=Rattus norvegicus OX=10116 GN=Golga4 PE=1 SV=1;Golgin subfamily A member 4 OS=Rattus norvegicus OX=10116 GN=Golga4 PE=1 SV=1;Golgin subfamily A member 4 OS=Rattus norvegicus OX=10116 GN=Golga4 PE=1 SV=2	Golga4	GDTQTFAQKLQLRVPSMESLFRSPIKESLFR	0.12834	NA	NA	NA	NA	NA	0.144562	NA	NA	NA	NA	NA	A0A0G2JUE4_S_1	A0A0G2JUE4	126	2
A0A0G2JUF8;A0A0G2JWP8;P41516	1515;1523;1521	S	1	DNA topoisomerase 2 OS=Rattus norvegicus OX=10116 GN=Top2a PE=1 SV=1;DNA topoisomerase 2 OS=Rattus norvegicus OX=10116 GN=Top2a PE=1 SV=1;DNA topoisomerase 2-alpha OS=Rattus norvegicus OX=10116 GN=Top2a PE=1 SV=1	Top2a	AKSGRARKPIKYLEESDDDLF__________	0.408599	-0.00161921	0.386501	0.163798	-0.0572521	-0.249231	0.038725	0.527869	0.13311	0.254617	0.482917	0.397644	A0A0G2JUF8_S_1	A0A0G2JUF8	1515	1
F1LS67;A0A0G2JUG4	186;175	S	1	Regulator of G-protein-signaling 6 OS=Rattus norvegicus OX=10116 GN=Rgs6 PE=1 SV=3;Regulator of G-protein-signaling 6 OS=Rattus norvegicus OX=10116 GN=Rgs6 PE=1 SV=1	Rgs6	VKKSVYGVTDESQSQSPVHIPSQPIRKTTKD	NA	-0.0202418	-0.0676732	NA	-0.334575	0.189209	NA	0.724813	0.814341	NA	0.0310199	0.443981	F1LS67_S_1	F1LS67	186	3
A0A0G2JUG7	511	S	1	IQ motif and Sec7 domain 1 OS=Rattus norvegicus OX=10116 GN=Iqsec1 PE=1 SV=1	Iqsec1	EQTLSKQTYHKETRNSWDSPAFSNDVIRKRH	-0.0553308	NA	NA	NA	-0.259966	NA	0.979552	NA	NA	NA	0.00109822	NA	A0A0G2JUG7_S_1	A0A0G2JUG7	511	2
A0A0G2JUG7	514	S	1	IQ motif and Sec7 domain 1 OS=Rattus norvegicus OX=10116 GN=Iqsec1 PE=1 SV=1	Iqsec1	LSKQTYHKETRNSWDSPAFSNDVIRKRHYRI	0.00682292	NA	-0.0082925	NA	NA	-0.278085	0.318956	NA	0.256525	NA	NA	0.0805435	A0A0G2JUG7_S_1	A0A0G2JUG7	514	2
A0A0G2JUG7	180	S	1	IQ motif and Sec7 domain 1 OS=Rattus norvegicus OX=10116 GN=Iqsec1 PE=1 SV=1	Iqsec1	RMSRRIVLSNMRMQFSFEGPEKVHSSYFEGK	1.27859	0.449988	0.649415	-0.380002	-1.14387	-0.453923	3.3462e-06	3.52811e-07	1.20527e-10	0.123722	9.30188e-05	0.00367351	A0A0G2JUG7_S_1	A0A0G2JUG7	180	2
A0A0G2JUG7	924	S	1	IQ motif and Sec7 domain 1 OS=Rattus norvegicus OX=10116 GN=Iqsec1 PE=1 SV=1	Iqsec1	SYASGEGLKRSALSSSLRDLSEAGKRGRRSS	0.138192	0.353766	NA	0.151581	0.22003	NA	0.752203	0.0147214	NA	0.422863	0.257762	NA	A0A0G2JUG7_S_1	A0A0G2JUG7	924	3
A0A0G2JUG7	252	S	1	IQ motif and Sec7 domain 1 OS=Rattus norvegicus OX=10116 GN=Iqsec1 PE=1 SV=1	Iqsec1	ELEDAFSRQVKSLAESIDDALNCRSLHSEEV	NA	0.147659	0.668346	NA	NA	NA	NA	0.826701	0.0970234	NA	NA	NA	A0A0G2JUG7_S_1	A0A0G2JUG7	252	2
A0A0G2JUG7	105	S	1	IQ motif and Sec7 domain 1 OS=Rattus norvegicus OX=10116 GN=Iqsec1 PE=1 SV=1	Iqsec1	VLRKQAEEEAIKRSRSLSESYELSSDLQDKQ	NA	0.749402	1.1117	NA	NA	NA	NA	2.284e-05	2.64055e-06	NA	NA	NA	A0A0G2JUG7_S_1	A0A0G2JUG7	105	2
A0A0G2JUK2;B2GV58	192;192	S	1	LSM14A mRNA-processing body assembly factor OS=Rattus norvegicus OX=10116 GN=Lsm14a PE=1 SV=1;LSM14A mRNA-processing body assembly factor OS=Rattus norvegicus OX=10116 GN=Lsm14a PE=1 SV=1	Lsm14a	LAQGRSSPQLDPLRKSPTMEQAVQTASAHLP	-1.03906	0.186085	NA	0.120902	NA	0.31943	0.264723	0.973578	NA	0.0803589	NA	0.198472	A0A0G2JUK2_S_1	A0A0G2JUK2	192	3
A0A0G2JUK2;B2GV58	182;182	S	1	LSM14A mRNA-processing body assembly factor OS=Rattus norvegicus OX=10116 GN=Lsm14a PE=1 SV=1;LSM14A mRNA-processing body assembly factor OS=Rattus norvegicus OX=10116 GN=Lsm14a PE=1 SV=1	Lsm14a	TQDTRSVKPQLAQGRSSPQLDPLRKSPTMEQ	0.0628075	0.245125	NA	-0.329016	0.103117	NA	0.587521	0.751609	NA	0.0687153	0.710949	NA	A0A0G2JUK2_S_1	A0A0G2JUK2	182	2
A0A0G2JUK2;B2GV58	183;183	S	1	LSM14A mRNA-processing body assembly factor OS=Rattus norvegicus OX=10116 GN=Lsm14a PE=1 SV=1;LSM14A mRNA-processing body assembly factor OS=Rattus norvegicus OX=10116 GN=Lsm14a PE=1 SV=1	Lsm14a	QDTRSVKPQLAQGRSSPQLDPLRKSPTMEQA	0.698695	0.710765	NA	-0.411544	-0.407651	NA	1.96298e-06	4.75227e-05	NA	0.000280896	0.000666142	NA	A0A0G2JUK2_S_1	A0A0G2JUK2	183	2
A0A0G2JVW7;F1M7M7;A0A0G2JUK8;B5DF21	319;319;420;319	S	1	Protein Smaug homolog 1 OS=Rattus norvegicus OX=10116 GN=Samd4a PE=1 SV=1;Protein Smaug homolog 1 OS=Rattus norvegicus OX=10116 GN=Samd4a PE=1 SV=3;Protein Smaug homolog 1 OS=Rattus norvegicus OX=10116 GN=Samd4a PE=1 SV=1;Protein Smaug homolog 1 OS=Rattus	Samd4a	QELHQMILTPIKAYSSPSTTPEVRRREPLLM	-0.0020515	-0.187886	-0.158571	-0.0983927	-0.1088	-0.369187	0.437232	0.0882853	0.0881479	0.228798	0.311515	0.0183447	A0A0G2JVW7_S_1	A0A0G2JVW7	319	2
A0A0G2JUL7;B3GNI6	9;9	S	1	Septin 11 OS=Rattus norvegicus OX=10116 GN=Sept11 PE=1 SV=1;Septin-11 OS=Rattus norvegicus OX=10116 GN=Septin11 PE=1 SV=1	Sept11	_______MAVAVGRPSNEELRNLSLSGHVGF	NA	NA	NA	0.0616228	NA	NA	NA	NA	NA	0.853876	NA	NA	A0A0G2JUL7_S_1	A0A0G2JUL7	9	2
A0A0G2JUR5;G3V9F3;Q9ERE6;A0A140TA95	2075;981;981;945	S	1	Myosin phosphatase Rho-interacting protein OS=Rattus norvegicus OX=10116 GN=Mprip PE=1 SV=1;Myosin phosphatase Rho-interacting protein OS=Rattus norvegicus OX=10116 GN=Mprip PE=1 SV=1;Myosin phosphatase Rho-interacting protein OS=Rattus norvegicus OX=10116	Mprip	LKEQLKAATEALGEKSPEGTTVSGYDIMKSK	-0.193787	0.0158304	0.214196	-0.0588429	-0.00791308	0.0225808	0.302788	0.793487	7.24342e-05	0.8448	0.989805	0.232389	A0A0G2JUR5_S_1	A0A0G2JUR5	2075	2
A0A0G2JUR5;G3V9F3;Q9ERE6;A0A140TA95	123;297;297;297	S	1	Myosin phosphatase Rho-interacting protein OS=Rattus norvegicus OX=10116 GN=Mprip PE=1 SV=1;Myosin phosphatase Rho-interacting protein OS=Rattus norvegicus OX=10116 GN=Mprip PE=1 SV=1;Myosin phosphatase Rho-interacting protein OS=Rattus norvegicus OX=10116	Mprip	DLRAEEQLPPLLSPPSPSTPHSRRSQVIEKF	NA	-0.137985	NA	NA	NA	NA	NA	0.645496	NA	NA	NA	NA	A0A0G2JUR5_S_1	A0A0G2JUR5	123	2
A0A0G2JUR5;G3V9F3;Q9ERE6;A0A140TA95	333;507;507;471	S	1	Myosin phosphatase Rho-interacting protein OS=Rattus norvegicus OX=10116 GN=Mprip PE=1 SV=1;Myosin phosphatase Rho-interacting protein OS=Rattus norvegicus OX=10116 GN=Mprip PE=1 SV=1;Myosin phosphatase Rho-interacting protein OS=Rattus norvegicus OX=10116	Mprip	PDVTSSLPEGKNKSTSFDTCLRPSEKQEAEP	NA	0.788179	NA	NA	NA	NA	NA	0.00252908	NA	NA	NA	NA	A0A0G2JUR5_S_1	A0A0G2JUR5	333	2
A0A0G2JUR5;G3V9F3;Q9ERE6;A0A140TA95	2091;997;997;961	S	1	Myosin phosphatase Rho-interacting protein OS=Rattus norvegicus OX=10116 GN=Mprip PE=1 SV=1;Myosin phosphatase Rho-interacting protein OS=Rattus norvegicus OX=10116 GN=Mprip PE=1 SV=1;Myosin phosphatase Rho-interacting protein OS=Rattus norvegicus OX=10116	Mprip	PEGTTVSGYDIMKSKSNPDFLKKDRSCVTRQ	0.00500992	0.190974	-0.283619	-0.227388	-0.0334407	-0.113119	0.708576	0.0592333	0.00218903	0.127778	0.943193	0.415422	A0A0G2JUR5_S_1	A0A0G2JUR5	2091	2
A0A0G2JUR5;G3V9F3;Q9ERE6;A0A140TA95	2114;1020;1020;984	S	1	Myosin phosphatase Rho-interacting protein OS=Rattus norvegicus OX=10116 GN=Mprip PE=1 SV=1;Myosin phosphatase Rho-interacting protein OS=Rattus norvegicus OX=10116 GN=Mprip PE=1 SV=1;Myosin phosphatase Rho-interacting protein OS=Rattus norvegicus OX=10116	Mprip	DRSCVTRQLRNIRSKSVIEQVSWDN______	0.42639	0.0182946	NA	-0.28212	-0.0585762	NA	0.137304	0.888161	NA	0.0887356	0.499763	NA	A0A0G2JUR5_S_1	A0A0G2JUR5	2114	2
A0A0G2JUR5;G3V9F3;Q9ERE6;A0A140TA95	101;275;275;275	S	1	Myosin phosphatase Rho-interacting protein OS=Rattus norvegicus OX=10116 GN=Mprip PE=1 SV=1;Myosin phosphatase Rho-interacting protein OS=Rattus norvegicus OX=10116 GN=Mprip PE=1 SV=1;Myosin phosphatase Rho-interacting protein OS=Rattus norvegicus OX=10116	Mprip	RVDGGRKVRVESGYFSLEKAKQDLRAEEQLP	0.39013	0.534065	NA	-0.111554	-0.0872383	NA	0.0120054	0.00797295	NA	0.977134	0.316124	NA	A0A0G2JUR5_S_1	A0A0G2JUR5	101	2
A0A0G2JUT1;Q6AYP5	377;468	S	1	Cell adhesion molecule 1 OS=Rattus norvegicus OX=10116 GN=Cadm1 PE=1 SV=1;Cell adhesion molecule 1 OS=Rattus norvegicus OX=10116 GN=Cadm1 PE=1 SV=1	Cadm1	DADTAIINAEGGQNNSEEKKEYFI_______	-0.0198646	-0.00876333	-0.0375327	0.00503583	0.0388529	0.0702039	0.554474	0.961177	0.633743	0.468476	0.648692	0.706959	A0A0G2JUT1_S_1	A0A0G2JUT1	377	3
D3ZMR7;A0A0G2JUU7	510;510	S	1	Gamma-tubulin complex component OS=Rattus norvegicus OX=10116 GN=Tubgcp3 PE=1 SV=1;Gamma-tubulin complex component OS=Rattus norvegicus OX=10116 GN=Tubgcp3 PE=1 SV=1	Tubgcp3	QTPTTKMIAVTKSAESPRDAADLFTDLENAF	NA	-0.415909	-0.408941	NA	-0.423631	0.053297	NA	0.0600606	0.2458	NA	0.207198	0.585023	D3ZMR7_S_1	D3ZMR7	510	3
F1MAA1;A0A0G2JUX4	890;910	S	1	Ubiquitin-specific peptidase 47 OS=Rattus norvegicus OX=10116 GN=Usp47 PE=1 SV=1;Ubiquitin-specific peptidase 47 OS=Rattus norvegicus OX=10116 GN=Usp47 PE=1 SV=1	Usp47	DSSKSTETSDFENIESPLNERGSSTSVDNRE	-0.171155	-0.145127	0.150226	-0.0138773	-0.190505	-0.0588209	0.806507	0.480542	0.557098	0.856307	0.417392	0.843829	F1MAA1_S_1	F1MAA1	890	3
A0A0G2JUX5	6	S	1	Transcriptional activator protein Pur-beta OS=Rattus norvegicus OX=10116 GN=Purb PE=1 SV=1	Purb	__________MADGDSGSERGGGGGGPGSFQ	0.109377	NA	NA	-0.500046	0.273335	-0.425256	0.0727568	NA	NA	0.720778	0.109236	0.484377	A0A0G2JUX5_S_1	A0A0G2JUX5	6	3
A0A0G2JUX5	19	S	1	Transcriptional activator protein Pur-beta OS=Rattus norvegicus OX=10116 GN=Purb PE=1 SV=1	Purb	GDSGSERGGGGGGPGSFQPAPRGGGGPGGEQ	-0.0943046	NA	NA	NA	0.0237877	NA	0.227463	NA	NA	NA	0.988055	NA	A0A0G2JUX5_S_1	A0A0G2JUX5	19	2
A0A0G2JUX5;Q68A21	106;104	S	1	Transcriptional activator protein Pur-beta OS=Rattus norvegicus OX=10116 GN=Purb PE=1 SV=1;Transcriptional activator protein Pur-beta OS=Rattus norvegicus OX=10116 GN=Purb PE=1 SV=3	Purb	SLGDFIEHYAQLGPSSPEQLAAGAEEGGGPR	-0.675282	-0.228089	0.167911	-0.0790208	-0.402725	0.145914	0.000337105	0.120482	0.386229	0.295757	0.0914335	0.751787	A0A0G2JUX5_S_1	A0A0G2JUX5	106	3
A0A0G2JUX7;F1M7S0;Q9JK71	598;598;598	S	1	Membrane-associated guanylate kinase, WW and PDZ domain-containing protein 3 OS=Rattus norvegicus OX=10116 GN=Magi3 PE=1 SV=1;Membrane-associated guanylate kinase, WW and PDZ domain-containing protein 3 OS=Rattus norvegicus OX=10116 GN=Magi3 PE=1 SV=1;Memb	Magi3	PLVKGPKGFGFAIADSPTGQKVKMILDSQWC	-0.0371225	-0.4041	0.0632	NA	NA	0.175268	0.815547	0.130515	0.560466	NA	NA	0.789032	A0A0G2JUX7_S_1	A0A0G2JUX7	598	2
A0A0G2JUX7;F1M7S0;Q9JK71	833;833;833	S	1	Membrane-associated guanylate kinase, WW and PDZ domain-containing protein 3 OS=Rattus norvegicus OX=10116 GN=Magi3 PE=1 SV=1;Membrane-associated guanylate kinase, WW and PDZ domain-containing protein 3 OS=Rattus norvegicus OX=10116 GN=Magi3 PE=1 SV=1;Memb	Magi3	KQPEDESPQAFSQSGSPRLNRTELPTRSAPQ	-0.0451608	NA	NA	-0.116796	NA	0.285122	0.901521	NA	NA	0.884793	NA	0.200093	A0A0G2JUX7_S_1	A0A0G2JUX7	833	3
A0A0G2JUX7;F1M7S0;Q9JK71	702;702;702	S	1	Membrane-associated guanylate kinase, WW and PDZ domain-containing protein 3 OS=Rattus norvegicus OX=10116 GN=Magi3 PE=1 SV=1;Membrane-associated guanylate kinase, WW and PDZ domain-containing protein 3 OS=Rattus norvegicus OX=10116 GN=Magi3 PE=1 SV=1;Memb	Magi3	TPQPMPFPPSIIRSGSPKLDPSEVYLKSKTL	-0.154698	0.00395814	0.241814	0.0855702	0.241844	-0.13518	0.844532	0.927169	0.17879	0.670585	0.227592	0.427061	A0A0G2JUX7_S_1	A0A0G2JUX7	702	3
A0A0G2JUY5;D3ZAB5	357;357	S	1	Coiled-coil domain-containing 120 OS=Rattus norvegicus OX=10116 GN=Ccdc120 PE=1 SV=1;Coiled-coil domain-containing 120 OS=Rattus norvegicus OX=10116 GN=Ccdc120 PE=1 SV=2	Ccdc120	SDRASLFAARTRRSNSSEALLVDRAAAGGAG	NA	NA	NA	-0.072772	NA	NA	NA	NA	NA	0.972138	NA	NA	A0A0G2JUY5_S_1	A0A0G2JUY5	357	2
D3ZKK5;A0A0G2JUZ0	652;660	S	1	Myotubularin-related protein 1 OS=Rattus norvegicus OX=10116 GN=Mtmr1 PE=1 SV=1;Myotubularin-related protein 1 OS=Rattus norvegicus OX=10116 GN=Mtmr1 PE=1 SV=1	Mtmr1	EAAARTVPSSSERGPSPTHSAPPVHTSV___	0.01005	-0.24176	-0.19548	0.0218246	-0.119656	0.11577	0.842388	0.0968588	0.0157687	0.759346	0.453589	0.43278	D3ZKK5_S_1	D3ZKK5	652	2
A0A0G2JV26	737	S	1	Protein phosphatase 4, regulatory subunit 4 OS=Rattus norvegicus OX=10116 GN=Ppp4r4 PE=1 SV=1	Ppp4r4	STSKEIKKSKLTRSQSFNNQAFHAKYGTLDK	0.607444	NA	NA	0.126593	NA	NA	0.0478749	NA	NA	0.975642	NA	NA	A0A0G2JV26_S_1	A0A0G2JV26	737	2
A0A0G2JV49;F1M6T6	719;724	S	1	Protein phosphatase 6, regulatory subunit 2 OS=Rattus norvegicus OX=10116 GN=Ppp6r2 PE=1 SV=1;Protein phosphatase 6, regulatory subunit 2 OS=Rattus norvegicus OX=10116 GN=Ppp6r2 PE=1 SV=3	Ppp6r2	DFQPFCCSETGPRCSSPVDMDHSNAEGGQSP	-0.200219	NA	NA	-0.150728	NA	NA	0.976552	NA	NA	0.0149624	NA	NA	A0A0G2JV49_S_1	A0A0G2JV49	719	3
A0A0G2JV49;F1M6T6	643;648	S	1	Protein phosphatase 6, regulatory subunit 2 OS=Rattus norvegicus OX=10116 GN=Ppp6r2 PE=1 SV=1;Protein phosphatase 6, regulatory subunit 2 OS=Rattus norvegicus OX=10116 GN=Ppp6r2 PE=1 SV=3	Ppp6r2	GSPTARNVPGLATPSSPTQKEGPRSESDSAG	0.0857792	0.139316	0.01519	-0.07742	-0.149907	-0.357497	0.0906086	0.0231791	0.880439	0.192177	0.000399508	2.86609e-05	A0A0G2JV49_S_1	A0A0G2JV49	643	2
A0A0G2JV49;F1M6T6	236;268	S	1	Protein phosphatase 6, regulatory subunit 2 OS=Rattus norvegicus OX=10116 GN=Ppp6r2 PE=1 SV=1;Protein phosphatase 6, regulatory subunit 2 OS=Rattus norvegicus OX=10116 GN=Ppp6r2 PE=1 SV=3	Ppp6r2	ALLEPRRVGTEGLVDSFSQGLERSYSVSSSI	-0.128138	0.138839	-0.120615	-0.0871928	-0.0270178	0.0752193	0.537526	0.564686	0.872249	0.638479	0.519272	0.119795	A0A0G2JV49_S_1	A0A0G2JV49	236	3
A0A0G2K382;A0A0G2JV77;F1LP90;F1LN69	777;793;782;793	S	1	Misshapen-like kinase 1 OS=Rattus norvegicus OX=10116 GN=Mink1 PE=1 SV=1;Misshapen-like kinase 1 OS=Rattus norvegicus OX=10116 GN=Mink1 PE=1 SV=1;Misshapen-like kinase 1 OS=Rattus norvegicus OX=10116 GN=Mink1 PE=1 SV=2;Misshapen-like kinase 1 OS=Rattus nor	Mink1	ERNRNRVGASTKLDSSPVLSPGNKAKPEDHR	0.119768	-0.32544	-0.401025	0.00672833	-0.160317	0.288343	0.445569	0.000321114	5.28783e-07	0.912249	0.277239	0.00523664	A0A0G2K382_S_1	A0A0G2K382	777	2
A0A0G2K382;A0A0G2JV77;F1LP90;F1LN69	781;797;786;797	S	1	Misshapen-like kinase 1 OS=Rattus norvegicus OX=10116 GN=Mink1 PE=1 SV=1;Misshapen-like kinase 1 OS=Rattus norvegicus OX=10116 GN=Mink1 PE=1 SV=1;Misshapen-like kinase 1 OS=Rattus norvegicus OX=10116 GN=Mink1 PE=1 SV=2;Misshapen-like kinase 1 OS=Rattus nor	Mink1	NRVGASTKLDSSPVLSPGNKAKPEDHRSRPG	0.513088	0.499561	0.615113	-0.107568	-0.334827	-0.129318	7.11528e-06	7.09888e-06	0.000338015	0.0505348	0.049038	0.0770983	A0A0G2K382_S_1	A0A0G2K382	781	2
A0A0G2K382;A0A0G2JV77;F1LP90;F1LN69	638;654;643;654	S	1	Misshapen-like kinase 1 OS=Rattus norvegicus OX=10116 GN=Mink1 PE=1 SV=1;Misshapen-like kinase 1 OS=Rattus norvegicus OX=10116 GN=Mink1 PE=1 SV=1;Misshapen-like kinase 1 OS=Rattus norvegicus OX=10116 GN=Mink1 PE=1 SV=2;Misshapen-like kinase 1 OS=Rattus nor	Mink1	PTATPSARGAVIRQNSDPTSEGPGPSPNPPS	-0.00999542	0.0193892	-0.0836958	0.0443217	-0.411759	-0.01078	0.289923	0.431701	0.774804	0.177505	0.172354	0.996303	A0A0G2K382_S_1	A0A0G2K382	638	3
A0A0G2K382;A0A0G2JV77;F1LP90;F1LN69	760;776;765;776	S	1	Misshapen-like kinase 1 OS=Rattus norvegicus OX=10116 GN=Mink1 PE=1 SV=1;Misshapen-like kinase 1 OS=Rattus norvegicus OX=10116 GN=Mink1 PE=1 SV=1;Misshapen-like kinase 1 OS=Rattus norvegicus OX=10116 GN=Mink1 PE=1 SV=2;Misshapen-like kinase 1 OS=Rattus nor	Mink1	DSVLPASHGHLPQAGSLERNRNRVGASTKLD	-0.3415	0.117868	-0.37693	-0.057135	-0.228572	0.154952	0.942242	0.127193	0.175551	0.608521	0.157335	0.0694704	A0A0G2K382_S_1	A0A0G2K382	760	3
A0A0G2K382;A0A0G2JV77;F1LP90;F1LN69	597;613;602;613	S	1	Misshapen-like kinase 1 OS=Rattus norvegicus OX=10116 GN=Mink1 PE=1 SV=1;Misshapen-like kinase 1 OS=Rattus norvegicus OX=10116 GN=Mink1 PE=1 SV=1;Misshapen-like kinase 1 OS=Rattus norvegicus OX=10116 GN=Mink1 PE=1 SV=2;Misshapen-like kinase 1 OS=Rattus nor	Mink1	RVPLKPYAAPVPRSQSLQDQPTRNLAAFPAS	-0.302139	-0.231394	NA	-0.048204	-0.153376	NA	0.355124	0.359821	NA	0.759781	0.526895	NA	A0A0G2K382_S_1	A0A0G2K382	597	2
A0A0G2JV78;G3V8S8	746;770	S	1	Oxysterol-binding protein OS=Rattus norvegicus OX=10116 GN=Osbpl5 PE=1 SV=1;Oxysterol-binding protein OS=Rattus norvegicus OX=10116 GN=Osbpl5 PE=1 SV=1	Osbpl5	TLQRETMSGQTAFLGSPESRHKRPSSDRRLR	0.0716982	0.101369	-0.320657	NA	-0.031909	NA	0.762295	0.117414	0.00982276	NA	0.876966	NA	A0A0G2JV78_S_1	A0A0G2JV78	746	2
A0A0G2JVF1;Q3B7K9	212;212	S	1	RCG41069 OS=Rattus norvegicus OX=10116 GN=Rundc3b PE=1 SV=1;RUN domain-containing protein 3B OS=Rattus norvegicus OX=10116 GN=Rundc3b PE=1 SV=1	Rundc3b	YTPYLKFEQSSDSISSDEEELRTFGSSDSEG	NA	NA	NA	NA	NA	-0.0116157	NA	NA	NA	NA	NA	0.751419	A0A0G2JVF1_S_1	A0A0G2JVF1	212	2
B2GUV4;A0A0G2JVF2;O70594	460;548;548	S	1	Slc22a5 protein OS=Rattus norvegicus OX=10116 GN=Slc22a5 PE=1 SV=1;Solute carrier family 22 member 5 OS=Rattus norvegicus OX=10116 GN=Slc22a5 PE=1 SV=1;Solute carrier family 22 member 5 OS=Rattus norvegicus OX=10116 GN=Slc22a5 PE=1 SV=1	Slc22a5	WQIQSQTRTQKDGGESPTVLKSTAF______	0.156367	NA	-0.292377	-0.0201123	0.165258	0.329734	0.446164	NA	0.0243918	0.834698	0.524111	0.0492455	B2GUV4_S_1	B2GUV4	460	2
A0A0G2JVI5;G3V6Z3;Q8VH46	259;259;259	S	1	Actin filament-associated protein 1 OS=Rattus norvegicus OX=10116 GN=Afap1 PE=1 SV=1;Actin filament-associated protein 1 OS=Rattus norvegicus OX=10116 GN=Afap1 PE=1 SV=1;Actin filament-associated protein 1 OS=Rattus norvegicus OX=10116 GN=Afap1 PE=1 SV=1	Afap1	KEAYSGCSGPVDPECSPPPSASVPVNKAELE	-0.120257	0.0918355	0.0699557	-0.152641	0.0763655	-1.92537	0.314168	0.370852	0.0802209	0.0225019	0.828554	1.9773e-13	A0A0G2JVI5_S_1	A0A0G2JVI5	259	3
A0A0G2JVI5;G3V6Z3;Q8VH46	698;680;680	S	1	Actin filament-associated protein 1 OS=Rattus norvegicus OX=10116 GN=Afap1 PE=1 SV=1;Actin filament-associated protein 1 OS=Rattus norvegicus OX=10116 GN=Afap1 PE=1 SV=1;Actin filament-associated protein 1 OS=Rattus norvegicus OX=10116 GN=Afap1 PE=1 SV=1	Afap1	SSPQSPVFRHRTLENSPISSCDTSDAEGPLP	-0.275014	NA	NA	0.0119855	NA	-0.236306	0.301844	NA	NA	0.621795	NA	0.0329699	A0A0G2JVI5_S_1	A0A0G2JVI5	698	3
A0A0G2JVI5;G3V6Z3;Q8VH46	683;665;665	S	1	Actin filament-associated protein 1 OS=Rattus norvegicus OX=10116 GN=Afap1 PE=1 SV=1;Actin filament-associated protein 1 OS=Rattus norvegicus OX=10116 GN=Afap1 PE=1 SV=1;Actin filament-associated protein 1 OS=Rattus norvegicus OX=10116 GN=Afap1 PE=1 SV=1	Afap1	GGVTLGLAIEPKSGTSSPQSPVFRHRTLENS	-0.159259	0.0822408	-0.143843	NA	0.16858	NA	0.0893543	0.882792	0.581976	NA	0.69184	NA	A0A0G2JVI5_S_1	A0A0G2JVI5	683	2
Q9QZH4;A0A0G2JVK3	183;183	S	1	5'-AMP-activated protein kinase subunit beta-2 OS=Rattus norvegicus OX=10116 GN=Prkab2 PE=1 SV=1;5'-AMP-activated protein kinase subunit beta-2 OS=Rattus norvegicus OX=10116 GN=Prkab2 PE=1 SV=1	Prkab2	DSMESSETSCRDLSSSPPGPYGQEMYVFRSE	-0.261698	-0.0391121	0.0226721	-0.0632042	-0.132578	0.265506	0.853464	0.45965	0.44339	0.663044	0.119081	0.00231818	Q9QZH4_S_1	Q9QZH4	183	3
Q9QZH4;A0A0G2JVK3;G3V9X3	38;38;38	S	1	5'-AMP-activated protein kinase subunit beta-2 OS=Rattus norvegicus OX=10116 GN=Prkab2 PE=1 SV=1;5'-AMP-activated protein kinase subunit beta-2 OS=Rattus norvegicus OX=10116 GN=Prkab2 PE=1 SV=1;5'-AMP-activated protein kinase subunit beta-2 OS=Rattus norve	Prkab2	GGGHGPGKEHKIMVGSTDDPSVFSLPDSKLP	-0.159253	0.177826	-0.220728	-0.0452131	-0.33281	0.242868	0.99471	0.192722	0.183404	0.754047	0.267711	0.0208914	Q9QZH4_S_1	Q9QZH4	38	2
A0A0G2JVM2;A0A0G2K0A8	1362;765	S	1	Uncharacterized protein OS=Rattus norvegicus OX=10116 GN=Mia3 PE=1 SV=1;Uncharacterized protein OS=Rattus norvegicus OX=10116 GN=Mia3 PE=1 SV=1	Mia3	RDSLPSGPREEAQPASPSSVQDRSQASKPTP	0.489696	0.555427	NA	-0.0237273	-0.377518	NA	0.0548045	0.0185213	NA	0.802905	0.289414	NA	A0A0G2JVM2_S_1	A0A0G2JVM2	1362	2
A0A0G2JVM2;A0A0G2K0A8	1214;617	S	1	Uncharacterized protein OS=Rattus norvegicus OX=10116 GN=Mia3 PE=1 SV=1;Uncharacterized protein OS=Rattus norvegicus OX=10116 GN=Mia3 PE=1 SV=1	Mia3	HSASDPGPPPVVNSSSRSSSPAKAMDEGKVN	NA	NA	NA	0.0943613	NA	NA	NA	NA	NA	0.354757	NA	NA	A0A0G2JVM2_S_1	A0A0G2JVM2	1214	3
A0A0G2JVM2;A0A0G2K0A8	1014;417	S	1	Uncharacterized protein OS=Rattus norvegicus OX=10116 GN=Mia3 PE=1 SV=1;Uncharacterized protein OS=Rattus norvegicus OX=10116 GN=Mia3 PE=1 SV=1	Mia3	NELYQQKEMALQKKLSQEEYERQDREQKLTA	1.08261	1.5189	1.58508	NA	-0.345842	NA	1.44515e-05	1.23153e-09	4.3871e-10	NA	0.0135919	NA	A0A0G2JVM2_S_1	A0A0G2JVM2	1014	2
A0A0G2JVM2;A0A0G2K0A8	1181;584	S	1	Uncharacterized protein OS=Rattus norvegicus OX=10116 GN=Mia3 PE=1 SV=1;Uncharacterized protein OS=Rattus norvegicus OX=10116 GN=Mia3 PE=1 SV=1	Mia3	SATLSRRDTPRSEFGSLDRHLPRPRWPSEAS	0.589913	0.63488	0.982648	-0.108195	-0.246861	-0.810607	0.000865658	1.57919e-07	1.65704e-12	0.403124	0.206824	3.76601e-12	A0A0G2JVM2_S_1	A0A0G2JVM2	1181	2
A0A0G2JVR9;Q4FZU8	361;347	S	1	Rho family-interacting cell polarization regulator 1 OS=Rattus norvegicus OX=10116 GN=Ripor1 PE=1 SV=1;Rho family-interacting cell polarization regulator 1 OS=Rattus norvegicus OX=10116 GN=Ripor1 PE=1 SV=2	Ripor1	NKASTVTKRFSTYSQSPPDTPSLREQAFYNM	-0.0919267	0.346898	-0.18851	-0.124956	-0.242282	-0.114501	0.289089	3.96031e-05	0.142321	0.708453	0.0149262	0.0441129	A0A0G2JVR9_S_1	A0A0G2JVR9	361	2
A0A0G2JVR9;Q4FZU8	516;502	S	1	Rho family-interacting cell polarization regulator 1 OS=Rattus norvegicus OX=10116 GN=Ripor1 PE=1 SV=1;Rho family-interacting cell polarization regulator 1 OS=Rattus norvegicus OX=10116 GN=Ripor1 PE=1 SV=2	Ripor1	VEHVSSVPPVADNGRSATSPALSTAGPAPTF	-1.23783	-0.111521	-0.811827	0.146015	0.0531104	NA	0.0188348	0.514502	0.0769767	0.0261316	0.962908	NA	A0A0G2JVR9_S_1	A0A0G2JVR9	516	3
A0A0G2JVT3;Q5U2P6	293;241	S	1	PILR alpha-associated neural protein OS=Rattus norvegicus OX=10116 GN=Pianp PE=4 SV=1;PILR alpha-associated neural protein OS=Rattus norvegicus OX=10116 GN=Pianp PE=2 SV=1	Pianp	DLSPAGVTVLGAFGDSPTPTPDHEEPRGGPR	NA	NA	NA	NA	NA	-0.0924262	NA	NA	NA	NA	NA	0.751419	A0A0G2JVT3_S_1	A0A0G2JVT3	293	3
A0A0G2JVV5;Q5U2N2	108;143	S	1	Ubiquitin carboxyl-terminal hydrolase OS=Rattus norvegicus OX=10116 GN=Usp14 PE=1 SV=1;Ubiquitin carboxyl-terminal hydrolase OS=Rattus norvegicus OX=10116 GN=Usp14 PE=1 SV=1	Usp14	ELKDALKRYAGALRASGEMASAQYITAALRD	-0.00359703	0.194689	-0.0787661	0.298251	-0.559516	0.237262	0.26826	0.0331769	0.0768463	0.00595522	0.156235	0.253979	A0A0G2JVV5_S_1	A0A0G2JVV5	108	2
A0A0G2JVV5;Q5U2N2	358;393	S	1	Ubiquitin carboxyl-terminal hydrolase OS=Rattus norvegicus OX=10116 GN=Usp14 PE=1 SV=1;Ubiquitin carboxyl-terminal hydrolase OS=Rattus norvegicus OX=10116 GN=Usp14 PE=1 SV=1	Usp14	EDKKVNQQPNANDKNSPPKEIKYEPFSFADD	0.220089	0.423268	-0.623189	0.558794	-0.0388884	-0.781113	0.732585	0.0381295	0.977652	0.253884	0.538921	0.723989	A0A0G2JVV5_S_1	A0A0G2JVV5	358	2
A0A0G2JVW5	3660	S	1	E3 ubiquitin-protein ligase HUWE1 OS=Rattus norvegicus OX=10116 GN=Huwe1 PE=1 SV=1	Huwe1	EYNLEQQRRAQCETLSPDGLPEEQPQTTKLK	-0.277768	0.309734	-0.192149	-0.485705	NA	-0.667285	0.945234	0.854179	0.368871	0.000998573	NA	0.621169	A0A0G2JVW5_S_1	A0A0G2JVW5	3660	2
A0A0G2JVW5	2362	S	1	E3 ubiquitin-protein ligase HUWE1 OS=Rattus norvegicus OX=10116 GN=Huwe1 PE=1 SV=1	Huwe1	ELEDLIDELLERDGGSGNSTIIVSRSGEDES	NA	NA	0.462279	NA	-0.146738	0.338788	NA	NA	0.0374483	NA	0.918861	0.328842	A0A0G2JVW5_S_1	A0A0G2JVW5	2362	2
A0A0G2JVW5	3815	S	1	E3 ubiquitin-protein ligase HUWE1 OS=Rattus norvegicus OX=10116 GN=Huwe1 PE=1 SV=1	Huwe1	TSVRREESPMDVDQPSPSAQDTQSIVVSDGT	0.0978565	-0.249985	0.084075	NA	-0.0825658	0.306799	0.616779	0.0381892	0.0156977	NA	0.538082	0.00120553	A0A0G2JVW5_S_1	A0A0G2JVW5	3815	3
A0A0G2JVW5	2913	S	1	E3 ubiquitin-protein ligase HUWE1 OS=Rattus norvegicus OX=10116 GN=Huwe1 PE=1 SV=1	Huwe1	RPDVSRESTQPPEDSSPPASSESSSTRDSAV	NA	NA	-0.00703642	NA	NA	-0.103314	NA	NA	0.857746	NA	NA	0.603273	A0A0G2JVW5_S_1	A0A0G2JVW5	2913	2
A0A0G2JVW5	1906	S	1	E3 ubiquitin-protein ligase HUWE1 OS=Rattus norvegicus OX=10116 GN=Huwe1 PE=1 SV=1	Huwe1	CIRIALPAPRGSGTASDDEFENLRIKGPNAV	0.101563	NA	NA	NA	NA	NA	0.749337	NA	NA	NA	NA	NA	A0A0G2JVW5_S_1	A0A0G2JVW5	1906	2
A0A0G2JVW5	2372	S	1	E3 ubiquitin-protein ligase HUWE1 OS=Rattus norvegicus OX=10116 GN=Huwe1 PE=1 SV=1	Huwe1	ERDGGSGNSTIIVSRSGEDESQEDVLMDEAP	NA	NA	0.264421	NA	NA	0.12801	NA	NA	0.0432588	NA	NA	0.990839	A0A0G2JVW5_S_1	A0A0G2JVW5	2372	3
A0A0G2JVW5	2738	S	1	E3 ubiquitin-protein ligase HUWE1 OS=Rattus norvegicus OX=10116 GN=Huwe1 PE=1 SV=1	Huwe1	DSTEQNVSDGTPMPDSYPTTPSSTDAPTSES	0.116607	0.158662	NA	-0.274519	-0.191488	-0.138894	0.282323	0.638283	NA	0.786234	0.946825	0.949253	A0A0G2JVW5_S_1	A0A0G2JVW5	2738	3
D3ZQR3;A0A0G2JVX9	137;137	S	1	cAMP-regulated phosphoprotein 21 OS=Rattus norvegicus OX=10116 GN=Arpp21 PE=1 SV=1;cAMP-regulated phosphoprotein 21 OS=Rattus norvegicus OX=10116 GN=Arpp21 PE=1 SV=1	Arpp21	KLSERPKIRMLSKDCSQEYTDSTGIDLHEFL	NA	NA	NA	NA	NA	0.122286	NA	NA	NA	NA	NA	0.527992	D3ZQR3_S_1	D3ZQR3	137	3
D3ZQR3;A0A0G2JVX9;Q5FVI0	2;2;2	S	1	cAMP-regulated phosphoprotein 21 OS=Rattus norvegicus OX=10116 GN=Arpp21 PE=1 SV=1;cAMP-regulated phosphoprotein 21 OS=Rattus norvegicus OX=10116 GN=Arpp21 PE=1 SV=1;Arpp-21 protein OS=Rattus norvegicus OX=10116 GN=Arpp21 PE=1 SV=1	Arpp21	______________MSEQGELTPTILEEGRT	1.47556	1.5439	1.13342	-0.542707	-0.388056	NA	3.75864e-15	7.95494e-09	4.24573e-07	0.00937726	0.00400416	NA	D3ZQR3_S_1	D3ZQR3	2	2
D3ZQR3;A0A0G2JVX9;Q5FVI0	32;32;32	S	1	cAMP-regulated phosphoprotein 21 OS=Rattus norvegicus OX=10116 GN=Arpp21 PE=1 SV=1;cAMP-regulated phosphoprotein 21 OS=Rattus norvegicus OX=10116 GN=Arpp21 PE=1 SV=1;Arpp-21 protein OS=Rattus norvegicus OX=10116 GN=Arpp21 PE=1 SV=1	Arpp21	TEPESAPENGILKSESLDEEEKLELQRRLAA	0.00121583	0.0712242	0.341331	-0.470926	-0.71528	-1.80952	0.819904	0.813886	0.0150562	0.00724317	8.22745e-06	4.20326e-08	D3ZQR3_S_1	D3ZQR3	32	2
D3ZQR3;A0A0G2JVX9;G3V9G7;A0A0G2K4E8;F1LNT3	278;278;283;283;282	S	1	cAMP-regulated phosphoprotein 21 OS=Rattus norvegicus OX=10116 GN=Arpp21 PE=1 SV=1;cAMP-regulated phosphoprotein 21 OS=Rattus norvegicus OX=10116 GN=Arpp21 PE=1 SV=1;R3H domain-containing 2 OS=Rattus norvegicus OX=10116 GN=R3hdm2 PE=1 SV=1;R3H domain-conta	Arpp21	DSQMRIRLKDDRRSKSIEEREEEYQRARDRI;ENQMRVPLQDGRRSKSIEEREEEYQRVRERI;NQNRMHPFRDDRRSKSIEEREEEYQRVRERI	0.522496	NA	NA	-0.342966	NA	NA	0.033996	NA	NA	0.037097	NA	NA	G3V9G7_S_1	G3V9G7	283	2
F1LZX9;A0A0G2JVZ6	1045;1050	S	1	Integrin subunit alpha V OS=Rattus norvegicus OX=10116 GN=Itgav PE=1 SV=3;Integrin subunit alpha V OS=Rattus norvegicus OX=10116 GN=Itgav PE=1 SV=1	Itgav	QEREQLQPHENGEGNSET_____________	NA	NA	0.135645	NA	NA	0.206037	NA	NA	0.991914	NA	NA	0.473186	F1LZX9_S_1	F1LZX9	1045	2
A0A0G2JW01;A0A0G2JY49;F1LWK7;A0A0G2K7Z4	136;136;497;180	S	1	HP domain-containing protein OS=Rattus norvegicus OX=10116 PE=1 SV=1;AbLIM_anchor domain-containing protein (Fragment) OS=Rattus norvegicus OX=10116 PE=1 SV=1;Uncharacterized protein (Fragment) OS=Rattus norvegicus OX=10116 PE=1 SV=3;AbLIM_anchor domain-co		EGFQDGRDRMIHRSTSQGSINSPVYSRHSYT	0.38078	-0.00562833	0.0834767	0.0368079	-0.0589637	0.11473	0.101253	0.826896	0.445655	0.839236	0.813252	0.181167	A0A0G2JW01_S_1	A0A0G2JW01	136	2
A0A0G2JW01;E9PT39;A0A0G2K5D0	355;175;188	S	1	HP domain-containing protein OS=Rattus norvegicus OX=10116 PE=1 SV=1;HP domain-containing protein (Fragment) OS=Rattus norvegicus OX=10116 PE=1 SV=3;HP domain-containing protein (Fragment) OS=Rattus norvegicus OX=10116 PE=1 SV=1		LPDGHMPAMRMDRGVSMPNMLEPKIFPYEML	-0.36118	0.0683217	-0.170415	0.0780504	-0.03139	0.154111	0.157253	0.475398	0.00572659	0.53605	0.546061	0.202806	A0A0G2JW01_S_1	A0A0G2JW01	355	2
A0A0G2JW01;A0A0G2JY49	36;36	S	1	HP domain-containing protein OS=Rattus norvegicus OX=10116 PE=1 SV=1;AbLIM_anchor domain-containing protein (Fragment) OS=Rattus norvegicus OX=10116 PE=1 SV=1		KQSTKTEEKLRPTRTSSESIYSRPGSSIPGS	-0.118041	-0.0508933	-0.199262	0.0700392	-0.303498	NA	0.348792	0.179943	0.0371595	0.777464	0.185868	NA	A0A0G2JW01_S_1	A0A0G2JW01	36	2
A0A0G2JW01;A0A0G2JY49;F1LWK7;A0A0G2K7Z4	51;51;412;95	S	1	HP domain-containing protein OS=Rattus norvegicus OX=10116 PE=1 SV=1;AbLIM_anchor domain-containing protein (Fragment) OS=Rattus norvegicus OX=10116 PE=1 SV=1;Uncharacterized protein (Fragment) OS=Rattus norvegicus OX=10116 PE=1 SV=3;AbLIM_anchor domain-co		SSESIYSRPGSSIPGSPGHTIYAKVDNEILD	-0.199214	0.0106343	0.00494912	-0.00268358	0.187683	-0.0934581	0.869001	0.411732	0.385415	0.550817	0.880688	0.854617	A0A0G2JW01_S_1	A0A0G2JW01	51	3
A0A0G2JW01;E9PT39;A0A0G2K5D0	326;146;159	S	1	HP domain-containing protein OS=Rattus norvegicus OX=10116 PE=1 SV=1;HP domain-containing protein (Fragment) OS=Rattus norvegicus OX=10116 PE=1 SV=3;HP domain-containing protein (Fragment) OS=Rattus norvegicus OX=10116 PE=1 SV=1		SGLHRPVSTDFAQYNSYGDVSGGVRDYQTLP	-0.788075	0.117495	-0.507758	0.0614143	NA	0.0661516	0.0919904	0.873808	0.880855	0.405664	NA	0.354182	A0A0G2JW01_S_1	A0A0G2JW01	326	3
A0A0G2JW01;A0A0G2JY49;F1LWK7;A0A0G2K7Z4	115;115;476;159	S	1	HP domain-containing protein OS=Rattus norvegicus OX=10116 PE=1 SV=1;AbLIM_anchor domain-containing protein (Fragment) OS=Rattus norvegicus OX=10116 PE=1 SV=1;Uncharacterized protein (Fragment) OS=Rattus norvegicus OX=10116 PE=1 SV=3;AbLIM_anchor domain-co		DKQDRQSLGESPRTLSPTPSAEGFQDGRDRM	-0.0100655	-0.233434	-0.342923	0.480642	-0.0188958	0.160593	0.883089	3.0887e-06	0.962384	0.96927	0.724103	0.585305	A0A0G2JW01_S_1	A0A0G2JW01	115	2
A0A0G2JW01;E9PT39;A0A0G2K5D0	235;55;68	S	1	HP domain-containing protein OS=Rattus norvegicus OX=10116 PE=1 SV=1;HP domain-containing protein (Fragment) OS=Rattus norvegicus OX=10116 PE=1 SV=3;HP domain-containing protein (Fragment) OS=Rattus norvegicus OX=10116 PE=1 SV=1		GPPSLAAIGTDPRRRSSGREEDEEELLRRRQ	0.310332	NA	NA	-0.375633	0.255181	NA	0.219212	NA	NA	0.570928	0.318661	NA	A0A0G2JW01_S_1	A0A0G2JW01	235	2
A0A0G2JW01;E9PT39;A0A0G2K5D0	236;56;69	S	1	HP domain-containing protein OS=Rattus norvegicus OX=10116 PE=1 SV=1;HP domain-containing protein (Fragment) OS=Rattus norvegicus OX=10116 PE=1 SV=3;HP domain-containing protein (Fragment) OS=Rattus norvegicus OX=10116 PE=1 SV=1		PPSLAAIGTDPRRRSSGREEDEEELLRRRQL	1.24403	0.53011	-0.166277	1.10108	NA	-0.625522	0.275442	0.492355	0.52881	0.472736	NA	0.00402995	A0A0G2JW01_S_1	A0A0G2JW01	236	3
A0A0G2JW01;E9PT39;A0A0G2K5D0	304;124;137	S	1	HP domain-containing protein OS=Rattus norvegicus OX=10116 PE=1 SV=1;HP domain-containing protein (Fragment) OS=Rattus norvegicus OX=10116 PE=1 SV=3;HP domain-containing protein (Fragment) OS=Rattus norvegicus OX=10116 PE=1 SV=1		SPLHSASHAPSSKTSSLPGYGKSGLHRPVST	0.187131	0.305737	0.0181579	-0.0153583	-0.317816	0.00507542	0.185496	0.00276722	0.598899	0.51073	0.0646591	0.931532	A0A0G2JW01_S_1	A0A0G2JW01	304	2
A0A0G2JW01;E9PT39;A0A0G2K5D0	289;109;122	S	1	HP domain-containing protein OS=Rattus norvegicus OX=10116 PE=1 SV=1;HP domain-containing protein (Fragment) OS=Rattus norvegicus OX=10116 PE=1 SV=3;HP domain-containing protein (Fragment) OS=Rattus norvegicus OX=10116 PE=1 SV=1		KENRERASLLASRYDSPLHSASHAPSSKTSS	0.260205	0.531898	-0.0987406	-0.0478402	-0.236868	-0.494335	0.0260477	2.50084e-06	0.272436	0.48614	0.275208	0.00524934	A0A0G2JW01_S_1	A0A0G2JW01	289	3
A0A0G2JW14;Q5XIC4	304;257	S	1	Maspardin OS=Rattus norvegicus OX=10116 GN=Spg21 PE=1 SV=1;Maspardin OS=Rattus norvegicus OX=10116 GN=Spg21 PE=2 SV=1	Spg21	VSAEELDVQKGQLDLSQEEP___________	0.238516	-0.0120236	-0.101509	-0.0513041	-0.0690757	0.519881	0.860716	0.513839	0.184814	0.524655	0.421902	0.0065541	A0A0G2JW14_S_1	A0A0G2JW14	304	2
A0A0G2JW20;B5DEZ0	204;205	S	1	Erythrocyte membrane protein band 4.1-like 4A OS=Rattus norvegicus OX=10116 GN=Epb41l4a PE=4 SV=1;Erythrocyte membrane protein band 4.1-like 4A OS=Rattus norvegicus OX=10116 GN=Epb41l4a PE=2 SV=1	Epb41l4a	LENGENEGTTKIIAPSPVKSFKKAKNENSPD	-0.339631	-0.155265	-0.19079	-0.02024	0.25653	0.10881	0.0978581	0.105651	0.0155399	0.647177	0.117526	0.961197	A0A0G2JW20_S_1	A0A0G2JW20	204	3
A0A0G2K329;A0A0G2JW27;Q6PW38;A0A1W5DU98;A0A1W2Q6M6;A0A0G2K4Z2;Q6PW34;A0A0G2K498;P97686;A0A0G2K3Q5	1174;1186;1188;1193;1204;1205;1290;1295;1205;1299	S	1	Neuronal cell adhesion molecule OS=Rattus norvegicus OX=10116 GN=Nrcam PE=1 SV=1;Neuronal cell adhesion molecule OS=Rattus norvegicus OX=10116 GN=Nrcam PE=1 SV=1;Neuronal cell adhesion molecule OS=Rattus norvegicus OX=10116 GN=Nrcam PE=1 SV=1;Neuronal cell	Nrcam	KEKEPAEGNESSEAPSPVNAMNSFV______	0.20081	0.0431304	-0.331078	0.259947	-0.0264042	-0.00930964	0.499723	0.859025	0.0188956	0.167381	0.641289	0.84745	A0A0G2K3Q5_S_1	A0A0G2K3Q5	1299	2
A0A0G2JW65;Q99JE4	717;717	S	1	Uncharacterized protein OS=Rattus norvegicus OX=10116 PE=4 SV=1;Ras-specific guanine nucleotide-releasing factor 2 OS=Rattus norvegicus OX=10116 GN=Rasgrf2 PE=1 SV=1	Rasgrf2	FATSQNNREHLVDGKSPRLCRKFSSPPPLAV	NA	0.569013	NA	NA	-0.252656	NA	NA	0.0508845	NA	NA	0.247541	NA	Q99JE4_S_1	Q99JE4	717	3
A0A0G2JW65;Q99JE4	633;633	S	1	Uncharacterized protein OS=Rattus norvegicus OX=10116 PE=4 SV=1;Ras-specific guanine nucleotide-releasing factor 2 OS=Rattus norvegicus OX=10116 GN=Rasgrf2 PE=1 SV=1	Rasgrf2	LHKDDTDICFSKTLNSCKVPQIRYASVERLL	-0.31413	0.0800336	NA	-0.106588	-0.185655	NA	0.455885	0.850577	NA	0.972362	0.286278	NA	Q99JE4_S_1	Q99JE4	633	2
A0A0G2JW85;Q9QYJ2	809;809	S	1	Ras GTPase-activating protein 3 OS=Rattus norvegicus OX=10116 GN=Rasa3 PE=1 SV=1;Ras GTPase-activating protein 3 OS=Rattus norvegicus OX=10116 GN=Rasa3 PE=1 SV=2	Rasa3	HAQYRRNKFKKTRYGSQEHPIGDKSFQNYIR	0.434579	0.502386	0.0236867	-0.295052	-0.475308	-1.53804	0.00116788	0.0092809	0.613579	0.00629488	0.0122178	1.25846e-11	A0A0G2JW85_S_1	A0A0G2JW85	809	2
A0A0G2JW88;Q5M7W5	1744;668	S	1	Microtubule-associated protein OS=Rattus norvegicus OX=10116 GN=Map4 PE=1 SV=1;Microtubule-associated protein 4 OS=Rattus norvegicus OX=10116 GN=Map4 PE=1 SV=1	Map4	TGNDIATPPNKELPPSPEKKAKPLATTQPAK	-0.523453	0.0790219	-0.103535	-0.139036	-0.312484	0.271947	0.301117	0.922718	0.993347	0.592933	0.38271	0.147866	A0A0G2JW88_S_1	A0A0G2JW88	1744	3
A0A0G2JW88;Q5M7W5	260;260	S	1	Microtubule-associated protein OS=Rattus norvegicus OX=10116 GN=Map4 PE=1 SV=1;Microtubule-associated protein 4 OS=Rattus norvegicus OX=10116 GN=Map4 PE=1 SV=1	Map4	AGQTTDAVPSKESEGSPDTDAAPGPDTDVTL	0.125745	NA	0.0962042	0.112145	NA	0.0133854	0.231988	NA	0.642114	0.994816	NA	0.630933	A0A0G2JW88_S_1	A0A0G2JW88	260	2
A0A0G2JW88;Q5M7W5	1862;786	S	1	Microtubule-associated protein OS=Rattus norvegicus OX=10116 GN=Map4 PE=1 SV=1;Microtubule-associated protein 4 OS=Rattus norvegicus OX=10116 GN=Map4 PE=1 SV=1	Map4	LRPGPKTTPTISKATSPSTLVSTGSSSRSPS	-0.396141	0.0500317	-0.0109754	-0.37624	0.161857	0.432025	0.487382	0.875885	0.158189	0.674855	0.984584	0.000565392	A0A0G2JW88_S_1	A0A0G2JW88	1862	2
A0A0G2JW88;Q5M7W5	1875;799	S	1	Microtubule-associated protein OS=Rattus norvegicus OX=10116 GN=Map4 PE=1 SV=1;Microtubule-associated protein 4 OS=Rattus norvegicus OX=10116 GN=Map4 PE=1 SV=1	Map4	ATSPSTLVSTGSSSRSPSTTLPKRPTTTKTE	-0.63303	-0.0582546	-0.00805583	-0.0192608	-0.108872	-0.108563	0.400538	0.458733	0.629882	0.596544	0.69184	0.530243	A0A0G2JW88_S_1	A0A0G2JW88	1875	2
A0A0G2JW88;Q5M7W5	520;520	S	1	Microtubule-associated protein OS=Rattus norvegicus OX=10116 GN=Map4 PE=1 SV=1;Microtubule-associated protein 4 OS=Rattus norvegicus OX=10116 GN=Map4 PE=1 SV=1	Map4	VTPLSEEEVASIKDVSPSPETETAKNADLHS	-0.717159	NA	-0.558863	-0.0612717	-0.142396	NA	0.0012625	NA	0.0114722	0.87878	0.21727	NA	A0A0G2JW88_S_1	A0A0G2JW88	520	2
A0A0G2JW88;Q5M7W5	522;522	S	1	Microtubule-associated protein OS=Rattus norvegicus OX=10116 GN=Map4 PE=1 SV=1;Microtubule-associated protein 4 OS=Rattus norvegicus OX=10116 GN=Map4 PE=1 SV=1	Map4	PLSEEEVASIKDVSPSPETETAKNADLHSGT	NA	NA	-0.0951996	NA	NA	NA	NA	NA	0.251315	NA	NA	NA	A0A0G2JW88_S_1	A0A0G2JW88	522	2
A0A0G2JW88;Q5M7W5	1978;902	S	1	Microtubule-associated protein OS=Rattus norvegicus OX=10116 GN=Map4 PE=1 SV=1;Microtubule-associated protein 4 OS=Rattus norvegicus OX=10116 GN=Map4 PE=1 SV=1	Map4	PSSSAPRVSRLATTVSAPDLKSVRSKVGSTE	0.293854	0.491893	0.340037	0.00620375	0.133997	0.0211967	9.26355e-05	1.2571e-05	0.00265931	0.87878	0.0942523	0.694241	A0A0G2JW88_S_1	A0A0G2JW88	1978	2
A0A0G2JW88	618	S	1	Microtubule-associated protein OS=Rattus norvegicus OX=10116 GN=Map4 PE=1 SV=1	Map4	VKAADQKSTLPVDEGSPLEKLEQKETSGSQP	-0.17138	0.0545383	0.0736967	-0.0139258	-0.0828842	-0.161097	0.196432	0.655727	0.59236	0.798779	0.521293	0.137192	A0A0G2JW88_S_1	A0A0G2JW88	618	2
A0A0G2JW88;Q5M7W5	2123;978	S	1	Microtubule-associated protein OS=Rattus norvegicus OX=10116 GN=Map4 PE=1 SV=1;Microtubule-associated protein 4 OS=Rattus norvegicus OX=10116 GN=Map4 PE=1 SV=1	Map4	SQKLNFKEKAQAKVGSLDNVGHLPAGGTVKT	0.085409	0.55348	0.273236	-0.306228	-0.27256	0.220624	0.0264781	0.0144805	0.00193845	0.665356	0.421343	0.0985264	A0A0G2JW88_S_1	A0A0G2JW88	2123	2
F7FKI5;D4A5G8;A0A0G2JW90;P26284	231;232;232;232	S	1	Pyruvate dehydrogenase E1 component subunit alpha OS=Rattus norvegicus OX=10116 GN=Pdha1 PE=1 SV=2;Pyruvate dehydrogenase E1 component subunit alpha OS=Rattus norvegicus OX=10116 GN=Pdha1l1 PE=1 SV=3;Pyruvate dehydrogenase E1 component subunit alpha OS=Rat	Pdha1	PCIFICENNRYGMGTSVERAAASTDYYKRGD	-1.58829	NA	NA	0.00803167	0.611461	NA	7.67078e-05	NA	NA	0.335015	0.00110134	NA	F7FKI5_S_1	F7FKI5	231	2
F7FKI5;D4A5G8;A0A0G2JW90;P26284	292;293;293;293	S	1	Pyruvate dehydrogenase E1 component subunit alpha OS=Rattus norvegicus OX=10116 GN=Pdha1 PE=1 SV=2;Pyruvate dehydrogenase E1 component subunit alpha OS=Rattus norvegicus OX=10116 GN=Pdha1l1 PE=1 SV=3;Pyruvate dehydrogenase E1 component subunit alpha OS=Rat	Pdha1	GPILMELQTYRYHGHSMSDPGVSYRTREEIQ	-0.331329	-0.161929	-0.372411	-0.407979	-0.445537	-0.035305	0.0911273	0.145795	0.0147085	0.427659	0.648729	0.932532	F7FKI5_S_1	F7FKI5	292	3
D3ZKE6;A0A0G2JWA5;B5DF63	148;148;148	S	1	Sarcolemma associated protein (Predicted) OS=Rattus norvegicus OX=10116 GN=Slmap PE=1 SV=1;Sarcolemmal membrane-associated protein OS=Rattus norvegicus OX=10116 GN=Slmap PE=1 SV=1;Sarcolemmal membrane-associated protein OS=Rattus norvegicus OX=10116 GN=Slm	Slmap	MEARLRSDVIHAPLPSPVDKVAANTPSMYSQ	NA	0.196278	0.269279	NA	-0.258257	-0.037141	NA	0.179943	0.000620579	NA	0.0503383	0.970267	D3ZKE6_S_1	D3ZKE6	148	2
A0A0G2JWA8;D3ZHV2;A0A0G2K9T4;M9MMM9;A0A0G2JU82	4477;2454;4405;2382;2382	S	1	Microtubule-actin cross-linking factor 1 OS=Rattus norvegicus OX=10116 GN=Macf1 PE=1 SV=1;Microtubule-actin cross-linking factor 1 OS=Rattus norvegicus OX=10116 GN=Macf1 PE=1 SV=1;Microtubule-actin cross-linking factor 1 OS=Rattus norvegicus OX=10116 GN=Ma	Macf1	QAESNKAFLAELEQNSPKIQKVKEALAGLLE	0.0702346	-0.0191883	0.0274425	0.0482379	-0.103369	-0.229089	0.206568	0.411191	0.570068	0.471487	0.0914882	0.0120223	A0A0G2JWA8_S_1	A0A0G2JWA8	4477	3
A0A0G2JWA8;D3ZHV2;A0A0G2K9T4;M9MMM9;A0A0G2JU82	1367;1367;1316;1295;1295	S	1	Microtubule-actin cross-linking factor 1 OS=Rattus norvegicus OX=10116 GN=Macf1 PE=1 SV=1;Microtubule-actin cross-linking factor 1 OS=Rattus norvegicus OX=10116 GN=Macf1 PE=1 SV=1;Microtubule-actin cross-linking factor 1 OS=Rattus norvegicus OX=10116 GN=Ma	Macf1	LQLMTYKAFVESQQKSPGKRRRMISSSDAIT	-0.321388	0.161534	-0.189889	0.00176548	-0.0378949	-0.372438	0.0244486	0.97363	0.0610714	0.856069	0.998278	0.274945	A0A0G2JWA8_S_1	A0A0G2JWA8	1367	2
A0A0G2JWA8;D3ZHV2;A0A0G2K9T4;M9MMM9;A0A0G2JU82	3648;1625;3597;1553;1553	S	1	Microtubule-actin cross-linking factor 1 OS=Rattus norvegicus OX=10116 GN=Macf1 PE=1 SV=1;Microtubule-actin cross-linking factor 1 OS=Rattus norvegicus OX=10116 GN=Macf1 PE=1 SV=1;Microtubule-actin cross-linking factor 1 OS=Rattus norvegicus OX=10116 GN=Ma	Macf1	VKDIEGFLEENQNKLSPQELTALREKLYQAK	-1.01741	0.0539304	-0.174645	0.00985333	-0.337555	0.20374	0.0101948	0.165635	0.904859	0.180472	0.70831	0.635473	A0A0G2JWA8_S_1	A0A0G2JWA8	3648	3
A0A0G2JWA8;D3ZHV2;A0A0G2K9T4;M9MMM9;A0A0G2JU82	5985;4074;6022;4002;4002	S	1	Microtubule-actin cross-linking factor 1 OS=Rattus norvegicus OX=10116 GN=Macf1 PE=1 SV=1;Microtubule-actin cross-linking factor 1 OS=Rattus norvegicus OX=10116 GN=Macf1 PE=1 SV=1;Microtubule-actin cross-linking factor 1 OS=Rattus norvegicus OX=10116 GN=Ma	Macf1	LTTIKDTQEIVHDLESPGIDPSIIKQQVEAA	-0.0727207	-0.560932	0.413498	0.277615	-0.311228	0.169994	0.348051	9.26136e-05	0.00952717	0.0369604	0.0686364	0.727046	A0A0G2JWA8_S_1	A0A0G2JWA8	5985	3
A0A0G2JWA8;D3ZHV2;A0A0G2K9T4;M9MMM9;A0A0G2JU82	5548;3634;5585;3562;3562	S	1	Microtubule-actin cross-linking factor 1 OS=Rattus norvegicus OX=10116 GN=Macf1 PE=1 SV=1;Microtubule-actin cross-linking factor 1 OS=Rattus norvegicus OX=10116 GN=Macf1 PE=1 SV=1;Microtubule-actin cross-linking factor 1 OS=Rattus norvegicus OX=10116 GN=Ma	Macf1	WLREVEEELAASGGQSPTGEQIPQFQQRQKE	0.0975242	0.117187	0.450293	-0.116661	0.0691317	-0.00363083	0.53485	0.134756	0.00013886	0.405432	0.473252	0.830031	A0A0G2JWA8_S_1	A0A0G2JWA8	5548	2
A0A0G2JWA8;D3ZHV2;A0A0G2K9T4;M9MMM9;A0A0G2JU82	4452;2429;4380;2357;2357	S	1	Microtubule-actin cross-linking factor 1 OS=Rattus norvegicus OX=10116 GN=Macf1 PE=1 SV=1;Microtubule-actin cross-linking factor 1 OS=Rattus norvegicus OX=10116 GN=Macf1 PE=1 SV=1;Microtubule-actin cross-linking factor 1 OS=Rattus norvegicus OX=10116 GN=Ma	Macf1	LESKEEVLKGMDASLSPTKTETVKAQAESNK	-0.110099	-0.419079	NA	-0.145396	NA	NA	0.936347	0.036703	NA	0.789743	NA	NA	A0A0G2JWA8_S_1	A0A0G2JWA8	4452	2
A0A0G2JWA8;D3ZHV2;A0A0G2K9T4;M9MMM9;A0A0G2JU82	7293;5372;7326;5300;5300	S	1	Microtubule-actin cross-linking factor 1 OS=Rattus norvegicus OX=10116 GN=Macf1 PE=1 SV=1;Microtubule-actin cross-linking factor 1 OS=Rattus norvegicus OX=10116 GN=Macf1 PE=1 SV=1;Microtubule-actin cross-linking factor 1 OS=Rattus norvegicus OX=10116 GN=Ma	Macf1	RAGSRAGSRASSRRGSDASDFDLLETQSACS	-0.0579479	0.0327771	-0.140787	NA	0.150271	-0.395654	0.988737	0.249282	0.645871	NA	0.39205	0.000297123	A0A0G2JWA8_S_1	A0A0G2JWA8	7293	3
A0A0G2JWA8;D3ZHV2;A0A0G2K9T4;M9MMM9;A0A0G2JU82	280;280;229;208;208	S	1	Microtubule-actin cross-linking factor 1 OS=Rattus norvegicus OX=10116 GN=Macf1 PE=1 SV=1;Microtubule-actin cross-linking factor 1 OS=Rattus norvegicus OX=10116 GN=Macf1 PE=1 SV=1;Microtubule-actin cross-linking factor 1 OS=Rattus norvegicus OX=10116 GN=Ma	Macf1	LGVTRLLDAEDVDVPSPDEKSVITYVSSIYD	-0.09387	-0.00947333	0.133165	-0.0056575	-0.05842	0.02258	0.0226223	0.63438	0.700102	0.322187	0.403363	0.854321	A0A0G2JWA8_S_1	A0A0G2JWA8	280	3
A0A0G2JWA8;D3ZHV2;A0A0G2K9T4;M9MMM9;A0A0G2JU82	4792;2769;4720;2697;2697	S	1	Microtubule-actin cross-linking factor 1 OS=Rattus norvegicus OX=10116 GN=Macf1 PE=1 SV=1;Microtubule-actin cross-linking factor 1 OS=Rattus norvegicus OX=10116 GN=Macf1 PE=1 SV=1;Microtubule-actin cross-linking factor 1 OS=Rattus norvegicus OX=10116 GN=Ma	Macf1	QAKNCPISAKLERLQSQLQENEEFQKNLNQH	0.042624	NA	NA	NA	NA	NA	0.700584	NA	NA	NA	NA	NA	A0A0G2JWA8_S_1	A0A0G2JWA8	4792	2
A0A0G2JWA8;D3ZHV2;A0A0G2K9T4;M9MMM9;A0A0G2JU82	3883;1860;3832;1788;1788	S	1	Microtubule-actin cross-linking factor 1 OS=Rattus norvegicus OX=10116 GN=Macf1 PE=1 SV=1;Microtubule-actin cross-linking factor 1 OS=Rattus norvegicus OX=10116 GN=Macf1 PE=1 SV=1;Microtubule-actin cross-linking factor 1 OS=Rattus norvegicus OX=10116 GN=Ma	Macf1	GSSPEALNSLLKRQGSFSEDVISHKGDLRFV	0.230721	0.067985	0.403904	0.0619546	0.00283917	-0.0693925	0.231988	0.589605	0.000937252	0.806058	0.95486	0.383023	A0A0G2JWA8_S_1	A0A0G2JWA8	3883	2
A0A0G2JWA8;D3ZHV2;A0A0G2K9T4;M9MMM9;A0A0G2JU82	4608;2585;4536;2513;2513	S	1	Microtubule-actin cross-linking factor 1 OS=Rattus norvegicus OX=10116 GN=Macf1 PE=1 SV=1;Microtubule-actin cross-linking factor 1 OS=Rattus norvegicus OX=10116 GN=Macf1 PE=1 SV=1;Microtubule-actin cross-linking factor 1 OS=Rattus norvegicus OX=10116 GN=Ma	Macf1	LTEAAQGILTGPGDVSPSASQVHKDLQSISQ	NA	0.256872	NA	NA	NA	NA	NA	0.0313023	NA	NA	NA	NA	A0A0G2JWA8_S_1	A0A0G2JWA8	4608	3
A0A0G2JWA8;D3ZHV2	57;57	S	1	Microtubule-actin cross-linking factor 1 OS=Rattus norvegicus OX=10116 GN=Macf1 PE=1 SV=1;Microtubule-actin cross-linking factor 1 OS=Rattus norvegicus OX=10116 GN=Macf1 PE=1 SV=1	Macf1	TLPWNLPLHEQKKRKSQDSVLDPAERAVVRV	0.00128583	-0.0141501	NA	-0.0221084	0.0265897	NA	0.367482	0.10532	NA	0.945362	0.813446	NA	A0A0G2JWA8_S_1	A0A0G2JWA8	57	2
A0A0G2JWA8;D3ZHV2	33;33	S	1	Microtubule-actin cross-linking factor 1 OS=Rattus norvegicus OX=10116 GN=Macf1 PE=1 SV=1;Microtubule-actin cross-linking factor 1 OS=Rattus norvegicus OX=10116 GN=Macf1 PE=1 SV=1	Macf1	RSCRSERSYRSERSGSLSPCPPGDTLPWNLP	-0.222174	NA	NA	NA	NA	NA	0.333586	NA	NA	NA	NA	NA	A0A0G2JWA8_S_1	A0A0G2JWA8	33	3
A0A0G2JWD6	276	S	1	AP-3 complex subunit beta OS=Rattus norvegicus OX=10116 GN=Ap3b1 PE=1 SV=1	Ap3b1	REDDGVEDNEKNFYDSDDEEKKSGKKKPYSM	0.229833	NA	0.0492985	-0.106057	NA	0.34923	0.977568	NA	0.743074	0.947999	NA	0.0270867	A0A0G2JWD6_S_1	A0A0G2JWD6	276	2
A0A0G2JWE3;Q3SWT4	27;27	S	1	Protein IWS1 homolog OS=Rattus norvegicus OX=10116 GN=Iws1 PE=1 SV=1;Protein IWS1 homolog OS=Rattus norvegicus OX=10116 GN=Iws1 PE=1 SV=1	Iws1	DDGGATPVQDERDSGSDGEDDVNEQHSGSDT	NA	0.0725513	NA	NA	NA	NA	NA	0.691615	NA	NA	NA	NA	A0A0G2JWE3_S_1	A0A0G2JWE3	27	3
G3V6A8;A0A0G2JWG6	498;539	S	1	Golgi autoantigen, golgin subfamily b, macrogolgin 1, isoform CRA_c OS=Rattus norvegicus OX=10116 GN=Golgb1 PE=1 SV=1;Golgin B1 OS=Rattus norvegicus OX=10116 GN=Golgb1 PE=1 SV=1	Golgb1	CEVSTAGIALLNRSDSSTEESGQDVLENTFS	0.230675	NA	-0.0427467	-0.114889	NA	-0.749626	0.267522	NA	0.167731	0.0532517	NA	0.000101841	G3V6A8_S_1	G3V6A8	498	2
A0A0G2JWK2;Q00566	80;80	S	1	Methyl-CpG-binding protein 2 OS=Rattus norvegicus OX=10116 GN=Mecp2 PE=1 SV=1;Methyl-CpG-binding protein 2 OS=Rattus norvegicus OX=10116 GN=Mecp2 PE=1 SV=1	Mecp2	SESSGSAPAVPEASASPKQRRSIIRDRGPMY	0.0262579	-0.348724	0.0890017	-0.055975	-0.205535	0.112713	0.764898	0.0127746	0.171541	0.618316	0.0194526	0.363096	A0A0G2JWK2_S_1	A0A0G2JWK2	80	2
A0A0G2JWK2;Q00566	421;421	S	1	Methyl-CpG-binding protein 2 OS=Rattus norvegicus OX=10116 GN=Mecp2 PE=1 SV=1;Methyl-CpG-binding protein 2 OS=Rattus norvegicus OX=10116 GN=Mecp2 PE=1 SV=1	Mecp2	LSSSICKEEKMPRAGSLESDGCPKEPAKTQP	1.51672	1.50378	1.24245	-0.211557	-0.399596	NA	2.7506e-10	2.14699e-13	5.98952e-11	0.049374	0.00634445	NA	A0A0G2JWK2_S_1	A0A0G2JWK2	421	2
A0A0G2JWK2;Q00566	229;229	S	1	Methyl-CpG-binding protein 2 OS=Rattus norvegicus OX=10116 GN=Mecp2 PE=1 SV=1;Methyl-CpG-binding protein 2 OS=Rattus norvegicus OX=10116 GN=Mecp2 PE=1 SV=1	Mecp2	EKSPGKLLVKMPFQASPGGKGEGGGATTSAQ	0.0529406	-0.142357	0.204332	0.0969348	-0.122895	0.203809	0.437232	0.448031	0.454688	0.322118	0.393138	0.30373	A0A0G2JWK2_S_1	A0A0G2JWK2	229	2
A0A0G2JWK6	190	S	1	APC membrane recruitment protein 2 OS=Rattus norvegicus OX=10116 GN=Amer2 PE=1 SV=1	Amer2	AAGPGSLVLPGSLTASLECVKEEPPRTARRP	NA	0.370308	NA	-0.0127779	NA	-0.0328315	NA	0.51594	NA	0.239337	NA	0.487034	A0A0G2JWK6_S_1	A0A0G2JWK6	190	3
A0A0G2JWK6	207	S	1	APC membrane recruitment protein 2 OS=Rattus norvegicus OX=10116 GN=Amer2 PE=1 SV=1	Amer2	ECVKEEPPRTARRPDSPGQDAPRHAAGCGDI	-0.739069	-0.0410433	NA	-0.0187125	0.135421	NA	0.04682	0.826324	NA	0.768773	0.834174	NA	A0A0G2JWK6_S_1	A0A0G2JWK6	207	2
A0A0G2JWL3;F1LM28;P97526	2488;2512;2524	S	1	Neurofibromin OS=Rattus norvegicus OX=10116 GN=Nf1 PE=1 SV=1;Neurofibromin OS=Rattus norvegicus OX=10116 GN=Nf1 PE=1 SV=2;Neurofibromin OS=Rattus norvegicus OX=10116 GN=Nf1 PE=1 SV=1	Nf1	QPSQANTKKLLGTRKSFDHLISDTKAPKRQE	0.419435	0.209072	0.22727	-0.300328	-0.399038	-0.836514	0.00844733	0.00281622	0.000758586	0.0184456	5.163e-08	1.29562e-06	A0A0G2JWL3_S_1	A0A0G2JWL3	2488	2
A0A0G2JWL3;F1LM28;P97526	2542;2566;2578	S	1	Neurofibromin OS=Rattus norvegicus OX=10116 GN=Nf1 PE=1 SV=1;Neurofibromin OS=Rattus norvegicus OX=10116 GN=Nf1 PE=1 SV=2;Neurofibromin OS=Rattus norvegicus OX=10116 GN=Nf1 PE=1 SV=1	Nf1	QRISSSQQHPHLRKVSVSESNVLLDEEVLTD	0.110661	0.0841265	NA	0.124602	-0.116992	-0.529858	0.979552	0.904242	NA	0.914793	0.9642	0.000354256	A0A0G2JWL3_S_1	A0A0G2JWL3	2542	2
A0A0G2JWL3;F1LM28;P97526	2133;2157;2169	S	1	Neurofibromin OS=Rattus norvegicus OX=10116 GN=Nf1 PE=1 SV=1;Neurofibromin OS=Rattus norvegicus OX=10116 GN=Nf1 PE=1 SV=2;Neurofibromin OS=Rattus norvegicus OX=10116 GN=Nf1 PE=1 SV=1	Nf1	AAVIAFRSSYRDRSFSPGSYERETFALTSLE	0.0465776	-0.237361	-0.248252	-0.169341	-0.128493	0.100442	0.886031	0.133524	0.0165161	0.102569	0.58591	0.280879	A0A0G2JWL3_S_1	A0A0G2JWL3	2133	2
A0A0G2JWL3;F1LM28;P97526	2412;2436;2448	S	1	Neurofibromin OS=Rattus norvegicus OX=10116 GN=Nf1 PE=1 SV=1;Neurofibromin OS=Rattus norvegicus OX=10116 GN=Nf1 PE=1 SV=2;Neurofibromin OS=Rattus norvegicus OX=10116 GN=Nf1 PE=1 SV=1	Nf1	RCSLKHRKSLLLTDISMENVPMDTYPIHHGD	NA	0.252243	NA	NA	NA	NA	NA	0.802673	NA	NA	NA	NA	A0A0G2JWL3_S_1	A0A0G2JWL3	2412	3
A0A0G2JWM2;Q5RJQ4	368;330	S	1	NAD-dependent protein deacetylase OS=Rattus norvegicus OX=10116 GN=Sirt2 PE=1 SV=1;NAD-dependent protein deacetylase sirtuin-2 OS=Rattus norvegicus OX=10116 GN=Sirt2 PE=1 SV=1	Sirt2	DAQSGSQASNPSATVSPRKSPPPAKEAARTK	NA	-0.0241298	0.283599	NA	0.177057	0.258865	NA	0.780131	0.241962	NA	0.413151	0.308226	A0A0G2JWM2_S_1	A0A0G2JWM2	368	2
A0A0G2JWM4	236	S	1	Forkhead box J3 OS=Rattus norvegicus OX=10116 GN=Foxj3 PE=1 SV=1	Foxj3	TNKVTLYNTDQDGSDSPRSSLNNSLSDQSLA	-0.907762	NA	0.058415	NA	NA	-0.2684	0.721867	NA	0.101387	NA	NA	0.321745	A0A0G2JWM4_S_1	A0A0G2JWM4	236	2
A0A0G2JWM9	94	S	1	TBC1 domain family, member 22B OS=Rattus norvegicus OX=10116 GN=Tbc1d22b PE=1 SV=1	Tbc1d22b	LENHSKLRVKPERSQSTTSDVPANYKVIKSS	0.606624	0.51132	0.332324	NA	-1.26042	NA	0.00103654	0.024813	9.32992e-05	NA	0.00597986	NA	A0A0G2JWM9_S_1	A0A0G2JWM9	94	2
A0A0G2JWP1	302	S	1	Cleavage stimulation factor subunit 2 OS=Rattus norvegicus OX=10116 GN=Cstf2 PE=1 SV=1	Cstf2	AGPVPMERGQGTLQHSPVGPAGPASIERVQV	-0.414231	-0.172761	-0.530737	0.0483129	-0.0278858	0.0170508	0.645849	0.215139	0.00437593	0.170149	0.966584	0.42797	A0A0G2JWP1_S_1	A0A0G2JWP1	302	2
A0A0G2JWR2;Q9Z0W5	336;336	S	1	Protein kinase C and casein kinase substrate in neurons protein 1 OS=Rattus norvegicus OX=10116 GN=Pacsin1 PE=1 SV=1;Protein kinase C and casein kinase substrate in neurons protein 1 OS=Rattus norvegicus OX=10116 GN=Pacsin1 PE=1 SV=1	Pacsin1	EGAALSNATGAVESTSQAGDRGSVSSYDRGQ	0.404065	-0.12216	0.329684	0.137713	0.239333	0.570631	0.226736	0.893506	0.12203	0.255336	0.211632	0.00831953	Q9Z0W5_S_1	Q9Z0W5	336	2
A0A0G2JWR2	343	S	1	Protein kinase C and casein kinase substrate in neurons protein 1 OS=Rattus norvegicus OX=10116 GN=Pacsin1 PE=1 SV=1	Pacsin1	ATGAVESTSQAGDRGSVSSYDRGQAYATEWS	-0.297951	0.190591	-0.370125	-0.0768667	-0.330138	-0.0825242	0.605663	0.0908482	0.964351	0.934143	0.149549	0.670492	A0A0G2JWR2_S_1	A0A0G2JWR2	343	3
A0A0G2JWR2;Q9Z0W5	402;402	S	1	Protein kinase C and casein kinase substrate in neurons protein 1 OS=Rattus norvegicus OX=10116 GN=Pacsin1 PE=1 SV=1;Protein kinase C and casein kinase substrate in neurons protein 1 OS=Rattus norvegicus OX=10116 GN=Pacsin1 PE=1 SV=1	Pacsin1	VRALYDYDGQEQDELSFKAGDELTKLGEEDE	-0.175232	0.449507	0.604368	-0.356131	0.0667142	-0.326828	0.726099	0.0987209	0.000214198	0.099695	0.926573	0.0826264	Q9Z0W5_S_1	Q9Z0W5	402	2
A0A0G2JWR2;Q9Z0W5	427;427	S	1	Protein kinase C and casein kinase substrate in neurons protein 1 OS=Rattus norvegicus OX=10116 GN=Pacsin1 PE=1 SV=1;Protein kinase C and casein kinase substrate in neurons protein 1 OS=Rattus norvegicus OX=10116 GN=Pacsin1 PE=1 SV=1	Pacsin1	LGEEDEQGWCRGRLDSGQLGLYPANYVEAI_	-0.356125	0.343236	NA	-0.0441278	-0.333554	-0.920159	0.610647	0.000150712	NA	0.771911	0.0149262	1.99876e-06	Q9Z0W5_S_1	Q9Z0W5	427	2
A0A0G2JWS9;G3V8S4;P54708;P06686;P06687;Q64541	388;496;496;482;474;491	S	1	Sodium/potassium-transporting ATPase subunit alpha OS=Rattus norvegicus OX=10116 GN=Atp12a PE=3 SV=1;Sodium/potassium-transporting ATPase subunit alpha OS=Rattus norvegicus OX=10116 GN=Atp12a PE=3 SV=1;Potassium-transporting ATPase alpha chain 2 OS=Rattus	Atp12a	EMRQKNPKVAEIPFNSTNKYQMSIHLLEDNS;GIRKRNHKVAEIPFNSTNKFQLSIHETEDPN;KMRDRNPKVAEIPFNSTNKYQLSIHEREDSP;LMRERNKKVAEIPFNSTNKYQLSIHETEDPN	0.0859501	-0.142569	NA	0.0873718	0.044396	NA	0.971189	0.236714	NA	0.855803	0.957303	NA	P06687_S_1	P06687	474	2
B4F7D1;A0A0G2JX01	648;648	S	1	Tetratricopeptide repeat domain 7A OS=Rattus norvegicus OX=10116 GN=Ttc7a PE=1 SV=1;Tetratricopeptide repeat domain 7A OS=Rattus norvegicus OX=10116 GN=Ttc7a PE=1 SV=1	Ttc7a	ALYNFSQLGGLEKDGSFEGLTVKKQNGIHLT	NA	NA	0.062775	NA	NA	-0.0837367	NA	NA	0.567336	NA	NA	0.617918	B4F7D1_S_1	B4F7D1	648	2
A0A0G2JX32;F1LPP0;O08838;A0A0G2K5Z4	493;496;496;427	S	1	Amphiphysin OS=Rattus norvegicus OX=10116 GN=Amph PE=1 SV=1;Amphiphysin OS=Rattus norvegicus OX=10116 GN=Amph PE=1 SV=3;Amphiphysin OS=Rattus norvegicus OX=10116 GN=Amph PE=1 SV=1;Uncharacterized protein OS=Rattus norvegicus OX=10116 GN=LOC100910792 PE=1 S	Amph	EAEAEKAALPAGEGESPEGAKIDVESTELAS	0.141631	-0.247254	0.0564167	0.0877104	-0.229381	0.385341	0.168832	0.00055856	0.974799	0.884629	0.00506116	0.00059089	A0A0G2JX32_S_1	A0A0G2JX32	493	2
A0A0G2JX32;F1LPP0;O08838;A0A0G2K5Z4	511;514;514;445	S	1	Amphiphysin OS=Rattus norvegicus OX=10116 GN=Amph PE=1 SV=1;Amphiphysin OS=Rattus norvegicus OX=10116 GN=Amph PE=1 SV=3;Amphiphysin OS=Rattus norvegicus OX=10116 GN=Amph PE=1 SV=1;Uncharacterized protein OS=Rattus norvegicus OX=10116 GN=LOC100910792 PE=1 S	Amph	GAKIDVESTELASSESPQAAELEAGAPQEKV	0.0845608	-0.209515	-0.0817267	0.0275088	-0.156752	0.497692	0.660365	0.000340296	0.00876711	0.892333	0.00609031	5.32703e-05	A0A0G2JX32_S_1	A0A0G2JX32	511	3
A0A0G2JX32;F1LPP0;O08838;A0A0G2K5Z4	241;244;244;175	S	1	Amphiphysin OS=Rattus norvegicus OX=10116 GN=Amph PE=1 SV=1;Amphiphysin OS=Rattus norvegicus OX=10116 GN=Amph PE=1 SV=3;Amphiphysin OS=Rattus norvegicus OX=10116 GN=Amph PE=1 SV=1;Uncharacterized protein OS=Rattus norvegicus OX=10116 GN=LOC100910792 PE=1 S	Amph	EVMTKLGDQHADKAFSIQGAPSDSGPLRIAK	NA	-0.779876	NA	0.000608417	NA	NA	NA	0.187076	NA	0.956982	NA	NA	A0A0G2JX32_S_1	A0A0G2JX32	241	2
A0A0G2JX32;F1LPP0;O08838;A0A0G2K5Z4	247;250;250;181	S	1	Amphiphysin OS=Rattus norvegicus OX=10116 GN=Amph PE=1 SV=1;Amphiphysin OS=Rattus norvegicus OX=10116 GN=Amph PE=1 SV=3;Amphiphysin OS=Rattus norvegicus OX=10116 GN=Amph PE=1 SV=1;Uncharacterized protein OS=Rattus norvegicus OX=10116 GN=LOC100910792 PE=1 S	Amph	GDQHADKAFSIQGAPSDSGPLRIAKTPSPPE	-0.299586	-0.0779821	NA	-0.306803	-0.602919	NA	0.420844	0.48493	NA	0.486126	0.307468	NA	A0A0G2JX32_S_1	A0A0G2JX32	247	2
A0A0G2JX32;F1LPP0;O08838;A0A0G2K5Z4	259;262;262;193	S	1	Amphiphysin OS=Rattus norvegicus OX=10116 GN=Amph PE=1 SV=1;Amphiphysin OS=Rattus norvegicus OX=10116 GN=Amph PE=1 SV=3;Amphiphysin OS=Rattus norvegicus OX=10116 GN=Amph PE=1 SV=1;Uncharacterized protein OS=Rattus norvegicus OX=10116 GN=LOC100910792 PE=1 S	Amph	GAPSDSGPLRIAKTPSPPEEASPLPSPTASP	NA	0.537088	NA	NA	NA	-0.0580493	NA	0.0185472	NA	NA	NA	0.225748	A0A0G2JX32_S_1	A0A0G2JX32	259	3
A0A0G2JX32;F1LPP0;O08838;A0A0G2K5Z4	623;626;626;557	S	1	Amphiphysin OS=Rattus norvegicus OX=10116 GN=Amph PE=1 SV=1;Amphiphysin OS=Rattus norvegicus OX=10116 GN=Amph PE=1 SV=3;Amphiphysin OS=Rattus norvegicus OX=10116 GN=Amph PE=1 SV=1;Uncharacterized protein OS=Rattus norvegicus OX=10116 GN=LOC100910792 PE=1 S	Amph	FLYKVETLHDFEAANSDELTLQRGDVVLVVP	0.212301	-0.0899571	0.18708	0.161904	0.185037	0.624031	0.933425	0.983815	0.720215	0.763389	0.474378	0.151562	A0A0G2JX32_S_1	A0A0G2JX32	623	3
B1WBT4;A0A0G2JX62	311;311	S	1	SFRS protein kinase 2 OS=Rattus norvegicus OX=10116 GN=Srpk2 PE=1 SV=1;SRSF protein kinase 2 OS=Rattus norvegicus OX=10116 GN=Srpk2 PE=1 SV=1	Srpk2	ERKILEENTTSAEASSEQDGECQPEVKLKEA	0.0678526	0.223082	-0.138881	-0.144728	0.0429494	-0.305352	0.195361	0.820319	0.588333	0.0144031	0.949087	0.0252233	B1WBT4_S_1	B1WBT4	311	2
B1WBT4;A0A0G2JX62;A0A096MJB4	490;490;39	S	1	SFRS protein kinase 2 OS=Rattus norvegicus OX=10116 GN=Srpk2 PE=1 SV=1;SRSF protein kinase 2 OS=Rattus norvegicus OX=10116 GN=Srpk2 PE=1 SV=1;SRSF protein kinase 2 (Fragment) OS=Rattus norvegicus OX=10116 GN=Srpk2 PE=1 SV=1	Srpk2	ESSPSRDRSRTVSASSTGDLPKTKTRAADLL	NA	-0.0257572	NA	NA	-0.145391	-0.725478	NA	0.132554	NA	NA	0.78909	0.00735034	B1WBT4_S_1	B1WBT4	490	2
A0A0G2JX74;P42346	2448;2448	S	1	Serine/threonine-protein kinase mTOR OS=Rattus norvegicus OX=10116 GN=Mtor PE=1 SV=1;Serine/threonine-protein kinase mTOR OS=Rattus norvegicus OX=10116 GN=Mtor PE=1 SV=1	Mtor	DTNAKGNKRSRTRTDSYSAGQSVEILDGVEL	-0.117311	-0.000839	-0.215898	NA	-0.254289	-0.498383	0.26828	0.51103	0.963144	NA	0.112417	0.00209772	A0A0G2JX74_S_1	A0A0G2JX74	2448	3
A0A0G2JX77;Q9R037	50;40	S	1	WD repeat-containing protein 44 OS=Rattus norvegicus OX=10116 GN=Wdr44 PE=1 SV=1;WD repeat-containing protein 44 OS=Rattus norvegicus OX=10116 GN=Wdr44 PE=1 SV=1	Wdr44	SFKETKNTGNKAGNESPVQELRQDVSKKIIE	0.0268592	-0.071575	-0.0941208	-0.0120992	-0.0860675	0.07113	0.928638	0.250131	0.00708413	0.685761	0.488815	0.208587	Q9R037_S_1	Q9R037	40	2
A0A0G2JX77	3	S	1	WD repeat-containing protein 44 OS=Rattus norvegicus OX=10116 GN=Wdr44 PE=1 SV=1	Wdr44	_____________MASESDTEEFYDAPEDVH	NA	NA	NA	NA	0.781506	NA	NA	NA	NA	NA	0.54225	NA	A0A0G2JX77_S_1	A0A0G2JX77	3	3
A0A0G2JX77;Q9R037	344;334	S	1	WD repeat-containing protein 44 OS=Rattus norvegicus OX=10116 GN=Wdr44 PE=1 SV=1;WD repeat-containing protein 44 OS=Rattus norvegicus OX=10116 GN=Wdr44 PE=1 SV=1	Wdr44	VQTVAGEVMGPQRPRSNSGRELTDEEILASV	NA	-0.372003	NA	NA	-0.109854	0.071526	NA	0.714799	NA	NA	0.982619	0.555741	Q9R037_S_1	Q9R037	334	2
A0A0G2JX77;Q9R037	346;336	S	1	WD repeat-containing protein 44 OS=Rattus norvegicus OX=10116 GN=Wdr44 PE=1 SV=1;WD repeat-containing protein 44 OS=Rattus norvegicus OX=10116 GN=Wdr44 PE=1 SV=1	Wdr44	TVAGEVMGPQRPRSNSGRELTDEEILASVMI	-0.663616	-0.345086	NA	-0.0226902	NA	NA	0.063105	0.467837	NA	0.746718	NA	NA	Q9R037_S_1	Q9R037	336	3
A0A0G2JX77	409	S	1	WD repeat-containing protein 44 OS=Rattus norvegicus OX=10116 GN=Wdr44 PE=1 SV=1	Wdr44	TKEYVRYELSNDATQSDDEEKLQSQQTDTDG	NA	NA	0.258092	NA	NA	0.279434	NA	NA	0.652614	NA	NA	0.344607	A0A0G2JX77_S_1	A0A0G2JX77	409	2
A0A0G2JX90	890	S	1	GTPase-activating Rap/RanGAP domain-like 3 OS=Rattus norvegicus OX=10116 GN=Garnl3 PE=1 SV=1	Garnl3	PLRNLVGRSIERPLKSPLVSKVITPPTSIGL	NA	NA	NA	0.456443	NA	NA	NA	NA	NA	0.0659335	NA	NA	A0A0G2JX90_S_1	A0A0G2JX90	890	3
A0A0G2JX92;D3ZMW5	1014;978	S	1	SH3 and PX domains 2A OS=Rattus norvegicus OX=10116 GN=Sh3pxd2a PE=1 SV=1;SH3 and PX domains 2A OS=Rattus norvegicus OX=10116 GN=Sh3pxd2a PE=1 SV=1	Sh3pxd2a	SAAAEAKGRLAERAASQGSESPLLPTQRNGI	NA	0.751162	NA	NA	NA	NA	NA	7.22114e-06	NA	NA	NA	NA	D3ZMW5_S_1	D3ZMW5	978	2
A0A0G2JX92;D3ZMW5	405;369	S	1	SH3 and PX domains 2A OS=Rattus norvegicus OX=10116 GN=Sh3pxd2a PE=1 SV=1;SH3 and PX domains 2A OS=Rattus norvegicus OX=10116 GN=Sh3pxd2a PE=1 SV=1	Sh3pxd2a	SPAVARIAPQRAQISSPNLRTRPPPRRESSL	-0.0261393	0.334876	NA	0.257331	0.182506	NA	0.730379	0.216225	NA	0.372936	0.379061	NA	D3ZMW5_S_1	D3ZMW5	369	2
A0A0G2JX92;D3ZMW5	531;495	S	1	SH3 and PX domains 2A OS=Rattus norvegicus OX=10116 GN=Sh3pxd2a PE=1 SV=1;SH3 and PX domains 2A OS=Rattus norvegicus OX=10116 GN=Sh3pxd2a PE=1 SV=1	Sh3pxd2a	KETEENPAGACENQGSPLKLKYEEPEYDIPA	0.098013	0.0433487	-0.173695	-0.293879	-0.162305	-0.502293	0.430197	0.674651	0.201743	0.0110071	0.341916	0.0252233	D3ZMW5_S_1	D3ZMW5	495	2
A0A0G2JX92;D3ZMW5	551;515	S	1	SH3 and PX domains 2A OS=Rattus norvegicus OX=10116 GN=Sh3pxd2a PE=1 SV=1;SH3 and PX domains 2A OS=Rattus norvegicus OX=10116 GN=Sh3pxd2a PE=1 SV=1	Sh3pxd2a	KYEEPEYDIPAFGFDSEPELNEEPTEDRGSG	NA	NA	NA	NA	-0.374699	NA	NA	NA	NA	NA	0.81732	NA	D3ZMW5_S_1	D3ZMW5	515	3
A0A0G2JXA6;F1LYL8;D3Z8E0;F1LXV0;Q63531	200;349;227;221;221	S	1	Non-specific serine/threonine protein kinase OS=Rattus norvegicus OX=10116 GN=Rps6ka6 PE=4 SV=1;Ribosomal protein S6 kinase OS=Rattus norvegicus OX=10116 GN=Rps6ka6 PE=3 SV=2;Ribosomal protein S6 kinase OS=Rattus norvegicus OX=10116 GN=Rps6ka3 PE=1 SV=2;Ri	Rps6ka6	FGLSKEAIDHEKKAYSFCGTVEYMAPEVVNR;FGLSKESIDHEKKAYSFCGTVEYMAPEVVNR;FGLSKESVDQEKKAYSFCGTVEYMAPEVVNR	NA	NA	-0.416464	NA	NA	-0.344446	NA	NA	0.938758	NA	NA	0.225362	A0A0G2JXA6_S_1	A0A0G2JXA6	200	2
F1LVR8;A0A0G2K3Y9;F1LV40;A0A0G2JXC5	571;571;606;681	S	1	Myocardin-related transcription factor A OS=Rattus norvegicus OX=10116 GN=Mrtfa PE=1 SV=1;Megakaryoblastic leukemia (Translocation) 1 (Predicted) OS=Rattus norvegicus OX=10116 GN=Mrtfa PE=1 SV=1;Myocardin-related transcription factor A OS=Rattus norvegicus	Mrtfa	QLEQQKRAQQPAPASSPVKRESSFSSCQLSC	NA	0.0967408	-0.468813	NA	0.122091	0.39182	NA	0.655485	0.157467	NA	0.497451	0.117108	F1LVR8_S_1	F1LVR8	571	3
A0A0G2JXD7;Q63484;F1M6A8	115;120;120	S	1	Non-specific serine/threonine protein kinase OS=Rattus norvegicus OX=10116 GN=Akt3 PE=3 SV=1;RAC-gamma serine/threonine-protein kinase OS=Rattus norvegicus OX=10116 GN=Akt3 PE=2 SV=2;Non-specific serine/threonine protein kinase OS=Rattus norvegicus OX=1011	Akt3	VADRLQRQEEERMNCSPTSQIDNIGEEEMDA	0.0159878	NA	-0.431044	-0.293113	-0.0775286	-0.312693	0.74863	NA	0.143235	0.0891438	0.388791	0.298325	A0A0G2JXD7_S_1	A0A0G2JXD7	115	3
A0A0G2JXD7;Q63484;F1M6A8	29;34;34	S	1	Non-specific serine/threonine protein kinase OS=Rattus norvegicus OX=10116 GN=Akt3 PE=3 SV=1;RAC-gamma serine/threonine-protein kinase OS=Rattus norvegicus OX=10116 GN=Akt3 PE=2 SV=2;Non-specific serine/threonine protein kinase OS=Rattus norvegicus OX=1011	Akt3	IKNWRPRYFLLKTDGSFIGYKEKPQDVDLPY	NA	-0.216736	NA	NA	NA	NA	NA	0.751046	NA	NA	NA	NA	A0A0G2JXD7_S_1	A0A0G2JXD7	29	2
A0A0G2JXD8;D3ZDS9	428;582	S	1	Interferon (Alpha and beta) receptor 1 (Predicted), isoform CRA_c OS=Rattus norvegicus OX=10116 GN=Ifnar1 PE=4 SV=1;Interferon (Alpha and beta) receptor 1 (Predicted), isoform CRA_a OS=Rattus norvegicus OX=10116 GN=Ifnar1 PE=4 SV=2	Ifnar1	LEDGACFPGKEKHLQSPVLRTQPALHG____	-0.22014	NA	NA	NA	NA	NA	0.0943175	NA	NA	NA	NA	NA	A0A0G2JXD8_S_1	A0A0G2JXD8	428	2
A0A0G2JXD9	596	S	1	DOP1 leucine zipper-like protein B OS=Rattus norvegicus OX=10116 GN=Dop1b PE=1 SV=1	Dop1b	PPLKSEDSGIGLSASSPELSEHLRVPRVSAE	NA	NA	NA	NA	-0.197449	0.473198	NA	NA	NA	NA	0.932476	0.0445763	A0A0G2JXD9_S_1	A0A0G2JXD9	596	3
F1M0N7;A0A0G2JXG7	972;972	S	1	Capping protein regulator and myosin 1 linker 1 OS=Rattus norvegicus OX=10116 GN=Carmil1 PE=1 SV=2;Capping protein regulator and myosin 1 linker 1 OS=Rattus norvegicus OX=10116 GN=Carmil1 PE=1 SV=1	Carmil1	IEDPPFPSVRQEKRSSGLISELPSEEGRRLE	-0.246493	NA	NA	-0.513798	NA	NA	0.531434	NA	NA	0.875892	NA	NA	F1M0N7_S_1	F1M0N7	972	2
A0A0G2JXH4;F1LMQ1;Q9Z1N3	1584;1584;1584	S	1	Unconventional myosin-IXa OS=Rattus norvegicus OX=10116 GN=Myo9a PE=1 SV=1;Myosin IXA, isoform CRA_a OS=Rattus norvegicus OX=10116 GN=Myo9a PE=1 SV=2;Unconventional myosin-IXa OS=Rattus norvegicus OX=10116 GN=Myo9a PE=1 SV=1	Myo9a	HIQNTPSKGEAGVLGSPSALATKDSPSIHLP	NA	NA	NA	-0.0552175	-0.0856425	NA	NA	NA	NA	0.513279	0.897062	NA	A0A0G2JXH4_S_1	A0A0G2JXH4	1584	2
A0A0G2JXK1;P54282	1981;1981	S	1	Voltage-dependent P/Q-type calcium channel subunit alpha OS=Rattus norvegicus OX=10116 GN=Cacna1a PE=1 SV=1;Voltage-dependent P/Q-type calcium channel subunit alpha-1A OS=Rattus norvegicus OX=10116 GN=Cacna1a PE=1 SV=1	Cacna1a	GGGLMAQESSMKESPSWVTQRAQEMFQKTGT	-0.103404	NA	-0.158032	0.083461	-0.0200348	0.0290649	0.579757	NA	0.167197	0.442138	0.597685	0.692023	A0A0G2JXK1_S_1	A0A0G2JXK1	1981	2
A0A0G2JXK1;P54282	792;792	S	1	Voltage-dependent P/Q-type calcium channel subunit alpha OS=Rattus norvegicus OX=10116 GN=Cacna1a PE=1 SV=1;Voltage-dependent P/Q-type calcium channel subunit alpha-1A OS=Rattus norvegicus OX=10116 GN=Cacna1a PE=1 SV=1	Cacna1a	WEQRTSEMRKQNLLASREALYGDAAERWPTT	NA	-0.0514296	-0.240219	0.404809	0.06382	0.212818	NA	0.121872	0.00154661	0.142566	0.835958	0.137192	A0A0G2JXK1_S_1	A0A0G2JXK1	792	2
A0A0G2JXK1	2273	S	1	Voltage-dependent P/Q-type calcium channel subunit alpha OS=Rattus norvegicus OX=10116 GN=Cacna1a PE=1 SV=1	Cacna1a	PAARRMAGPPAPPGGSPRGCRRAPRWPAHAP	0.0998885	-0.110937	0.0117853	NA	-0.0581097	0.159696	0.0771908	0.0364803	0.685832	NA	0.292101	0.0279831	A0A0G2JXK1_S_1	A0A0G2JXK1	2273	2
A0A0G2JXK1	2252	S	1	Voltage-dependent P/Q-type calcium channel subunit alpha OS=Rattus norvegicus OX=10116 GN=Cacna1a PE=1 SV=1	Cacna1a	QLPQTPCTPRPLVSYSPAPRRPAARRMAGPP	NA	0.0310987	0.223098	-0.0262579	0.0466592	-0.0372567	NA	0.429391	0.326962	0.638377	0.724878	0.889147	A0A0G2JXK1_S_1	A0A0G2JXK1	2252	2
A0A0G2JXK1;P54282	2091;2091	S	1	Voltage-dependent P/Q-type calcium channel subunit alpha OS=Rattus norvegicus OX=10116 GN=Cacna1a PE=1 SV=1;Voltage-dependent P/Q-type calcium channel subunit alpha-1A OS=Rattus norvegicus OX=10116 GN=Cacna1a PE=1 SV=1	Cacna1a	SASVLGPKARRLDDYSLERVPPEENQRYHQR	0.214447	0.0433692	NA	NA	-0.277152	NA	0.0250808	0.61058	NA	NA	0.234374	NA	A0A0G2JXK1_S_1	A0A0G2JXK1	2091	2
A0A0G2JXN2	627	S	1	Tripartite motif-containing protein 46 OS=Rattus norvegicus OX=10116 GN=Trim46 PE=1 SV=2	Trim46	ESKLQESFQGAPDVISPRYDPDSGHDSGAED	-0.252864	-0.0141023	0.12216	-0.071508	-0.123571	-0.0984173	0.511151	0.799207	0.000580493	0.812363	0.466229	0.174618	A0A0G2JXN2_S_1	A0A0G2JXN2	627	2
A0A0G2JXP3;A0A0G2JUY1;F1LRN8	465;380;464	S	1	Neural precursor cell-expressed, developmentally down-regulated 4-like, E3 ubiquitin protein ligase OS=Rattus norvegicus OX=10116 GN=Nedd4l PE=1 SV=1;E3 ubiquitin-protein ligase OS=Rattus norvegicus OX=10116 GN=Nedd4l PE=1 SV=1;Neural precursor cell-expres	Nedd4l	SPIRRAVKDTLSNPQSPQPSPYNSPKPQHKV	NA	NA	0.0384565	NA	NA	-0.269079	NA	NA	0.900938	NA	NA	0.0379406	A0A0G2JXP3_S_1	A0A0G2JXP3	465	3
A0A0G2JXP3;A0A0G2JUY1;F1LRN8	434;349;433	S	1	Neural precursor cell-expressed, developmentally down-regulated 4-like, E3 ubiquitin protein ligase OS=Rattus norvegicus OX=10116 GN=Nedd4l PE=1 SV=1;E3 ubiquitin-protein ligase OS=Rattus norvegicus OX=10116 GN=Nedd4l PE=1 SV=1;Neural precursor cell-expres	Nedd4l	NNHLVEPQIRRPRSLSSPTVTLSAPLEGAKD	-0.471491	0.509692	-0.176881	0.0904917	NA	-0.127635	0.0640667	0.207958	0.726152	0.151838	NA	0.115248	A0A0G2JXP3_S_1	A0A0G2JXP3	434	2
A0A0G2JXP3;A0A0G2JUY1;F1LRN8	289;205;288	S	1	Neural precursor cell-expressed, developmentally down-regulated 4-like, E3 ubiquitin protein ligase OS=Rattus norvegicus OX=10116 GN=Nedd4l PE=1 SV=1;E3 ubiquitin-protein ligase OS=Rattus norvegicus OX=10116 GN=Nedd4l PE=1 SV=1;Neural precursor cell-expres	Nedd4l	SLALPPPPASPVSRTSPQELSEELSRRLQIT	-0.221414	-0.534181	-0.251888	0.183408	-0.0367583	0.682041	0.00126898	1.20903e-08	0.000168672	0.28831	0.78199	6.59586e-07	A0A0G2JXP3_S_1	A0A0G2JXP3	289	2
A0A0G2JXT6	595	S	1	Myotubularin-related protein 6 OS=Rattus norvegicus OX=10116 GN=Mtmr6 PE=1 SV=1	Mtmr6	SGILTKDLLHAVHPESPSLKTSLCLKEQSLL	-0.164719	0.0700604	-0.0257414	-0.231653	-0.155618	-0.227667	0.907442	0.527308	0.746503	0.196252	0.117363	0.000519973	A0A0G2JXT6_S_1	A0A0G2JXT6	595	3
F1LMM2;A0A0G2JXV4;Q6AYS6	315;417;421	S	1	Sorting nexin-17 OS=Rattus norvegicus OX=10116 GN=Snx17 PE=1 SV=3;Sorting nexin-17 OS=Rattus norvegicus OX=10116 GN=Snx17 PE=1 SV=1;Sorting nexin-17 OS=Rattus norvegicus OX=10116 GN=Snx17 PE=1 SV=1	Snx17	RSDSQQAVKSPPLLESPDASRESMVKLSSKL	NA	-0.608115	-0.686727	0.100778	0.121576	0.129825	NA	7.02241e-05	1.37774e-08	0.5364	0.393375	0.309118	F1LMM2_S_1	F1LMM2	315	3
A0A0G2JXW4;G3V9R8;A0A0G2K7B3;A0A140TAI3	306;291;293;286	S	1	Heterogeneous nuclear ribonucleoprotein C, isoform CRA_a OS=Rattus norvegicus OX=10116 GN=Hnrnpc PE=1 SV=1;Heterogeneous nuclear ribonucleoprotein C OS=Rattus norvegicus OX=10116 GN=Hnrnpc PE=1 SV=2;Heterogeneous nuclear ribonucleoproteins C1/C2-like OS=Ra	Hnrnpc	KDDEKEPEEGEDDRDSANGEDDS________	0.267789	0.0822397	0.263346	0.400971	-0.133802	0.0598126	0.650123	0.746119	0.19002	0.11227	0.48695	0.664662	G3V9R8_S_1	G3V9R8	291	2
A0A0G2JXW4;G3V9R8;A0A0G2K7B3;A0A140TAI3	268;253;255;248	S	1	Heterogeneous nuclear ribonucleoprotein C, isoform CRA_a OS=Rattus norvegicus OX=10116 GN=Hnrnpc PE=1 SV=1;Heterogeneous nuclear ribonucleoprotein C OS=Rattus norvegicus OX=10116 GN=Hnrnpc PE=1 SV=2;Heterogeneous nuclear ribonucleoproteins C1/C2-like OS=Ra	Hnrnpc	DETNVKMESEAGADDSAEEGDLLDDDDNEDR	0.359204	0.0489524	0.32759	0.189776	0.0824413	0.148792	0.0536102	0.973578	0.00664525	0.0490248	0.633654	0.104671	G3V9R8_S_1	G3V9R8	253	3
A0A0G2JXW4;G3V9R8;A0A0G2K7B3;A0A140TAI3	249;234;236;229	S	1	Heterogeneous nuclear ribonucleoprotein C, isoform CRA_a OS=Rattus norvegicus OX=10116 GN=Hnrnpc PE=1 SV=1;Heterogeneous nuclear ribonucleoprotein C OS=Rattus norvegicus OX=10116 GN=Hnrnpc PE=1 SV=2;Heterogeneous nuclear ribonucleoproteins C1/C2-like OS=Ra	Hnrnpc	VEMKNEKSEEEQSSASVKKDETNVKMESEAG	0.0715453	0.331842	-0.183272	-0.0580386	-0.117584	-0.118423	0.948135	0.0368233	0.612257	0.751061	0.873248	0.973365	G3V9R8_S_1	G3V9R8	234	2
A0A0G2JXY9;F1LQ45;Q9Z1Z3	192;192;192	S	1	Epsin-2 OS=Rattus norvegicus OX=10116 GN=Epn2 PE=1 SV=1;Epsin-2 OS=Rattus norvegicus OX=10116 GN=Epn2 PE=1 SV=2;Epsin-2 OS=Rattus norvegicus OX=10116 GN=Epn2 PE=1 SV=1	Epn2	LSTSYSEQEYGKAGGSPASYHGSTSPRVSSE	-0.0261703	NA	NA	-0.310799	NA	NA	0.93792	NA	NA	0.973457	NA	NA	A0A0G2JXY9_S_1	A0A0G2JXY9	192	2
A0A0G2JXY9;F1LQ45;Q505I9	173;173;173	S	1	Epsin-2 OS=Rattus norvegicus OX=10116 GN=Epn2 PE=1 SV=1;Epsin-2 OS=Rattus norvegicus OX=10116 GN=Epn2 PE=1 SV=2;Epsin-2 OS=Rattus norvegicus OX=10116 GN=Epn2 PE=1 SV=1	Epn2	ATGVGSNQITFGRGSSQPNLSTSYSEQEYGK	0.0357938	-0.0112867	-0.114821	-0.0811029	0.108512	0.151321	0.818447	0.425591	0.0702769	0.291901	0.660362	0.274086	Q505I9_S_1	Q505I9	173	2
A0A0G2JXY9;F1LQ45;Q9Z1Z3;Q505I9	439;427;427;484	S	1	Epsin-2 OS=Rattus norvegicus OX=10116 GN=Epn2 PE=1 SV=1;Epsin-2 OS=Rattus norvegicus OX=10116 GN=Epn2 PE=1 SV=2;Epsin-2 OS=Rattus norvegicus OX=10116 GN=Epn2 PE=1 SV=1;Epsin-2 OS=Rattus norvegicus OX=10116 GN=Epn2 PE=1 SV=1	Epn2	SKKPAESGASVPPQDSRTTSPDLFESQSLTS	-0.163442	-0.0551605	0.134482	0.234549	-0.181091	0.287526	0.75427	0.695047	0.635165	0.267807	0.349876	0.317106	Q505I9_S_1	Q505I9	484	2
A0A0G2JXY9;F1LQ45;Q9Z1Z3;Q505I9	443;431;431;488	S	1	Epsin-2 OS=Rattus norvegicus OX=10116 GN=Epn2 PE=1 SV=1;Epsin-2 OS=Rattus norvegicus OX=10116 GN=Epn2 PE=1 SV=2;Epsin-2 OS=Rattus norvegicus OX=10116 GN=Epn2 PE=1 SV=1;Epsin-2 OS=Rattus norvegicus OX=10116 GN=Epn2 PE=1 SV=1	Epn2	AESGASVPPQDSRTTSPDLFESQSLTSASSK	-0.672903	0.228328	-0.622165	-0.0846758	-0.25169	-0.0571337	0.701371	0.395145	0.114577	0.74032	0.372458	0.890675	Q505I9_S_1	Q505I9	488	2
A0A0G2JXZ3	721	S	1	Transcriptional regulator ATRX OS=Rattus norvegicus OX=10116 GN=Atrx PE=1 SV=1	Atrx	HKVPKAKQPGIGDQNSDSDEMLAILKEASQM	NA	NA	-0.0741454	NA	-0.0516384	-0.260281	NA	NA	0.570068	NA	0.978321	0.438955	A0A0G2JXZ3_S_1	A0A0G2JXZ3	721	2
A0A0G2JXZ3	805	S	1	Transcriptional regulator ATRX OS=Rattus norvegicus OX=10116 GN=Atrx PE=1 SV=1	Atrx	SKKKRQNYSESSNYDSELEREIKTMSRIGAA	NA	-0.0551272	-0.00516783	NA	0.221846	-0.136705	NA	0.885891	0.929959	NA	0.216303	0.180589	A0A0G2JXZ3_S_1	A0A0G2JXZ3	805	2
A0A0G2JXZ3	669	S	1	Transcriptional regulator ATRX OS=Rattus norvegicus OX=10116 GN=Atrx PE=1 SV=1	Atrx	TPLRRQTESNPAVSNSDEEGNETIKEKQKLS	0.20927	0.054515	0.281248	-0.00893375	0.124954	-0.344709	0.46635	0.740776	0.00225472	0.792558	0.337191	0.0208197	A0A0G2JXZ3_S_1	A0A0G2JXZ3	669	2
A0A0G2JXZ3;D3ZZM6	92;83	S	1	Transcriptional regulator ATRX OS=Rattus norvegicus OX=10116 GN=Atrx PE=1 SV=1;Transcriptional regulator ATRX OS=Rattus norvegicus OX=10116 GN=Atrx PE=1 SV=3	Atrx	SRSKRKPSIVTKYVESDDEKPTDENVNEKAA	0.0451073	-0.146446	-0.0828922	-0.0869916	0.0479714	-0.0948108	0.865396	0.415475	0.461962	0.353675	0.81698	0.323105	A0A0G2JXZ3_S_1	A0A0G2JXZ3	92	2
A0A0G2JXZ7;G3V602	644;666	S	1	Xenotropic and polytropic retrovirus receptor 1 OS=Rattus norvegicus OX=10116 GN=Xpr1 PE=1 SV=1;Xenotropic and polytropic retrovirus receptor 1 OS=Rattus norvegicus OX=10116 GN=Xpr1 PE=1 SV=1	Xpr1	GVRNRQKSRSWKYNQSISLRRPRLPSQSKAR	NA	NA	0.500445	NA	NA	-0.0700179	NA	NA	0.0057587	NA	NA	0.351315	A0A0G2JXZ7_S_1	A0A0G2JXZ7	644	2
A0A0G2JY03	163	S	1	Uncharacterized protein OS=Rattus norvegicus OX=10116 PE=1 SV=1		VQEAIAGISSAAQATSPTDEAKGHTGIGELA	-0.343449	0.171997	-0.100416	0.1126	-0.0875492	0.207662	0.661057	0.00702399	0.588333	0.0216235	0.590684	0.17688	A0A0G2JY03_S_1	A0A0G2JY03	163	2
D3ZFD0;A0A0G2JY08	2031;2041	S	1	Myosin XVIIIa OS=Rattus norvegicus OX=10116 GN=Myo18a PE=1 SV=2;Myosin XVIIIa OS=Rattus norvegicus OX=10116 GN=Myo18a PE=1 SV=1	Myo18a	PVDSISRPRFSHNYLSDSDTEAKLTETNA__	0.154281	-0.164706	0.861297	-0.19845	0.00433188	1.05744	0.522522	0.949529	0.0484456	0.949187	0.99632	0.0427647	D3ZFD0_S_1	D3ZFD0	2031	2
D3ZFD0;A0A0G2JY08	2010;2020	S	1	Myosin XVIIIa OS=Rattus norvegicus OX=10116 GN=Myo18a PE=1 SV=2;Myosin XVIIIa OS=Rattus norvegicus OX=10116 GN=Myo18a PE=1 SV=1	Myo18a	SSSPTSHWKSLAPDLSDDEHDPVDSISRPRF	-0.0297767	0.05522	-0.196547	-0.041515	-0.0355092	0.05671	0.706876	0.866356	0.000386403	0.768351	0.69184	0.232225	D3ZFD0_S_1	D3ZFD0	2010	2
D3ZFD0;A0A0G2JY08	145;145	S	1	Myosin XVIIIa OS=Rattus norvegicus OX=10116 GN=Myo18a PE=1 SV=2;Myosin XVIIIa OS=Rattus norvegicus OX=10116 GN=Myo18a PE=1 SV=1	Myo18a	QNSQMIVKRFSFSQRSRDESASETSTPSEHS	0.390779	NA	NA	NA	NA	NA	0.00724918	NA	NA	NA	NA	NA	D3ZFD0_S_1	D3ZFD0	145	3
A0A0G2JY19;P97523	1018;991	S	1	Hepatocyte growth factor receptor OS=Rattus norvegicus OX=10116 GN=Met PE=1 SV=1;Hepatocyte growth factor receptor OS=Rattus norvegicus OX=10116 GN=Met PE=1 SV=1	Met	VHTPHLDRLVSARSVSPTTEMVSNESVDYRA	-0.0949796	-0.404318	NA	-0.10582	-0.144504	NA	0.856109	0.000564869	NA	0.493727	0.548165	NA	A0A0G2JY19_S_1	A0A0G2JY19	1018	2
A0A0G2JY22	202	S	1	Disco-interacting protein 2 homolog B OS=Rattus norvegicus OX=10116 GN=Dip2b PE=1 SV=1	Dip2b	ASSTLSHGEVKGTSGSLADVFANTRIENVSA	-0.148234	0.203773	0.363683	0.0282199	-0.197077	0.29979	0.730365	0.225929	0.00735968	0.882658	0.663132	0.0358059	A0A0G2JY22_S_1	A0A0G2JY22	202	2
D4A0I5;A0A0G2JY26	568;595	S	1	DnaJ (Hsp40) homolog, subfamily C, member 6 (Predicted) OS=Rattus norvegicus OX=10116 GN=Dnajc6 PE=1 SV=1;DnaJ heat shock protein family (Hsp40) member C6 OS=Rattus norvegicus OX=10116 GN=Dnajc6 PE=1 SV=1	Dnajc6	SAQSTPRRATTSASASPTLRVGEGATFDPFG	NA	NA	-0.159773	NA	NA	0.051568	NA	NA	0.362031	NA	NA	0.391817	D4A0I5_S_1	D4A0I5	568	3
D4A0I5;A0A0G2JY26	35;35	S	1	DnaJ (Hsp40) homolog, subfamily C, member 6 (Predicted) OS=Rattus norvegicus OX=10116 GN=Dnajc6 PE=1 SV=1;DnaJ heat shock protein family (Hsp40) member C6 OS=Rattus norvegicus OX=10116 GN=Dnajc6 PE=1 SV=1	Dnajc6	AAGGNRMKDSENKGASSPDMEPSYGGGLFDM	0.0328389	0.255526	-0.162043	0.423541	-0.205674	0.0490573	0.544609	0.635811	0.524407	0.305295	0.311515	0.909401	D4A0I5_S_1	D4A0I5	35	2
D4A0I5;A0A0G2JY26	707;734	S	1	DnaJ (Hsp40) homolog, subfamily C, member 6 (Predicted) OS=Rattus norvegicus OX=10116 GN=Dnajc6 PE=1 SV=1;DnaJ heat shock protein family (Hsp40) member C6 OS=Rattus norvegicus OX=10116 GN=Dnajc6 PE=1 SV=1	Dnajc6	PTTPTGLGGGFPPLSSPQKASPQPMGGGWQQ	NA	0.0626644	NA	0.496662	NA	0.577068	NA	0.335597	NA	0.00117219	NA	0.0782648	D4A0I5_S_1	D4A0I5	707	2
D4A0I5;A0A0G2JY26	656;683	S	1	DnaJ (Hsp40) homolog, subfamily C, member 6 (Predicted) OS=Rattus norvegicus OX=10116 GN=Dnajc6 PE=1 SV=1;DnaJ heat shock protein family (Hsp40) member C6 OS=Rattus norvegicus OX=10116 GN=Dnajc6 PE=1 SV=1	Dnajc6	AKPGGFGMGSKSAATSPTGSTHGTPTHQSKP	-0.216386	-0.528054	NA	0.124071	-0.0103843	NA	0.263229	0.0325966	NA	0.832115	0.817739	NA	D4A0I5_S_1	D4A0I5	656	2
F1MAJ0;A0A0G2JY48	753;776	S	1	Eph receptor B2 OS=Rattus norvegicus OX=10116 GN=Ephb2 PE=1 SV=3;Eph receptor B2 OS=Rattus norvegicus OX=10116 GN=Ephb2 PE=1 SV=1	Ephb2	KVSDFGLSRFLEDDTSDPTYTSALGGKIPIR	0.118016	-0.179392	0.216243	NA	-0.102164	-0.1583	0.471695	0.294052	0.0239131	NA	0.857927	0.346993	F1MAJ0_S_1	F1MAJ0	753	2
D3ZV33;A0A0G2JY58	369;422	S	1	Pogo transposable element with ZNF domain (Predicted), isoform CRA_a OS=Rattus norvegicus OX=10116 GN=Pogz PE=1 SV=1;Pogo transposable element-derived with ZNF domain OS=Rattus norvegicus OX=10116 GN=Pogz PE=1 SV=1	Pogz	SLDAEPSVPSAAKPASPEKTAPVTSTPSSTP	-0.200026	-0.266422	-0.212486	-0.146019	-0.0796771	-0.152846	0.214697	0.00639349	0.0405977	0.633591	0.132681	0.825895	D3ZV33_S_1	D3ZV33	369	2
D3ZYB4;A0A0G2JY62	243;281	S	1	Lipin 2 OS=Rattus norvegicus OX=10116 GN=Lpin2 PE=1 SV=1;Lipin 2 OS=Rattus norvegicus OX=10116 GN=Lpin2 PE=1 SV=1	Lpin2	WSPLETSYPQTVCPKSDSELEVKPSESLLRS	NA	-0.0264438	NA	-0.0588945	-0.192179	0.127936	NA	0.864276	NA	0.555127	0.335295	0.604609	D3ZYB4_S_1	D3ZYB4	243	2
A0A0G2JY73;D4A554	526;509	S	1	Eukaryotic translation initiation factor 4 gamma, 3 OS=Rattus norvegicus OX=10116 GN=Eif4g3 PE=1 SV=1;Eukaryotic translation initiation factor 4 gamma, 3 OS=Rattus norvegicus OX=10116 GN=Eif4g3 PE=1 SV=2	Eif4g3	LSKDAKETQDKAEAESDGQTEETADPQNAHA	0.158258	0.120331	NA	-0.14379	-0.115698	NA	0.980439	0.448031	NA	0.272171	0.479128	NA	A0A0G2JY73_S_1	A0A0G2JY73	526	3
A0A0G2JY73;D4A554	314;297	S	1	Eukaryotic translation initiation factor 4 gamma, 3 OS=Rattus norvegicus OX=10116 GN=Eif4g3 PE=1 SV=1;Eukaryotic translation initiation factor 4 gamma, 3 OS=Rattus norvegicus OX=10116 GN=Eif4g3 PE=1 SV=2	Eif4g3	KEQAGQIPETAAGEPSPEPPRTSSPTTLPPL	NA	NA	-0.280812	NA	NA	1.0198	NA	NA	0.452155	NA	NA	2.08183e-05	A0A0G2JY73_S_1	A0A0G2JY73	314	3
A0A0G2JY73;D4A554	322;305	S	1	Eukaryotic translation initiation factor 4 gamma, 3 OS=Rattus norvegicus OX=10116 GN=Eif4g3 PE=1 SV=1;Eukaryotic translation initiation factor 4 gamma, 3 OS=Rattus norvegicus OX=10116 GN=Eif4g3 PE=1 SV=2	Eif4g3	ETAAGEPSPEPPRTSSPTTLPPLARSSLPSP	-0.208911	-0.279466	-0.230091	-0.0119587	-0.214033	0.0399837	0.593704	0.000534092	0.299747	0.715885	0.0610476	0.438511	A0A0G2JY73_S_1	A0A0G2JY73	322	2
A0A0G2JY73;D4A554	1186;1188	S	1	Eukaryotic translation initiation factor 4 gamma, 3 OS=Rattus norvegicus OX=10116 GN=Eif4g3 PE=1 SV=1;Eukaryotic translation initiation factor 4 gamma, 3 OS=Rattus norvegicus OX=10116 GN=Eif4g3 PE=1 SV=2	Eif4g3	LPAGTARPNTFLRGSSKDLLDNQSQEEQRRE	NA	-0.300838	NA	NA	NA	NA	NA	0.0185213	NA	NA	NA	NA	A0A0G2JY73_S_1	A0A0G2JY73	1186	2
A0A0G2JYC2;P0C588	637;662	S	1	Metal transporter CNNM4 OS=Rattus norvegicus OX=10116 GN=Cnnm4 PE=1 SV=1;Metal transporter CNNM4 OS=Rattus norvegicus OX=10116 GN=Cnnm4 PE=1 SV=1	Cnnm4	ADRSPAHPTPLSRSASLSYPDRNTDMTPSSL	NA	0.348833	NA	NA	-0.337639	NA	NA	0.233508	NA	NA	0.174295	NA	A0A0G2JYC2_S_1	A0A0G2JYC2	637	2
A0A0G2JYC6;E9PTR4	609;629	S	1	RCG62582, isoform CRA_c OS=Rattus norvegicus OX=10116 GN=Ubap2l PE=1 SV=1;RCG62582, isoform CRA_b OS=Rattus norvegicus OX=10116 GN=Ubap2l PE=1 SV=2	Ubap2l	QRSTQTRRYPSSISSSPQKDLTQAKNGFSSV	0.0531812	-0.355124	-0.886214	-0.332453	-0.221161	0.100656	0.852035	0.00347086	2.65826e-09	0.0280093	0.496854	0.319037	A0A0G2JYC6_S_1	A0A0G2JYC6	609	2
A0A0G2JYC6;E9PTR4	467;487	S	1	RCG62582, isoform CRA_c OS=Rattus norvegicus OX=10116 GN=Ubap2l PE=1 SV=1;RCG62582, isoform CRA_b OS=Rattus norvegicus OX=10116 GN=Ubap2l PE=1 SV=2	Ubap2l	PSSPLPSKSTSAPQMSPGSSDNQSSSPQPAQ	0.20428	-0.0359004	-0.0769071	-0.232989	-0.146411	-0.0853529	0.592002	0.726549	0.0893235	0.131072	0.0344817	0.238461	A0A0G2JYC6_S_1	A0A0G2JYC6	467	2
A0A0G2JYD4;D3ZKC6	1140;1140	S	1	Vacuolar protein sorting 13 homolog D OS=Rattus norvegicus OX=10116 GN=Vps13d PE=1 SV=1;Vacuolar protein sorting 13 homolog D OS=Rattus norvegicus OX=10116 GN=Vps13d PE=1 SV=1	Vps13d	IGFLQKSFPKEKDDVSPQPLMTDLERSIMEQ	-0.397567	-0.207973	-0.0827545	-0.00605954	-0.25209	-0.0505582	0.18547	0.02789	0.51645	0.815176	0.00374163	0.965299	D3ZKC6_S_1	D3ZKC6	1140	3
A0A0G2JYD4;D3ZKC6	1729;1729	S	1	Vacuolar protein sorting 13 homolog D OS=Rattus norvegicus OX=10116 GN=Vps13d PE=1 SV=1;Vacuolar protein sorting 13 homolog D OS=Rattus norvegicus OX=10116 GN=Vps13d PE=1 SV=1	Vps13d	SVSCVEYPAMPRSLPSHMEEAPNVFQLYQRP	NA	0.11139	NA	0.245997	NA	0.293877	NA	0.363257	NA	0.0316546	NA	0.114439	D3ZKC6_S_1	D3ZKC6	1729	3
B3DMA1;A0A0G2JYE0	591;591	S	1	Ataxin 2-like OS=Rattus norvegicus OX=10116 GN=Atxn2l PE=1 SV=1;Ataxin 2-like OS=Rattus norvegicus OX=10116 GN=Atxn2l PE=1 SV=1	Atxn2l	KEKEVDGLLTSDPMGSPVSSKAESILDKEDK	0.177002	-0.0675446	0.462833	-0.0197683	-0.166194	-0.105142	0.188385	0.753847	2.02774e-05	0.787939	0.151758	0.560786	B3DMA1_S_1	B3DMA1	591	2
B3DMA1;A0A0G2JYE0	337;337	S	1	Ataxin 2-like OS=Rattus norvegicus OX=10116 GN=Atxn2l PE=1 SV=1;Ataxin 2-like OS=Rattus norvegicus OX=10116 GN=Atxn2l PE=1 SV=1	Atxn2l	EEKHSAVQRQGSGRESPSLVSREGKYIPLPQ	NA	NA	-0.0737303	0.16531	0.213096	-0.159441	NA	NA	0.196513	0.896423	0.378165	0.507603	B3DMA1_S_1	B3DMA1	337	2
B3DMA1;A0A0G2JYE0	388;388	S	1	Ataxin 2-like OS=Rattus norvegicus OX=10116 GN=Atxn2l PE=1 SV=1;Ataxin 2-like OS=Rattus norvegicus OX=10116 GN=Atxn2l PE=1 SV=1	Atxn2l	GLSSLPPRGPHHLDNSSPGPGSEARGINGGP	1.00547	NA	NA	NA	NA	NA	3.62626e-06	NA	NA	NA	NA	NA	B3DMA1_S_1	B3DMA1	388	3
B3DMA1;A0A0G2JYE0	389;389	S	1	Ataxin 2-like OS=Rattus norvegicus OX=10116 GN=Atxn2l PE=1 SV=1;Ataxin 2-like OS=Rattus norvegicus OX=10116 GN=Atxn2l PE=1 SV=1	Atxn2l	LSSLPPRGPHHLDNSSPGPGSEARGINGGPS	0.704291	NA	NA	NA	NA	NA	0.0009067	NA	NA	NA	NA	NA	B3DMA1_S_1	B3DMA1	389	3
B3DMA1;A0A0G2JYE0	109;109	S	1	Ataxin 2-like OS=Rattus norvegicus OX=10116 GN=Atxn2l PE=1 SV=1;Ataxin 2-like OS=Rattus norvegicus OX=10116 GN=Atxn2l PE=1 SV=1	Atxn2l	IGSVRGQTTGKGPPQSPVFEGVYNNSRMLHF	-0.174358	0.0745077	0.29397	-0.0733104	-0.179994	0.046774	0.980257	0.886711	0.00029321	0.992375	0.247541	0.632587	B3DMA1_S_1	B3DMA1	109	2
A0A0G2JYF0;W0NXI0;Q80ZA5;D4AD03	1085;903;1084;1068	S	1	Anion exchange protein OS=Rattus norvegicus OX=10116 GN=Slc4a10 PE=1 SV=1;Anion exchange protein OS=Rattus norvegicus OX=10116 GN=Slc4a10 PE=2 SV=1;Sodium-driven chloride bicarbonate exchanger OS=Rattus norvegicus OX=10116 GN=Slc4a10 PE=1 SV=1;Anion exchan	Slc4a10	PLEGHYRDDPSVINISDEMSKTAMWGNLLVT	NA	-0.262458	NA	NA	-0.0814948	NA	NA	0.199328	NA	NA	0.4948	NA	A0A0G2JYF0_S_1	A0A0G2JYF0	1085	2
A0A0G2JYF0;Q80ZA5;D4AD03	89;89;73	S	1	Anion exchange protein OS=Rattus norvegicus OX=10116 GN=Slc4a10 PE=1 SV=1;Sodium-driven chloride bicarbonate exchanger OS=Rattus norvegicus OX=10116 GN=Slc4a10 PE=1 SV=1;Anion exchange protein OS=Rattus norvegicus OX=10116 GN=Slc4a10 PE=1 SV=2	Slc4a10	KRDRERDSGLEDGGESPSFDTPSQRVQFILG	0.13164	-0.0104625	1.06621	0.0371008	-0.0204392	0.410628	0.498726	0.826581	0.20723	0.895847	0.956103	0.648298	A0A0G2JYF0_S_1	A0A0G2JYF0	89	2
A0A0G2JYF0;W0NXI0;Q80ZA5;D4AD03	1057;875;1056;1040	S	1	Anion exchange protein OS=Rattus norvegicus OX=10116 GN=Slc4a10 PE=1 SV=1;Anion exchange protein OS=Rattus norvegicus OX=10116 GN=Slc4a10 PE=2 SV=1;Sodium-driven chloride bicarbonate exchanger OS=Rattus norvegicus OX=10116 GN=Slc4a10 PE=1 SV=1;Anion exchan	Slc4a10	SKKKKLEDAEKEEEQSMLAMEDEGTVQLPLE	-0.626986	NA	NA	-0.0149169	NA	NA	0.0879528	NA	NA	0.914793	NA	NA	A0A0G2JYF0_S_1	A0A0G2JYF0	1057	3
A0A0G2JYF0;W0NXI0;W0NT44	261;79;79	S	1	Anion exchange protein OS=Rattus norvegicus OX=10116 GN=Slc4a10 PE=1 SV=1;Anion exchange protein OS=Rattus norvegicus OX=10116 GN=Slc4a10 PE=2 SV=1;Anion exchange protein OS=Rattus norvegicus OX=10116 GN=Slc4a10 PE=1 SV=1	Slc4a10	QSEPNSMDKNAGQVVSPQSAPACAENKNDVS	NA	NA	0.313121	NA	NA	-0.270699	NA	NA	0.00312908	NA	NA	0.0445992	A0A0G2JYF0_S_1	A0A0G2JYF0	261	2
A0A0G2JYF0;W0NXI0;W0NT44	276;94;94	S	1	Anion exchange protein OS=Rattus norvegicus OX=10116 GN=Slc4a10 PE=1 SV=1;Anion exchange protein OS=Rattus norvegicus OX=10116 GN=Slc4a10 PE=2 SV=1;Anion exchange protein OS=Rattus norvegicus OX=10116 GN=Slc4a10 PE=1 SV=1	Slc4a10	SPQSAPACAENKNDVSRENSTVDFSKGLGGQ	-0.128621	-0.208411	0.233787	0.0799683	-0.221046	-0.0213283	0.176002	0.0160996	0.198046	0.821136	0.335381	0.586043	A0A0G2JYF0_S_1	A0A0G2JYF0	276	2
Q4W1H3;Q4W1H4;A0A0G2JYG5;Q63358	1982;1987;1987;1952	S	1	Myosin 9b OS=Rattus norvegicus OX=10116 GN=Myo9b PE=1 SV=1;Myosin 9b OS=Rattus norvegicus OX=10116 GN=Myo9b PE=1 SV=1;Unconventional myosin-IXb OS=Rattus norvegicus OX=10116 GN=Myo9b PE=1 SV=1;Unconventional myosin-IXb OS=Rattus norvegicus OX=10116 GN=Myo9	Myo9b	KEDITYRLPELDPRGSDEENLDSETSASTES	NA	0.131327	NA	NA	0.192535	NA	NA	0.530278	NA	NA	0.828554	NA	Q4W1H3_S_1	Q4W1H3	1982	3
Q4W1H3;Q4W1H4;A0A0G2JYG5;Q63358	1296;1301;1301;1266	S	1	Myosin 9b OS=Rattus norvegicus OX=10116 GN=Myo9b PE=1 SV=1;Myosin 9b OS=Rattus norvegicus OX=10116 GN=Myo9b PE=1 SV=1;Unconventional myosin-IXb OS=Rattus norvegicus OX=10116 GN=Myo9b PE=1 SV=1;Unconventional myosin-IXb OS=Rattus norvegicus OX=10116 GN=Myo9	Myo9b	EDKGENSTKVQDKPESPSGSTQIQRYQHPDT	NA	-0.0514283	-0.219096	NA	0.0936312	NA	NA	0.509816	0.0678619	NA	0.480047	NA	Q4W1H3_S_1	Q4W1H3	1296	2
Q4W1H3;Q4W1H4;A0A0G2JYG5;Q63358	1277;1282;1282;1247	S	1	Myosin 9b OS=Rattus norvegicus OX=10116 GN=Myo9b PE=1 SV=1;Myosin 9b OS=Rattus norvegicus OX=10116 GN=Myo9b PE=1 SV=1;Unconventional myosin-IXb OS=Rattus norvegicus OX=10116 GN=Myo9b PE=1 SV=1;Unconventional myosin-IXb OS=Rattus norvegicus OX=10116 GN=Myo9	Myo9b	LDSRVSPVLPSSSLESPQDEDKGENSTKVQD	-0.364863	0.10116	NA	-0.268655	0.278974	0.00619657	0.125542	0.894681	NA	0.816922	0.983942	0.794872	Q4W1H3_S_1	Q4W1H3	1277	3
A0A0G2JYG7;G3V6L5;O08617	150;271;271	S	1	Receptor-type tyrosine-protein phosphatase R OS=Rattus norvegicus OX=10116 GN=Ptprr PE=4 SV=1;Protein tyrosine phosphatase, receptor type, R, isoform CRA_d OS=Rattus norvegicus OX=10116 GN=Ptprr PE=4 SV=1;Receptor-type tyrosine-protein phosphatase R OS=Rat	Ptprr	LSLRQDKEKNQEIHLSPIALQQAQSEAKAAH	-0.28164	-0.137721	-0.508803	0.127488	-0.257047	-0.857967	0.936347	0.433589	0.0321059	0.112373	0.150236	0.000105553	A0A0G2JYG7_S_1	A0A0G2JYG7	150	3
A0A0G2JYH1;O08561	536;511	S	1	Phosphatidylinositol 4-kinase beta OS=Rattus norvegicus OX=10116 GN=Pi4kb PE=1 SV=1;Phosphatidylinositol 4-kinase beta OS=Rattus norvegicus OX=10116 GN=Pi4kb PE=1 SV=1	Pi4kb	KEPVFIAAGDIRRRLSEQLAHTPTAFKRDPE	-0.472054	0.134542	NA	-0.103935	NA	NA	0.923589	0.402361	NA	0.261957	NA	NA	A0A0G2JYH1_S_1	A0A0G2JYH1	536	3
A0A0G2JYH1;O08561	302;277	S	1	Phosphatidylinositol 4-kinase beta OS=Rattus norvegicus OX=10116 GN=Pi4kb PE=1 SV=1;Phosphatidylinositol 4-kinase beta OS=Rattus norvegicus OX=10116 GN=Pi4kb PE=1 SV=1	Pi4kb	DTGLSPSKRTHQRSKSDATASISLSSNLKRT	NA	NA	NA	0.0319503	NA	0.158409	NA	NA	NA	0.534507	NA	0.490264	A0A0G2JYH1_S_1	A0A0G2JYH1	302	2
A0A0G2JYH1;O08561	453;428	S	1	Phosphatidylinositol 4-kinase beta OS=Rattus norvegicus OX=10116 GN=Pi4kb PE=1 SV=1;Phosphatidylinositol 4-kinase beta OS=Rattus norvegicus OX=10116 GN=Pi4kb PE=1 SV=1	Pi4kb	NVPARIPENRIRSTRSVENLPECGITHEQRA	NA	NA	-0.150272	NA	0.0583657	-0.0428903	NA	NA	0.213509	NA	0.641289	0.788623	A0A0G2JYH1_S_1	A0A0G2JYH1	453	2
A0A0G2JYH7;B0BN10	441;289	S	1	SH2 domain containing 3C (Predicted) OS=Rattus norvegicus OX=10116 GN=Sh2d3c PE=1 SV=1;SH2 domain-containing 3C OS=Rattus norvegicus OX=10116 GN=Sh2d3c PE=1 SV=1	Sh2d3c	APCTAQPASPVARRSSEPQLCPGGAPKPPGE	NA	-0.0886991	NA	NA	NA	0.0793899	NA	0.773047	NA	NA	NA	0.981339	A0A0G2JYH7_S_1	A0A0G2JYH7	441	3
A0A0G2JYH7;B0BN10	434;282	S	1	SH2 domain containing 3C (Predicted) OS=Rattus norvegicus OX=10116 GN=Sh2d3c PE=1 SV=1;SH2 domain-containing 3C OS=Rattus norvegicus OX=10116 GN=Sh2d3c PE=1 SV=1	Sh2d3c	RVHAASAAPCTAQPASPVARRSSEPQLCPGG	-0.593792	0.0906365	-0.673951	-0.267095	-0.015608	0.363521	0.9211	0.656741	0.409973	0.6934	0.571551	0.024932	A0A0G2JYH7_S_1	A0A0G2JYH7	434	3
A0A0G2JYK2;Q3B7T9;D3ZD48	159;159;150	S	1	Rab11 family-interacting protein 1 OS=Rattus norvegicus OX=10116 GN=Rab11fip1 PE=1 SV=1;Rab11 family-interacting protein 1 OS=Rattus norvegicus OX=10116 GN=Rab11fip1 PE=1 SV=1;RAB11 family interacting protein 2 (Class I) (Predicted), isoform CRA_a OS=Rattu	Rab11fip1	EIEVDIQFMRNNMTASMFDLSMKDKSRNPFG;EIKVNIQFMRNNMTASMFDLSMKDKTRSPFA	NA	0.538382	-0.189452	NA	NA	NA	NA	0.00284489	0.78236	NA	NA	NA	D3ZD48_S_1	D3ZD48	150	3
A0A0G2JYN0;Q5U2M6	99;99	S	1	DDB1- and CUL4-associated factor 8 OS=Rattus norvegicus OX=10116 GN=Dcaf8 PE=1 SV=1;DDB1- and CUL4-associated factor 8 OS=Rattus norvegicus OX=10116 GN=Dcaf8 PE=1 SV=1	Dcaf8	TGHYSINDENRVHGHSDEEEEEEQPRHRVQR	-0.088828	0.113646	-0.0644982	0.163844	-0.0774013	0.0546923	0.520391	0.538105	0.250639	0.732107	0.744912	0.995343	A0A0G2JYN0_S_1	A0A0G2JYN0	99	2
B5DEY3;A0A0G2JYR1	261;261	S	1	Exoc6b protein OS=Rattus norvegicus OX=10116 GN=Exoc6b PE=1 SV=1;Exocyst complex component OS=Rattus norvegicus OX=10116 GN=Exoc6b PE=1 SV=1	Exoc6b	KKDVYTIFDTEVESTSPKSEQDSGILDVEDE	0.0917616	0.00296605	NA	0.0234821	-0.0583703	0.254717	0.934578	0.751886	NA	0.522995	0.607021	0.586889	B5DEY3_S_1	B5DEY3	261	3
A0A0G2JYT1;F1LPE9;Q811U3	21;21;21	S	1	ELKS/Rab6-interacting/CAST family member 1 OS=Rattus norvegicus OX=10116 GN=Erc1 PE=1 SV=1;ELKS/Rab6-interacting/CAST family member 1 OS=Rattus norvegicus OX=10116 GN=Erc1 PE=1 SV=1;ELKS/Rab6-interacting/CAST family member 1 OS=Rattus norvegicus OX=10116 G	Erc1	RSVGKVEPSSQSPGRSPRLPRSPRLGHRRTN	0.425698	1.06024	NA	0.322612	NA	NA	0.377162	0.000784038	NA	0.584486	NA	NA	F1LPE9_S_1	F1LPE9	21	2
A0A0G2JYT1;F1LPE9;Q811U3	55;55;55	S	1	ELKS/Rab6-interacting/CAST family member 1 OS=Rattus norvegicus OX=10116 GN=Erc1 PE=1 SV=1;ELKS/Rab6-interacting/CAST family member 1 OS=Rattus norvegicus OX=10116 GN=Erc1 PE=1 SV=1;ELKS/Rab6-interacting/CAST family member 1 OS=Rattus norvegicus OX=10116 G	Erc1	GSSGNSVGGGSGKTLSMENIQSLNAAYATSG	-0.55427	0.181072	-0.429516	-0.0767375	-0.195899	-0.000711417	0.0287679	0.149797	0.032239	0.801708	0.602669	0.124643	F1LPE9_S_1	F1LPE9	55	3
F1LQN9;A0A0G2JYT4;A0A0G2K2V5	462;467;297	S	1	Exocyst complex component 1 OS=Rattus norvegicus OX=10116 GN=Exoc1 PE=1 SV=3;Exocyst complex component 1 OS=Rattus norvegicus OX=10116 GN=Exoc1 PE=1 SV=1;Exocyst complex component 1 OS=Rattus norvegicus OX=10116 GN=Exoc1 PE=1 SV=1	Exoc1	QETESLHGSSGKLTGSTSSLNKLSVQSSGSR	0.0300355	NA	NA	0.0194148	-0.186639	-0.04241	0.915856	NA	NA	0.985739	0.694389	0.937278	F1LQN9_S_1	F1LQN9	462	2
F1LQN9;A0A0G2JYT4;A0A0G2K2V5	493;498;328	S	1	Exocyst complex component 1 OS=Rattus norvegicus OX=10116 GN=Exoc1 PE=1 SV=3;Exocyst complex component 1 OS=Rattus norvegicus OX=10116 GN=Exoc1 PE=1 SV=1;Exocyst complex component 1 OS=Rattus norvegicus OX=10116 GN=Exoc1 PE=1 SV=1	Exoc1	RSQSSSLLDMGNMSASDLDVADRTKFDKIFE	NA	-0.246705	-0.145573	NA	-0.260822	0.352145	NA	0.853213	0.843983	NA	0.695826	0.0676594	F1LQN9_S_1	F1LQN9	493	3
D3ZAZ1;A0A0G2JYU6	965;1028	S	1	Formin-like 1 OS=Rattus norvegicus OX=10116 GN=Fmnl1 PE=1 SV=1;Formin-like 1 OS=Rattus norvegicus OX=10116 GN=Fmnl1 PE=1 SV=1	Fmnl1	AAADTSGREEPPAPKSPPKARRQQMDLISEL	-0.270395	-0.0202813	0.240551	-0.148373	0.151689	0.0544938	0.0668594	0.812399	0.613046	0.310007	0.888777	0.850599	D3ZAZ1_S_1	D3ZAZ1	965	3
A0A0G2JYW3;P08081	105;105	S	1	Clathrin light chain OS=Rattus norvegicus OX=10116 GN=Clta PE=1 SV=1;Clathrin light chain A OS=Rattus norvegicus OX=10116 GN=Clta PE=1 SV=1	Clta	PTDSYAAISEVDRLQSEPESIRKWREEQTER	-0.00316679	0.00228088	0.130986	-0.023663	-0.12307	-0.0683773	0.532535	0.853425	0.668982	0.812356	0.462574	0.908478	A0A0G2JYW3_S_1	A0A0G2JYW3	105	2
D3ZN60;A0A0G2JYZ1	755;786	S	1	Tau tubulin kinase 1 (Predicted) OS=Rattus norvegicus OX=10116 GN=Ttbk2 PE=1 SV=1;Tau tubulin kinase 2 OS=Rattus norvegicus OX=10116 GN=Ttbk2 PE=1 SV=1	Ttbk2	ENLPGETEEKSILLGSDNEDEKLNKGQHCIE	-0.0772013	-0.0829177	0.212519	0.0240263	-0.141856	-0.039148	0.476725	0.138259	0.0205364	0.657165	0.442829	0.795917	D3ZN60_S_1	D3ZN60	755	2
A0A0G2JZ13;D3ZGE6;Q66HL2	11;11;11	S	1	Src substrate cortactin OS=Rattus norvegicus OX=10116 GN=Cttn PE=1 SV=1;Cortactin, isoform CRA_c OS=Rattus norvegicus OX=10116 GN=Cttn PE=1 SV=3;Src substrate cortactin OS=Rattus norvegicus OX=10116 GN=Cttn PE=1 SV=1	Cttn	_____MWKASAGHAVSITQDDGGADDWETDP	2.7874	2.14118	NA	NA	NA	NA	3.51078e-11	4.04637e-09	NA	NA	NA	NA	A0A0G2JZ13_S_1	A0A0G2JZ13	11	3
A0A0G2JZ27	636	S	1	FH2 domain-containing protein OS=Rattus norvegicus OX=10116 PE=1 SV=1		SPKDIDTEPQSSILESPKKCSNGVQQEVFDV	0.255163	-0.101914	0.203836	0.195225	0.0256895	0.129442	0.116047	0.050699	0.850555	0.336273	0.916773	0.531909	A0A0G2JZ27_S_1	A0A0G2JZ27	636	2
A0A0G2JZ27	500	S	1	FH2 domain-containing protein OS=Rattus norvegicus OX=10116 PE=1 SV=1		HLLGRGATADDSGGGSPVLAAKAPGAPATAD	-0.0454729	NA	NA	-0.125283	NA	NA	0.927224	NA	NA	0.579721	NA	NA	A0A0G2JZ27_S_1	A0A0G2JZ27	500	2
A0A0G2JZ27	346	S	1	FH2 domain-containing protein OS=Rattus norvegicus OX=10116 PE=1 SV=1		DEECEEDAFEDAPRGSPGEEWAPEVEEASQR	0.0661068	0.0033752	-0.0100049	0.0214558	-0.28031	0.155174	0.707294	0.80868	0.617333	0.736448	0.134264	0.640906	A0A0G2JZ27_S_1	A0A0G2JZ27	346	2
A0A0G2JZ27	621	S	1	FH2 domain-containing protein OS=Rattus norvegicus OX=10116 PE=1 SV=1		EPSTWRPSKLPDEEPSPKDIDTEPQSSILES	NA	-0.108694	NA	NA	-0.0248306	NA	NA	0.645398	NA	NA	0.931665	NA	A0A0G2JZ27_S_1	A0A0G2JZ27	621	2
A0A0G2JZ27	416	S	1	FH2 domain-containing protein OS=Rattus norvegicus OX=10116 PE=1 SV=1		CYIKTTTRQLSSPNHSPSQSPNQSPRIKKRP	NA	-0.09104	NA	NA	-0.422614	0.0514381	NA	0.811936	NA	NA	0.443632	0.920758	A0A0G2JZ27_S_1	A0A0G2JZ27	416	3
A0A0G2JZ27	466	S	1	FH2 domain-containing protein OS=Rattus norvegicus OX=10116 PE=1 SV=1		KKHRLEGGLVGGLSRSADWTEELGARTPGAG	-0.0308333	-0.0236117	-0.141256	0.219766	0.173897	0.2494	0.431207	0.662452	0.114771	0.00428729	0.0553591	0.18805	A0A0G2JZ27_S_1	A0A0G2JZ27	466	2
A0A0G2JZ27	483	S	1	FH2 domain-containing protein OS=Rattus norvegicus OX=10116 PE=1 SV=1		DWTEELGARTPGAGGSVHLLGRGATADDSGG	NA	-0.416916	NA	0.113683	0.390392	0.457866	NA	0.0458995	NA	0.411173	0.00685216	0.0652228	A0A0G2JZ27_S_1	A0A0G2JZ27	483	2
A0A0G2JZ27	727	S	1	FH2 domain-containing protein OS=Rattus norvegicus OX=10116 PE=1 SV=1		VAHPPRTLEAKSIQTSPTEEDRILTLPPPKA	NA	0.0193029	0.0769292	-0.128834	-0.289861	0.138627	NA	0.959293	0.597814	0.0276745	0.0804223	0.893972	A0A0G2JZ27_S_1	A0A0G2JZ27	727	2
A0A0G2JZ27	175	S	1	FH2 domain-containing protein OS=Rattus norvegicus OX=10116 PE=1 SV=1		DLETAAGAQDGQRTSSGSDTDIYSFHSATEQ	NA	-0.291736	NA	NA	NA	NA	NA	0.128467	NA	NA	NA	NA	A0A0G2JZ27_S_1	A0A0G2JZ27	175	3
A0A0G2JZ34;Q4KM62	388;386	S	1	Palmdelphin OS=Rattus norvegicus OX=10116 GN=Palmd PE=4 SV=1;Palmdelphin OS=Rattus norvegicus OX=10116 GN=Palmd PE=1 SV=1	Palmd	SPSRASPGKSGPQCSSPICQEEADVRYNIVH	-0.34014	NA	-0.453832	-0.315183	-0.30449	-0.103547	0.515172	NA	0.0363483	0.0074739	0.679325	0.883042	A0A0G2JZ34_S_1	A0A0G2JZ34	388	2
A0A0G2JZ48;A0A0G2K8G1;A0A0G2JYB3	136;136;136	S	1	RCG56136, isoform CRA_a OS=Rattus norvegicus OX=10116 GN=Tmf1 PE=1 SV=1;TATA element modulatory factor 1 OS=Rattus norvegicus OX=10116 GN=Tmf1 PE=1 SV=1;TATA element modulatory factor 1 OS=Rattus norvegicus OX=10116 GN=Tmf1 PE=1 SV=1	Tmf1	SQRPEEEVKSSLQEPSSPGQSRTSETAESEA	NA	NA	NA	NA	NA	0.451589	NA	NA	NA	NA	NA	0.0204348	A0A0G2JZ48_S_1	A0A0G2JZ48	136	2
A0A0G2JZ48;A0A0G2K8G1;A0A0G2JYB3	341;341;341	S	1	RCG56136, isoform CRA_a OS=Rattus norvegicus OX=10116 GN=Tmf1 PE=1 SV=1;TATA element modulatory factor 1 OS=Rattus norvegicus OX=10116 GN=Tmf1 PE=1 SV=1;TATA element modulatory factor 1 OS=Rattus norvegicus OX=10116 GN=Tmf1 PE=1 SV=1	Tmf1	FSVQSLDSRSVSEINSDDELPGRGYALVPIV	0.257019	-0.0396821	NA	0.102131	0.0160875	NA	0.644919	0.335393	NA	0.610754	0.815475	NA	A0A0G2JZ48_S_1	A0A0G2JZ48	341	2
Q6IMY8;A0A0G2JZ52	245;245	S	1	Heterogeneous nuclear ribonucleoprotein U OS=Rattus norvegicus OX=10116 GN=Hnrnpu PE=1 SV=1;Heterogeneous nuclear ribonucleoprotein U OS=Rattus norvegicus OX=10116 GN=Hnrnpu PE=1 SV=1	Hnrnpu	GYFEYIEENKYSRAKSPQPPVEEEDEHFDDT	-0.586714	0.131892	NA	-1.18058	0.189657	NA	0.747592	0.994969	NA	0.234297	0.953067	NA	Q6IMY8_S_1	Q6IMY8	245	3
Q6IMY8;A0A0G2JZ52	58;58	S	1	Heterogeneous nuclear ribonucleoprotein U OS=Rattus norvegicus OX=10116 GN=Hnrnpu PE=1 SV=1;Heterogeneous nuclear ribonucleoprotein U OS=Rattus norvegicus OX=10116 GN=Hnrnpu PE=1 SV=1	Hnrnpu	DNEAGGRPAMEPGNGSLDLGGDAAGRSGAGL	NA	2.97427	0.890697	NA	NA	NA	NA	3.61369e-07	1.48199e-05	NA	NA	NA	Q6IMY8_S_1	Q6IMY8	58	2
Q6IMY8;A0A0G2JZ52	4;4	S	1	Heterogeneous nuclear ribonucleoprotein U OS=Rattus norvegicus OX=10116 GN=Hnrnpu PE=1 SV=1;Heterogeneous nuclear ribonucleoprotein U OS=Rattus norvegicus OX=10116 GN=Hnrnpu PE=1 SV=1	Hnrnpu	____________MSSSPVNVKKLKVSELKEE	0.0141442	0.0188225	0.281164	-0.10357	-0.141209	0.158283	0.988737	0.894892	0.263408	0.796691	0.325062	0.608921	Q6IMY8_S_1	Q6IMY8	4	2
A0A0G2JZ56;A0A0G2KBB9;A0A0G2K6R9;A0A0G2KAS9	1736;3790;3823;1746	S	1	Ankyrin 2 OS=Rattus norvegicus OX=10116 GN=Ank2 PE=1 SV=1;Ankyrin 2 OS=Rattus norvegicus OX=10116 GN=Ank2 PE=1 SV=1;Ankyrin 2 OS=Rattus norvegicus OX=10116 GN=Ank2 PE=1 SV=1;Ankyrin 2 OS=Rattus norvegicus OX=10116 GN=Ank2 PE=1 SV=1	Ank2	EEASEPKEESSPRKTSLVIVESTDDQPQVFE	0.0134129	-0.106459	0.386214	0.0600196	-0.162794	-0.516909	0.863766	0.814584	0.005969	0.886757	0.476938	0.0392663	A0A0G2KBB9_S_1	A0A0G2KBB9	3790	2
A0A0G2JZ56	938	S	1	Ankyrin 2 OS=Rattus norvegicus OX=10116 GN=Ank2 PE=1 SV=1	Ank2	LSWGTENLDNVALSSSPIHSGRASPCLDRDN	-0.776058	NA	-0.938625	-0.00197091	NA	0.58815	0.824088	NA	0.235832	0.173227	NA	0.00571356	A0A0G2JZ56_S_1	A0A0G2JZ56	938	3
A0A0G2JZ56;A0A0G2KBB9;A0A0G2K6R9;A0A0G2KAS9	1800;3854;3887;1810	S	1	Ankyrin 2 OS=Rattus norvegicus OX=10116 GN=Ank2 PE=1 SV=1;Ankyrin 2 OS=Rattus norvegicus OX=10116 GN=Ank2 PE=1 SV=1;Ankyrin 2 OS=Rattus norvegicus OX=10116 GN=Ank2 PE=1 SV=1;Ankyrin 2 OS=Rattus norvegicus OX=10116 GN=Ank2 PE=1 SV=1	Ank2	TVVKKVTRKIIRRYVSSDGTEKEEITMQGMP	0.0780523	0.421989	-0.212977	-0.637956	NA	-2.43167	0.0575789	0.00298862	0.504606	0.00606615	NA	1.79025e-11	A0A0G2KBB9_S_1	A0A0G2KBB9	3854	3
A0A0G2JZ56;A0A0G2KBB9;A0A0G2K6R9;A0A0G2KAS9	1642;3696;3729;1652	S	1	Ankyrin 2 OS=Rattus norvegicus OX=10116 GN=Ank2 PE=1 SV=1;Ankyrin 2 OS=Rattus norvegicus OX=10116 GN=Ank2 PE=1 SV=1;Ankyrin 2 OS=Rattus norvegicus OX=10116 GN=Ank2 PE=1 SV=1;Ankyrin 2 OS=Rattus norvegicus OX=10116 GN=Ank2 PE=1 SV=1	Ank2	DCIPKTEGDSPAAALSPQMHQESVQQDFSGK	-0.0422793	-0.102459	0.557954	-0.121333	0.177564	0.778682	0.605663	0.25503	0.693993	0.872583	0.761153	0.0993786	A0A0G2KBB9_S_1	A0A0G2KBB9	3696	3
A0A0G2JZ69;A0A0G2K1Y8;Q6IRK8;A0A0G2K1E7;P16086	1198;1186;1166;1186;1186	S	1	Spectrin alpha chain, non-erythrocytic 1 OS=Rattus norvegicus OX=10116 GN=Sptan1 PE=1 SV=1;Spectrin alpha chain, non-erythrocytic 1 OS=Rattus norvegicus OX=10116 GN=Sptan1 PE=1 SV=1;Spectrin alpha chain, non-erythrocytic 1 OS=Rattus norvegicus OX=10116 GN=	Sptan1	QQQEVYGMMPRDEADSKTASPWKSARLMVHT	0.617873	NA	0.321223	NA	NA	0.180503	0.00425037	NA	0.274475	NA	NA	0.432927	A0A0G2JZ69_S_1	A0A0G2JZ69	1198	3
A0A0G2JZ69;A0A0G2K1Y8;Q6IRK8;A0A0G2K1E7;P16086	994;982;982;982;982	S	1	Spectrin alpha chain, non-erythrocytic 1 OS=Rattus norvegicus OX=10116 GN=Sptan1 PE=1 SV=1;Spectrin alpha chain, non-erythrocytic 1 OS=Rattus norvegicus OX=10116 GN=Sptan1 PE=1 SV=1;Spectrin alpha chain, non-erythrocytic 1 OS=Rattus norvegicus OX=10116 GN=	Sptan1	TGKELVLALYDYQEKSPREVTMKKGDILTLL	NA	0.217645	NA	NA	NA	NA	NA	0.225853	NA	NA	NA	NA	A0A0G2JZ69_S_1	A0A0G2JZ69	994	3
A0A0G2JZ69;A0A0G2K1Y8;Q6IRK8;A0A0G2K1E7;P16086	1053;1041;1041;1041;1041	S	1	Spectrin alpha chain, non-erythrocytic 1 OS=Rattus norvegicus OX=10116 GN=Sptan1 PE=1 SV=1;Spectrin alpha chain, non-erythrocytic 1 OS=Rattus norvegicus OX=10116 GN=Sptan1 PE=1 SV=1;Spectrin alpha chain, non-erythrocytic 1 OS=Rattus norvegicus OX=10116 GN=	Sptan1	PAQSASRENLLEEQGSIALRQGQIDNQTRIT	1.26777	0.592311	0.844592	-0.340713	-0.13721	-0.20342	2.2583e-07	0.00483093	0.00211696	0.00418742	0.388384	0.515961	A0A0G2JZ69_S_1	A0A0G2JZ69	1053	2
A0A0G2JZ69;A0A0G2K1Y8;Q6IRK8;A0A0G2K1E7;P16086	1041;1029;1029;1029;1029	S	1	Spectrin alpha chain, non-erythrocytic 1 OS=Rattus norvegicus OX=10116 GN=Sptan1 PE=1 SV=1;Spectrin alpha chain, non-erythrocytic 1 OS=Rattus norvegicus OX=10116 GN=Sptan1 PE=1 SV=1;Spectrin alpha chain, non-erythrocytic 1 OS=Rattus norvegicus OX=10116 GN=	Sptan1	GFVPAAYVKKLDPAQSASRENLLEEQGSIAL	-1.149	0.0323379	-0.569864	0.0786387	0.252946	0.364704	0.0578133	0.948046	0.443063	0.28831	0.681329	0.0252247	A0A0G2JZ69_S_1	A0A0G2JZ69	1041	3
A0A0G2JZ69;A0A0G2K1Y8;Q6IRK8;A0A0G2K1E7;P16086	1043;1031;1031;1031;1031	S	1	Spectrin alpha chain, non-erythrocytic 1 OS=Rattus norvegicus OX=10116 GN=Sptan1 PE=1 SV=1;Spectrin alpha chain, non-erythrocytic 1 OS=Rattus norvegicus OX=10116 GN=Sptan1 PE=1 SV=1;Spectrin alpha chain, non-erythrocytic 1 OS=Rattus norvegicus OX=10116 GN=	Sptan1	VPAAYVKKLDPAQSASRENLLEEQGSIALRQ	-1.03342	-0.480458	-0.444664	0.103825	-0.191827	0.439742	0.0308339	0.00582721	0.659244	0.100119	0.629355	0.0112946	A0A0G2JZ69_S_1	A0A0G2JZ69	1043	3
A0A0G2JZ69;A0A0G2K1Y8;Q6IRK8;A0A0G2K1E7;P16086	1229;1217;1197;1217;1217	S	1	Spectrin alpha chain, non-erythrocytic 1 OS=Rattus norvegicus OX=10116 GN=Sptan1 PE=1 SV=1;Spectrin alpha chain, non-erythrocytic 1 OS=Rattus norvegicus OX=10116 GN=Sptan1 PE=1 SV=1;Spectrin alpha chain, non-erythrocytic 1 OS=Rattus norvegicus OX=10116 GN=	Sptan1	VATFNSIKELNERWRSLQQLAEERSQLLGSA	0.13501	0.0703512	0.0296212	0.0994785	-0.0380722	0.161005	0.789131	0.745409	0.325026	0.388691	0.63095	0.462144	A0A0G2JZ69_S_1	A0A0G2JZ69	1229	2
A0A0G2JZ70;B0BMY3	103;51	S	1	TATA-box-binding protein-associated factor 12 OS=Rattus norvegicus OX=10116 GN=Taf12 PE=1 SV=1;LOC682902 protein OS=Rattus norvegicus OX=10116 GN=Taf12 PE=1 SV=1	Taf12	TVGKMPGTPGTGGRLSPENNQVLTKKKLQDL	NA	NA	NA	NA	NA	-0.198284	NA	NA	NA	NA	NA	0.650668	A0A0G2JZ70_S_1	A0A0G2JZ70	103	2
A0A0G2JZ77	189	S	1	Fibroblast growth factor OS=Rattus norvegicus OX=10116 GN=Fgf13 PE=1 SV=1	Fgf13	HFLPKPLKVAMYKEPSLHDLTEFSRSGSGTP	-0.660414	0.216732	-0.720571	0.0651943	-0.153006	-0.308168	0.721867	0.268852	0.0133009	0.242163	0.607995	0.0757261	A0A0G2JZ77_S_1	A0A0G2JZ77	189	2
A0A0G2JZ77	9	S	1	Fibroblast growth factor OS=Rattus norvegicus OX=10116 GN=Fgf13 PE=1 SV=1	Fgf13	_______MLRQDSIQSAELKKKESPFRAKCH	NA	-1.43585	-0.44131	0.0614984	0.0962959	NA	NA	0.000259501	0.00300043	0.0980206	0.13585	NA	A0A0G2JZ77_S_1	A0A0G2JZ77	9	2
A0A0G2JZ77	209	S	1	Fibroblast growth factor OS=Rattus norvegicus OX=10116 GN=Fgf13 PE=1 SV=1	Fgf13	TEFSRSGSGTPTKSRSVSGVLNGGKSMSHNE	NA	NA	NA	0.493158	NA	NA	NA	NA	NA	0.330096	NA	NA	A0A0G2JZ77_S_1	A0A0G2JZ77	209	2
Q3KR71;A0A1W2Q681;A0A0G2JZ87;D3ZTQ1	749;875;954;903	S	1	Splicing factor, arginine/serine-rich 8 OS=Rattus norvegicus OX=10116 GN=Sfswap PE=1 SV=1;Splicing factor, suppressor of white-apricot homolog OS=Rattus norvegicus OX=10116 GN=Sfswap PE=1 SV=1;Splicing factor, suppressor of white-apricot homolog OS=Rattus	Sfswap	PVESRGSSQERSRGVSQEKDGQISSAIVSSV	-0.74271	NA	NA	0.0631457	NA	-0.234431	0.346383	NA	NA	0.372258	NA	0.795733	Q3KR71_S_1	Q3KR71	749	2
A0A0G2JZ88	1667	S	1	Similar to hypothetical protein A530094D01 OS=Rattus norvegicus OX=10116 GN=RGD1306556 PE=1 SV=1	RGD1306556	MFKDSTEEKSPRRDESDEEPPRVERTPVGHP	-0.0760258	0.331871	-0.0826696	-0.281019	-0.0241058	0.258435	0.782799	0.0484976	0.57733	0.170592	0.662025	0.201199	A0A0G2JZ88_S_1	A0A0G2JZ88	1667	3
A0A1W2Q6F3;A0A0G2JZA1	1157;1289	S	1	Roundabout guidance receptor 2 OS=Rattus norvegicus OX=10116 GN=Robo2 PE=4 SV=1;Roundabout guidance receptor 2 OS=Rattus norvegicus OX=10116 GN=Robo2 PE=4 SV=1	Robo2	EIPRPLRALDQTPGSSMDNLDSSVTGKAFTS	0.128846	NA	-0.290532	0.0509248	NA	0.203298	0.672335	NA	0.259274	0.794313	NA	0.876131	A0A1W2Q6F3_S_1	A0A1W2Q6F3	1157	2
A0A0G2JZB4	19	S	1	Arginine/serine-rich coiled-coil protein 2 OS=Rattus norvegicus OX=10116 GN=Rsrc2 PE=1 SV=1	Rsrc2	QAIDTERDGLAPEKTSPDREKKKEQSDISVS	-0.394366	NA	NA	-0.459281	NA	NA	0.162561	NA	NA	0.150566	NA	NA	A0A0G2JZB4_S_1	A0A0G2JZB4	19	2
A0A0G2JZB6	8	S	1	Uncharacterized protein OS=Rattus norvegicus OX=10116 PE=1 SV=1		________MAATAQQSPPSVGGKRKGKSQFL	0.243019	NA	NA	-0.680344	NA	NA	0.727278	NA	NA	0.449501	NA	NA	A0A0G2JZB6_S_1	A0A0G2JZB6	8	2
A0A0G2JZB7	546	S	1	Neuron navigator 3 OS=Rattus norvegicus OX=10116 GN=Nav3 PE=4 SV=1	Nav3	SENEGTLLPPADSCTSPTKMDSSYSKTAKQC	NA	NA	-0.347467	NA	0.388518	NA	NA	NA	0.00274771	NA	0.64402	NA	A0A0G2JZB7_S_1	A0A0G2JZB7	546	2
A0A0G2JZB7	1080	S	1	Neuron navigator 3 OS=Rattus norvegicus OX=10116 GN=Nav3 PE=4 SV=1	Nav3	TTSKLREPTKIGSGRSSPVTVNQTDKEKEKV	0.0284089	0.0249191	0.0207876	0.065703	-0.112828	0.0208319	0.961192	0.941149	0.99319	0.529809	0.551591	0.909401	A0A0G2JZB7_S_1	A0A0G2JZB7	1080	2
A0A0G2JZB7	1081	S	1	Neuron navigator 3 OS=Rattus norvegicus OX=10116 GN=Nav3 PE=4 SV=1	Nav3	TSKLREPTKIGSGRSSPVTVNQTDKEKEKVA	0.0137375	0.047216	0.0207876	0.0172021	-0.153581	0.0208319	0.995165	0.82074	0.99319	0.641601	0.433608	0.909401	A0A0G2JZB7_S_1	A0A0G2JZB7	1081	2
A0A0G2JZB7	1005	S	1	Neuron navigator 3 OS=Rattus norvegicus OX=10116 GN=Nav3 PE=4 SV=1	Nav3	KSAAIGGKSNAGRKTSLDGSQNQEDVMHVSS	-0.0145583	-0.0320496	0.109769	0.0396683	-0.0640467	-0.244493	0.712407	0.948145	0.049631	0.803966	0.474805	0.159685	A0A0G2JZB7_S_1	A0A0G2JZB7	1005	2
A0A0G2JZB7	1354	S	1	Neuron navigator 3 OS=Rattus norvegicus OX=10116 GN=Nav3 PE=4 SV=1	Nav3	STGGLQDTGSQSPLVSPSAMSSSATGKYHFS	NA	0.0881485	NA	NA	-0.198984	NA	NA	0.198995	NA	NA	0.988055	NA	A0A0G2JZB7_S_1	A0A0G2JZB7	1354	3
A0A0G2JZB7	1136	S	1	Neuron navigator 3 OS=Rattus norvegicus OX=10116 GN=Nav3 PE=4 SV=1	Nav3	TQGLRQPGSKYPDIASPTFRRLFGAKAGGKS	NA	NA	NA	NA	NA	-0.349109	NA	NA	NA	NA	NA	0.00794744	A0A0G2JZB7_S_1	A0A0G2JZB7	1136	2
D3ZAL7;A0A0G2JZD5	453;480	S	1	GRB2-associated-binding protein 1 OS=Rattus norvegicus OX=10116 GN=Gab1 PE=1 SV=2;GRB2-associated-binding protein 1 OS=Rattus norvegicus OX=10116 GN=Gab1 PE=1 SV=1	Gab1	SGEELDENYVPMNPNSPPRHHPSSFAEPIQE	-0.641801	0.317921	-0.657289	-0.00862288	0.117553	-0.089928	0.0634001	0.194182	0.00886691	0.437824	0.912731	0.811984	D3ZAL7_S_1	D3ZAL7	453	3
A0A0G2JZE7	958	S	1	Rho guanine nucleotide exchange factor 40 OS=Rattus norvegicus OX=10116 GN=Arhgef40 PE=1 SV=1	Arhgef40	QELERRIQQQLGEEASPRSHRRRRADSASSA	0.133851	0.121242	NA	-0.0744236	0.277296	NA	0.94869	0.198995	NA	0.853876	0.00191066	NA	A0A0G2JZE7_S_1	A0A0G2JZE7	958	3
A0A0G2JZF2;G3V949;O55156	295;295;295	S	1	CAP-Gly domain-containing linker protein 2 OS=Rattus norvegicus OX=10116 GN=Clip2 PE=1 SV=1;CAP-Gly domain-containing linker protein 2 OS=Rattus norvegicus OX=10116 GN=Clip2 PE=1 SV=1;CAP-Gly domain-containing linker protein 2 OS=Rattus norvegicus OX=10116	Clip2	FAPIHKVIRIGFPSTSPAKAKKTKRMAMGVS	-0.146716	-0.0271083	-0.403842	-0.167271	-0.190476	-0.271689	0.976641	0.710609	5.50757e-06	0.466427	0.0552636	0.00258384	A0A0G2JZF2_S_1	A0A0G2JZF2	295	2
A0A0G2JZF2;G3V949;A0A0G2K681;F1MAH8;Q9JK25;O55156	353;353;326;347;347;353	S	1	CAP-Gly domain-containing linker protein 2 OS=Rattus norvegicus OX=10116 GN=Clip2 PE=1 SV=1;CAP-Gly domain-containing linker protein 2 OS=Rattus norvegicus OX=10116 GN=Clip2 PE=1 SV=1;CAP-Gly domain-containing linker protein 1 OS=Rattus norvegicus OX=10116	Clip2	SGLLTETSSRYARKISGTTALQEALKEKQQH;TGLLTETSSRYARKISGTTALQEALKEKQQH	-0.280169	0.259395	0.515188	-0.064601	-0.14431	-0.270528	0.814666	0.154763	0.000237964	0.501503	0.963792	0.246043	A0A0G2K681_S_1	A0A0G2K681	326	2
A0A0G2JZF2;G3V949;O55156	50;50;50	S	1	CAP-Gly domain-containing linker protein 2 OS=Rattus norvegicus OX=10116 GN=Clip2 PE=1 SV=1;CAP-Gly domain-containing linker protein 2 OS=Rattus norvegicus OX=10116 GN=Clip2 PE=1 SV=1;CAP-Gly domain-containing linker protein 2 OS=Rattus norvegicus OX=10116	Clip2	SASGSKEGSPLHKQASGPSSAGATTTVSEKP	1.37556	1.46671	0.980005	-1.00022	-1.43706	-1.89273	1.12874e-12	6.09534e-12	2.69576e-09	1.50696e-07	7.57313e-08	2.05682e-10	A0A0G2JZF2_S_1	A0A0G2JZF2	50	2
A0A0G2JZF2;G3V949;O55156	208;208;208	S	1	CAP-Gly domain-containing linker protein 2 OS=Rattus norvegicus OX=10116 GN=Clip2 PE=1 SV=1;CAP-Gly domain-containing linker protein 2 OS=Rattus norvegicus OX=10116 GN=Clip2 PE=1 SV=1;CAP-Gly domain-containing linker protein 2 OS=Rattus norvegicus OX=10116	Clip2	LNSSVKTGNESGSNLSDSGSVKRGDKDLHLG	NA	0.0129875	-0.214155	-0.0378929	-0.207727	0.28617	NA	0.997879	0.00700388	0.50285	0.23249	0.117815	A0A0G2JZF2_S_1	A0A0G2JZF2	208	2
A0A0G2JZF2;G3V949;O55156	212;212;212	S	1	CAP-Gly domain-containing linker protein 2 OS=Rattus norvegicus OX=10116 GN=Clip2 PE=1 SV=1;CAP-Gly domain-containing linker protein 2 OS=Rattus norvegicus OX=10116 GN=Clip2 PE=1 SV=1;CAP-Gly domain-containing linker protein 2 OS=Rattus norvegicus OX=10116	Clip2	VKTGNESGSNLSDSGSVKRGDKDLHLGDRVL	NA	0.296605	NA	-0.113789	0.371519	NA	NA	0.564437	NA	0.65997	0.234374	NA	A0A0G2JZF2_S_1	A0A0G2JZF2	212	2
A0A0G2JZF5;A0A0G2K1S9	387;393	S	1	CCM2 scaffold protein OS=Rattus norvegicus OX=10116 GN=Ccm2 PE=1 SV=1;CCM2 scaffold protein OS=Rattus norvegicus OX=10116 GN=Ccm2 PE=1 SV=1	Ccm2	LETIGVKDGRGIITDSFGRHRRALSTTSTST	-0.0430254	-0.186741	-0.137907	-0.0774468	-0.0170924	0.0891981	0.721867	0.00853051	0.00341312	0.372533	0.616997	0.196166	A0A0G2JZF5_S_1	A0A0G2JZF5	387	2
A0A0G2JZF5;A0A0G2K1S9	158;164	S	1	CCM2 scaffold protein OS=Rattus norvegicus OX=10116 GN=Ccm2 PE=1 SV=1;CCM2 scaffold protein OS=Rattus norvegicus OX=10116 GN=Ccm2 PE=1 SV=1	Ccm2	AAHLVVLKTAQDPGISPSQSLCAEGSRGLSA	NA	NA	NA	NA	-0.0463543	NA	NA	NA	NA	NA	0.74858	NA	A0A0G2JZF5_S_1	A0A0G2JZF5	158	2
M0RBF0;A0A0G2JZI0;O88453	24;24;24	S	1	Scaffold attachment factor B1 OS=Rattus norvegicus OX=10116 GN=Safb PE=1 SV=1;Scaffold attachment factor B OS=Rattus norvegicus OX=10116 GN=Safb PE=1 SV=1;Scaffold attachment factor B1 OS=Rattus norvegicus OX=10116 GN=Safb PE=1 SV=2	Safb	GDSGAASAAAVSSAASETGTRRLSDLRVIDL	-0.184445	0.370232	0.0186261	0.059955	-0.313176	-0.139965	0.602589	0.0258577	0.0770533	0.215237	0.253344	0.498831	M0RBF0_S_1	M0RBF0	24	3
M0RBF0;A0A0G2JZI0;O88453;A0A0G2JW97;M0R6E6	367;367;366;274;357	S	1	Scaffold attachment factor B1 OS=Rattus norvegicus OX=10116 GN=Safb PE=1 SV=1;Scaffold attachment factor B OS=Rattus norvegicus OX=10116 GN=Safb PE=1 SV=1;Scaffold attachment factor B1 OS=Rattus norvegicus OX=10116 GN=Safb PE=1 SV=2;Scaffold attachment fac	Safb	EATSQELVRAPTAAPSPEPRDSKDDVKKFAF;ETTSQELVRAPTAAPSPEPRDSKDDVKKFAF	-0.137033	0.00303917	0.0284317	0.032565	-0.0191392	-0.15989	0.129947	0.215904	0.678763	0.710427	0.607021	0.029834	M0RBF0_S_1	M0RBF0	367	2
M0RBF0;A0A0G2JZI0;O88453;A0A0G2JW97;M0R6E6	235;235;234;142;223	S	1	Scaffold attachment factor B1 OS=Rattus norvegicus OX=10116 GN=Safb PE=1 SV=1;Scaffold attachment factor B OS=Rattus norvegicus OX=10116 GN=Safb PE=1 SV=1;Scaffold attachment factor B1 OS=Rattus norvegicus OX=10116 GN=Safb PE=1 SV=2;Scaffold attachment fac	Safb	ILGETCKSEPVKEEGSELEQPFAQATSSVGP	-0.0992612	0.119059	-0.0685488	-0.204146	0.0158361	-0.542008	0.767761	0.480542	0.63714	0.59934	0.900286	0.00131112	M0RBF0_S_1	M0RBF0	235	3
M0RBF0;A0A0G2JZI0;O88453;A0A0G2JW97	627;627;626;534	S	1	Scaffold attachment factor B1 OS=Rattus norvegicus OX=10116 GN=Safb PE=1 SV=1;Scaffold attachment factor B OS=Rattus norvegicus OX=10116 GN=Safb PE=1 SV=1;Scaffold attachment factor B1 OS=Rattus norvegicus OX=10116 GN=Safb PE=1 SV=2;Scaffold attachment fac	Safb	SQDRKSVSREKRSVVSFDKVKESRKSRDSES	0.209426	0.688433	0.392824	-0.0465518	0.0613185	-0.317326	0.0422918	1.1479e-09	0.0379907	0.607439	0.380046	0.276488	M0RBF0_S_1	M0RBF0	627	2
Q6TXE9;A0A0G2JZI2	790;816	S	1	Glutamyl-prolyl-tRNA synthetase OS=Rattus norvegicus OX=10116 GN=Eprs PE=1 SV=1;Glutamyl-prolyl-tRNA synthetase OS=Rattus norvegicus OX=10116 GN=Eprs PE=1 SV=1	Eprs	PGNPPTAAVQTVSTKSPSNTGEYTSLYNKVA	0.0316195	0.0585651	NA	-0.0177385	NA	NA	0.953528	0.9606	NA	0.47749	NA	NA	Q6TXE9_S_1	Q6TXE9	790	2
A0A0G2JZK7;F1M9A2;P48768	713;713;713	S	1	Sodium/calcium exchanger 2 OS=Rattus norvegicus OX=10116 GN=Slc8a2 PE=3 SV=1;Sodium/calcium exchanger 2 OS=Rattus norvegicus OX=10116 GN=Slc8a2 PE=3 SV=3;Sodium/calcium exchanger 2 OS=Rattus norvegicus OX=10116 GN=Slc8a2 PE=1 SV=1	Slc8a2	AVTVSAGDEEEDEDGSREERLPSCFDYVMHF	NA	-0.296078	0.574788	NA	-0.146356	-0.113154	NA	0.0118399	0.0449287	NA	0.94443	0.679875	A0A0G2JZK7_S_1	A0A0G2JZK7	713	3
A0A0G2JZK7;F1M9A2;P48768	622;622;622	S	1	Sodium/calcium exchanger 2 OS=Rattus norvegicus OX=10116 GN=Slc8a2 PE=3 SV=1;Sodium/calcium exchanger 2 OS=Rattus norvegicus OX=10116 GN=Slc8a2 PE=3 SV=3;Sodium/calcium exchanger 2 OS=Rattus norvegicus OX=10116 GN=Slc8a2 PE=1 SV=1	Slc8a2	FFIELGQPQWLKRGISALLLNQGDGDRKLTA	-1.86584	-2.11618	-0.200209	0.00400833	-0.0708333	0.107514	0.277956	0.123816	0.0246586	0.386286	0.735059	0.603135	A0A0G2JZK7_S_1	A0A0G2JZK7	622	3
A0A0G2JZK7;F1M9A2;P48768	266;266;266	S	1	Sodium/calcium exchanger 2 OS=Rattus norvegicus OX=10116 GN=Slc8a2 PE=3 SV=1;Sodium/calcium exchanger 2 OS=Rattus norvegicus OX=10116 GN=Slc8a2 PE=3 SV=3;Sodium/calcium exchanger 2 OS=Rattus norvegicus OX=10116 GN=Slc8a2 PE=1 SV=1	Slc8a2	LFYKYVYKRYRTDPRSGIIIGAEGDPPKSIE	-0.00140958	-0.916549	0.109907	-0.0041375	-0.261263	-0.0422599	0.936347	0.000605983	0.729517	0.627949	0.557209	0.951983	A0A0G2JZK7_S_1	A0A0G2JZK7	266	2
A0A0G2JZM8;Q99JD4	1224;1005	S	1	CLIP-associating protein 2 OS=Rattus norvegicus OX=10116 GN=Clasp2 PE=1 SV=1;CLIP-associating protein 2 OS=Rattus norvegicus OX=10116 GN=Clasp2 PE=1 SV=1	Clasp2	LDNKASLLHSVPLHSSPRSRDYNPYNYSDSI	NA	0.572336	-0.479245	NA	NA	NA	NA	0.00150382	0.888902	NA	NA	NA	A0A0G2JZM8_S_1	A0A0G2JZM8	1224	3
A0A0G2JZM8	241	S	1	CLIP-associating protein 2 OS=Rattus norvegicus OX=10116 GN=Clasp2 PE=1 SV=1	Clasp2	VQNSGGMILSVCKDKSFDDEESVDGNRPSSA	NA	NA	-0.0002635	NA	NA	-1.34839	NA	NA	0.244132	NA	NA	1.88602e-09	A0A0G2JZM8_S_1	A0A0G2JZM8	241	3
A0A0G2JZM8;Q99JD4	1166;947	S	1	CLIP-associating protein 2 OS=Rattus norvegicus OX=10116 GN=Clasp2 PE=1 SV=1;CLIP-associating protein 2 OS=Rattus norvegicus OX=10116 GN=Clasp2 PE=1 SV=1	Clasp2	SLRGVTEAIQNFSFRSQEDMSEPLKRDPKKE	0.276342	0.0914012	-0.0246932	0.171233	0.00276921	0.235192	0.0685468	0.576263	0.658201	0.549983	0.716049	0.436197	A0A0G2JZM8_S_1	A0A0G2JZM8	1166	2
A0A0G2JZM8;Q99JD4	762;535	S	1	CLIP-associating protein 2 OS=Rattus norvegicus OX=10116 GN=Clasp2 PE=1 SV=1;CLIP-associating protein 2 OS=Rattus norvegicus OX=10116 GN=Clasp2 PE=1 SV=1	Clasp2	ARSSRIPRPSVSQGCSREASRESSRDTSPVR	-0.324644	0.617855	-0.0800038	-0.0173063	0.38661	NA	0.774501	0.00629008	0.334249	0.404478	0.247976	NA	A0A0G2JZM8_S_1	A0A0G2JZM8	762	2
A0A0G2JZM8;Q99JD4	637;410	S	1	CLIP-associating protein 2 OS=Rattus norvegicus OX=10116 GN=Clasp2 PE=1 SV=1;CLIP-associating protein 2 OS=Rattus norvegicus OX=10116 GN=Clasp2 PE=1 SV=1	Clasp2	AVRSGRLGAGALNPGSYASLEDTSDKMDGTA	0.172196	0.454294	NA	NA	NA	NA	0.184395	0.577862	NA	NA	NA	NA	A0A0G2JZM8_S_1	A0A0G2JZM8	637	3
A0A0G2JZM8;Q99JD4	601;374	S	1	CLIP-associating protein 2 OS=Rattus norvegicus OX=10116 GN=Clasp2 PE=1 SV=1;CLIP-associating protein 2 OS=Rattus norvegicus OX=10116 GN=Clasp2 PE=1 SV=1	Clasp2	VGGSKASPLPGSLQRSRSDIDVNAAAGAKAH	0.2898	NA	0.0405179	-0.0586879	NA	0.00332375	0.079236	NA	0.990523	0.821323	NA	0.982818	A0A0G2JZM8_S_1	A0A0G2JZM8	601	2
A0A0G2JZM8;Q99JD4	603;376	S	1	CLIP-associating protein 2 OS=Rattus norvegicus OX=10116 GN=Clasp2 PE=1 SV=1;CLIP-associating protein 2 OS=Rattus norvegicus OX=10116 GN=Clasp2 PE=1 SV=1	Clasp2	GSKASPLPGSLQRSRSDIDVNAAAGAKAHHA	0.582322	0.684145	-0.0159325	0.133318	0.338517	0.00505	0.0060112	3.47558e-07	0.731313	0.434783	0.00325225	0.709635	A0A0G2JZM8_S_1	A0A0G2JZM8	603	2
A0A0G2JZM8;Q99JD4	546;319	S	1	CLIP-associating protein 2 OS=Rattus norvegicus OX=10116 GN=Clasp2 PE=1 SV=1;CLIP-associating protein 2 OS=Rattus norvegicus OX=10116 GN=Clasp2 PE=1 SV=1	Clasp2	PSYQKSLQTYLKSSGSVASLPQSDRSSSSSQ	NA	NA	NA	-0.05701	NA	NA	NA	NA	NA	0.925931	NA	NA	A0A0G2JZM8_S_1	A0A0G2JZM8	546	2
A0A0G2JZM8;Q99JD4	560;333	S	1	CLIP-associating protein 2 OS=Rattus norvegicus OX=10116 GN=Clasp2 PE=1 SV=1;CLIP-associating protein 2 OS=Rattus norvegicus OX=10116 GN=Clasp2 PE=1 SV=1	Clasp2	GSVASLPQSDRSSSSSQESLNRPFSSKWSTA	NA	NA	NA	NA	NA	0.541596	NA	NA	NA	NA	NA	0.00120649	A0A0G2JZM8_S_1	A0A0G2JZM8	560	2
A0A0G2JZM8	808	S	1	CLIP-associating protein 2 OS=Rattus norvegicus OX=10116 GN=Clasp2 PE=1 SV=1	Clasp2	RLSSSVSAMRVLNTGSDVEEAVADALKKPAR	-0.188506	0.116851	NA	0.0132856	0.205831	0.481799	0.297849	0.300092	NA	0.736448	0.349626	0.511331	A0A0G2JZM8_S_1	A0A0G2JZM8	808	2
A0A0G2JZP9	14	S	1	Ring finger protein 11-like 1 OS=Rattus norvegicus OX=10116 GN=Rnf11l1 PE=1 SV=1	Rnf11l1	__MGNCLKSPTSDDISLLHESQSDRRLGEGT	NA	0.17183	0.057371	NA	0.329998	0.0648965	NA	0.996237	0.971802	NA	0.290492	0.891809	A0A0G2JZP9_S_1	A0A0G2JZP9	14	2
F1LMC7;A0A0G2JZT5;D4A0F5;Q9WVC0	333;334;335;333	S	1	Septin 7 OS=Rattus norvegicus OX=10116 GN=Sept7 PE=1 SV=3;Septin 7 OS=Rattus norvegicus OX=10116 GN=Sept7 PE=1 SV=1;Septin 7 OS=Rattus norvegicus OX=10116 GN=Sept7 PE=1 SV=3;Septin-7 OS=Rattus norvegicus OX=10116 GN=Septin7 PE=1 SV=1	Sept7	YNGVDNNKNKGQLTKSPLAQMEEERREHVAK	-0.182548	-0.134379	0.176188	-0.148261	-0.228517	1.46297	0.624925	0.736759	0.635165	0.947981	0.955888	2.3089e-05	F1LMC7_S_1	F1LMC7	333	3
F1LMC7;A0A0G2JZT5;D4A0F5;Q9WVC0	76;77;78;76	S	1	Septin 7 OS=Rattus norvegicus OX=10116 GN=Sept7 PE=1 SV=3;Septin 7 OS=Rattus norvegicus OX=10116 GN=Sept7 PE=1 SV=1;Septin 7 OS=Rattus norvegicus OX=10116 GN=Sept7 PE=1 SV=3;Septin-7 OS=Rattus norvegicus OX=10116 GN=Septin7 PE=1 SV=1	Sept7	GKSTLINSLFLTDLYSPEYPGPSHRIKKTVQ	-1.25171	NA	-0.343037	-0.0794225	NA	0.335013	0.0441011	NA	0.468879	0.858013	NA	0.429528	F1LMC7_S_1	F1LMC7	76	3
D4A205;A0A0G2JZW4	2275;2302	S	1	APC regulator of WNT-signaling pathway 2 OS=Rattus norvegicus OX=10116 GN=Apc2 PE=4 SV=1;APC regulator of WNT-signaling pathway 2 OS=Rattus norvegicus OX=10116 GN=Apc2 PE=4 SV=1	Apc2	ATMTSDSAVEKAPVTSPASLLE_________	-0.325285	0.0469787	-0.287184	-0.261527	-0.21637	-0.36525	0.0572242	0.869217	0.022734	0.836238	0.918252	0.0230824	D4A205_S_1	D4A205	2275	2
D4A205;A0A0G2JZW4	2183;2210	S	1	APC regulator of WNT-signaling pathway 2 OS=Rattus norvegicus OX=10116 GN=Apc2 PE=4 SV=1;APC regulator of WNT-signaling pathway 2 OS=Rattus norvegicus OX=10116 GN=Apc2 PE=4 SV=1	Apc2	VQTEDVATSKTNSSTSPSLESRDPPQAPISG	0.10941	NA	NA	0.0770605	NA	NA	0.926471	NA	NA	0.673537	NA	NA	D4A205_S_1	D4A205	2183	2
A0A0G2JZX3;Q9Z2I7	24;25	S	1	Synaptic vesicle 2-related protein OS=Rattus norvegicus OX=10116 GN=Svop PE=1 SV=1;Synaptic vesicle 2-related protein OS=Rattus norvegicus OX=10116 GN=Svop PE=1 SV=1	Svop	SRRVVKFRRTGESARSEDDAASGEHDVQIEG	NA	NA	-0.209657	NA	NA	NA	NA	NA	0.0648459	NA	NA	NA	A0A0G2JZX3_S_1	A0A0G2JZX3	24	3
A0A0G2JZX3;Q9Z2I7	30;31	S	1	Synaptic vesicle 2-related protein OS=Rattus norvegicus OX=10116 GN=Svop PE=1 SV=1;Synaptic vesicle 2-related protein OS=Rattus norvegicus OX=10116 GN=Svop PE=1 SV=1	Svop	FRRTGESARSEDDAASGEHDVQIEGVRVGLE	-0.116033	-0.303132	-0.108868	-0.0810608	-0.0764308	-0.0491808	0.847948	0.00212926	0.282442	0.774702	0.550754	0.675205	A0A0G2JZX3_S_1	A0A0G2JZX3	30	3
A0A0G2JZX5	117	S	1	IQ motif and Sec7 domain 2 OS=Rattus norvegicus OX=10116 GN=Iqsec2 PE=1 SV=1	Iqsec2	KQEEEEIKRSKALSDSYELSTDLQDKKVEML	0.981435	0.443397	0.738561	-0.415574	-1.0157	NA	7.80023e-07	0.00729456	0.000104811	0.314357	8.9813e-05	NA	A0A0G2JZX5_S_1	A0A0G2JZX5	117	2
A0A0G2JZX5	207	S	1	IQ motif and Sec7 domain 2 OS=Rattus norvegicus OX=10116 GN=Iqsec2 PE=1 SV=1	Iqsec2	YEKAQNPAYFEGKPASLDEGAMAGARSHRLE	NA	0.171693	0.0535058	NA	NA	-2.31315	NA	0.0160234	0.168614	NA	NA	1.01731e-09	A0A0G2JZX5_S_1	A0A0G2JZX5	207	2
A0A0G2JZX5	536	S	1	IQ motif and Sec7 domain 2 OS=Rattus norvegicus OX=10116 GN=Iqsec2 PE=1 SV=1	Iqsec2	ATGLCKQTYQRETRHSWDSPAFNNDVVQRRH	NA	NA	0.668743	NA	NA	0.369679	NA	NA	0.0503231	NA	NA	0.407155	A0A0G2JZX5_S_1	A0A0G2JZX5	536	2
A0A0G2JZX5	539	S	1	IQ motif and Sec7 domain 2 OS=Rattus norvegicus OX=10116 GN=Iqsec2 PE=1 SV=1	Iqsec2	LCKQTYQRETRHSWDSPAFNNDVVQRRHYRI	-0.144893	-0.446441	-1.44477	0.0714219	-0.0358467	-0.215376	0.753918	0.000209069	1.01026e-09	0.211929	0.932476	0.271877	A0A0G2JZX5_S_1	A0A0G2JZX5	539	2
A0A0G2JZX5	188	S	1	IQ motif and Sec7 domain 2 OS=Rattus norvegicus OX=10116 GN=Iqsec2 PE=1 SV=1	Iqsec2	RMSRRIILSNMRMQFSFEEYEKAQNPAYFEG	0.367032	0.00963833	0.204012	-0.151868	-0.880288	-0.347141	0.00644664	0.335597	0.0399043	0.413385	0.00148041	0.000330025	A0A0G2JZX5_S_1	A0A0G2JZX5	188	2
A0A0G2JZX5	269	S	1	IQ motif and Sec7 domain 2 OS=Rattus norvegicus OX=10116 GN=Iqsec2 PE=1 SV=1	Iqsec2	ELEDSFSKQVKSLAESIDEALNCHPSGPMSE	-0.0733562	0.199801	-0.127504	NA	NA	NA	0.0132145	0.80941	0.669371	NA	NA	NA	A0A0G2JZX5_S_1	A0A0G2JZX5	269	3
A0A0G2JZX5	918	S	1	IQ motif and Sec7 domain 2 OS=Rattus norvegicus OX=10116 GN=Iqsec2 PE=1 SV=1	Iqsec2	QPGGAKDSVNGTLARSSLEDTYGAGDGLKRG	1.16473	1.25221	NA	-0.253298	-0.256051	NA	1.91989e-06	6.32693e-09	NA	0.0145404	0.421343	NA	A0A0G2JZX5_S_1	A0A0G2JZX5	918	2
A0A0G2JZX5	919	S	1	IQ motif and Sec7 domain 2 OS=Rattus norvegicus OX=10116 GN=Iqsec2 PE=1 SV=1	Iqsec2	PGGAKDSVNGTLARSSLEDTYGAGDGLKRGA	0.980815	1.41387	0.681512	-0.467248	-0.186113	NA	0.00112033	7.43258e-08	4.12314e-06	0.0784968	0.729849	NA	A0A0G2JZX5_S_1	A0A0G2JZX5	919	2
A0A0G2JZY3;A0A0G2KB70	340;390	S	1	RALBP1-associated Eps domain-containing 1 OS=Rattus norvegicus OX=10116 GN=Reps1 PE=1 SV=1;RALBP1-associated Eps domain-containing 1 OS=Rattus norvegicus OX=10116 GN=Reps1 PE=1 SV=1	Reps1	SADVGDQPGEVGYPGSPAEAPPSKSPSMPSL	0.326034	-0.143339	-0.0289122	NA	NA	0.0880353	0.291873	0.470945	0.481394	NA	NA	0.548777	A0A0G2JZY3_S_1	A0A0G2JZY3	340	3
A0A0G2JZY3	657	S	1	RALBP1-associated Eps domain-containing 1 OS=Rattus norvegicus OX=10116 GN=Reps1 PE=1 SV=1	Reps1	TPLAPPPKPVRRRLKSEDELRPDVDEHTQKT	NA	NA	NA	NA	NA	-0.594938	NA	NA	NA	NA	NA	0.0314689	A0A0G2JZY3_S_1	A0A0G2JZY3	657	2
A0A0G2JZY3;A0A0G2KB70	220;270	S	1	RALBP1-associated Eps domain-containing 1 OS=Rattus norvegicus OX=10116 GN=Reps1 PE=1 SV=1;RALBP1-associated Eps domain-containing 1 OS=Rattus norvegicus OX=10116 GN=Reps1 PE=1 SV=1	Reps1	RTVASATTANEIRRQSSSYDDPWKITDEQRQ	NA	NA	0.389051	NA	-0.511837	-0.191207	NA	NA	0.176807	NA	0.459953	0.0943149	A0A0G2JZY3_S_1	A0A0G2JZY3	220	2
A0A0G2JZY6;G3V6S0;A0A0G2K8W9	2287;2333;2335	S	1	Spectrin beta chain OS=Rattus norvegicus OX=10116 GN=Sptbn1 PE=1 SV=1;Spectrin beta chain OS=Rattus norvegicus OX=10116 GN=Sptbn1 PE=1 SV=3;Spectrin beta chain OS=Rattus norvegicus OX=10116 GN=Sptbn1 PE=1 SV=1	Sptbn1	AQTLPTSVVTITSESSPGKREKDKEKDKEKR	NA	-0.228796	NA	NA	NA	NA	NA	0.0289079	NA	NA	NA	NA	G3V6S0_S_1	G3V6S0	2333	2
A0A0G2JZY6;G3V6S0;A0A0G2K8W9	2084;2130;2132	S	1	Spectrin beta chain OS=Rattus norvegicus OX=10116 GN=Sptbn1 PE=1 SV=1;Spectrin beta chain OS=Rattus norvegicus OX=10116 GN=Sptbn1 PE=1 SV=3;Spectrin beta chain OS=Rattus norvegicus OX=10116 GN=Sptbn1 PE=1 SV=1	Sptbn1	KGDQVSQNGLPAEQGSPRMAGTMETSEMVNG	0.245683	-0.210228	-0.0161367	0.315916	-0.165409	0.226903	0.0994322	0.00940274	0.424122	0.0747017	0.21727	0.0489343	G3V6S0_S_1	G3V6S0	2130	2
A0A0G2JZY6;G3V6S0;A0A0G2K8W9	2049;2095;2097	S	1	Spectrin beta chain OS=Rattus norvegicus OX=10116 GN=Sptbn1 PE=1 SV=1;Spectrin beta chain OS=Rattus norvegicus OX=10116 GN=Sptbn1 PE=1 SV=3;Spectrin beta chain OS=Rattus norvegicus OX=10116 GN=Sptbn1 PE=1 SV=1	Sptbn1	VRRQQEEEERKRRPPSPEPSAKVSEEAESQQ	NA	NA	NA	-0.0359142	NA	NA	NA	NA	NA	0.96835	NA	NA	G3V6S0_S_1	G3V6S0	2095	2
A0A0G2JZY6;G3V6S0;A0A0G2K8W9	2130;2176;2178	S	1	Spectrin beta chain OS=Rattus norvegicus OX=10116 GN=Sptbn1 PE=1 SV=1;Spectrin beta chain OS=Rattus norvegicus OX=10116 GN=Sptbn1 PE=1 SV=3;Spectrin beta chain OS=Rattus norvegicus OX=10116 GN=Sptbn1 PE=1 SV=1	Sptbn1	SPTSDRKAKSALPAQSAATLPARTLETPAAQ	-0.227371	NA	NA	NA	0.192723	NA	0.352196	NA	NA	NA	0.890364	NA	G3V6S0_S_1	G3V6S0	2176	2
A0A0G2JZZ3	18	S	1	Cap-binding complex-dependent translation initiation factor OS=Rattus norvegicus OX=10116 GN=Ctif PE=1 SV=1	Ctif	NSSAASASSEAGSSRSQEIEELERFIDSYVL	NA	NA	NA	NA	NA	0.00570125	NA	NA	NA	NA	NA	0.952243	A0A0G2JZZ3_S_1	A0A0G2JZZ3	18	2
A0A0G2JZZ5;D4A244	301;292	S	1	Fibroblast growth factor receptor substrate 2 OS=Rattus norvegicus OX=10116 GN=Frs2 PE=1 SV=1;Fibroblast growth factor receptor substrate 2 OS=Rattus norvegicus OX=10116 GN=Frs2 PE=1 SV=1	Frs2	SGSGASSTEWDTGYDSDERRDVPPVNKLVYE	NA	NA	NA	NA	NA	0.484513	NA	NA	NA	NA	NA	0.342224	A0A0G2JZZ5_S_1	A0A0G2JZZ5	301	3
A0A0G2K007;O88506	332;380	S	1	STE20/SPS1-related proline-alanine-rich protein kinase OS=Rattus norvegicus OX=10116 GN=Stk39 PE=1 SV=1;STE20/SPS1-related proline-alanine-rich protein kinase OS=Rattus norvegicus OX=10116 GN=Stk39 PE=1 SV=2	Stk39	DIAQRAKKVRRVPGSSGHLHKTEDGDWEWSD	0.0539416	NA	NA	0.272702	NA	NA	0.257683	NA	NA	0.277847	NA	NA	A0A0G2K007_S_1	A0A0G2K007	332	2
A0A0G2K007;O88506	346;394	S	1	STE20/SPS1-related proline-alanine-rich protein kinase OS=Rattus norvegicus OX=10116 GN=Stk39 PE=1 SV=1;STE20/SPS1-related proline-alanine-rich protein kinase OS=Rattus norvegicus OX=10116 GN=Stk39 PE=1 SV=2	Stk39	SSGHLHKTEDGDWEWSDDEMDEKSEEGKAAA	-0.110941	0.0579805	-0.0603933	-0.1271	-0.139991	-0.0768	0.883089	0.40512	0.0269558	0.674188	0.799004	0.8026	A0A0G2K007_S_1	A0A0G2K007	346	2
M0RAE4;A0A0G2K012	36;119	S	1	Similar to UBX domain containing 1, isoform CRA_c OS=Rattus norvegicus OX=10116 GN=Ubxn6 PE=1 SV=1;UBX domain protein 6 OS=Rattus norvegicus OX=10116 GN=Ubxn6 PE=1 SV=1	Ubxn6	QKLTDSAGEKTSKGKSPQLALRQPRQGPTDE	-0.401777	-0.279227	NA	-0.189673	-0.0241436	0.283749	0.0158336	0.0620125	NA	0.568501	0.932687	0.10876	M0RAE4_S_1	M0RAE4	36	2
A0A0G2K018;A0A0G2K0S0;Q6RFY2	172;117;174	S	1	Phosphatase and actin regulator OS=Rattus norvegicus OX=10116 GN=Phactr3 PE=1 SV=1;Phosphatase and actin regulator OS=Rattus norvegicus OX=10116 GN=Phactr3 PE=1 SV=1;Phosphatase and actin regulator 3 OS=Rattus norvegicus OX=10116 GN=Phactr3 PE=1 SV=1	Phactr3	TTDEPSQEALSGSLDSPPRTLERSASQLPSP	NA	NA	-0.669146	NA	NA	0.0559178	NA	NA	0.00195422	NA	NA	0.294961	A0A0G2K018_S_1	A0A0G2K018	172	3
A0A0G2K058;D4A0E5	4;4	S	1	Solute carrier family 16 (Monocarboxylic acid transporters), member 14 (Predicted), isoform CRA_a OS=Rattus norvegicus OX=10116 GN=Slc16a14 PE=4 SV=1;Solute carrier family 16 (Monocarboxylic acid transporters), member 14 (Predicted), isoform CRA_b OS=Rattu	Slc16a14	____________MYTSHEDIGYDLEDDRKAK	NA	-0.419255	-0.279786	-0.187714	NA	NA	NA	0.283647	0.286939	0.759346	NA	NA	A0A0G2K058_S_1	A0A0G2K058	4	3
A0A0G2K070;G3V6L4	753;933	S	1	Kinesin-like protein OS=Rattus norvegicus OX=10116 GN=Kif5c PE=1 SV=1;Kinesin-like protein OS=Rattus norvegicus OX=10116 GN=Kif5c PE=1 SV=3	Kif5c	SAQIAKPIRPGHYPASSPTAVHAVRGGGGSS	NA	0.158833	-0.599039	NA	NA	0.390298	NA	0.361353	0.979493	NA	NA	0.12806	A0A0G2K070_S_1	A0A0G2K070	753	4
A0A0G2K085;D3Z895	275;294	S	1	Layilin OS=Rattus norvegicus OX=10116 GN=Layn PE=1 SV=1;Layilin OS=Rattus norvegicus OX=10116 GN=Layn PE=1 SV=2	Layn	ENSPDLEVYNVIRKQSEADLAEPRPDLKNIS	0.354269	0.697149	-0.108361	0.00495203	0.490622	-0.640036	0.850805	0.00269557	0.209848	0.723222	0.0207508	0.000609787	A0A0G2K085_S_1	A0A0G2K085	275	2
A0A0G2K092;Q9EPQ0	192;289	S	1	Sodium/potassium/calcium exchanger 3 OS=Rattus norvegicus OX=10116 GN=Slc24a3 PE=1 SV=1;Sodium/potassium/calcium exchanger 3 (Fragment) OS=Rattus norvegicus OX=10116 GN=Slc24a3 PE=1 SV=1	Slc24a3	ATVVLLKKANFHRKASVIMVDELLSAYPHQL	NA	NA	-0.473747	NA	NA	NA	NA	NA	0.389077	NA	NA	NA	A0A0G2K092_S_1	A0A0G2K092	192	3
A0A0G2K6G7;F1LZS6;A0A0G2K098	427;465;467	S	1	MCC regulator of WNT-signaling pathway OS=Rattus norvegicus OX=10116 GN=Mcc PE=1 SV=1;MCC regulator of WNT-signaling pathway (Fragment) OS=Rattus norvegicus OX=10116 GN=Mcc PE=1 SV=3;MCC regulator of WNT-signaling pathway OS=Rattus norvegicus OX=10116 GN=M	Mcc	EQSLILGQFRAAGVGSSPGDQSGDENITQML	NA	NA	NA	NA	NA	0.151549	NA	NA	NA	NA	NA	0.516087	A0A0G2K6G7_S_1	A0A0G2K6G7	427	2
A0A0G2K0B4;A0A0G2K8P3	338;342	S	1	E3 ubiquitin-protein ligase OS=Rattus norvegicus OX=10116 GN=Nedd4 PE=1 SV=1;E3 ubiquitin-protein ligase OS=Rattus norvegicus OX=10116 GN=Nedd4 PE=1 SV=1	Nedd4	VREDENTMYSGQAVQSPPSGHPDVQVRLAEE	NA	0.137313	0.0796617	-0.037536	-0.087536	-0.163424	NA	0.515922	0.912416	0.814711	0.0547597	0.114522	A0A0G2K0B4_S_1	A0A0G2K0B4	338	3
A0A0G2K0B4;A0A0G2K8P3;Q62940	305;309;306	S	1	E3 ubiquitin-protein ligase OS=Rattus norvegicus OX=10116 GN=Nedd4 PE=1 SV=1;E3 ubiquitin-protein ligase OS=Rattus norvegicus OX=10116 GN=Nedd4 PE=1 SV=1;E3 ubiquitin-protein ligase NEDD4 OS=Rattus norvegicus OX=10116 GN=Nedd4 PE=1 SV=1	Nedd4	IQLQAQRAFTTRRQISEDVDGPDNHESPENW	NA	0.621281	0.36308	NA	-0.40542	NA	NA	0.00280838	0.00802362	NA	7.77636e-05	NA	A0A0G2K0B4_S_1	A0A0G2K0B4	305	3
A0A0G2K0B4;A0A0G2K8P3;Q62940	316;320;317	S	1	E3 ubiquitin-protein ligase OS=Rattus norvegicus OX=10116 GN=Nedd4 PE=1 SV=1;E3 ubiquitin-protein ligase OS=Rattus norvegicus OX=10116 GN=Nedd4 PE=1 SV=1;E3 ubiquitin-protein ligase NEDD4 OS=Rattus norvegicus OX=10116 GN=Nedd4 PE=1 SV=1	Nedd4	RRQISEDVDGPDNHESPENWEIVREDENTMY	NA	-0.258148	-0.137322	NA	NA	0.200455	NA	0.083843	0.337091	NA	NA	0.248887	A0A0G2K0B4_S_1	A0A0G2K0B4	316	3
A0A0G2K0B6	601	S	1	Clathrin coat assembly protein AP180 OS=Rattus norvegicus OX=10116 GN=Snap91 PE=1 SV=1	Snap91	DLFGTDAFSSPPRGASPVPESSLTADLLSVD	-1.33783	-0.671998	-0.430605	0.464749	0.0476142	1.11194	0.000558376	4.50429e-06	0.642644	0.000223035	0.54718	5.04006e-10	A0A0G2K0B6_S_1	A0A0G2K0B6	601	3
A0A0G2K0B6	622	S	1	Clathrin coat assembly protein AP180 OS=Rattus norvegicus OX=10116 GN=Snap91 PE=1 SV=1	Snap91	SLTADLLSVDAFAAPSPASTASPAKAESSGV	NA	-0.214216	-0.265768	NA	NA	0.698832	NA	0.793487	0.908783	NA	NA	8.26521e-06	A0A0G2K0B6_S_1	A0A0G2K0B6	622	3
A0A0G2K0B6;F1LRK0	311;313	S	1	Clathrin coat assembly protein AP180 OS=Rattus norvegicus OX=10116 GN=Snap91 PE=1 SV=1;Clathrin coat assembly protein AP180 OS=Rattus norvegicus OX=10116 GN=Snap91 PE=1 SV=3	Snap91	APSPLSKSSPATTVTSPNSTPAKTIDTSPPV	NA	NA	0.573852	NA	NA	NA	NA	NA	0.983036	NA	NA	NA	_S_1		NaN	2
A0A0G2K0B6;F1LRK0;Q05140	323;325;325	S	1	Clathrin coat assembly protein AP180 OS=Rattus norvegicus OX=10116 GN=Snap91 PE=1 SV=1;Clathrin coat assembly protein AP180 OS=Rattus norvegicus OX=10116 GN=Snap91 PE=1 SV=3;Clathrin coat assembly protein AP180 OS=Rattus norvegicus OX=10116 GN=Snap91 PE=1	Snap91	TVTSPNSTPAKTIDTSPPVDIFATASAAAPV	NA	NA	-0.271362	NA	NA	0.349522	NA	NA	0.499717	NA	NA	0.269587	Q05140_S_1	Q05140	325	2
A0A0G2K0E5;O88881	521;521	S	1	Brain-enriched guanylate kinase-associated protein OS=Rattus norvegicus OX=10116 GN=Begain PE=1 SV=1;Brain-enriched guanylate kinase-associated protein OS=Rattus norvegicus OX=10116 GN=Begain PE=1 SV=1	Begain	LAEPCFLRAGGDLSLSPSRSADPLPGYATSD	-0.429313	-0.0240182	-0.445626	0.868747	1.23555	0.746647	0.0071814	0.624668	0.00334464	1.64827e-05	1.2704e-09	7.87759e-06	A0A0G2K0E5_S_1	A0A0G2K0E5	521	2
A0A0G2K0E5;O88881	484;484	S	1	Brain-enriched guanylate kinase-associated protein OS=Rattus norvegicus OX=10116 GN=Begain PE=1 SV=1;Brain-enriched guanylate kinase-associated protein OS=Rattus norvegicus OX=10116 GN=Begain PE=1 SV=1	Begain	GGGGGSPGKNAEGRASPLYASYKADSFSEGD	NA	NA	0.108341	NA	0.491437	0.189061	NA	NA	0.673201	NA	0.0348329	0.642532	A0A0G2K0E5_S_1	A0A0G2K0E5	484	2
A0A0G2K0E5;O88881	474;474	S	1	Brain-enriched guanylate kinase-associated protein OS=Rattus norvegicus OX=10116 GN=Begain PE=1 SV=1;Brain-enriched guanylate kinase-associated protein OS=Rattus norvegicus OX=10116 GN=Begain PE=1 SV=1	Begain	CNFSERFYGGGGGGGSPGKNAEGRASPLYAS	NA	-0.266999	-0.0770857	-0.0969713	NA	-0.0660565	NA	0.0857951	0.683113	0.821136	NA	0.762314	A0A0G2K0E5_S_1	A0A0G2K0E5	474	2
A0A0G2K0E5;O88881	248;248	S	1	Brain-enriched guanylate kinase-associated protein OS=Rattus norvegicus OX=10116 GN=Begain PE=1 SV=1;Brain-enriched guanylate kinase-associated protein OS=Rattus norvegicus OX=10116 GN=Begain PE=1 SV=1	Begain	ENPGPRPPYKGDIYCSDTALYCPDERDHDRR	NA	-0.540709	NA	NA	NA	NA	NA	0.103402	NA	NA	NA	NA	A0A0G2K0E5_S_1	A0A0G2K0E5	248	2
A0A0G2K0E7;M0R8Z5	421;421	S	1	Ubiquitin protein ligase E3B OS=Rattus norvegicus OX=10116 GN=Ube3b PE=1 SV=1;Ubiquitin protein ligase E3B OS=Rattus norvegicus OX=10116 GN=Ube3b PE=1 SV=2	Ube3b	LLEPPEPVPAQPQPSSPQTVLPVKSLLKRAF	NA	NA	NA	NA	-0.243973	0.245214	NA	NA	NA	NA	0.863194	0.437318	A0A0G2K0E7_S_1	A0A0G2K0E7	421	3
A0A0G2K0F3;D3ZMI4;Q9WTP0;D4A9L5;A0A0G2K0B2	1250;1250;578;578;578	S	1	Erythrocyte membrane protein band 4.1-like 1 OS=Rattus norvegicus OX=10116 GN=Epb41l1 PE=1 SV=1;Erythrocyte membrane protein band 4.1-like 1 OS=Rattus norvegicus OX=10116 GN=Epb41l1 PE=1 SV=1;Band 4.1-like protein 1 OS=Rattus norvegicus OX=10116 GN=Epb41l1	Epb41l1	GSEEKVKPPRPRAPESDTGDEDQDQERDAVF	0.17152	-0.276614	NA	0.0914201	0.115001	0.153829	0.716238	0.107189	NA	0.820406	0.0747206	0.716408	Q9WTP0_S_1	Q9WTP0	578	4
A0A0G2K0F3;D3ZMI4;Q9WTP0;D4A9L5;A0A0G2K0B2	1320;1320;648;648;648	S	1	Erythrocyte membrane protein band 4.1-like 1 OS=Rattus norvegicus OX=10116 GN=Epb41l1 PE=1 SV=1;Erythrocyte membrane protein band 4.1-like 1 OS=Rattus norvegicus OX=10116 GN=Epb41l1 PE=1 SV=1;Band 4.1-like protein 1 OS=Rattus norvegicus OX=10116 GN=Epb41l1	Epb41l1	FEDFSRSLPELDRDKSDSETEGLVFARDLKG	0.147218	-0.426989	-0.244235	0.295767	-0.102963	0.482303	0.703843	2.03119e-06	0.00111116	0.52379	0.259146	0.000684908	Q9WTP0_S_1	Q9WTP0	648	2
A0A0G2K0F3;D3ZMI4;Q9WTP0;D4A9L5;A0A0G2K0B2	1322;1322;650;650;650	S	1	Erythrocyte membrane protein band 4.1-like 1 OS=Rattus norvegicus OX=10116 GN=Epb41l1 PE=1 SV=1;Erythrocyte membrane protein band 4.1-like 1 OS=Rattus norvegicus OX=10116 GN=Epb41l1 PE=1 SV=1;Band 4.1-like protein 1 OS=Rattus norvegicus OX=10116 GN=Epb41l1	Epb41l1	DFSRSLPELDRDKSDSETEGLVFARDLKGPS	0.441977	NA	NA	NA	NA	NA	0.495312	NA	NA	NA	NA	NA	Q9WTP0_S_1	Q9WTP0	650	2
A0A0G2K0F3;D3ZMI4;Q9WTP0;D4A9L5;A0A0G2K0B2	1337;1337;665;665;665	S	1	Erythrocyte membrane protein band 4.1-like 1 OS=Rattus norvegicus OX=10116 GN=Epb41l1 PE=1 SV=1;Erythrocyte membrane protein band 4.1-like 1 OS=Rattus norvegicus OX=10116 GN=Epb41l1 PE=1 SV=1;Band 4.1-like protein 1 OS=Rattus norvegicus OX=10116 GN=Epb41l1	Epb41l1	SETEGLVFARDLKGPSSQEDESGGIEDSPDR	NA	0.186254	0.165912	NA	-0.140446	NA	NA	0.13226	0.0121254	NA	0.960292	NA	Q9WTP0_S_1	Q9WTP0	665	2
A0A0G2K0F3;D3ZMI4;Q9WTP0;D4A9L5;A0A0G2K0B2	1338;1338;666;666;666	S	1	Erythrocyte membrane protein band 4.1-like 1 OS=Rattus norvegicus OX=10116 GN=Epb41l1 PE=1 SV=1;Erythrocyte membrane protein band 4.1-like 1 OS=Rattus norvegicus OX=10116 GN=Epb41l1 PE=1 SV=1;Band 4.1-like protein 1 OS=Rattus norvegicus OX=10116 GN=Epb41l1	Epb41l1	ETEGLVFARDLKGPSSQEDESGGIEDSPDRG	0.55139	0.275839	0.274974	-0.0674354	-0.288208	0.121665	4.57768e-06	0.067749	0.00210431	0.940676	0.00156879	0.58297	Q9WTP0_S_1	Q9WTP0	666	2
A0A0G2K0F3;D3ZMI4;Q9WTP0;D4A9L5;A0A0G2K0B2	1349;1349;677;677;677	S	1	Erythrocyte membrane protein band 4.1-like 1 OS=Rattus norvegicus OX=10116 GN=Epb41l1 PE=1 SV=1;Erythrocyte membrane protein band 4.1-like 1 OS=Rattus norvegicus OX=10116 GN=Epb41l1 PE=1 SV=1;Band 4.1-like protein 1 OS=Rattus norvegicus OX=10116 GN=Epb41l1	Epb41l1	KGPSSQEDESGGIEDSPDRGACSTPELPQFE	0.204775	-0.0561567	0.4495	0.128743	-0.366228	0.286739	0.23914	0.250561	0.00134793	0.351342	0.0435279	0.0500816	Q9WTP0_S_1	Q9WTP0	677	2
A0A0G2K0F3;D3ZMI4;Q9WTP0;D4A9L5;A0A0G2K0B2	1356;1356;684;684;684	S	1	Erythrocyte membrane protein band 4.1-like 1 OS=Rattus norvegicus OX=10116 GN=Epb41l1 PE=1 SV=1;Erythrocyte membrane protein band 4.1-like 1 OS=Rattus norvegicus OX=10116 GN=Epb41l1 PE=1 SV=1;Band 4.1-like protein 1 OS=Rattus norvegicus OX=10116 GN=Epb41l1	Epb41l1	DESGGIEDSPDRGACSTPELPQFESVKAETM	NA	0.580131	-0.090081	-0.284111	-0.0369133	0.394239	NA	0.550457	0.801329	0.49639	0.796513	0.00306038	Q9WTP0_S_1	Q9WTP0	684	2
A0A0G2K0F3;D3ZMI4;D4ACZ4;Q9WTP0;D4A9L5;A0A0G2K0B2	75;75;75;75;75;75	S	1	Erythrocyte membrane protein band 4.1-like 1 OS=Rattus norvegicus OX=10116 GN=Epb41l1 PE=1 SV=1;Erythrocyte membrane protein band 4.1-like 1 OS=Rattus norvegicus OX=10116 GN=Epb41l1 PE=1 SV=1;Band 4.1-like protein 1-like OS=Rattus norvegicus OX=10116 GN=Ep	Epb41l1	SLDMEEKDYCEADGLSERTTPSKAQKSPQKI	-0.290606	0.107328	-0.39632	-0.501877	0.0619794	-0.321646	0.888756	0.678891	0.307215	0.105381	0.582062	0.308693	Q9WTP0_S_1	Q9WTP0	75	2
A0A0G2K0F3;D3ZMI4;D4ACZ4;Q9WTP0;D4A9L5;A0A0G2K0B2	461;461;461;461;461;461	S	1	Erythrocyte membrane protein band 4.1-like 1 OS=Rattus norvegicus OX=10116 GN=Epb41l1 PE=1 SV=1;Erythrocyte membrane protein band 4.1-like 1 OS=Rattus norvegicus OX=10116 GN=Epb41l1 PE=1 SV=1;Band 4.1-like protein 1-like OS=Rattus norvegicus OX=10116 GN=Ep	Epb41l1	HDAGPDGDKREDDAESGGRRSEAEEGEVRTP	NA	NA	0.385166	NA	NA	0.337967	NA	NA	0.0677787	NA	NA	0.160125	Q9WTP0_S_1	Q9WTP0	461	2
A0A0G2K0F3;D3ZMI4;D4ACZ4;Q9WTP0;D4A9L5;A0A0G2K0B2	60;60;60;60;60;60	S	1	Erythrocyte membrane protein band 4.1-like 1 OS=Rattus norvegicus OX=10116 GN=Epb41l1 PE=1 SV=1;Erythrocyte membrane protein band 4.1-like 1 OS=Rattus norvegicus OX=10116 GN=Epb41l1 PE=1 SV=1;Band 4.1-like protein 1-like OS=Rattus norvegicus OX=10116 GN=Ep	Epb41l1	NEKHLTQQDTRPAEQSLDMEEKDYCEADGLS	NA	0.703728	0.934158	NA	-0.431012	NA	NA	7.27381e-06	1.39659e-07	NA	0.0201321	NA	Q9WTP0_S_1	Q9WTP0	60	2
A0A0G2K0F3;D3ZMI4;D4ACZ4;Q9WTP0;D4A9L5;A0A0G2K0B2	510;510;510;510;510;510	S	1	Erythrocyte membrane protein band 4.1-like 1 OS=Rattus norvegicus OX=10116 GN=Epb41l1 PE=1 SV=1;Erythrocyte membrane protein band 4.1-like 1 OS=Rattus norvegicus OX=10116 GN=Epb41l1 PE=1 SV=1;Band 4.1-like protein 1-like OS=Rattus norvegicus OX=10116 GN=Ep	Epb41l1	EFLDKPEDVLLKHQASINELKRTLKEPNSKL	1.21656	0.946989	NA	NA	NA	NA	0.00257169	7.56822e-06	NA	NA	NA	NA	Q9WTP0_S_1	Q9WTP0	510	3
A0A0G2K0F3;D3ZMI4;D4ACZ4	540;540;540	S	1	Erythrocyte membrane protein band 4.1-like 1 OS=Rattus norvegicus OX=10116 GN=Epb41l1 PE=1 SV=1;Erythrocyte membrane protein band 4.1-like 1 OS=Rattus norvegicus OX=10116 GN=Epb41l1 PE=1 SV=1;Band 4.1-like protein 1-like OS=Rattus norvegicus OX=10116 GN=Ep	Epb41l1	LIHRDRDWERERRLPSSPASPSPKGTPEKAS	NA	NA	0.370181	NA	NA	NA	NA	NA	0.065053	NA	NA	NA	A0A0G2K0F3_S_1	A0A0G2K0F3	540	2
A0A0G2K0F3;D3ZMI4;D4ACZ4	544;544;544	S	1	Erythrocyte membrane protein band 4.1-like 1 OS=Rattus norvegicus OX=10116 GN=Epb41l1 PE=1 SV=1;Erythrocyte membrane protein band 4.1-like 1 OS=Rattus norvegicus OX=10116 GN=Epb41l1 PE=1 SV=1;Band 4.1-like protein 1-like OS=Rattus norvegicus OX=10116 GN=Ep	Epb41l1	DRDWERERRLPSSPASPSPKGTPEKASEAQR	NA	0.498099	0.559018	NA	NA	NA	NA	5.37423e-08	5.31611e-05	NA	NA	NA	A0A0G2K0F3_S_1	A0A0G2K0F3	544	2
A0A0G2K0F3;D3ZMI4;D4ACZ4	546;546;546	S	1	Erythrocyte membrane protein band 4.1-like 1 OS=Rattus norvegicus OX=10116 GN=Epb41l1 PE=1 SV=1;Erythrocyte membrane protein band 4.1-like 1 OS=Rattus norvegicus OX=10116 GN=Epb41l1 PE=1 SV=1;Band 4.1-like protein 1-like OS=Rattus norvegicus OX=10116 GN=Ep	Epb41l1	DWERERRLPSSPASPSPKGTPEKASEAQRIQ	-0.0235271	0.0493872	-0.537475	-0.301702	-0.145299	-0.694188	0.566894	0.625449	0.819955	0.802905	0.547984	0.49654	A0A0G2K0F3_S_1	A0A0G2K0F3	546	2
A0A0G2K0F3;D3ZMI4;D4ACZ4;Q9WTP0;D4A9L5;A0A0G2K0B2	378;378;378;378;378;378	S	1	Erythrocyte membrane protein band 4.1-like 1 OS=Rattus norvegicus OX=10116 GN=Epb41l1 PE=1 SV=1;Erythrocyte membrane protein band 4.1-like 1 OS=Rattus norvegicus OX=10116 GN=Epb41l1 PE=1 SV=1;Band 4.1-like protein 1-like OS=Rattus norvegicus OX=10116 GN=Ep	Epb41l1	LWKVCIEHHTFFRLVSPEPPPKGFLVMGSKF	-0.0159375	-0.325528	0.105962	0.0471592	-0.279679	-0.0559192	0.667625	4.13178e-06	0.133082	0.895777	0.0520902	0.522131	Q9WTP0_S_1	Q9WTP0	378	2
A0A0G2K0F3;D3ZMI4;D4ACZ4;Q9WTP0;D4A9L5;A0A0G2K0B2	430;430;430;430;430;430	S	1	Erythrocyte membrane protein band 4.1-like 1 OS=Rattus norvegicus OX=10116 GN=Epb41l1 PE=1 SV=1;Erythrocyte membrane protein band 4.1-like 1 OS=Rattus norvegicus OX=10116 GN=Epb41l1 PE=1 SV=1;Band 4.1-like protein 1-like OS=Rattus norvegicus OX=10116 GN=Ep	Epb41l1	PFFERSSSKRYTMSRSLDGAEFSRPASVSEN	0.475266	-0.08063	0.355341	0.120392	-0.173005	0.501272	0.0064869	0.0375942	0.0155241	0.554744	0.00141138	2.71127e-05	Q9WTP0_S_1	Q9WTP0	430	3
A0A0G2K0F3;D3ZMI4;Q9WTP0;D4A9L5;A0A0G2K0B2	1311;1311;639;639;639	S	1	Erythrocyte membrane protein band 4.1-like 1 OS=Rattus norvegicus OX=10116 GN=Epb41l1 PE=1 SV=1;Erythrocyte membrane protein band 4.1-like 1 OS=Rattus norvegicus OX=10116 GN=Epb41l1 PE=1 SV=1;Band 4.1-like protein 1 OS=Rattus norvegicus OX=10116 GN=Epb41l1	Epb41l1	VIGDYHGGAFEDFSRSLPELDRDKSDSETEG	-0.0969158	-0.21436	0.0231892	0.0227817	0.133919	-0.146194	0.862605	0.780961	0.860187	0.484264	0.118099	0.485137	Q9WTP0_S_1	Q9WTP0	639	2
A0A0G2K0F3;D3ZMI4;Q9WTP0;D4A9L5	1454;1454;782;782	S	1	Erythrocyte membrane protein band 4.1-like 1 OS=Rattus norvegicus OX=10116 GN=Epb41l1 PE=1 SV=1;Erythrocyte membrane protein band 4.1-like 1 OS=Rattus norvegicus OX=10116 GN=Epb41l1 PE=1 SV=1;Band 4.1-like protein 1 OS=Rattus norvegicus OX=10116 GN=Epb41l1	Epb41l1	MIPGPQTVATEIRSLSPIIGKDVLTSTYGAT	-0.999967	-1.26152	-0.548046	0.496678	0.587012	0.858573	4.43341e-09	2.14699e-13	4.79517e-07	0.000832566	4.68794e-08	2.8873e-08	Q9WTP0_S_1	Q9WTP0	782	2
A0A0G2K0F3;D3ZMI4;Q9WTP0;D4A9L5	1393;1393;721;721	S	1	Erythrocyte membrane protein band 4.1-like 1 OS=Rattus norvegicus OX=10116 GN=Epb41l1 PE=1 SV=1;Erythrocyte membrane protein band 4.1-like 1 OS=Rattus norvegicus OX=10116 GN=Epb41l1 PE=1 SV=1;Band 4.1-like protein 1 OS=Rattus norvegicus OX=10116 GN=Epb41l1	Epb41l1	IRKKIEPEAMLQSRVSTADSTQVDGGAPAAK	1.42278	NA	0.735621	NA	NA	NA	6.7724e-07	NA	0.00479242	NA	NA	NA	Q9WTP0_S_1	Q9WTP0	721	2
D3ZWZ8;A0A0G2K0G0	390;417	S	1	CBFA2T1 identified gene homolog (Human) (Predicted), isoform CRA_b OS=Rattus norvegicus OX=10116 GN=Runx1t1 PE=4 SV=1;RUNX1 translocation partner 1 OS=Rattus norvegicus OX=10116 GN=Runx1t1 PE=4 SV=1	Runx1t1	LKKGGSGSSSHSRQQSPVNPDPVALDAHREF	NA	0.165241	NA	NA	NA	NA	NA	0.65884	NA	NA	NA	NA	D3ZWZ8_S_1	D3ZWZ8	390	3
A0A0G2K1R9;A0A0G2K0J3;O70511;A0A0G2JUJ5;A0A0G2K1Q7;A0A0G2K2B9;A0A0G2K4D0	2500;2537;2544;806;1809;1677;1647	S	1	Ankyrin-3 OS=Rattus norvegicus OX=10116 GN=Ank3 PE=1 SV=1;Ankyrin-3 OS=Rattus norvegicus OX=10116 GN=Ank3 PE=1 SV=1;Ankyrin-3 OS=Rattus norvegicus OX=10116 GN=Ank3 PE=1 SV=3;Ankyrin-3 OS=Rattus norvegicus OX=10116 GN=Ank3 PE=1 SV=1;Ankyrin-3 OS=Rattus norv	Ank3	LKPKTHGCGRAEEPVSPLTAYQKSLEETSKL	-0.165693	NA	NA	0.311669	NA	0.716989	0.116047	NA	NA	0.0253329	NA	0.0268568	A0A0G2K1R9_S_1	A0A0G2K1R9	2500	2
A0A0G2K1R9;A0A0G2K0J3;O70511;A0A0G2JUJ5;A0A0G2K1Q7;A0A0G2K2B9;A0A0G2K4D0	929;967;967;92;899;940;922	S	1	Ankyrin-3 OS=Rattus norvegicus OX=10116 GN=Ank3 PE=1 SV=1;Ankyrin-3 OS=Rattus norvegicus OX=10116 GN=Ank3 PE=1 SV=1;Ankyrin-3 OS=Rattus norvegicus OX=10116 GN=Ank3 PE=1 SV=3;Ankyrin-3 OS=Rattus norvegicus OX=10116 GN=Ank3 PE=1 SV=1;Ankyrin-3 OS=Rattus norv	Ank3	SKEQHLPFTREFDSDSLRHYSWAADTLDNVN	NA	NA	0.449971	NA	NA	0.0516374	NA	NA	0.0192002	NA	NA	0.229782	A0A0G2K1R9_S_1	A0A0G2K1R9	929	2
A0A0G2K1R9;A0A0G2K0J3;O70511	1940;1977;1984	S	1	Ankyrin-3 OS=Rattus norvegicus OX=10116 GN=Ank3 PE=1 SV=1;Ankyrin-3 OS=Rattus norvegicus OX=10116 GN=Ank3 PE=1 SV=1;Ankyrin-3 OS=Rattus norvegicus OX=10116 GN=Ank3 PE=1 SV=3	Ank3	ESKGPPKSPKSDKGHSPEDDWTEFSSEEIRE	NA	-0.164371	NA	NA	-0.347128	NA	NA	0.828803	NA	NA	0.619088	NA	A0A0G2K1R9_S_1	A0A0G2K1R9	1940	2
A0A0G2K1R9;A0A0G2K0J3;O70511;A0A0G2JUJ5;A0A0G2K1Q7;A0A0G2K2B9;A0A0G2K4D0	1083;1121;1121;246;1053;1105;1075	S	1	Ankyrin-3 OS=Rattus norvegicus OX=10116 GN=Ank3 PE=1 SV=1;Ankyrin-3 OS=Rattus norvegicus OX=10116 GN=Ank3 PE=1 SV=1;Ankyrin-3 OS=Rattus norvegicus OX=10116 GN=Ank3 PE=1 SV=3;Ankyrin-3 OS=Rattus norvegicus OX=10116 GN=Ank3 PE=1 SV=1;Ankyrin-3 OS=Rattus norv	Ank3	EDLSELLNGMDEELDSPEELGTKRICRIITK	NA	NA	0.430142	NA	NA	0.157738	NA	NA	0.857012	NA	NA	0.866495	A0A0G2K1R9_S_1	A0A0G2K1R9	1083	3
A0A0G2K1R9;A0A0G2K0J3;O70511	1810;1847;1854	S	1	Ankyrin-3 OS=Rattus norvegicus OX=10116 GN=Ank3 PE=1 SV=1;Ankyrin-3 OS=Rattus norvegicus OX=10116 GN=Ank3 PE=1 SV=1;Ankyrin-3 OS=Rattus norvegicus OX=10116 GN=Ank3 PE=1 SV=3	Ank3	LPDSNSLTKSAAALLSPIKTLTTETRPQPHF	-0.852799	-0.116105	-0.634485	0.214169	-0.0337805	-0.380432	0.00113549	0.0382176	0.0375626	0.0221525	0.669069	0.000210439	A0A0G2K1R9_S_1	A0A0G2K1R9	1810	2
A0A0G2K1R9;A0A0G2K0J3;O70511;A0A0G2JUJ5;A0A0G2K2B9;A0A0G2K4D0	2413;2450;2457;719;1590;1560	S	1	Ankyrin-3 OS=Rattus norvegicus OX=10116 GN=Ank3 PE=1 SV=1;Ankyrin-3 OS=Rattus norvegicus OX=10116 GN=Ank3 PE=1 SV=1;Ankyrin-3 OS=Rattus norvegicus OX=10116 GN=Ank3 PE=1 SV=3;Ankyrin-3 OS=Rattus norvegicus OX=10116 GN=Ank3 PE=1 SV=1;Ankyrin-3 OS=Rattus norv	Ank3	PVDGWQNETPSGSLESPAQARRITGGLLDRL	NA	0.0528953	-0.281831	-0.155266	-0.076361	0.073912	NA	0.741833	0.801527	0.975187	0.609011	0.611812	A0A0G2K1R9_S_1	A0A0G2K1R9	2413	3
A0A0G2K1R9;A0A0G2K0J3;O70511;A0A0G2K1Q7;A0A0G2K2B9;A0A0G2K4D0	593;631;631;585;604;586	S	1	Ankyrin-3 OS=Rattus norvegicus OX=10116 GN=Ank3 PE=1 SV=1;Ankyrin-3 OS=Rattus norvegicus OX=10116 GN=Ank3 PE=1 SV=1;Ankyrin-3 OS=Rattus norvegicus OX=10116 GN=Ank3 PE=1 SV=3;Ankyrin-3 OS=Rattus norvegicus OX=10116 GN=Ank3 PE=1 SV=1;Ankyrin-3 OS=Rattus norv	Ank3	YDNQKVALLLLDQGASPHAAAKNGYTPLHIA	NA	0.109075	NA	0.192149	NA	-0.198963	NA	0.94306	NA	0.189188	NA	0.0969019	A0A0G2K1R9_S_1	A0A0G2K1R9	593	3
A0A0G2K0J4	2652	S	1	Nipped-B protein OS=Rattus norvegicus OX=10116 GN=Nipbl PE=1 SV=1	Nipbl	TNARNKAITSLLGGGSPKNNPAADTEDEESD	NA	NA	NA	0.0866929	NA	NA	NA	NA	NA	0.187392	NA	NA	A0A0G2K0J4_S_1	A0A0G2K0J4	2652	2
A0A0G2K0J4	318	S	1	Nipped-B protein OS=Rattus norvegicus OX=10116 GN=Nipbl PE=1 SV=1	Nipbl	PCSSPRDVPPDILLDSPERKQKKQKKMKLGK	NA	0.0939346	-0.01614	NA	NA	NA	NA	0.617692	0.850044	NA	NA	NA	A0A0G2K0J4_S_1	A0A0G2K0J4	318	3
A0A0G2K0J7	971	S	1	CTD phosphatase subunit 1 OS=Rattus norvegicus OX=10116 GN=Ctdp1 PE=1 SV=1	Ctdp1	PRAPGTRREQPAGLPSPGERSAAGTRAPRGH	NA	NA	0.176963	NA	NA	0.31618	NA	NA	0.130641	NA	NA	0.178283	A0A0G2K0J7_S_1	A0A0G2K0J7	971	2
A0A0G2KA57;A0A0G2K0K8;P86410;R9PXV2	293;293;359;360	S	1	Ral GTPase-activating protein subunit beta OS=Rattus norvegicus OX=10116 GN=Ralgapb PE=1 SV=1;Ral GTPase-activating protein subunit beta OS=Rattus norvegicus OX=10116 GN=Ralgapb PE=1 SV=1;Ral GTPase-activating protein subunit beta OS=Rattus norvegicus OX=1	Ralgapb	CLVDAFLGISRPRSDSAPPTPVNRLSMPQSA	-0.0323467	-0.0613096	0.102145	-0.0703283	-0.0810575	0.144136	0.752791	0.0825686	0.761021	0.639772	0.695392	0.180589	R9PXV2_S_1	R9PXV2	360	2
A0A0G2KA57;A0A0G2K0K8;P86410;R9PXV2	644;666;710;711	S	1	Ral GTPase-activating protein subunit beta OS=Rattus norvegicus OX=10116 GN=Ralgapb PE=1 SV=1;Ral GTPase-activating protein subunit beta OS=Rattus norvegicus OX=10116 GN=Ralgapb PE=1 SV=1;Ral GTPase-activating protein subunit beta OS=Rattus norvegicus OX=1	Ralgapb	MGGGENNLKSHSRTNSGISSASGGSTEPTTP	0.203843	NA	NA	NA	NA	NA	0.038725	NA	NA	NA	NA	NA	R9PXV2_S_1	R9PXV2	711	3
A0A0G2K0M8;F1LUV9;F1LNY3;P13596	667;755;764;780	S	1	Neural cell adhesion molecule 1 OS=Rattus norvegicus OX=10116 GN=Ncam1 PE=1 SV=1;Neural cell adhesion molecule 1 OS=Rattus norvegicus OX=10116 GN=Ncam1 PE=1 SV=3;Neural cell adhesion molecule 1 OS=Rattus norvegicus OX=10116 GN=Ncam1 PE=1 SV=2;Neural cell a	Ncam1	PGAKGKDMEEGKAAFSKDESKEPIVEVRTEE	NA	-0.525022	0.47979	-1.41602	-0.931144	2.68662	NA	0.676049	0.808274	0.571208	0.507365	0.583048	A0A0G2K0M8_S_1	A0A0G2K0M8	667	2
A0A0G2K0M8;F1LUV9;F1LNY3;P13596	671;759;768;784	S	1	Neural cell adhesion molecule 1 OS=Rattus norvegicus OX=10116 GN=Ncam1 PE=1 SV=1;Neural cell adhesion molecule 1 OS=Rattus norvegicus OX=10116 GN=Ncam1 PE=1 SV=3;Neural cell adhesion molecule 1 OS=Rattus norvegicus OX=10116 GN=Ncam1 PE=1 SV=2;Neural cell a	Ncam1	GKDMEEGKAAFSKDESKEPIVEVRTEEERTP	-0.103075	0.0467167	-0.0932417	-0.139192	0.00929583	-0.0287667	0.480413	0.897264	0.131384	0.060974	0.977755	0.889147	A0A0G2K0M8_S_1	A0A0G2K0M8	671	3
A0A0G2K0M8	917	S	1	Neural cell adhesion molecule 1 OS=Rattus norvegicus OX=10116 GN=Ncam1 PE=1 SV=1	Ncam1	ASPKSKAPSVSTTNPSQGEDLKMDEGNFKTP	NA	0.656044	0.546752	NA	-0.853966	NA	NA	7.69071e-05	4.47059e-06	NA	0.184727	NA	A0A0G2K0M8_S_1	A0A0G2K0M8	917	2
A0A0G2K0M8;F1LUV9;F1LNY3;P13596	152;254;254;270	S	1	Neural cell adhesion molecule 1 OS=Rattus norvegicus OX=10116 GN=Ncam1 PE=1 SV=1;Neural cell adhesion molecule 1 OS=Rattus norvegicus OX=10116 GN=Ncam1 PE=1 SV=3;Neural cell adhesion molecule 1 OS=Rattus norvegicus OX=10116 GN=Ncam1 PE=1 SV=2;Neural cell a	Ncam1	ENEEEDDEKHIFSDDSSELTIRNVDKNDEAE	0.138059	0.104842	0.143565	-0.0334946	-0.0232088	0.317741	0.737297	0.226571	0.408288	0.964644	0.95683	0.0053923	A0A0G2K0M8_S_1	A0A0G2K0M8	152	3
A0A0G2K0M8	946	S	1	Neural cell adhesion molecule 1 OS=Rattus norvegicus OX=10116 GN=Ncam1 PE=1 SV=1	Ncam1	TPDIDLAKDVFAALGSPAPATGASGQASELA	-0.526161	0.265652	0.112626	0.13571	-0.405499	-0.24989	0.748039	0.00938436	0.00612604	0.012522	0.0772396	0.0071547	A0A0G2K0M8_S_1	A0A0G2K0M8	946	3
A0A0G2K0M8	903	S	1	Neural cell adhesion molecule 1 OS=Rattus norvegicus OX=10116 GN=Ncam1 PE=1 SV=1	Ncam1	PGTVKNPTEAATAPASPKSKAPSVSTTNPSQ	-0.022085	1.94542	0.72807	-0.017445	1.85334	0.731838	0.972115	0.564268	0.477853	0.300411	0.642254	0.474685	A0A0G2K0M8_S_1	A0A0G2K0M8	903	2
A0A0G2K0M8	985	S	1	Neural cell adhesion molecule 1 OS=Rattus norvegicus OX=10116 GN=Ncam1 PE=1 SV=1	Ncam1	PPAPAKTEKGPVETKSEPQESEAKPAPTEVK	0.354543	-0.0171385	0.0647677	0.0871853	-0.144164	-0.236394	0.377162	0.811611	0.457893	0.984384	0.810205	0.296057	A0A0G2K0M8_S_1	A0A0G2K0M8	985	3
A0A0G2K0M8	784	S	1	Neural cell adhesion molecule 1 OS=Rattus norvegicus OX=10116 GN=Ncam1 PE=1 SV=1	Ncam1	AGQATPSKGVTASSSSPPASVPKVAPLVDLS	-0.107079	-0.0838308	0.731016	-0.0966112	-0.063905	0.758779	0.733321	0.096355	0.427086	0.330064	0.634427	0.400996	A0A0G2K0M8_S_1	A0A0G2K0M8	784	2
A0A0G2K0M8	844	S	1	Neural cell adhesion molecule 1 OS=Rattus norvegicus OX=10116 GN=Ncam1 PE=1 SV=1	Ncam1	ASAGETSKVPATSKPSPTPTPTPAGAASPLA	NA	0.332414	NA	NA	NA	2.05517	NA	0.74536	NA	NA	NA	2.33756e-07	A0A0G2K0M8_S_1	A0A0G2K0M8	844	3
A0A0G2K0M8	856	S	1	Neural cell adhesion molecule 1 OS=Rattus norvegicus OX=10116 GN=Ncam1 PE=1 SV=1	Ncam1	SKPSPTPTPTPAGAASPLAAVAAPATEAPQA	NA	-0.635268	-1.11032	0.235331	-0.400135	-0.28685	NA	0.360268	0.271693	0.00979535	0.796714	0.48373	A0A0G2K0M8_S_1	A0A0G2K0M8	856	3
A0A0G2K0M8	824	S	1	Neural cell adhesion molecule 1 OS=Rattus norvegicus OX=10116 GN=Ncam1 PE=1 SV=1	Ncam1	NNLSSTVLANQGAVLSPSTPASAGETSKVPA	NA	0.69464	NA	0.308247	0.70347	0.582589	NA	0.591584	NA	0.0221525	0.610905	0.000307528	A0A0G2K0M8_S_1	A0A0G2K0M8	824	4
A0A0G2K0U9	41	S	1	Uncharacterized protein OS=Rattus norvegicus OX=10116 PE=1 SV=1		RCDLQKGRSGENNPGSPTVSNFRQLQEKLVF	0.256054	NA	0.741865	NA	0.0493078	NA	0.142678	NA	0.0436105	NA	0.69184	NA	A0A0G2K0U9_S_1	A0A0G2K0U9	41	2
A0A0G2K0V8;Q63525	86;139	S	1	Nuclear migration protein nudC-like OS=Rattus norvegicus OX=10116 GN=LOC100911422 PE=4 SV=1;Nuclear migration protein nudC OS=Rattus norvegicus OX=10116 GN=Nudc PE=1 SV=1	LOC100911422	DAENHEVQLKNGSLDSPGKQDAEEEEDEEDE	0.186519	-0.304926	0.128994	0.234122	-0.273647	0.496887	0.520419	0.0109323	0.417275	0.186995	0.247667	0.0324733	A0A0G2K0V8_S_1	A0A0G2K0V8	86	3
A0A0G2K0X1;G3V7E6	1534;1432	S	1	Pericentriolar material 1 OS=Rattus norvegicus OX=10116 GN=Pcm1 PE=1 SV=1;Pericentriolar material 1 OS=Rattus norvegicus OX=10116 GN=Pcm1 PE=1 SV=1	Pcm1	QRALYALQDIVSRHISESDEKEGENIKSVNS	NA	NA	0.680862	NA	NA	NA	NA	NA	0.000964205	NA	NA	NA	A0A0G2K0X1_S_1	A0A0G2K0X1	1534	3
A0A0G2K0X1;G3V7E6	65;65	S	1	Pericentriolar material 1 OS=Rattus norvegicus OX=10116 GN=Pcm1 PE=1 SV=1;Pericentriolar material 1 OS=Rattus norvegicus OX=10116 GN=Pcm1 PE=1 SV=1	Pcm1	KKFGVASDKRVTNDISPESSPGVGRRRTKVP	0.0440258	-0.00934808	0.232719	-0.037336	-0.061136	-0.152892	0.44985	0.604394	0.000333936	0.676275	0.7298	0.418386	A0A0G2K0X1_S_1	A0A0G2K0X1	65	2
A0A0G2K0X9;G3V699;Q9Z2Q1	1159;1192;1192	S	1	Protein transport protein Sec31A OS=Rattus norvegicus OX=10116 GN=Sec31a PE=1 SV=1;Protein transport protein Sec31A OS=Rattus norvegicus OX=10116 GN=Sec31a PE=1 SV=1;Protein transport protein Sec31A OS=Rattus norvegicus OX=10116 GN=Sec31a PE=1 SV=2	Sec31a	KRLECLYDKLRDQTLSPTIISGLHSIARSIE	NA	NA	-0.162639	0.1509	NA	-0.0990708	NA	NA	0.128882	0.0599342	NA	0.608921	A0A0G2K0X9_S_1	A0A0G2K0X9	1159	3
A0A0G2K0X9;G3V699;Q9Z2Q1	526;526;526	S	1	Protein transport protein Sec31A OS=Rattus norvegicus OX=10116 GN=Sec31a PE=1 SV=1;Protein transport protein Sec31A OS=Rattus norvegicus OX=10116 GN=Sec31a PE=1 SV=1;Protein transport protein Sec31A OS=Rattus norvegicus OX=10116 GN=Sec31a PE=1 SV=2	Sec31a	DGSDVALKDSDRVAQSDGEESPAEEGQLLGE	NA	-0.121402	-0.0470227	NA	-0.170883	0.384344	NA	0.140942	0.556641	NA	0.222575	0.640906	A0A0G2K0X9_S_1	A0A0G2K0X9	526	3
A0A0G2K0X9;G3V699;Q9Z2Q1	531;531;531	S	1	Protein transport protein Sec31A OS=Rattus norvegicus OX=10116 GN=Sec31a PE=1 SV=1;Protein transport protein Sec31A OS=Rattus norvegicus OX=10116 GN=Sec31a PE=1 SV=1;Protein transport protein Sec31A OS=Rattus norvegicus OX=10116 GN=Sec31a PE=1 SV=2	Sec31a	ALKDSDRVAQSDGEESPAEEGQLLGERIKEE	0.0867306	0.254799	0.230799	-0.690003	0.725703	NA	0.953034	0.999234	0.24321	0.255573	0.377705	NA	A0A0G2K0X9_S_1	A0A0G2K0X9	531	3
A0A0G2K104;Q62976	493;712	S	1	Calcium-activated potassium channel subunit alpha-1 OS=Rattus norvegicus OX=10116 GN=Kcnma1 PE=1 SV=1;Calcium-activated potassium channel subunit alpha-1 OS=Rattus norvegicus OX=10116 GN=Kcnma1 PE=1 SV=3	Kcnma1	KCGCRRLEDEQPPTLSPKKKQRNGGMRNSPN	-0.0145858	0.01952	0.0649633	-0.0237567	0.0754517	0.240167	0.801561	0.883848	0.677111	0.881342	0.745477	0.0099663	Q62976_S_1	Q62976	712	2
A0A0G2K104;F1LNC7;Q62976	705;984;924	S	1	Calcium-activated potassium channel subunit alpha-1 OS=Rattus norvegicus OX=10116 GN=Kcnma1 PE=1 SV=1;Calcium-activated potassium channel subunit alpha-1 OS=Rattus norvegicus OX=10116 GN=Kcnma1 PE=1 SV=3;Calcium-activated potassium channel subunit alpha-1	Kcnma1	LQANSQGFTPPGMDRSSPDNSPVHGMLRQPS	NA	-0.23569	-0.115438	-0.0647139	-0.10995	0.350988	NA	0.196168	0.267179	0.916912	0.568512	0.0116883	Q62976_S_1	Q62976	924	2
A0A0G2K104;F1LNC7;Q62976	706;985;925	S	1	Calcium-activated potassium channel subunit alpha-1 OS=Rattus norvegicus OX=10116 GN=Kcnma1 PE=1 SV=1;Calcium-activated potassium channel subunit alpha-1 OS=Rattus norvegicus OX=10116 GN=Kcnma1 PE=1 SV=3;Calcium-activated potassium channel subunit alpha-1	Kcnma1	QANSQGFTPPGMDRSSPDNSPVHGMLRQPSI	NA	-0.23569	-0.115438	-0.0598246	-0.10995	0.350988	NA	0.196168	0.267179	0.925931	0.657768	0.0116883	Q62976_S_1	Q62976	925	2
A0A0G2K132	967	S	1	Formin-like 2 OS=Rattus norvegicus OX=10116 GN=Fmnl2 PE=1 SV=1	Fmnl2	KLLEQEALMEQQDPKSPSHKSKRQQQELIAE	-0.185732	-0.0208967	-0.126881	-0.137621	0.0530442	-0.0756983	0.423287	0.388962	0.030613	0.64156	0.257407	0.242111	A0A0G2K132_S_1	A0A0G2K132	967	2
D3ZZZ0;A0A0G2K160	1138;1210	S	1	AT hook-containing transcription factor 1 OS=Rattus norvegicus OX=10116 GN=Ahctf1 PE=1 SV=1;AT hook-containing transcription factor 1 OS=Rattus norvegicus OX=10116 GN=Ahctf1 PE=1 SV=1	Ahctf1	HPIPQPSQRLEFIQQSPTRSPLCLLSSSLPL	0.019647	NA	0.158219	-0.136838	0.0127042	-0.015493	0.997187	NA	0.317461	0.25586	0.739126	0.915783	D3ZZZ0_S_1	D3ZZZ0	1138	2
D3ZZZ0;A0A0G2K160	1214;1286	S	1	AT hook-containing transcription factor 1 OS=Rattus norvegicus OX=10116 GN=Ahctf1 PE=1 SV=1;AT hook-containing transcription factor 1 OS=Rattus norvegicus OX=10116 GN=Ahctf1 PE=1 SV=1	Ahctf1	PPSILRSGLRTTSLASPSQSPGRSLTPPFRL	NA	NA	NA	NA	0.288715	NA	NA	NA	NA	NA	0.961735	NA	D3ZZZ0_S_1	D3ZZZ0	1214	2
A0A0G2K1A4;D3ZXM4	205;387	S	1	Ecotropic viral integration site 5-like OS=Rattus norvegicus OX=10116 GN=Evi5l PE=4 SV=1;Ecotropic viral integration site 5-like (Fragment) OS=Rattus norvegicus OX=10116 GN=Evi5l PE=4 SV=2	Evi5l	QREEGRIQGQLNHSDSSQYIRELKDQIEELK	-0.113732	0.257306	NA	-0.101774	-0.0598224	-0.249306	0.829345	0.318033	NA	0.592933	0.706937	0.181936	A0A0G2K1A4_S_1	A0A0G2K1A4	205	2
A0A0G2K1B4;A1L127	250;250	S	1	Rab-3A-interacting protein OS=Rattus norvegicus OX=10116 GN=Rab3ip PE=1 SV=1;RAB3A interacting protein (Rabin3) OS=Rattus norvegicus OX=10116 GN=Rab3ip PE=1 SV=1	Rab3ip	EVAALKTLVLSSSPTSPTQEPLAAGKTPFKR	NA	0.486807	NA	NA	-0.382	NA	NA	0.0135685	NA	NA	0.190301	NA	A0A0G2K1B4_S_1	A0A0G2K1B4	250	2
F2Z3R4;A0A0G2K1B6	280;280	S	1	Nuclear factor 1 OS=Rattus norvegicus OX=10116 GN=Nf1x PE=1 SV=1;Nuclear factor 1 OS=Rattus norvegicus OX=10116 GN=Nf1x PE=1 SV=1	Nf1x	SITSPPSTSTTKRPKSIDDSEMESPVDDVFY	0.537493	0.135284	-0.0420074	0.000764	-0.331484	-0.882812	0.0486045	0.174023	0.71915	0.697198	0.0312753	5.85684e-08	F2Z3R4_S_1	F2Z3R4	280	2
Q4V7C7;A0A0G2K1C0;F1LY09	418;419;315	S	1	Actin-related protein 3 OS=Rattus norvegicus OX=10116 GN=Actr3 PE=1 SV=1;Actin-related protein 3 OS=Rattus norvegicus OX=10116 GN=Actr3 PE=1 SV=1;Actin-related protein 3B OS=Rattus norvegicus OX=10116 GN=Actr3b PE=3 SV=2	Actr3	IGPSICRHNPVFGVMS_______________	0.189468	0.214463	0.242099	0.0976049	0.298071	0.255337	0.157888	0.572965	0.45278	0.759346	0.365333	0.259642	Q4V7C7_S_1	Q4V7C7	418	2
D4AEB0;A0A0G2K1C8;Q6P6W3	331;424;424	S	1	Histone deacetylase 3 OS=Rattus norvegicus OX=10116 GN=Hdac3 PE=1 SV=3;Histone deacetylase OS=Rattus norvegicus OX=10116 GN=Hdac3 PE=1 SV=1;Histone deacetylase 3 OS=Rattus norvegicus OX=10116 GN=Hdac3 PE=1 SV=1	Hdac3	APNEFYDGDHDNDKESDVEI___________	NA	-0.271548	0.0603625	NA	NA	0.0430207	NA	0.0209637	0.657734	NA	NA	0.728594	D4AEB0_S_1	D4AEB0	331	3
A0A0G2K1D0;Q3C2P8	165;168	S	1	Sprouty-related, EVH1 domain-containing protein 2 OS=Rattus norvegicus OX=10116 GN=Spred2 PE=4 SV=1;Sprouty-related, EVH1 domain-containing protein 2 OS=Rattus norvegicus OX=10116 GN=Spred2 PE=2 SV=1	Spred2	SNSSQKREPNTRTISSPTSCEHRRIYTLDPY	-0.328014	0.0225374	0.0448174	-0.100883	-0.102052	0.0796748	0.923589	0.379963	0.507324	0.60614	0.882657	0.373015	A0A0G2K1D0_S_1	A0A0G2K1D0	165	3
A0A0G2K1G4	50	S	1	Ring finger and SPRY domain-containing 1 OS=Rattus norvegicus OX=10116 GN=Rspry1 PE=4 SV=1	Rspry1	GATTTMGNSCICRDDSGAEDSVDTHQQQAEN	0.309398	0.0321169	NA	-0.192258	-0.285307	NA	0.413525	0.541825	NA	0.332733	0.0928112	NA	A0A0G2K1G4_S_1	A0A0G2K1G4	50	3
D3ZSU3;A0A0G2K1G8	106;465	S	1	Similar to solute carrier family 7, member 14 OS=Rattus norvegicus OX=10116 GN=Slc7a14 PE=1 SV=2;Solute carrier family 7, member 14 OS=Rattus norvegicus OX=10116 GN=Slc7a14 PE=1 SV=1	Slc7a14	KKKEGILADCEKETCSPVSEGEEFSSPATNT	0.208851	NA	0.12519	-0.0548988	-0.0193906	-0.188425	0.0241833	NA	0.0887559	0.0468424	0.484008	0.258175	D3ZSU3_S_1	D3ZSU3	106	3
D3ZSU3;A0A0G2K1G8	410;769	S	1	Similar to solute carrier family 7, member 14 OS=Rattus norvegicus OX=10116 GN=Slc7a14 PE=1 SV=2;Solute carrier family 7, member 14 OS=Rattus norvegicus OX=10116 GN=Slc7a14 PE=1 SV=1	Slc7a14	KQNSEALIENDELDCSPE_____________	0.280255	-0.0254701	0.261432	0.109121	0.159062	-0.109005	0.00690764	0.114595	0.00123686	0.730633	0.851346	0.85724	D3ZSU3_S_1	D3ZSU3	410	2
D3ZSU3;A0A0G2K1G8	129;488	S	1	Similar to solute carrier family 7, member 14 OS=Rattus norvegicus OX=10116 GN=Slc7a14 PE=1 SV=2;Solute carrier family 7, member 14 OS=Rattus norvegicus OX=10116 GN=Slc7a14 PE=1 SV=1	Slc7a14	FSSPATNTCGAKNLPSLGDNEMLIGKSDKSA	NA	0.0870908	NA	NA	-0.223235	NA	NA	0.42261	NA	NA	0.367628	NA	D3ZSU3_S_1	D3ZSU3	129	2
A0A0G2K1I6;P56603	2;2	S	1	Secretory carrier-associated membrane protein OS=Rattus norvegicus OX=10116 GN=Scamp1 PE=1 SV=1;Secretory carrier-associated membrane protein 1 OS=Rattus norvegicus OX=10116 GN=Scamp1 PE=1 SV=1	Scamp1	______________MSDFDSNPFADPDLNNP	NA	NA	NA	NA	-0.125323	NA	NA	NA	NA	NA	0.979177	NA	A0A0G2K1I6_S_1	A0A0G2K1I6	2	3
A0A0G2K1I7	88	S	1	FXYD domain-containing ion transport regulator OS=Rattus norvegicus OX=10116 GN=Fxyd6 PE=3 SV=1	Fxyd6	EEAQVENLITTNASRSQGQLPDTLEADVEA_	-0.00613267	-0.26398	NA	NA	-0.0847033	0.367644	0.610647	0.000565289	NA	NA	0.694389	0.0981716	A0A0G2K1I7_S_1	A0A0G2K1I7	88	2
A0A0G2K4S1;A0A0G2K1L4	355;407	S	1	Uncharacterized protein OS=Rattus norvegicus OX=10116 GN=Reps2 PE=1 SV=1;Uncharacterized protein OS=Rattus norvegicus OX=10116 GN=Reps2 PE=1 SV=1	Reps2	PTPPPRPQKTHSRASSLDLNKVFQPSVSAAN	0.0833144	0.149227	0.20756	0.00703317	-0.358325	0.016965	0.964897	0.315893	0.447715	0.73888	0.00577634	0.725675	A0A0G2K4S1_S_1	A0A0G2K4S1	355	2
A0A0G2K4S1;A0A0G2K1L4	47;99	S	1	Uncharacterized protein OS=Rattus norvegicus OX=10116 GN=Reps2 PE=1 SV=1;Uncharacterized protein OS=Rattus norvegicus OX=10116 GN=Reps2 PE=1 SV=1	Reps2	SFKRLDDEEKQQETPSPRMSPLASPPSSPPH	NA	NA	0.0922019	NA	NA	-0.004742	NA	NA	0.712231	NA	NA	0.421926	A0A0G2K4S1_S_1	A0A0G2K4S1	47	3
A0A0G2K1L5;M0R8C1	148;150	S	1	Receptor expression-enhancing protein OS=Rattus norvegicus OX=10116 GN=Reep2 PE=3 SV=1;Receptor expression-enhancing protein OS=Rattus norvegicus OX=10116 GN=Reep2 PE=3 SV=2	Reep2	AAKGQGVLSEKLRSFSMQDLTLIRDEDALPL	-0.529717	0.385291	-0.2934	0.136017	-0.229742	0.168297	0.540021	0.000724699	0.712231	0.00642476	0.590994	0.309118	A0A0G2K1L5_S_1	A0A0G2K1L5	148	2
A0A0G2K1L5;M0R8C1	206;208	S	1	Receptor expression-enhancing protein OS=Rattus norvegicus OX=10116 GN=Reep2 PE=3 SV=1;Receptor expression-enhancing protein OS=Rattus norvegicus OX=10116 GN=Reep2 PE=3 SV=2	Reep2	SLRSSSSQADPRTETSEDDLGDKAPKRTKPI	-0.230843	NA	NA	NA	NA	NA	0.267522	NA	NA	NA	NA	NA	A0A0G2K1L5_S_1	A0A0G2K1L5	206	2
A0A0G2K1L8;Q05175	40;40	S	1	Brain acid soluble protein 1 OS=Rattus norvegicus OX=10116 GN=Basp1 PE=1 SV=1;Brain acid soluble protein 1 OS=Rattus norvegicus OX=10116 GN=Basp1 PE=1 SV=2	Basp1	KAEGAGTEEEGTQKESEPQAAADATEVKESA	NA	0.05536	0.181942	NA	-0.245346	-0.415169	NA	0.261008	0.0433073	NA	0.891558	0.956464	Q05175_S_1	Q05175	40	3
A0A0G2K1L8;Q05175	91;91	S	1	Brain acid soluble protein 1 OS=Rattus norvegicus OX=10116 GN=Basp1 PE=1 SV=1;Brain acid soluble protein 1 OS=Rattus norvegicus OX=10116 GN=Basp1 PE=1 SV=2	Basp1	KAAAKEEAPKAEPEKSEGAAEEQPEPAPAPE	-0.122118	-0.0463317	0.115934	-0.00986167	-0.0100308	0.212001	0.850805	0.402796	0.341297	0.840678	0.548165	0.0106068	Q05175_S_1	Q05175	91	3
A0A0G2K1L8;Q05175	211;212	S	1	Brain acid soluble protein 1 OS=Rattus norvegicus OX=10116 GN=Basp1 PE=1 SV=1;Brain acid soluble protein 1 OS=Rattus norvegicus OX=10116 GN=Basp1 PE=1 SV=2	Basp1	AAPAAEPQAEAPVASSEQSVAVKE_______	NA	NA	0.0468952	NA	NA	0.00830987	NA	NA	0.382928	NA	NA	0.9718	Q05175_S_1	Q05175	212	2
A0A0G2K1L8;Q05175	54;54	S	1	Brain acid soluble protein 1 OS=Rattus norvegicus OX=10116 GN=Basp1 PE=1 SV=1;Brain acid soluble protein 1 OS=Rattus norvegicus OX=10116 GN=Basp1 PE=1 SV=2	Basp1	ESEPQAAADATEVKESAEEKPKDAADGEAKA	NA	0.0404197	0.157298	NA	-0.00444085	0.26948	NA	0.528552	0.218749	NA	0.681843	0.301398	Q05175_S_1	Q05175	54	3
A0A0G2K1L8	183	S	1	Brain acid soluble protein 1 OS=Rattus norvegicus OX=10116 GN=Basp1 PE=1 SV=1	Basp1	SSAEPAPSSKETPAASEAPSSAAKAPAPAAP	0.204847	-0.210397	NA	-0.0896646	-0.187887	NA	0.354994	0.124958	NA	0.901366	0.57986	NA	A0A0G2K1L8_S_1	A0A0G2K1L8	183	2
A0A0G2K1L8	188	S	1	Brain acid soluble protein 1 OS=Rattus norvegicus OX=10116 GN=Basp1 PE=1 SV=1	Basp1	APSSKETPAASEAPSSAAKAPAPAAPAAEPQ	-0.249245	-0.194168	-0.645198	-0.0342858	-0.0819875	-0.446845	0.000153713	0.0171777	2.30632e-09	0.255336	0.589742	2.89275e-09	A0A0G2K1L8_S_1	A0A0G2K1L8	188	2
A0A0G2K1L8	169	S	1	Brain acid soluble protein 1 OS=Rattus norvegicus OX=10116 GN=Basp1 PE=1 SV=1	Basp1	AKSDAAPAASDSKPSSAEPAPSSKETPAASE	NA	0.28339	NA	NA	NA	NA	NA	0.203529	NA	NA	NA	NA	A0A0G2K1L8_S_1	A0A0G2K1L8	169	2
A0A0G2K1L8	175	S	1	Brain acid soluble protein 1 OS=Rattus norvegicus OX=10116 GN=Basp1 PE=1 SV=1	Basp1	PAASDSKPSSAEPAPSSKETPAASEAPSSAA	NA	-0.0635281	-0.0564676	NA	NA	-0.492615	NA	0.817607	0.647585	NA	NA	0.328689	A0A0G2K1L8_S_1	A0A0G2K1L8	175	2
A0A0G2K1L8	163	S	1	Brain acid soluble protein 1 OS=Rattus norvegicus OX=10116 GN=Basp1 PE=1 SV=1	Basp1	PAAGPEAKSDAAPAASDSKPSSAEPAPSSKE	0.00749204	0.321057	-0.619672	0.141701	0.154568	-0.263679	0.24239	0.773821	0.114577	0.305706	0.996314	0.904939	A0A0G2K1L8_S_1	A0A0G2K1L8	163	2
A0A0G2K1M2;F1LNM0	575;574	S	1	Disks large homolog 1 OS=Rattus norvegicus OX=10116 GN=Dlg1 PE=1 SV=1;Disks large homolog 1 OS=Rattus norvegicus OX=10116 GN=Dlg1 PE=1 SV=1	Dlg1	LREQMMNSSVSSGSGSLRTSQKRSLYVRALF	NA	0.320099	NA	NA	-0.141231	NA	NA	0.21897	NA	NA	0.949442	NA	A0A0G2K1M2_S_1	A0A0G2K1M2	575	2
A0A0G2K1M2;F1LNM0;Q62696	122;122;122	S	1	Disks large homolog 1 OS=Rattus norvegicus OX=10116 GN=Dlg1 PE=1 SV=1;Disks large homolog 1 OS=Rattus norvegicus OX=10116 GN=Dlg1 PE=1 SV=1;Disks large homolog 1 OS=Rattus norvegicus OX=10116 GN=Dlg1 PE=1 SV=1	Dlg1	KYRYQDEEVLPSERISPQVPNEVLGPELVHV	NA	-0.473366	NA	NA	NA	1.10244	NA	0.0126936	NA	NA	NA	3.10664e-05	A0A0G2K1M2_S_1	A0A0G2K1M2	122	3
A0A0G2K1M2;F1LNM0;Q62696	118;118;118	S	1	Disks large homolog 1 OS=Rattus norvegicus OX=10116 GN=Dlg1 PE=1 SV=1;Disks large homolog 1 OS=Rattus norvegicus OX=10116 GN=Dlg1 PE=1 SV=1;Disks large homolog 1 OS=Rattus norvegicus OX=10116 GN=Dlg1 PE=1 SV=1	Dlg1	PPVEKYRYQDEEVLPSERISPQVPNEVLGPE	NA	NA	-0.274667	NA	NA	1.48582	NA	NA	0.307752	NA	NA	2.52946e-08	A0A0G2K1M2_S_1	A0A0G2K1M2	118	4
A0A0G2K1M8;O70196	105;105	S	1	Prolyl endopeptidase OS=Rattus norvegicus OX=10116 GN=Prep PE=1 SV=1;Prolyl endopeptidase OS=Rattus norvegicus OX=10116 GN=Prep PE=1 SV=1	Prep	YNTGLQNQRVLYVQDSLEGEARVFLDPNTLS	NA	NA	1.11032	NA	NA	NA	NA	NA	1.23459e-05	NA	NA	NA	A0A0G2K1M8_S_1	A0A0G2K1M8	105	2
A0A0G2K1P1	595	S	1	Myotubularin-related protein 7 OS=Rattus norvegicus OX=10116 GN=Mtmr7 PE=1 SV=1	Mtmr7	QDYSGNMKSFPSRSPSQGDEDSALILTQDNL	NA	-0.0153473	-0.0919347	NA	NA	-1.38195	NA	0.827849	0.506301	NA	NA	3.46131e-08	A0A0G2K1P1_S_1	A0A0G2K1P1	595	2
A0A0G2K1P1	601	S	1	Myotubularin-related protein 7 OS=Rattus norvegicus OX=10116 GN=Mtmr7 PE=1 SV=1	Mtmr7	MKSFPSRSPSQGDEDSALILTQDNLKSSDPD	0.269083	NA	NA	NA	NA	NA	0.533991	NA	NA	NA	NA	NA	A0A0G2K1P1_S_1	A0A0G2K1P1	601	3
A0A0G2K1Q7	809	S	1	Ankyrin-3 OS=Rattus norvegicus OX=10116 GN=Ank3 PE=1 SV=1	Ank3	HKMNVPETMNEVLDMSDDEGEDAITGDTDKY	-0.016943	-0.392134	0.161954	0.168556	-0.441114	-0.0379947	0.562712	7.36955e-05	0.473304	0.353675	0.00022894	0.633868	A0A0G2K1Q7_S_1	A0A0G2K1Q7	809	3
A0A0G2K1Q9;Q9JMB3;A3E0T0;G3V874	726;908;673;766	S	1	Erythrocyte membrane protein band 4.1-like 3 OS=Rattus norvegicus OX=10116 GN=Epb41l3 PE=1 SV=1;Erythrocyte membrane protein band 4.1-like 3 OS=Rattus norvegicus OX=10116 GN=Epb41l3 PE=1 SV=1;Erythrocyte membrane protein band 4.1-like 3 OS=Rattus norvegicu	Epb41l3	RDDVDATESAPADRHSGNGKEGSSVTEAAKE	NA	0.292605	NA	NA	NA	NA	NA	0.796699	NA	NA	NA	NA	A0A0G2K1Q9_S_1	A0A0G2K1Q9	726	3
A0A0G2K1Q9;Q9JMB3;A3E0T0	465;465;465	S	1	Erythrocyte membrane protein band 4.1-like 3 OS=Rattus norvegicus OX=10116 GN=Epb41l3 PE=1 SV=1;Erythrocyte membrane protein band 4.1-like 3 OS=Rattus norvegicus OX=10116 GN=Epb41l3 PE=1 SV=1;Erythrocyte membrane protein band 4.1-like 3 OS=Rattus norvegicu	Epb41l3	ASVNENHEIYMKDSMSAAEVGTGQYATTKVI	0.0892987	-0.385009	-0.110404	0.183185	0.0124825	-0.0507527	0.999621	0.00819139	0.0456381	0.707668	0.762313	0.116527	A0A0G2K1Q9_S_1	A0A0G2K1Q9	465	2
A0A0G2K1Q9;Q9JMB3;A3E0T0;G3V874	66;66;66;66	S	1	Erythrocyte membrane protein band 4.1-like 3 OS=Rattus norvegicus OX=10116 GN=Epb41l3 PE=1 SV=1;Erythrocyte membrane protein band 4.1-like 3 OS=Rattus norvegicus OX=10116 GN=Epb41l3 PE=1 SV=1;Erythrocyte membrane protein band 4.1-like 3 OS=Rattus norvegicu	Epb41l3	FPEAAAHSTPVKREVSDKDRDFAAAAAKQLE	NA	NA	NA	NA	-0.0454404	NA	NA	NA	NA	NA	0.964637	NA	A0A0G2K1Q9_S_1	A0A0G2K1Q9	66	2
A0A0G2K1Q9;Q9JMB3;A3E0T0;G3V874	91;91;91;91	S	1	Erythrocyte membrane protein band 4.1-like 3 OS=Rattus norvegicus OX=10116 GN=Epb41l3 PE=1 SV=1;Erythrocyte membrane protein band 4.1-like 3 OS=Rattus norvegicus OX=10116 GN=Epb41l3 PE=1 SV=1;Erythrocyte membrane protein band 4.1-like 3 OS=Rattus norvegicu	Epb41l3	AAKQLEYQQFEDDKLSQKSSSSKLSRSPLKI	-0.0465535	-0.199749	-0.162686	0.095029	-0.271075	0.169333	0.557502	0.0163021	0.00360429	0.931903	0.000115376	0.0324676	A0A0G2K1Q9_S_1	A0A0G2K1Q9	91	2
A0A0G2K1Q9;Q9JMB3;A3E0T0	446;446;446	S	1	Erythrocyte membrane protein band 4.1-like 3 OS=Rattus norvegicus OX=10116 GN=Epb41l3 PE=1 SV=1;Erythrocyte membrane protein band 4.1-like 3 OS=Rattus norvegicus OX=10116 GN=Epb41l3 PE=1 SV=1;Erythrocyte membrane protein band 4.1-like 3 OS=Rattus norvegicu	Epb41l3	PYFERSSSKRYTMSRSLDGASVNENHEIYMK	0.206243	-0.0258917	0.0439458	0.135172	-0.0924858	-0.0404292	0.0108701	0.924268	0.57637	0.813936	0.657928	0.388075	A0A0G2K1Q9_S_1	A0A0G2K1Q9	446	2
A0A0G2K1Q9;Q9JMB3;A3E0T0	451;451;451	S	1	Erythrocyte membrane protein band 4.1-like 3 OS=Rattus norvegicus OX=10116 GN=Epb41l3 PE=1 SV=1;Erythrocyte membrane protein band 4.1-like 3 OS=Rattus norvegicus OX=10116 GN=Epb41l3 PE=1 SV=1;Erythrocyte membrane protein band 4.1-like 3 OS=Rattus norvegicu	Epb41l3	SSSKRYTMSRSLDGASVNENHEIYMKDSMSA	-0.163693	0.0110817	-0.0910632	-0.141763	-0.170274	-0.459983	0.495975	0.995577	0.153676	0.49052	0.190177	0.000405611	A0A0G2K1Q9_S_1	A0A0G2K1Q9	451	2
A0A0G2K1Q9;Q9JMB3;G3V874	542;724;524	S	1	Erythrocyte membrane protein band 4.1-like 3 OS=Rattus norvegicus OX=10116 GN=Epb41l3 PE=1 SV=1;Erythrocyte membrane protein band 4.1-like 3 OS=Rattus norvegicus OX=10116 GN=Epb41l3 PE=1 SV=1;Erythrocyte membrane protein band 4.1-like 3 OS=Rattus norvegicu	Epb41l3	ERTDTAADGETSATESDQEEDAELKAQELDK	NA	-0.277828	NA	NA	-0.281215	NA	NA	0.0783066	NA	NA	0.106866	NA	A0A0G2K1Q9_S_1	A0A0G2K1Q9	542	2
A0A0G2K1Q9;Q9JMB3;A3E0T0;G3V874	580;762;568;562	S	1	Erythrocyte membrane protein band 4.1-like 3 OS=Rattus norvegicus OX=10116 GN=Epb41l3 PE=1 SV=1;Erythrocyte membrane protein band 4.1-like 3 OS=Rattus norvegicus OX=10116 GN=Epb41l3 PE=1 SV=1;Erythrocyte membrane protein band 4.1-like 3 OS=Rattus norvegicu	Epb41l3	HQTNISELKRTFLETSTETALTNEWEKRLST	1.60559	1.43347	0.535024	NA	NA	NA	9.95e-05	5.30543e-08	8.45919e-05	NA	NA	NA	A0A0G2K1Q9_S_1	A0A0G2K1Q9	580	2
A0A0G2K1Q9;Q9JMB3;A3E0T0;G3V874	798;980;745;838	S	1	Erythrocyte membrane protein band 4.1-like 3 OS=Rattus norvegicus OX=10116 GN=Epb41l3 PE=1 SV=1;Erythrocyte membrane protein band 4.1-like 3 OS=Rattus norvegicus OX=10116 GN=Epb41l3 PE=1 SV=1;Erythrocyte membrane protein band 4.1-like 3 OS=Rattus norvegicu	Epb41l3	ESSTVKVESISVGSVSPGGVKLETSTKEVPV	-0.455419	NA	NA	NA	NA	1.89317	0.00337735	NA	NA	NA	NA	1.49084e-11	A0A0G2K1Q9_S_1	A0A0G2K1Q9	798	3
A0A0G2K1Q9;Q9JMB3;A3E0T0;G3V874	481;481;481;463	S	1	Erythrocyte membrane protein band 4.1-like 3 OS=Rattus norvegicus OX=10116 GN=Epb41l3 PE=1 SV=1;Erythrocyte membrane protein band 4.1-like 3 OS=Rattus norvegicus OX=10116 GN=Epb41l3 PE=1 SV=1;Erythrocyte membrane protein band 4.1-like 3 OS=Rattus norvegicu	Epb41l3	AAEVGTGQYATTKVISQTNLITTVTPEKKAE;DGEVGTGQYATTKVISQTNLITTVTPEKKAE	-1.11648	-0.106951	-0.585444	0.263108	0.057667	0.0685496	0.194248	0.656576	0.483375	0.00793076	0.575764	0.458827	A0A0G2K1Q9_S_1	A0A0G2K1Q9	481	2
A0A0G2K1S0;Q80ZG5	234;235	S	1	Pre-mRNA-splicing factor SLU7 OS=Rattus norvegicus OX=10116 GN=Slu7 PE=1 SV=1;Pre-mRNA-splicing factor SLU7 OS=Rattus norvegicus OX=10116 GN=Slu7 PE=1 SV=2	Slu7	WGEEEPNSQMEKDHNSEDEDEDKYADDIDMP	0.369582	NA	-0.0665029	NA	NA	0.0134754	0.641795	NA	0.723227	NA	NA	0.614287	A0A0G2K1S0_S_1	A0A0G2K1S0	234	3
A0A0G2K1U1;A0A0A0MY07;Q9R085	778;932;932	S	1	Ubiquitin carboxyl-terminal hydrolase OS=Rattus norvegicus OX=10116 GN=Usp15 PE=1 SV=1;Ubiquitin carboxyl-terminal hydrolase OS=Rattus norvegicus OX=10116 GN=Usp15 PE=1 SV=1;Ubiquitin carboxyl-terminal hydrolase 15 OS=Rattus norvegicus OX=10116 GN=Usp15 PE	Usp15	RETKGASAATGVPLESDEDSNDNDNDLENEN	0.17567	NA	NA	-0.0669613	NA	-0.107661	0.784704	NA	NA	0.768773	NA	0.968813	A0A0G2K1U1_S_1	A0A0G2K1U1	778	3
A0A0G2K1U1;A0A0A0MY07;Q9R085	782;936;936	S	1	Ubiquitin carboxyl-terminal hydrolase OS=Rattus norvegicus OX=10116 GN=Usp15 PE=1 SV=1;Ubiquitin carboxyl-terminal hydrolase OS=Rattus norvegicus OX=10116 GN=Usp15 PE=1 SV=1;Ubiquitin carboxyl-terminal hydrolase 15 OS=Rattus norvegicus OX=10116 GN=Usp15 PE	Usp15	GASAATGVPLESDEDSNDNDNDLENENCMHT	NA	0.0270695	-0.168369	NA	-0.0325664	-0.152796	NA	0.314654	0.302675	NA	0.77128	0.431556	A0A0G2K1U1_S_1	A0A0G2K1U1	782	3
A0A0G2K1U1	46	S	1	Ubiquitin carboxyl-terminal hydrolase OS=Rattus norvegicus OX=10116 GN=Usp15 PE=1 SV=1	Usp15	KNEDGTWPRGPSAPKSPGASNFSTLPKISPS	-0.636164	-0.472916	-0.437317	-0.00993108	0.0255004	0.446249	0.0480481	0.0331663	0.000964205	0.742743	0.604019	0.00370463	A0A0G2K1U1_S_1	A0A0G2K1U1	46	2
A0A0G2K1U5;Q3MHU5	313;339	S	1	Reticulophagy regulator 2 OS=Rattus norvegicus OX=10116 GN=Retreg2 PE=1 SV=1;Reticulophagy regulator 2 OS=Rattus norvegicus OX=10116 GN=Retreg2 PE=1 SV=2	Retreg2	TTPQLTDVSEDLDQQSLPSEPEEALSRELGD	NA	NA	NA	-0.110545	0.101234	NA	NA	NA	NA	0.856634	0.967392	NA	A0A0G2K1U5_S_1	A0A0G2K1U5	313	3
A0A0G2K1W1	487	S	1	RAB11 family-interacting protein 5 OS=Rattus norvegicus OX=10116 GN=Rab11fip5 PE=1 SV=1	Rab11fip5	PSLPSASRASLAPLASPGKALPEWDDNFNIF	-0.201324	0.132888	-0.0396723	0.704978	0.888459	-0.0105813	0.561893	0.109033	0.332077	7.80424e-05	6.93026e-11	0.613828	A0A0G2K1W1_S_1	A0A0G2K1W1	487	2
A0A0G2K1W1	825	S	1	RAB11 family-interacting protein 5 OS=Rattus norvegicus OX=10116 GN=Rab11fip5 PE=1 SV=1	Rab11fip5	LIGEPELEDVVGETSSPGSRDCLPRPTSCPE	-0.492601	-0.189933	NA	0.15955	-0.173067	NA	0.410958	0.0416234	NA	0.00333149	0.420051	NA	A0A0G2K1W1_S_1	A0A0G2K1W1	825	3
A0A0G2K1W1;A0A0G2K4A0	345;477	S	1	RAB11 family-interacting protein 5 OS=Rattus norvegicus OX=10116 GN=Rab11fip5 PE=1 SV=1;RAB11 family-interacting protein 5 OS=Rattus norvegicus OX=10116 GN=Rab11fip5 PE=1 SV=1	Rab11fip5	RRGSVGEKGSPSLGASPHHSSTGEEKAKSSW	-0.552145	0.94197	-0.226967	NA	0.101182	-0.933355	0.742935	0.0322916	0.618403	NA	0.305302	0.00922815	A0A0G2K1W1_S_1	A0A0G2K1W1	345	2
A0A0G2K1W1;A0A0G2K4A0	1168;631	S	1	RAB11 family-interacting protein 5 OS=Rattus norvegicus OX=10116 GN=Rab11fip5 PE=1 SV=1;RAB11 family-interacting protein 5 OS=Rattus norvegicus OX=10116 GN=Rab11fip5 PE=1 SV=1	Rab11fip5	LLVRIMETSPTLLQISPGPSK__________	NA	NA	0.137435	NA	NA	NA	NA	NA	0.175175	NA	NA	NA	A0A0G2K1W1_S_1	A0A0G2K1W1	1168	2
A0A0G2K1W1;A0A0G2K4A0	63;195	S	1	RAB11 family-interacting protein 5 OS=Rattus norvegicus OX=10116 GN=Rab11fip5 PE=1 SV=1;RAB11 family-interacting protein 5 OS=Rattus norvegicus OX=10116 GN=Rab11fip5 PE=1 SV=1	Rab11fip5	KLKDKVKGKKKYDLESASAILPSSALEDPEL	NA	NA	NA	-0.0803854	NA	NA	NA	NA	NA	0.51073	NA	NA	A0A0G2K1W1_S_1	A0A0G2K1W1	63	3
A0A0G2K1W1	752	S	1	RAB11 family-interacting protein 5 OS=Rattus norvegicus OX=10116 GN=Rab11fip5 PE=1 SV=1	Rab11fip5	GPPPPKPPRLFTPTNSQVEEDKEEEENATGG	NA	NA	0.700142	NA	NA	NA	NA	NA	0.00228593	NA	NA	NA	A0A0G2K1W1_S_1	A0A0G2K1W1	752	3
A0A0G2K1W1;A0A0G2K4A0	163;295	S	1	RAB11 family-interacting protein 5 OS=Rattus norvegicus OX=10116 GN=Rab11fip5 PE=1 SV=1;RAB11 family-interacting protein 5 OS=Rattus norvegicus OX=10116 GN=Rab11fip5 PE=1 SV=1	Rab11fip5	DSIQSPKLLTHKRTYSDEASQLRAAPPRALL	-0.0298367	0.080625	0.0288608	0.0254225	0.0123775	-0.387235	0.623319	0.750161	0.62363	0.554984	0.916818	0.000893003	A0A0G2K1W1_S_1	A0A0G2K1W1	163	2
A0A0G2K1W1;A0A0G2K4A0	134;266	S	1	RAB11 family-interacting protein 5 OS=Rattus norvegicus OX=10116 GN=Rab11fip5 PE=1 SV=1;RAB11 family-interacting protein 5 OS=Rattus norvegicus OX=10116 GN=Rab11fip5 PE=1 SV=1	Rab11fip5	GSLVYQGPGAELLTRSPSHSSWLATEAGRDS	0.0903183	NA	NA	0.0531008	0.250855	NA	0.75337	NA	NA	0.833461	0.0785	NA	A0A0G2K1W1_S_1	A0A0G2K1W1	134	2
A0A0G2K1Z2;D3ZDI5	584;240	S	1	Rho GTPase-activating protein 12 OS=Rattus norvegicus OX=10116 GN=Arhgap12 PE=1 SV=1;Rho GTPase-activating protein 12 OS=Rattus norvegicus OX=10116 GN=Arhgap12 PE=1 SV=3	Arhgap12	QVAEADEAAEEEAPDSPGVEKQDKEKDQKEL	0.0238246	NA	NA	0.148987	NA	NA	0.672112	NA	NA	0.567132	NA	NA	A0A0G2K1Z2_S_1	A0A0G2K1Z2	584	3
A0A0G2K285	46	S	1	Uncharacterized protein OS=Rattus norvegicus OX=10116 GN=Reps2 PE=1 SV=1	Reps2	NSFKRLDDEEKQETPSPRMSPLASPPSSPPH	-0.110661	0.263037	-0.049643	-0.0548525	0.20558	0.18346	0.610553	0.495478	0.696513	0.937526	0.422311	0.651436	A0A0G2K285_S_1	A0A0G2K285	46	3
A0A0G2K2B3;M0R961;Q99PF5	182;182;182	S	1	Far upstream element-binding protein 2 OS=Rattus norvegicus OX=10116 GN=Khsrp PE=1 SV=1;Far upstream element-binding protein 2 OS=Rattus norvegicus OX=10116 GN=Khsrp PE=1 SV=1;Far upstream element-binding protein 2 OS=Rattus norvegicus OX=10116 GN=Khsrp PE	Khsrp	QINKIQQDSGCKVQISPDSGGLPERSVSLTG	0.0173726	0.100812	0.84601	-0.343646	-0.0299143	-0.205196	0.737049	0.534172	2.26445e-09	0.301375	0.917846	0.0122154	A0A0G2K2B3_S_1	A0A0G2K2B3	182	2
A0A0G2K2B4;Q9WUB5	2077;196	S	1	Nuclear receptor corepressor 1 OS=Rattus norvegicus OX=10116 GN=Ncor1 PE=1 SV=1;Nuclear receptor corepressor 1 (Fragment) OS=Rattus norvegicus OX=10116 GN=Ncor1 PE=1 SV=1	Ncor1	ALSSTPVRTKPSSRYSPESQSQTVLHPRPGP	-0.510131	-0.219919	-0.0465183	-0.21721	0.231821	0.117564	0.0143427	0.661012	0.344901	0.500706	0.397086	0.930053	A0A0G2K2B4_S_1	A0A0G2K2B4	2077	3
A0A0G2K2C2;Q4V7C6;A0A096MJ75	336;332;332	S	1	GMP synthase [glutamine-hydrolyzing] OS=Rattus norvegicus OX=10116 GN=Gmps PE=1 SV=1;GMP synthase [glutamine-hydrolyzing] OS=Rattus norvegicus OX=10116 GN=Gmps PE=1 SV=1;GMP synthase [glutamine-hydrolyzing] (Fragment) OS=Rattus norvegicus OX=10116 GN=Gmps	Gmps	RTPRKRISKTLNMTTSPEEKRKIIGDTFVKI	-0.000278767	0.0361809	-0.0665223	NA	0.0289917	0.0692391	0.621131	0.942271	0.353975	NA	0.876966	0.540663	A0A0G2K2C2_S_1	A0A0G2K2C2	336	2
D3ZC84;A0A0G2K2C7	2540;2547	S	1	Ubiquitin specific peptidase 9, X chromosome (Predicted) OS=Rattus norvegicus OX=10116 GN=Usp9x PE=1 SV=1;Ubiquitin-specific peptidase 9, X-linked OS=Rattus norvegicus OX=10116 GN=Usp9x PE=1 SV=1	Usp9x	TGQRAQENYEGSEEVSPPQTKDQ________	0.331014	NA	0.345756	0.155564	-0.0579432	NA	0.0321668	NA	0.00016804	0.236143	0.579189	NA	D3ZC84_S_1	D3ZC84	2540	2
D3ZC84;A0A0G2K2C7	2443;2443	S	1	Ubiquitin specific peptidase 9, X chromosome (Predicted) OS=Rattus norvegicus OX=10116 GN=Usp9x PE=1 SV=1;Ubiquitin-specific peptidase 9, X-linked OS=Rattus norvegicus OX=10116 GN=Usp9x PE=1 SV=1	Usp9x	RRPYTGNPQYTYNNWSPPVQSNETSNGYFLE	-0.574328	-0.356984	-0.294031	0.111012	-0.0228424	0.0895982	0.831302	0.613873	0.799758	0.337427	0.734732	0.537462	D3ZC84_S_1	D3ZC84	2443	3
A0A0G2K2D6;D3ZQL7	36;19	S	1	Tubulin polymerization-promoting protein OS=Rattus norvegicus OX=10116 GN=Tppp PE=1 SV=1;Similar to 25 kDa brain-specific protein (P25-alpha) (Predicted), isoform CRA_a OS=Rattus norvegicus OX=10116 GN=Tppp PE=1 SV=1	Tppp	SKAKPTKAANKTPPKSPGDPAKAAKRLSLES	NA	NA	NA	0.362851	0.0744759	NA	NA	NA	NA	0.189292	0.350522	NA	A0A0G2K2D6_S_1	A0A0G2K2D6	36	2
A0A0G2K2D6;D3ZQL7	175;158	S	1	Tubulin polymerization-promoting protein OS=Rattus norvegicus OX=10116 GN=Tppp PE=1 SV=1;Similar to 25 kDa brain-specific protein (P25-alpha) (Predicted), isoform CRA_a OS=Rattus norvegicus OX=10116 GN=Tppp PE=1 SV=1	Tppp	IEGRAPVISGVTKAVSSPTVSRLTDTSKFTG	0.0604679	0.18243	NA	0.248792	0.0303376	0.0878915	0.633318	0.452742	NA	0.0969617	0.81539	0.938876	A0A0G2K2D6_S_1	A0A0G2K2D6	175	2
A0A0G2K2D6;D3ZQL7	48;31	S	1	Tubulin polymerization-promoting protein OS=Rattus norvegicus OX=10116 GN=Tppp PE=1 SV=1;Similar to 25 kDa brain-specific protein (P25-alpha) (Predicted), isoform CRA_a OS=Rattus norvegicus OX=10116 GN=Tppp PE=1 SV=1	Tppp	PPKSPGDPAKAAKRLSLESEGANEGAAAAPE	NA	0.604403	-0.351422	NA	-0.476862	-0.366874	NA	0.147163	0.785114	NA	0.247191	0.0245676	A0A0G2K2D6_S_1	A0A0G2K2D6	48	3
A0A0G2K2G1;D4A9M4	176;176	S	1	Periphilin 1 OS=Rattus norvegicus OX=10116 GN=Pphln1 PE=1 SV=1;Periphilin 1 OS=Rattus norvegicus OX=10116 GN=Pphln1 PE=1 SV=1	Pphln1	RDRSPHKRDAPFFRESPVGRKDSPHSRSGSS	NA	NA	NA	NA	0.279338	NA	NA	NA	NA	NA	0.0536776	NA	A0A0G2K2G1_S_1	A0A0G2K2G1	176	2
A0A0G2K2G7;D4AC12	615;654	S	1	Ankyrin repeat and sterile alpha motif domain-containing 1A OS=Rattus norvegicus OX=10116 GN=Anks1a PE=1 SV=1;Ankyrin repeat and SAM domain containing 1 (Predicted) OS=Rattus norvegicus OX=10116 GN=Anks1a PE=1 SV=1	Anks1a	LSNCSIGKKRLEKSPSFASEWDEIEKIMSSI	NA	0.779568	0.325946	NA	0.163276	-0.416264	NA	5.79676e-08	0.0534041	NA	0.499763	0.00186524	A0A0G2K2G7_S_1	A0A0G2K2G7	615	2
A0A0G2K2G7;D4AC12	599;638	S	1	Ankyrin repeat and sterile alpha motif domain-containing 1A OS=Rattus norvegicus OX=10116 GN=Anks1a PE=1 SV=1;Ankyrin repeat and SAM domain containing 1 (Predicted) OS=Rattus norvegicus OX=10116 GN=Anks1a PE=1 SV=1	Anks1a	TCSPTEDTTMGSRSESLSNCSIGKKRLEKSP	0.0533128	-0.0995359	0.181675	NA	0.425938	0.551766	0.836793	0.208223	0.504086	NA	0.331711	7.53505e-05	A0A0G2K2G7_S_1	A0A0G2K2G7	599	2
A0A0G2K2I6;F1LSM8	164;166	S	1	Dedicator of cytokinesis protein 9 OS=Rattus norvegicus OX=10116 GN=Dock9 PE=1 SV=1;Dedicator of cytokinesis protein 9 OS=Rattus norvegicus OX=10116 GN=Dock9 PE=1 SV=2	Dock9	VYEVDEEADKDEDAASLGSQKGGITKHGWLY	-0.129101	-0.141929	-0.114431	-0.278792	-0.23568	0.0121733	0.988737	0.269516	0.101447	0.255336	0.230606	0.826747	F1LSM8_S_1	F1LSM8	166	4
D3ZVL1;D3ZHI1;A0A0G2KA58;A0A0G2K2J9	509;531;533;542	S	1	MIA SH3 domain ER export factor 2 OS=Rattus norvegicus OX=10116 GN=Mia2 PE=1 SV=2;MIA SH3 domain ER export factor 2 OS=Rattus norvegicus OX=10116 GN=Mia2 PE=1 SV=2;MIA SH3 domain ER export factor 2 OS=Rattus norvegicus OX=10116 GN=Mia2 PE=1 SV=1;MIA SH3 do	Mia2	PSPLGRPPSETRAFLSPPTLLEGPLRLSPLL	NA	NA	-0.355439	0.176182	NA	0.0816008	NA	NA	0.876099	0.045758	NA	0.274705	D3ZVL1_S_1	D3ZVL1	509	2
D3ZVL1;D3ZHI1;A0A0G2KA58;A0A0G2K2J9;A0A0G2JXM0	568;590;592;601;549	S	1	MIA SH3 domain ER export factor 2 OS=Rattus norvegicus OX=10116 GN=Mia2 PE=1 SV=2;MIA SH3 domain ER export factor 2 OS=Rattus norvegicus OX=10116 GN=Mia2 PE=1 SV=2;MIA SH3 domain ER export factor 2 OS=Rattus norvegicus OX=10116 GN=Mia2 PE=1 SV=1;MIA SH3 do	Mia2	DRLSDAPRAPSDRSLSPPWEQERRMTAHPPP	0.465675	0.1738	0.260028	0.0356081	-0.235288	-0.0785851	0.00630965	0.272301	0.00015434	0.796722	0.144005	0.51851	D3ZVL1_S_1	D3ZVL1	568	3
D3ZVL1;D3ZHI1;A0A0G2KA58;A0A0G2K2J9;A0A0G2JXM0	649;671;673;682;630	S	1	MIA SH3 domain ER export factor 2 OS=Rattus norvegicus OX=10116 GN=Mia2 PE=1 SV=2;MIA SH3 domain ER export factor 2 OS=Rattus norvegicus OX=10116 GN=Mia2 PE=1 SV=2;MIA SH3 domain ER export factor 2 OS=Rattus norvegicus OX=10116 GN=Mia2 PE=1 SV=1;MIA SH3 do	Mia2	RNDTKDNLGNSNVPDSPHPTESEAAGRGFIP	0.897539	1.31806	1.38949	-0.40213	-0.51314	-0.510125	1.31841e-09	8.20458e-08	1.8855e-10	0.000226644	0.0433893	0.000268608	D3ZVL1_S_1	D3ZVL1	649	3
D3ZVL1;D3ZHI1;A0A0G2KA58;A0A0G2K2J9;A0A0G2JXM0	618;640;642;651;599	S	1	MIA SH3 domain ER export factor 2 OS=Rattus norvegicus OX=10116 GN=Mia2 PE=1 SV=2;MIA SH3 domain ER export factor 2 OS=Rattus norvegicus OX=10116 GN=Mia2 PE=1 SV=2;MIA SH3 domain ER export factor 2 OS=Rattus norvegicus OX=10116 GN=Mia2 PE=1 SV=1;MIA SH3 do	Mia2	GRLSGPAELRSYNMPSLDKVDGPVSSEMESS	-0.154992	NA	NA	NA	NA	NA	0.686191	NA	NA	NA	NA	NA	D3ZVL1_S_1	D3ZVL1	618	3
Q62915;A0A0G2K2L8	51;51	S	1	Peripheral plasma membrane protein CASK OS=Rattus norvegicus OX=10116 GN=Cask PE=1 SV=1;Peripheral plasma membrane protein CASK-like OS=Rattus norvegicus OX=10116 GN=LOC100910506 PE=1 SV=1	Cask	QQFAVKIVDVAKFTSSPGLSTEDLKREASIC	NA	-0.407008	-0.342241	NA	NA	-0.0516988	NA	0.114391	0.461031	NA	NA	0.482561	Q62915_S_1	Q62915	51	2
A0A0G2K2M9	1271	S	1	Serine/arginine repetitive matrix 2 OS=Rattus norvegicus OX=10116 GN=Srrm2 PE=1 SV=1	Srrm2	AEIPAVASCWVGPQVSPEHKELSHSPPRDNS	-0.627734	0.0326096	-0.486673	0.149856	-0.259539	-0.0432081	0.858834	0.893741	0.857993	0.0151402	0.412197	0.881245	A0A0G2K2M9_S_1	A0A0G2K2M9	1271	2
A0A0G2K2M9	1153	S	1	Serine/arginine repetitive matrix 2 OS=Rattus norvegicus OX=10116 GN=Srrm2 PE=1 SV=1	Srrm2	IEEDVASSCVLRDKFSPTQDRPESSTVLKDT	-0.0242542	0.255027	NA	-0.193019	0.0559254	NA	0.981408	0.0116317	NA	0.287189	0.941619	NA	A0A0G2K2M9_S_1	A0A0G2K2M9	1153	2
A0A0G2K2M9	1278	S	1	Serine/arginine repetitive matrix 2 OS=Rattus norvegicus OX=10116 GN=Srrm2 PE=1 SV=1	Srrm2	SCWVGPQVSPEHKELSHSPPRDNSFESLEFR	-0.255811	-0.228402	NA	-0.0883575	-0.130101	-0.761343	0.171811	0.347209	NA	0.45273	0.255772	0.470682	A0A0G2K2M9_S_1	A0A0G2K2M9	1278	3
A0A0G2K2M9	1380	S	1	Serine/arginine repetitive matrix 2 OS=Rattus norvegicus OX=10116 GN=Srrm2 PE=1 SV=1	Srrm2	LETVQQRTPSRERSSSVSSPELKDGLPRTPS	0.518148	0.540695	NA	0.0296336	0.0178388	NA	0.000455305	0.00173798	NA	0.980139	0.990721	NA	A0A0G2K2M9_S_1	A0A0G2K2M9	1380	2
A0A0G2K2M9	1040	S	1	Serine/arginine repetitive matrix 2 OS=Rattus norvegicus OX=10116 GN=Srrm2 PE=1 SV=1	Srrm2	FVQQKGQSQTWPDTSSPEVRQMHLESPSLQS	NA	0.0501038	NA	NA	-0.0209475	0.0737942	NA	0.485449	NA	NA	0.835723	0.439083	A0A0G2K2M9_S_1	A0A0G2K2M9	1040	2
A0A0G2K2M9	1196	S	1	Serine/arginine repetitive matrix 2 OS=Rattus norvegicus OX=10116 GN=Srrm2 PE=1 SV=1	Srrm2	SPPGTRDQKILLPNSSQDELMEVEKSEQPLS	2.32304	2.21971	1.74386	-0.345869	-0.57049	NA	1.054e-12	7.63244e-13	2.67379e-13	0.0110071	0.00145861	NA	A0A0G2K2M9_S_1	A0A0G2K2M9	1196	2
A0A0G2K2M9	1218	S	1	Serine/arginine repetitive matrix 2 OS=Rattus norvegicus OX=10116 GN=Srrm2 PE=1 SV=1	Srrm2	VEKSEQPLSQVLPTLSPEHKEMSASNFESSP	-0.276334	-0.0436792	0.073408	-0.0509906	-0.211874	0.228843	0.858222	0.745388	0.0667129	0.676275	0.358592	0.576023	A0A0G2K2M9_S_1	A0A0G2K2M9	1218	2
A0A0G2K2M9	2079	S	1	Serine/arginine repetitive matrix 2 OS=Rattus norvegicus OX=10116 GN=Srrm2 PE=1 SV=1	Srrm2	ALSSSRMSCFSRPSMSPTPLDRCRSPGMLEP	0.192285	0.266311	0.0829531	0.0727979	0.143643	-0.0170749	0.748039	0.238248	0.177825	0.984476	0.951405	0.927297	A0A0G2K2M9_S_1	A0A0G2K2M9	2079	2
A0A0G2K2M9	2407	S	1	Serine/arginine repetitive matrix 2 OS=Rattus norvegicus OX=10116 GN=Srrm2 PE=1 SV=1	Srrm2	APSQSLLPPAQDRPRSPVPSAFSDQSRSIAQ	0.43623	NA	NA	-0.0976772	NA	NA	0.0266647	NA	NA	0.713557	NA	NA	A0A0G2K2M9_S_1	A0A0G2K2M9	2407	2
A0A0G2K2M9	1306	S	1	Serine/arginine repetitive matrix 2 OS=Rattus norvegicus OX=10116 GN=Srrm2 PE=1 SV=1	Srrm2	EFRNSGPVLEVNTDFSPEVKEELNGPFLNQT	0.11763	-0.0247072	0.482554	0.306142	-0.0358355	0.319327	0.733784	0.160051	0.0920271	0.836405	0.798035	0.13385	A0A0G2K2M9_S_1	A0A0G2K2M9	1306	2
A0A0G2K2M9	1050	S	1	Serine/arginine repetitive matrix 2 OS=Rattus norvegicus OX=10116 GN=Srrm2 PE=1 SV=1	Srrm2	WPDTSSPEVRQMHLESPSLQSKSQTSPKGGL	NA	0.451186	NA	NA	0.108534	NA	NA	0.0160294	NA	NA	0.420744	NA	A0A0G2K2M9_S_1	A0A0G2K2M9	1050	3
A0A0G2K2M9	772	S	1	Serine/arginine repetitive matrix 2 OS=Rattus norvegicus OX=10116 GN=Srrm2 PE=1 SV=1	Srrm2	RSLSSPRSKAKSLRRSLSGSSPCPKQKSQTP	NA	NA	-0.0835699	0.126852	NA	0.263137	NA	NA	0.492229	0.773025	NA	0.121422	A0A0G2K2M9_S_1	A0A0G2K2M9	772	2
A0A0G2K2M9	1341	S	1	Serine/arginine repetitive matrix 2 OS=Rattus norvegicus OX=10116 GN=Srrm2 PE=1 SV=1	Srrm2	SLDMKEQSTRSSRRSSSELSPEIVEKVGIFS	0.159735	-0.0508354	-0.149784	0.0855688	0.0349629	-0.462215	0.875898	0.285769	0.206429	0.598049	0.832686	4.7903e-05	A0A0G2K2M9_S_1	A0A0G2K2M9	1341	2
A0A0G2K2M9	2538	S	1	Serine/arginine repetitive matrix 2 OS=Rattus norvegicus OX=10116 GN=Srrm2 PE=1 SV=1	Srrm2	SSLPAQPEVALKRVPSPTPVPKEAVREGRPQ	-0.0638153	-0.00735055	-0.0125129	-0.023566	0.0074562	0.0242016	0.259888	0.603999	0.839087	0.832964	0.520779	0.964405	A0A0G2K2M9_S_1	A0A0G2K2M9	2538	2
A0A0G2K2M9	1498	S	1	Serine/arginine repetitive matrix 2 OS=Rattus norvegicus OX=10116 GN=Srrm2 PE=1 SV=1	Srrm2	EQKTLTRTSPGQRSRSGSSQELDGKPSVSPQ	0.38416	NA	NA	NA	NA	NA	0.736897	NA	NA	NA	NA	NA	A0A0G2K2M9_S_1	A0A0G2K2M9	1498	3
A0A0G2K2M9	1500	S	1	Serine/arginine repetitive matrix 2 OS=Rattus norvegicus OX=10116 GN=Srrm2 PE=1 SV=1	Srrm2	KTLTRTSPGQRSRSGSSQELDGKPSVSPQER	NA	NA	-0.0483293	0.0272988	NA	-0.406766	NA	NA	0.670914	0.701882	NA	0.0782648	A0A0G2K2M9_S_1	A0A0G2K2M9	1500	2
A0A0G2K2M9	2651	S	1	Serine/arginine repetitive matrix 2 OS=Rattus norvegicus OX=10116 GN=Srrm2 PE=1 SV=1	Srrm2	RKPIDSLRDSRSLSYSPVERRQPSPQPSPRD	-0.495293	-0.352851	-0.206884	-0.134121	0.167882	0.180595	0.0184528	0.0112989	0.00327455	0.493471	0.998693	0.956713	A0A0G2K2M9_S_1	A0A0G2K2M9	2651	2
A0A0G2K2M9	2354	S	1	Serine/arginine repetitive matrix 2 OS=Rattus norvegicus OX=10116 GN=Srrm2 PE=1 SV=1	Srrm2	PRVPLSAYERVSGRTSPLLLDRARSRTPPSA	NA	NA	0.106437	NA	0.0985129	-0.133437	NA	NA	0.771442	NA	0.665695	0.328985	A0A0G2K2M9_S_1	A0A0G2K2M9	2354	2
A0A0G2K2M9	1362	S	1	Serine/arginine repetitive matrix 2 OS=Rattus norvegicus OX=10116 GN=Srrm2 PE=1 SV=1	Srrm2	EIVEKVGIFSSQSVSSPLLETVQQRTPSRER	NA	0.110338	-0.541318	NA	NA	0.516563	NA	0.379963	0.483897	NA	NA	0.0327466	A0A0G2K2M9_S_1	A0A0G2K2M9	1362	2
F1M4A0;A0A0G2K2P5	1602;1614	S	1	Tight junction protein 1 (Predicted) OS=Rattus norvegicus OX=10116 GN=Tjp1 PE=1 SV=2;Tight junction protein ZO-1 OS=Rattus norvegicus OX=10116 GN=Tjp1 PE=1 SV=1	Tjp1	YQINNISTMPKAVPVSPSAVEEDEDEDGHTV	-0.216951	-0.178986	0.005277	-0.0350517	-0.0554199	0.129879	0.422396	0.231395	0.891636	0.674623	0.818973	0.193055	F1M4A0_S_1	F1M4A0	1602	3
F1M4A0;A0A0G2K2P5	113;125	S	1	Tight junction protein 1 (Predicted) OS=Rattus norvegicus OX=10116 GN=Tjp1 PE=1 SV=2;Tight junction protein ZO-1 OS=Rattus norvegicus OX=10116 GN=Tjp1 PE=1 SV=1	Tjp1	KKVQIPVSHPDPDPVSDNEDDSYDEDVHDPR	0.0574685	0.282948	-0.00338517	0.00414403	0.248589	0.0231819	0.844429	0.0273461	0.589131	0.889148	0.281658	0.984909	F1M4A0_S_1	F1M4A0	113	3
F1M4A0;A0A0G2K2P5	605;617	S	1	Tight junction protein 1 (Predicted) OS=Rattus norvegicus OX=10116 GN=Tjp1 PE=1 SV=2;Tight junction protein ZO-1 OS=Rattus norvegicus OX=10116 GN=Tjp1 PE=1 SV=1	Tjp1	WRFRGLRSSKRNLRKSREDLSAQPVQTKFPA	NA	0.160079	-0.116919	-0.136922	0.165192	0.0134017	NA	0.233508	0.0897892	0.308125	0.317437	0.936332	F1M4A0_S_1	F1M4A0	605	2
A0A0G2K2R0;D3ZU85	548;548	S	1	FERM_C domain-containing protein OS=Rattus norvegicus OX=10116 PE=1 SV=1;FERM_C domain-containing protein OS=Rattus norvegicus OX=10116 PE=1 SV=3		QRQRAAGALGSASSGSMPNLAARSGAASAGG	NA	0.0918324	NA	0.0592288	NA	NA	NA	0.577192	NA	0.299419	NA	NA	A0A0G2K2R0_S_1	A0A0G2K2R0	548	3
A0A0G2K2R0;D3ZU85	475;475	S	1	FERM_C domain-containing protein OS=Rattus norvegicus OX=10116 PE=1 SV=1;FERM_C domain-containing protein OS=Rattus norvegicus OX=10116 PE=1 SV=3		LESQGKLLGSENDTGSPDFYTPRTRSSNGSD	NA	0.158648	NA	NA	0.106427	NA	NA	0.961826	NA	NA	0.731755	NA	A0A0G2K2R0_S_1	A0A0G2K2R0	475	2
A0A0G2K2R0;D3ZU85	364;364	S	1	FERM_C domain-containing protein OS=Rattus norvegicus OX=10116 PE=1 SV=1;FERM_C domain-containing protein OS=Rattus norvegicus OX=10116 PE=1 SV=3		DYDKSPLKPKMWSESSLDEPYEKVKKRSSHG	1.33791	0.665536	0.762015	-0.625682	NA	0.040302	0.000226042	3.43862e-07	6.18315e-06	0.0461257	NA	0.49654	A0A0G2K2R0_S_1	A0A0G2K2R0	364	2
A0A0G2K2R0;D3ZU85	418;418	S	1	FERM_C domain-containing protein OS=Rattus norvegicus OX=10116 PE=1 SV=1;FERM_C domain-containing protein OS=Rattus norvegicus OX=10116 PE=1 SV=3		QNSPIRSLPHWNSQSSMPSTPDLRVRSPHYV	-0.58792	NA	NA	0.122831	NA	NA	0.958962	NA	NA	0.198208	NA	NA	A0A0G2K2R0_S_1	A0A0G2K2R0	418	3
A0A0G2K2R0;D3ZU85	81;81	S	1	FERM_C domain-containing protein OS=Rattus norvegicus OX=10116 PE=1 SV=1;FERM_C domain-containing protein OS=Rattus norvegicus OX=10116 PE=1 SV=3		YLDRKQSKSKIHAARSLSEIAIDLTETGTLK	-0.37804	-0.153346	NA	0.245174	-0.148194	0.240993	0.0271614	0.72145	NA	0.356361	0.65154	0.02203	A0A0G2K2R0_S_1	A0A0G2K2R0	81	2
A0A0G2K2R0;D3ZU85	83;83	S	1	FERM_C domain-containing protein OS=Rattus norvegicus OX=10116 PE=1 SV=1;FERM_C domain-containing protein OS=Rattus norvegicus OX=10116 PE=1 SV=3		DRKQSKSKIHAARSLSEIAIDLTETGTLKTS	NA	0.1064	NA	0.123605	NA	NA	NA	0.801953	NA	0.449501	NA	NA	A0A0G2K2R0_S_1	A0A0G2K2R0	83	2
A0A0G2K2R0;D3ZU85	442;442	S	1	FERM_C domain-containing protein OS=Rattus norvegicus OX=10116 PE=1 SV=1;FERM_C domain-containing protein OS=Rattus norvegicus OX=10116 PE=1 SV=3		VRSPHYVHSTRSVDISPTRLHSLALHFRHRS	-0.208862	-0.263792	-0.263945	0.0691383	-0.0260896	-0.0344708	0.0232341	0.00420226	3.84019e-06	0.540631	0.966955	0.412999	A0A0G2K2R0_S_1	A0A0G2K2R0	442	2
A0A0G2K2R0;D3ZU85	353;353	S	1	FERM_C domain-containing protein OS=Rattus norvegicus OX=10116 PE=1 SV=1;FERM_C domain-containing protein OS=Rattus norvegicus OX=10116 PE=1 SV=3		EGLRQMHYHRTDYDKSPLKPKMWSESSLDEP	NA	NA	NA	-0.0513163	NA	NA	NA	NA	NA	0.987598	NA	NA	A0A0G2K2R0_S_1	A0A0G2K2R0	353	2
A0A0G2K2R0;D3ZU85	617;617	S	1	FERM_C domain-containing protein OS=Rattus norvegicus OX=10116 PE=1 SV=1;FERM_C domain-containing protein OS=Rattus norvegicus OX=10116 PE=1 SV=3		QEGHYSVKAQFKTSNSYTAGGLFKESWRGGG	-0.660291	0.16922	0.00957258	0.111902	0.122122	-0.10011	0.28951	0.645914	0.620355	0.939397	0.230589	0.723182	A0A0G2K2R0_S_1	A0A0G2K2R0	617	2
A0A0G2K2R0;D3ZU85	429;429	S	1	FERM_C domain-containing protein OS=Rattus norvegicus OX=10116 PE=1 SV=1;FERM_C domain-containing protein OS=Rattus norvegicus OX=10116 PE=1 SV=3		NSQSSMPSTPDLRVRSPHYVHSTRSVDISPT	-0.246202	0.460601	-0.634547	0.439389	0.301011	0.0234704	0.452181	0.0184377	0.399666	0.0225481	0.108231	0.722611	A0A0G2K2R0_S_1	A0A0G2K2R0	429	2
Q5PQL5;A0A0G2K2U0;A0A0G2JZJ5	417;417;441	S	1	Phosphatidylserine synthase 1 OS=Rattus norvegicus OX=10116 GN=Ptdss1 PE=2 SV=1;Phosphatidylserine synthase 1 OS=Rattus norvegicus OX=10116 GN=Ptdss1 PE=1 SV=1;Phosphatidylserine synthase 1 OS=Rattus norvegicus OX=10116 GN=Ptdss1 PE=1 SV=1	Ptdss1	MVWYAEHYGHREKTYSECEDGTYSPEISWYH	0.112652	NA	0.759995	0.0286979	NA	NA	0.677582	NA	2.39329e-07	0.978051	NA	NA	Q5PQL5_S_1	Q5PQL5	417	3
D3ZU27;A0A0G2K2V3	915;1040	S	1	Ubiquitin specific protease 31 (Predicted) OS=Rattus norvegicus OX=10116 GN=Usp31 PE=3 SV=1;Ubiquitin-specific peptidase 31 OS=Rattus norvegicus OX=10116 GN=Usp31 PE=3 SV=1	Usp31	SDRASVTSTSTSKPSSPRVNQARAGDSRVDG	NA	0.256323	0.0972592	NA	0.257105	0.29897	NA	0.207176	0.825278	NA	0.963792	0.0492274	D3ZU27_S_1	D3ZU27	915	2
D3ZU27;A0A0G2K2V3	958;1083	S	1	Ubiquitin specific protease 31 (Predicted) OS=Rattus norvegicus OX=10116 GN=Usp31 PE=3 SV=1;Ubiquitin-specific peptidase 31 OS=Rattus norvegicus OX=10116 GN=Usp31 PE=3 SV=1	Usp31	SPSTSVRSGLKRDSKSEDKGLSFFKSALRQK	0.359898	0.508747	0.284269	-0.485979	-0.217712	-0.456949	0.0108568	0.00166253	0.125227	0.423246	0.233023	0.0522631	D3ZU27_S_1	D3ZU27	958	3
A0A0G2K2V4;Q5U2P5	330;330	S	1	C2CD2-like OS=Rattus norvegicus OX=10116 GN=C2cd2l PE=1 SV=1;C2CD2-like OS=Rattus norvegicus OX=10116 GN=C2cd2l PE=1 SV=1	C2cd2l	DNPMQQKWTKPTRAGSEVEWAEDLALDLGPQ	-0.570923	-0.276309	1.2579	0.0282698	-0.266282	0.0150654	0.234257	0.138974	3.91669e-05	0.906115	0.817739	0.590594	Q5U2P5_S_1	Q5U2P5	330	2
A0A0G2K2V4	471	S	1	C2CD2-like OS=Rattus norvegicus OX=10116 GN=C2cd2l PE=1 SV=1	C2cd2l	PRVDGKLADSPSRSPSKVEVTEKMTTVLSES	0.0406882	0.384131	NA	NA	NA	NA	0.742361	0.819345	NA	NA	NA	NA	A0A0G2K2V4_S_1	A0A0G2K2V4	471	2
A0A0G2K2V4;Q5U2P5	620;619	S	1	C2CD2-like OS=Rattus norvegicus OX=10116 GN=C2cd2l PE=1 SV=1;C2CD2-like OS=Rattus norvegicus OX=10116 GN=C2cd2l PE=1 SV=1	C2cd2l	TRSDISERPSVDDVESETGSTGALETRSLKD	0.910703	0.649476	0.322217	-0.136209	-0.410807	-0.451265	2.23805e-08	0.000148554	0.0838316	0.0279624	0.0195676	0.0726035	Q5U2P5_S_1	Q5U2P5	619	3
A0A0G2K2V4;Q5U2P5	624;623	S	1	C2CD2-like OS=Rattus norvegicus OX=10116 GN=C2cd2l PE=1 SV=1;C2CD2-like OS=Rattus norvegicus OX=10116 GN=C2cd2l PE=1 SV=1	C2cd2l	ISERPSVDDVESETGSTGALETRSLKDHKDN;ISERPSVDDVESETGSTGALETRSLKDHKVS	0.630811	0.729149	0.649862	-0.162155	-0.120441	-0.363729	1.27617e-06	7.58888e-08	6.4119e-05	0.036947	0.14751	0.00410848	Q5U2P5_S_1	Q5U2P5	623	2
A0A0G2K2V4;Q5U2P5	396;396	S	1	C2CD2-like OS=Rattus norvegicus OX=10116 GN=C2cd2l PE=1 SV=1;C2CD2-like OS=Rattus norvegicus OX=10116 GN=C2cd2l PE=1 SV=1	C2cd2l	RRQVCPLTPGPGKSLSPAAIVTVELHYEQGS	-0.975653	-0.142419	-0.153057	0.0455826	-0.260592	-0.0950212	0.141267	0.714167	0.991914	0.788302	0.379061	0.171836	Q5U2P5_S_1	Q5U2P5	396	3
A0A0G2K2V4;Q5U2P5	411;411	S	1	C2CD2-like OS=Rattus norvegicus OX=10116 GN=C2cd2l PE=1 SV=1;C2CD2-like OS=Rattus norvegicus OX=10116 GN=C2cd2l PE=1 SV=1	C2cd2l	SPAAIVTVELHYEQGSPRNLGTPTSSTPRPS	-0.975861	-0.302678	-1.16281	0.209723	-0.496452	0.584022	0.00438531	0.188362	5.63448e-05	0.0952264	0.224134	0.00769393	Q5U2P5_S_1	Q5U2P5	411	2
A0A0G2K2V4;Q5U2P5	374;374	S	1	C2CD2-like OS=Rattus norvegicus OX=10116 GN=C2cd2l PE=1 SV=1;C2CD2-like OS=Rattus norvegicus OX=10116 GN=C2cd2l PE=1 SV=1	C2cd2l	CGDAELLGQATLPVGSPSKPLSRRQVCPLTP	-0.890855	0.0216058	-0.771835	0.0630054	-0.459246	-0.16171	0.454692	0.414121	0.308916	0.232276	0.274482	0.676326	Q5U2P5_S_1	Q5U2P5	374	3
A0A0G2K2X9;A0A0G2K997;Q9WTN5	602;652;800	S	1	Two pore calcium channel protein 1 OS=Rattus norvegicus OX=10116 GN=Tpcn1 PE=1 SV=1;Two pore calcium channel protein 1 OS=Rattus norvegicus OX=10116 GN=Tpcn1 PE=1 SV=1;Two pore calcium channel protein 1 OS=Rattus norvegicus OX=10116 GN=Tpcn1 PE=1 SV=2	Tpcn1	HAREQEQQQLRGSAPSPAAQQTPGSRQRSQT	NA	-0.371545	-0.0537448	-0.0988077	-0.298029	0.438685	NA	0.0605683	0.0473978	0.623609	0.71757	0.447411	A0A0G2K2X9_S_1	A0A0G2K2X9	602	2
A0A0G2K2Y2;D4A7Z8;A0A1W2Q671	62;62;62	S	1	WNK lysine deficient protein kinase 3 OS=Rattus norvegicus OX=10116 GN=Wnk3 PE=4 SV=1;RCG38922 OS=Rattus norvegicus OX=10116 GN=Wnk3 PE=4 SV=2;WNK lysine deficient protein kinase 3 (Fragment) OS=Rattus norvegicus OX=10116 GN=Wnk3 PE=4 SV=1	Wnk3	SASGETIERKRFFRKSVEMTEDDKVAQSSRR	NA	0.30592	0.101752	NA	0.00559667	-0.274098	NA	0.00459919	0.292634	NA	0.969564	0.0409609	A0A0G2K2Y2_S_1	A0A0G2K2Y2	62	2
D3ZET9;A0A0G2K315	253;253	S	1	Centrosomal protein of 170 kDa-like OS=Rattus norvegicus OX=10116 GN=LOC100909664 PE=1 SV=2;CEP170_C domain-containing protein OS=Rattus norvegicus OX=10116 GN=Cep170 PE=1 SV=1	LOC100909664	NPPQMVWERAEEDSKSIQSDAPVYLRRLKGN	-0.0162614	0.117017	NA	-0.278259	-0.0834933	NA	0.923109	0.190497	NA	0.255866	0.922024	NA	D3ZET9_S_1	D3ZET9	253	2
D3ZET9;A0A0G2K315	256;256	S	1	Centrosomal protein of 170 kDa-like OS=Rattus norvegicus OX=10116 GN=LOC100909664 PE=1 SV=2;CEP170_C domain-containing protein OS=Rattus norvegicus OX=10116 GN=Cep170 PE=1 SV=1	LOC100909664	QMVWERAEEDSKSIQSDAPVYLRRLKGNKHD	-0.0001375	0.239812	0.139363	-0.120062	-0.0794008	-0.0610075	0.619466	0.00513965	0.810887	0.520324	0.342075	0.374726	D3ZET9_S_1	D3ZET9	256	2
D3ZET9;A0A0G2K315	454;454	S	1	Centrosomal protein of 170 kDa-like OS=Rattus norvegicus OX=10116 GN=LOC100909664 PE=1 SV=2;CEP170_C domain-containing protein OS=Rattus norvegicus OX=10116 GN=Cep170 PE=1 SV=1	LOC100909664	QATSASSEKDNDDDQSDKGTYTIELENPNSE	-0.0489248	-0.292516	NA	0.0633795	0.110905	NA	0.531434	0.0467226	NA	0.823649	0.117526	NA	D3ZET9_S_1	D3ZET9	454	4
D3ZET9;A0A0G2K315	832;832	S	1	Centrosomal protein of 170 kDa-like OS=Rattus norvegicus OX=10116 GN=LOC100909664 PE=1 SV=2;CEP170_C domain-containing protein OS=Rattus norvegicus OX=10116 GN=Cep170 PE=1 SV=1	LOC100909664	ALALTSASRLRERSDSLDTDSSMDTTLILKD	1.17502	0.439878	0.472276	-0.0921973	-0.303314	0.449386	7.32796e-05	1.75688e-05	0.000146685	0.297009	0.431965	4.38851e-06	D3ZET9_S_1	D3ZET9	832	2
D3ZET9;A0A0G2K315	968;968	S	1	Centrosomal protein of 170 kDa-like OS=Rattus norvegicus OX=10116 GN=LOC100909664 PE=1 SV=2;CEP170_C domain-containing protein OS=Rattus norvegicus OX=10116 GN=Cep170 PE=1 SV=1	LOC100909664	DGRKFVQSSGRIRQPSIDLTDDDQTSSVPHS	NA	0.105948	NA	NA	NA	0.0287652	NA	0.681335	NA	NA	NA	0.570554	D3ZET9_S_1	D3ZET9	968	4
D3ZET9;A0A0G2K315	789;789	S	1	Centrosomal protein of 170 kDa-like OS=Rattus norvegicus OX=10116 GN=LOC100909664 PE=1 SV=2;CEP170_C domain-containing protein OS=Rattus norvegicus OX=10116 GN=Cep170 PE=1 SV=1	LOC100909664	KGDKKESSKSLVRQGSFTIDKPSSNIPIELI	-1.03127	0.528428	-0.518533	NA	NA	0.25927	0.465094	0.00237501	0.866291	NA	NA	0.216385	D3ZET9_S_1	D3ZET9	789	3
D3ZET9;A0A0G2K315	403;403	S	1	Centrosomal protein of 170 kDa-like OS=Rattus norvegicus OX=10116 GN=LOC100909664 PE=1 SV=2;CEP170_C domain-containing protein OS=Rattus norvegicus OX=10116 GN=Cep170 PE=1 SV=1	LOC100909664	RGGHGVPHGKLLKQKSEEPSVSLPFLQTALL	NA	1.17521	0.171562	NA	NA	NA	NA	3.12089e-07	0.056869	NA	NA	NA	D3ZET9_S_1	D3ZET9	403	3
A0A0G2K326;D4AB55;G3V9H1;O08774	202;850;850;850	S	1	Regulator of G-protein signaling 12, isoform CRA_b OS=Rattus norvegicus OX=10116 GN=Rgs12 PE=1 SV=1;Regulator of G-protein-signaling 12 OS=Rattus norvegicus OX=10116 GN=Rgs12 PE=1 SV=3;Regulator of G-protein signaling 12, isoform CRA_c OS=Rattus norvegicus	Rgs12	EVEGRTLPDSQQVPSSPASKHSISSDHSNVS	0.0193467	0.123536	-0.115607	-0.129924	-0.0899975	0.0774508	0.824327	0.0211155	0.00534196	0.0647355	0.230589	0.0485301	D4AB55_S_1	D4AB55	850	2
A0A0G2K336;A0A0H2UHZ1;P47863	317;199;276	S	1	Aquaporin-4 OS=Rattus norvegicus OX=10116 GN=Aqp4 PE=1 SV=1;Aquaporin-4 OS=Rattus norvegicus OX=10116 GN=Aqp4 PE=1 SV=1;Aquaporin-4 OS=Rattus norvegicus OX=10116 GN=Aqp4 PE=1 SV=1	Aqp4	RLKEAFSKAAQQTKGSYMEVEDNRSQVETED	0.509189	-0.0357706	0.0391475	0.247347	0.0280493	0.187922	0.846399	0.384443	0.880855	0.384943	0.776713	0.704755	A0A0H2UHZ1_S_1	A0A0H2UHZ1	199	2
A0A0G2K336;A0A0H2UHZ1;P47863	326;208;285	S	1	Aquaporin-4 OS=Rattus norvegicus OX=10116 GN=Aqp4 PE=1 SV=1;Aquaporin-4 OS=Rattus norvegicus OX=10116 GN=Aqp4 PE=1 SV=1;Aquaporin-4 OS=Rattus norvegicus OX=10116 GN=Aqp4 PE=1 SV=1	Aqp4	AQQTKGSYMEVEDNRSQVETEDLILKPGVVH	-0.899092	0.0540517	-0.498336	0.0829933	-0.454227	0.518693	0.000667334	0.840367	0.0744591	0.713591	0.109617	0.853275	A0A0H2UHZ1_S_1	A0A0H2UHZ1	208	3
A0A0G2K376;Q5U317	479;434	S	1	Pre-mRNA 3'-end-processing factor FIP1 OS=Rattus norvegicus OX=10116 GN=Fip1l1 PE=1 SV=1;Pre-mRNA 3'-end-processing factor FIP1 OS=Rattus norvegicus OX=10116 GN=Fip1l1 PE=1 SV=1	Fip1l1	RERERTRERERERDHSPTPSVFNSDEERYRY	-0.113778	0.141485	-0.10706	-0.186033	0.159549	0.00153133	0.657896	0.730395	0.34512	0.859152	0.887624	0.801838	A0A0G2K376_S_1	A0A0G2K376	479	2
A0A0G2K3B0;O88900	370;370	S	1	Growth factor receptor-bound protein 14 OS=Rattus norvegicus OX=10116 GN=Grb14 PE=1 SV=1;Growth factor receptor-bound protein 14 OS=Rattus norvegicus OX=10116 GN=Grb14 PE=1 SV=1	Grb14	RSACSSQSVSPMRSVSENSLVAMDFSGQKTR	-0.100296	0.2668	-0.0704383	0.123912	0.127874	0.0987232	0.888756	0.250131	0.302916	0.329675	0.795062	0.579869	A0A0G2K3B0_S_1	A0A0G2K3B0	370	2
A0A0G2K3B8;A0A0H2UHF2;O54852	890;905;1007	S	1	Potassium voltage-gated channel subfamily H member 7 OS=Rattus norvegicus OX=10116 GN=Kcnh7 PE=1 SV=1;Potassium voltage-gated channel subfamily H member 7 OS=Rattus norvegicus OX=10116 GN=Kcnh7 PE=1 SV=1;Potassium voltage-gated channel subfamily H member 7	Kcnh7	HSWEREHARAQPEECSPSGLQRAAWGISETE	NA	-0.464922	NA	NA	-0.184709	NA	NA	0.00141999	NA	NA	0.364513	NA	A0A0G2K3B8_S_1	A0A0G2K3B8	890	2
A0A0G2K3B8;A0A0H2UHF2;O54852	1071;1086;1188	S	1	Potassium voltage-gated channel subfamily H member 7 OS=Rattus norvegicus OX=10116 GN=Kcnh7 PE=1 SV=1;Potassium voltage-gated channel subfamily H member 7 OS=Rattus norvegicus OX=10116 GN=Kcnh7 PE=1 SV=1;Potassium voltage-gated channel subfamily H member 7	Kcnh7	SSLSTVGILGLHRHVSDPGLPGK________	-0.0110508	-0.130924	0.135006	0.0583063	-0.325174	-0.515527	0.332217	0.0409038	0.727928	0.634927	0.0269725	0.00508338	A0A0G2K3B8_S_1	A0A0G2K3B8	1071	2
A0A0G2K3B8;A0A0H2UHF2;O54852	52;72;174	S	1	Potassium voltage-gated channel subfamily H member 7 OS=Rattus norvegicus OX=10116 GN=Kcnh7 PE=1 SV=1;Potassium voltage-gated channel subfamily H member 7 OS=Rattus norvegicus OX=10116 GN=Kcnh7 PE=1 SV=1;Potassium voltage-gated channel subfamily H member 7	Kcnh7	GFKFPGLRVLTYRKQSLPQEDPDVVVIDSSK	0.308206	-0.133957	NA	-0.0794625	-0.552937	NA	0.0379823	0.560473	NA	0.628985	0.0270933	NA	A0A0G2K3B8_S_1	A0A0G2K3B8	52	2
A0A0G2K3B8;A0A0H2UHF2;O54852	1018;1033;1135	S	1	Potassium voltage-gated channel subfamily H member 7 OS=Rattus norvegicus OX=10116 GN=Kcnh7 PE=1 SV=1;Potassium voltage-gated channel subfamily H member 7 OS=Rattus norvegicus OX=10116 GN=Kcnh7 PE=1 SV=1;Potassium voltage-gated channel subfamily H member 7	Kcnh7	KSKESLSSGKRLNTASEDNLTSLLKQDSDAS	0.0577985	-0.44845	-0.145116	0.373129	-0.205892	-0.350736	0.503162	4.8892e-05	0.365224	0.00782821	0.051381	0.00205907	A0A0G2K3B8_S_1	A0A0G2K3B8	1018	2
A0A0G2K3H0;F1MAG7	847;853	S	1	Protein tyrosine phosphatase, receptor type, U OS=Rattus norvegicus OX=10116 GN=Ptpru PE=4 SV=1;Protein tyrosine phosphatase, receptor type, U OS=Rattus norvegicus OX=10116 GN=Ptpru PE=4 SV=1	Ptpru	QRSSGVTEASSLLGGSPRRPCGRKGSPYHTG	NA	NA	NA	-0.0678788	NA	NA	NA	NA	NA	0.480397	NA	NA	A0A0G2K3H0_S_1	A0A0G2K3H0	847	2
A0A0G2K3H2;F1LRS2	900;908	S	1	Dedicator of cytokinesis 7 OS=Rattus norvegicus OX=10116 GN=Dock7 PE=1 SV=1;Dedicator of cytokinesis 7 OS=Rattus norvegicus OX=10116 GN=Dock7 PE=1 SV=2	Dock7	RPASLNLNRSRSLSNSNPDISGTPTSPDDEV	-0.260771	NA	NA	NA	0.558216	NA	0.0278971	NA	NA	NA	0.0813454	NA	A0A0G2K3H2_S_1	A0A0G2K3H2	900	2
A0A0G2K3H2;F1LRS2	180;188	S	1	Dedicator of cytokinesis 7 OS=Rattus norvegicus OX=10116 GN=Dock7 PE=1 SV=1;Dedicator of cytokinesis 7 OS=Rattus norvegicus OX=10116 GN=Dock7 PE=1 SV=2	Dock7	DGNSYPDEQDDLKRRSMSIDDTPRGSWACSI	NA	NA	NA	NA	NA	0.0615857	NA	NA	NA	NA	NA	0.946431	A0A0G2K3H2_S_1	A0A0G2K3H2	180	2
A0A0G2K3H2	929	S	1	Dedicator of cytokinesis 7 OS=Rattus norvegicus OX=10116 GN=Dock7 PE=1 SV=1	Dock7	EVRSIIGSKGLDRSNSWVNTGPKAAPWGSNP	0.371646	0.18485	0.187925	-0.0672487	-0.129236	-0.0649185	0.00226021	0.00757194	0.321308	0.124015	0.551447	0.761655	A0A0G2K3H2_S_1	A0A0G2K3H2	929	2
A0A0G2K3H4	570	S	1	Band 4.1-like protein 4B OS=Rattus norvegicus OX=10116 GN=Epb41l4b PE=1 SV=1	Epb41l4b	QVSVSLASPKIQQVSSPQKSEVKSPLSPGAK	NA	NA	NA	NA	NA	0.237102	NA	NA	NA	NA	NA	0.13731	A0A0G2K3H4_S_1	A0A0G2K3H4	570	2
D3ZBP2;A0A0G2K3H5	833;833	S	1	SIN3 transcription regulator family member A OS=Rattus norvegicus OX=10116 GN=Sin3a PE=1 SV=1;SIN3 transcription regulator family member A OS=Rattus norvegicus OX=10116 GN=Sin3a PE=1 SV=1	Sin3a	HHFIPDLLFAQRGDLSDVEEEEEEEMDVDEA	-0.277397	-0.163155	0.0180476	0.0685552	-0.0646314	0.121511	0.00784096	0.253698	0.982354	0.684392	0.764218	0.742393	D3ZBP2_S_1	D3ZBP2	833	2
A0A0G2K3J4;P0C6C0;F1LNS0	1280;1240;1265	S	1	A-kinase anchor protein SPHKAP OS=Rattus norvegicus OX=10116 GN=Sphkap PE=1 SV=1;A-kinase anchor protein SPHKAP OS=Rattus norvegicus OX=10116 GN=Sphkap PE=1 SV=1;A-kinase anchor protein SPHKAP OS=Rattus norvegicus OX=10116 GN=Sphkap PE=1 SV=3	Sphkap	SPCSRLTVNAPIKANSLDGFAQNCPQDSINV	-0.224223	0.0431827	-0.699759	-0.332602	-0.505952	NA	0.302658	0.810114	0.127724	0.402025	0.417392	NA	A0A0G2K3J4_S_1	A0A0G2K3J4	1280	2
A0A0G2K3J4;P0C6C0;F1LNS0	1405;1365;1390	S	1	A-kinase anchor protein SPHKAP OS=Rattus norvegicus OX=10116 GN=Sphkap PE=1 SV=1;A-kinase anchor protein SPHKAP OS=Rattus norvegicus OX=10116 GN=Sphkap PE=1 SV=1;A-kinase anchor protein SPHKAP OS=Rattus norvegicus OX=10116 GN=Sphkap PE=1 SV=3	Sphkap	SVDYQRKDAVTEGNCSPVSSPSKMAPVKKPS	-1.16484	NA	NA	-0.0478182	-0.134485	-0.454838	9.97021e-07	NA	NA	0.211691	0.732679	0.00112209	A0A0G2K3J4_S_1	A0A0G2K3J4	1405	2
A0A0G2K3J4;P0C6C0;F1LNS0	1355;1315;1340	S	1	A-kinase anchor protein SPHKAP OS=Rattus norvegicus OX=10116 GN=Sphkap PE=1 SV=1;A-kinase anchor protein SPHKAP OS=Rattus norvegicus OX=10116 GN=Sphkap PE=1 SV=1;A-kinase anchor protein SPHKAP OS=Rattus norvegicus OX=10116 GN=Sphkap PE=1 SV=3	Sphkap	RKNKIIADDGEAANASPGPVSGGSPSQVEKC	NA	0.475642	NA	NA	NA	NA	NA	9.19672e-05	NA	NA	NA	NA	A0A0G2K3J4_S_1	A0A0G2K3J4	1355	3
A0A0G2K3J4;P0C6C0;F1LNS0	1363;1323;1348	S	1	A-kinase anchor protein SPHKAP OS=Rattus norvegicus OX=10116 GN=Sphkap PE=1 SV=1;A-kinase anchor protein SPHKAP OS=Rattus norvegicus OX=10116 GN=Sphkap PE=1 SV=1;A-kinase anchor protein SPHKAP OS=Rattus norvegicus OX=10116 GN=Sphkap PE=1 SV=3	Sphkap	DGEAANASPGPVSGGSPSQVEKCANRLVTGT	NA	NA	NA	-0.000207489	NA	NA	NA	NA	NA	0.760124	NA	NA	A0A0G2K3J4_S_1	A0A0G2K3J4	1363	3
A0A0G2K3J4;P0C6C0;F1LNS0	71;50;75	S	1	A-kinase anchor protein SPHKAP OS=Rattus norvegicus OX=10116 GN=Sphkap PE=1 SV=1;A-kinase anchor protein SPHKAP OS=Rattus norvegicus OX=10116 GN=Sphkap PE=1 SV=1;A-kinase anchor protein SPHKAP OS=Rattus norvegicus OX=10116 GN=Sphkap PE=1 SV=3	Sphkap	LAGSITACKKVLRSNSLLESTDYWLQNQRTP	NA	0.915073	NA	NA	-0.427115	NA	NA	0.000259018	NA	NA	0.263389	NA	A0A0G2K3J4_S_1	A0A0G2K3J4	71	2
A0A0G2K3J4;P0C6C0;F1LNS0	1046;1006;1031	S	1	A-kinase anchor protein SPHKAP OS=Rattus norvegicus OX=10116 GN=Sphkap PE=1 SV=1;A-kinase anchor protein SPHKAP OS=Rattus norvegicus OX=10116 GN=Sphkap PE=1 SV=1;A-kinase anchor protein SPHKAP OS=Rattus norvegicus OX=10116 GN=Sphkap PE=1 SV=3	Sphkap	HPELKEKLMNRVMDESMNLEDIPDSVSTFAN	0.217999	0.955931	0.405674	NA	NA	NA	0.00914292	6.33297e-06	0.0649972	NA	NA	NA	A0A0G2K3J4_S_1	A0A0G2K3J4	1046	3
A0A0G2K3L0	46	S	1	Uncharacterized protein OS=Rattus norvegicus OX=10116 PE=4 SV=1		NCWMPPGLGPYQHPKSPLSTFAPQKEWIKKD	0.243088	0.565545	NA	0.237642	0.468219	NA	0.15155	0.000250271	NA	0.0188375	0.00013025	NA	A0A0G2K3L0_S_1	A0A0G2K3L0	46	2
A0A0G2K3L8	408	S	1	WD repeat and FYVE domain-containing 1 OS=Rattus norvegicus OX=10116 GN=Wdfy1 PE=1 SV=1	Wdfy1	WDMTPVVGCSLATGFSPH_____________	-1.5627	0.271721	-0.587354	0.224559	NA	0.141765	0.690389	0.454225	0.803751	0.0317723	NA	0.695775	A0A0G2K3L8_S_1	A0A0G2K3L8	408	3
A0A0G2K3L9;A0A1B0GWS0;D3ZZ81;A0A1B0GWM2;A0A1B0GWW5	765;775;740;750;275	S	1	PTPRF-interacting protein alpha 1 OS=Rattus norvegicus OX=10116 GN=Ppfia1 PE=1 SV=1;PTPRF-interacting protein alpha 1 OS=Rattus norvegicus OX=10116 GN=Ppfia1 PE=1 SV=1;PTPRF-interacting protein alpha 1 OS=Rattus norvegicus OX=10116 GN=Ppfia1 PE=1 SV=1;PTPR	Ppfia1	REEVRDDKTTIKCETSPPSSPRPLRLDRLHK	-0.716236	0.178138	NA	-0.548474	0.123512	-0.105058	0.508377	0.774104	NA	0.154807	0.874621	0.767362	A0A0G2K3L9_S_1	A0A0G2K3L9	765	2
A0A0G2K3N1;F1M8X9	1775;1786	S	1	Golgi brefeldin A-resistant guanine nucleotide exchange factor 1 OS=Rattus norvegicus OX=10116 GN=Gbf1 PE=1 SV=1;Golgi brefeldin A-resistant guanine nucleotide exchange factor 1 OS=Rattus norvegicus OX=10116 GN=Gbf1 PE=1 SV=2	Gbf1	EKPESTRAASSSSPGSPVASSPSKQSPAPEG	1.01064	NA	NA	NA	NA	NA	4.51401e-05	NA	NA	NA	NA	NA	A0A0G2K3N1_S_1	A0A0G2K3N1	1775	2
A0A0G2K3N1;F1M8X9	1291;1298	S	1	Golgi brefeldin A-resistant guanine nucleotide exchange factor 1 OS=Rattus norvegicus OX=10116 GN=Gbf1 PE=1 SV=1;Golgi brefeldin A-resistant guanine nucleotide exchange factor 1 OS=Rattus norvegicus OX=10116 GN=Gbf1 PE=1 SV=2	Gbf1	LQATARADAPDAGAQSDSELPSYHQNDVSLD	-0.252396	-0.258444	-0.256999	-0.0561842	0.0669546	-0.0220892	0.000692924	0.00128917	0.000277846	0.129278	0.871855	0.741058	A0A0G2K3N1_S_1	A0A0G2K3N1	1291	3
A0A0G2K3N1;F1M8X9	1311;1318	S	1	Golgi brefeldin A-resistant guanine nucleotide exchange factor 1 OS=Rattus norvegicus OX=10116 GN=Gbf1 PE=1 SV=1;Golgi brefeldin A-resistant guanine nucleotide exchange factor 1 OS=Rattus norvegicus OX=10116 GN=Gbf1 PE=1 SV=2	Gbf1	PSYHQNDVSLDRGYTSDSEVYTDHGRPGKMH	-0.312375	0.0250275	0.666318	-0.482677	-0.0297938	0.421445	0.693294	0.518358	0.394061	0.135053	0.796714	0.691328	A0A0G2K3N1_S_1	A0A0G2K3N1	1311	2
A0A0G2K3P7	425	S	1	Phospholipid-transporting ATPase OS=Rattus norvegicus OX=10116 GN=Atp11b PE=1 SV=1	Atp11b	HLSSSAHLTATSLRTSPESETELIKEHDLFF	NA	-0.0601764	-0.230123	NA	0.0273215	0.292975	NA	0.851197	0.106479	NA	0.616997	0.175935	A0A0G2K3P7_S_1	A0A0G2K3P7	425	3
P09117;A0A0G2K3Q6	39;49	S	1	Fructose-bisphosphate aldolase C OS=Rattus norvegicus OX=10116 GN=Aldoc PE=1 SV=3;Fructose-bisphosphate aldolase OS=Rattus norvegicus OX=10116 GN=Aldoc PE=1 SV=1	Aldoc	VAPGKGILAADESVGSMAKRLSQIGVENTEE	-0.0912305	0.26637	0.313977	0.0214961	-0.184717	-0.0957125	0.996202	0.0333235	0.19508	0.975002	0.763147	0.923175	P09117_S_1	P09117	39	2
P09117;A0A0G2K3Q6;A0A0G2QC57	45;55;6	S	1	Fructose-bisphosphate aldolase C OS=Rattus norvegicus OX=10116 GN=Aldoc PE=1 SV=3;Fructose-bisphosphate aldolase OS=Rattus norvegicus OX=10116 GN=Aldoc PE=1 SV=1;Fructose-bisphosphate aldolase C OS=Rattus norvegicus OX=10116 GN=Aldoc PE=1 SV=1	Aldoc	ILAADESVGSMAKRLSQIGVENTEENRRLYR	NA	0.57705	0.320353	-0.426108	0.190079	NA	NA	0.00312815	0.095493	0.130257	0.242122	NA	P09117_S_1	P09117	45	3
A0A0G2K3R1;D3ZGU6	1243;1031	S	1	Mitogen-activated protein kinase kinase kinase 4 OS=Rattus norvegicus OX=10116 GN=Map3k4 PE=1 SV=1;Mitogen activated protein kinase kinase kinase 4 (Predicted) OS=Rattus norvegicus OX=10116 GN=Map3k4 PE=1 SV=1	Map3k4	SIAAELQFRSLSRHSSPTEERDEPAYPRSDS	0.0955456	NA	0.14526	-0.228331	NA	-0.0876427	0.500492	NA	0.0701889	0.690283	NA	0.736747	A0A0G2K3R1_S_1	A0A0G2K3R1	1243	3
A0A0G2K3R1;D3ZGU6	492;383	S	1	Mitogen-activated protein kinase kinase kinase 4 OS=Rattus norvegicus OX=10116 GN=Map3k4 PE=1 SV=1;Mitogen activated protein kinase kinase kinase 4 (Predicted) OS=Rattus norvegicus OX=10116 GN=Map3k4 PE=1 SV=1	Map3k4	SHSQGCASRKLERLESEEDSVGWGIADCGPE	NA	NA	0.26261	NA	NA	NA	NA	NA	0.628498	NA	NA	NA	A0A0G2K3R1_S_1	A0A0G2K3R1	492	2
A0A0G2K3S6;P70501	723;645	S	1	RNA binding motif protein 10, isoform CRA_a OS=Rattus norvegicus OX=10116 GN=Rbm10 PE=1 SV=1;RNA-binding protein 10 OS=Rattus norvegicus OX=10116 GN=Rbm10 PE=1 SV=1	Rbm10	HTSMDLPKLASDDRPSPPRGLVAAYSGESDS	NA	-0.0453293	-0.0443448	NA	0.0335823	NA	NA	0.67017	0.500893	NA	0.824055	NA	A0A0G2K3S6_S_1	A0A0G2K3S6	723	2
A0A0G2K3U1;Q02356	87;113	S	1	AMP deaminase OS=Rattus norvegicus OX=10116 GN=Ampd2 PE=1 SV=1;AMP deaminase 2 OS=Rattus norvegicus OX=10116 GN=Ampd2 PE=1 SV=2	Ampd2	IEQLEERRQRLERQISQDVKLEPDILLRAKQ	0.571428	0.965149	0.100115	0.159293	-0.598448	0.148942	0.000654639	2.60419e-07	0.0768463	0.141877	0.192027	0.0105134	Q02356_S_1	Q02356	113	2
D3ZCR9;A0A0G2K3V1;M0R9B9	206;221;281	S	1	UBX domain-containing protein 7-like OS=Rattus norvegicus OX=10116 GN=LOC100911374 PE=4 SV=2;UBX domain-containing protein 7-like OS=Rattus norvegicus OX=10116 GN=LOC100911374 PE=4 SV=1;UBX domain-containing protein 7 OS=Rattus norvegicus OX=10116 GN=rCG_5	LOC100911374	DGLSSSPPKKCARSESLIDASEDSQLEAAIR	NA	1.04361	1.30833	NA	NA	NA	NA	1.20555e-05	2.34661e-08	NA	NA	NA	D3ZCR9_S_1	D3ZCR9	206	2
D3ZKL3;A0A0G2K3Y6	97;97	S	1	Cytoplasmic polyadenylation element binding protein 4 (Predicted) OS=Rattus norvegicus OX=10116 GN=Cpeb4 PE=1 SV=1;Cytoplasmic polyadenylation element-binding protein 4 OS=Rattus norvegicus OX=10116 GN=Cpeb4 PE=1 SV=1	Cpeb4	SQQQEQQDPLEKQQLSPSPGQEAGILPETEK	0.0348261	0.0409199	-0.0420372	0.124499	-0.0776191	0.416895	0.396072	0.217679	0.364825	0.312781	0.851348	0.0435871	D3ZKL3_S_1	D3ZKL3	97	2
A0A0G2K405;P12368	414;392	S	1	cAMP-dependent protein kinase type II-alpha regulatory subunit OS=Rattus norvegicus OX=10116 GN=Prkar2a PE=1 SV=1;cAMP-dependent protein kinase type II-alpha regulatory subunit OS=Rattus norvegicus OX=10116 GN=Prkar2a PE=1 SV=4	Prkar2a	RNISHYEEQLVKMFGSNLDLLDPGQ______	0.289118	-0.218266	-0.161444	0.144617	-0.370445	0.24906	0.350641	0.515922	0.00303893	0.32091	0.399178	0.000327571	A0A0G2K405_S_1	A0A0G2K405	414	2
A0A0G2K405;P12368	97;97	S	1	cAMP-dependent protein kinase type II-alpha regulatory subunit OS=Rattus norvegicus OX=10116 GN=Prkar2a PE=1 SV=1;cAMP-dependent protein kinase type II-alpha regulatory subunit OS=Rattus norvegicus OX=10116 GN=Prkar2a PE=1 SV=4	Prkar2a	EDLEVPIPSKFTRRVSVCAETFNPDEEEDND	0.135112	0.0899971	-0.186972	-0.152812	0.0631596	-0.0601108	0.0154529	0.426583	0.0210905	0.0146395	0.343328	0.539312	A0A0G2K405_S_1	A0A0G2K405	97	2
A0A0G2K428;D4A8U7;P28023	105;105;105	S	1	Dynactin subunit 1 OS=Rattus norvegicus OX=10116 GN=Dctn1 PE=1 SV=1;Dynactin 1, isoform CRA_a OS=Rattus norvegicus OX=10116 GN=Dctn1 PE=1 SV=2;Dynactin subunit 1 OS=Rattus norvegicus OX=10116 GN=Dctn1 PE=1 SV=2	Dctn1	RQSQIQVFEDGADTTSPETPDSSASKILKRE	NA	0.187849	0.0956277	0.0794871	0.277593	-0.0460385	NA	0.420378	0.215627	0.575077	0.424855	0.477441	A0A0G2K428_S_1	A0A0G2K428	105	2
A0A0G2K429;F1LSD1;Q03343	588;574;574	S	1	Adenylate cyclase OS=Rattus norvegicus OX=10116 GN=Adcy6 PE=1 SV=1;Adenylate cyclase OS=Rattus norvegicus OX=10116 GN=Adcy6 PE=1 SV=2;Adenylate cyclase type 6 OS=Rattus norvegicus OX=10116 GN=Adcy6 PE=1 SV=1	Adcy6	EEKAMLVKLQRTRANSMEGLMPRWVPDRAFS	NA	0.176735	-0.022589	0.0280633	-0.0312552	-0.333382	NA	0.319898	0.869268	0.382365	0.873359	0.00133237	A0A0G2K429_S_1	A0A0G2K429	588	2
A0A0G2K429;F1LSD1;Q03343	67;53;53	S	1	Adenylate cyclase OS=Rattus norvegicus OX=10116 GN=Adcy6 PE=1 SV=1;Adenylate cyclase OS=Rattus norvegicus OX=10116 GN=Adcy6 PE=1 SV=2;Adenylate cyclase type 6 OS=Rattus norvegicus OX=10116 GN=Adcy6 PE=1 SV=1	Adcy6	CAPRYMSCLKNVEPPSPTPAARTRCPWQDEA	0.425792	0.301662	0.0260476	-0.0163813	0.114765	-0.0611282	0.00126666	8.6005e-06	0.855421	0.94878	0.212812	0.678059	A0A0G2K429_S_1	A0A0G2K429	67	2
A0A0G2K437	529	S	1	Autocrine motility factor receptor OS=Rattus norvegicus OX=10116 GN=Amfr PE=1 SV=1	Amfr	EGEASVQTERVPLDLSPRLEETLDFSEVELE	0.125237	0.363471	0.202165	0.0230849	-0.0254721	-0.052999	0.185588	0.000546899	0.194189	0.975002	0.926055	0.2754	A0A0G2K437_S_1	A0A0G2K437	529	2
A0A0G2K451;A0A0G2JX76;Q1AAU6;A0A0G2JZQ0	852;998;1056;925	S	1	Arf-GAP with SH3 domain, ANK repeat and PH domain-containing protein 1 OS=Rattus norvegicus OX=10116 GN=Asap1 PE=1 SV=1;Arf-GAP with SH3 domain, ANK repeat and PH domain-containing protein 1 OS=Rattus norvegicus OX=10116 GN=Asap1 PE=1 SV=1;Arf-GAP with SH3	Asap1	LSPNVQSRDAIQKQASEDSNDLTPTLPETPV	NA	0.0107696	NA	-0.0848267	-0.0335123	NA	NA	0.259294	NA	0.749485	0.349738	NA	A0A0G2K451_S_1	A0A0G2K451	852	2
A0A0G2K451;A0A0G2JX76;Q1AAU6;A0A0G2JZQ0	333;479;537;463	S	1	Arf-GAP with SH3 domain, ANK repeat and PH domain-containing protein 1 OS=Rattus norvegicus OX=10116 GN=Asap1 PE=1 SV=1;Arf-GAP with SH3 domain, ANK repeat and PH domain-containing protein 1 OS=Rattus norvegicus OX=10116 GN=Asap1 PE=1 SV=1;Arf-GAP with SH3	Asap1	VGNNSFNDIMEANLPSPSPKPTPSSDMTVRK	NA	NA	-0.30272	NA	NA	NA	NA	NA	0.682814	NA	NA	NA	A0A0G2K451_S_1	A0A0G2K451	333	3
A0A0G2K451;A0A0G2JX76;Q1AAU6;A0A0G2JZQ0	525;671;729;655	S	1	Arf-GAP with SH3 domain, ANK repeat and PH domain-containing protein 1 OS=Rattus norvegicus OX=10116 GN=Asap1 PE=1 SV=1;Arf-GAP with SH3 domain, ANK repeat and PH domain-containing protein 1 OS=Rattus norvegicus OX=10116 GN=Asap1 PE=1 SV=1;Arf-GAP with SH3	Asap1	HVEYEWNLRQDEMDESDDDLDDKPSPIKKER	0.409683	0.227828	0.351661	0.03134	-0.0266642	-0.0766975	0.0014017	0.1527	0.000547051	0.314349	0.758736	0.266803	A0A0G2K451_S_1	A0A0G2K451	525	3
A0A0G2K451;A0A0G2JX76;Q1AAU6	647;793;851	S	1	Arf-GAP with SH3 domain, ANK repeat and PH domain-containing protein 1 OS=Rattus norvegicus OX=10116 GN=Asap1 PE=1 SV=1;Arf-GAP with SH3 domain, ANK repeat and PH domain-containing protein 1 OS=Rattus norvegicus OX=10116 GN=Asap1 PE=1 SV=1;Arf-GAP with SH3	Asap1	KKRPPPPPPGHKRTLSDPPSPLPHGPPNKGA	-0.0211019	0.156563	0.00710458	-0.118712	-0.377436	-0.298198	0.263565	0.275108	0.249038	0.901366	0.0340368	0.0492455	A0A0G2K451_S_1	A0A0G2K451	647	2
A0A0G2K451;A0A0G2JX76;Q1AAU6	651;797;855	S	1	Arf-GAP with SH3 domain, ANK repeat and PH domain-containing protein 1 OS=Rattus norvegicus OX=10116 GN=Asap1 PE=1 SV=1;Arf-GAP with SH3 domain, ANK repeat and PH domain-containing protein 1 OS=Rattus norvegicus OX=10116 GN=Asap1 PE=1 SV=1;Arf-GAP with SH3	Asap1	PPPPPGHKRTLSDPPSPLPHGPPNKGAIPWG	0.269444	0.0931617	NA	0.263072	NA	NA	0.569013	0.338706	NA	0.0255555	NA	NA	A0A0G2K451_S_1	A0A0G2K451	651	2
A0A0G2K451;A0A0G2JX76;Q1AAU6;A0A0G2JZQ0	838;984;1042;911	S	1	Arf-GAP with SH3 domain, ANK repeat and PH domain-containing protein 1 OS=Rattus norvegicus OX=10116 GN=Asap1 PE=1 SV=1;Arf-GAP with SH3 domain, ANK repeat and PH domain-containing protein 1 OS=Rattus norvegicus OX=10116 GN=Asap1 PE=1 SV=1;Arf-GAP with SH3	Asap1	QPPSEVTQRSHTGDLSPNVQSRDAIQKQASE	0.138505	0.313864	0.372372	0.40181	0.815567	0.368531	0.876119	0.163694	0.292622	0.0508617	1.08191e-05	0.124643	A0A0G2K451_S_1	A0A0G2K451	838	3
A0A0G2K490;D3ZZQ0	764;764	S	1	TRAF2 and NCK-interacting kinase OS=Rattus norvegicus OX=10116 GN=Tnik PE=1 SV=1;Similar to Traf2 and NCK interacting kinase, splice variant 4 (Predicted), isoform CRA_a OS=Rattus norvegicus OX=10116 GN=Tnik PE=1 SV=1	Tnik	GSQAGSSERTRVRANSKSEGSPVLPHEPSKV	NA	0.154296	1.31866	NA	-0.193976	0.205882	NA	0.114391	0.0838316	NA	0.286278	0.889147	A0A0G2K490_S_1	A0A0G2K490	764	3
A0A0G2K490;D3ZZQ0	769;769	S	1	TRAF2 and NCK-interacting kinase OS=Rattus norvegicus OX=10116 GN=Tnik PE=1 SV=1;Similar to Traf2 and NCK interacting kinase, splice variant 4 (Predicted), isoform CRA_a OS=Rattus norvegicus OX=10116 GN=Tnik PE=1 SV=1	Tnik	SSERTRVRANSKSEGSPVLPHEPSKVKPEES	-0.187938	-0.10858	0.0472978	0.0950558	-0.0682417	0.258543	0.211188	0.33127	0.488362	0.853876	0.641663	0.049503	A0A0G2K490_S_1	A0A0G2K490	769	2
A0A0G2K490;D3ZZQ0	688;688	S	1	TRAF2 and NCK-interacting kinase OS=Rattus norvegicus OX=10116 GN=Tnik PE=1 SV=1;Similar to Traf2 and NCK interacting kinase, splice variant 4 (Predicted), isoform CRA_a OS=Rattus norvegicus OX=10116 GN=Tnik PE=1 SV=1	Tnik	PQRTTSISPALARKNSPGNGSALGPRLGSQP	0.228261	0.287615	-0.0619617	0.139133	-0.100154	-0.316887	0.371998	0.033259	0.538416	0.819937	0.579998	0.0303174	A0A0G2K490_S_1	A0A0G2K490	688	2
A0A0G2K490;D3ZZQ0	707;707	S	1	TRAF2 and NCK-interacting kinase OS=Rattus norvegicus OX=10116 GN=Tnik PE=1 SV=1;Similar to Traf2 and NCK interacting kinase, splice variant 4 (Predicted), isoform CRA_a OS=Rattus norvegicus OX=10116 GN=Tnik PE=1 SV=1	Tnik	GSALGPRLGSQPIRASNPDLRRTEPVLESSL	0.318145	0.623438	-0.0822233	0.134795	-0.0352602	-0.0913399	0.00428301	0.00126425	0.194344	0.0394958	0.917021	0.582381	A0A0G2K490_S_1	A0A0G2K490	707	2
A0A0G2K490;D3ZZQ0	640;640	S	1	TRAF2 and NCK-interacting kinase OS=Rattus norvegicus OX=10116 GN=Tnik PE=1 SV=1;Similar to Traf2 and NCK interacting kinase, splice variant 4 (Predicted), isoform CRA_a OS=Rattus norvegicus OX=10116 GN=Tnik PE=1 SV=1	Tnik	ALNVTSHRVEMPRQNSDPTSENPPLPTRIEK	0.464726	0.249744	0.206049	-0.161052	-0.34588	-0.556808	5.38518e-07	0.0101815	0.0414902	8.10312e-05	2.30389e-06	0.000134194	A0A0G2K490_S_1	A0A0G2K490	640	2
A0A0G2K490;D3ZZQ0	610;610	S	1	TRAF2 and NCK-interacting kinase OS=Rattus norvegicus OX=10116 GN=Tnik PE=1 SV=1;Similar to Traf2 and NCK interacting kinase, splice variant 4 (Predicted), isoform CRA_a OS=Rattus norvegicus OX=10116 GN=Tnik PE=1 SV=1	Tnik	LVAVKSQGPALTASQSVHEQPTKGLSGFQEA	1.30197	NA	NA	NA	NA	NA	0.000181241	NA	NA	NA	NA	NA	A0A0G2K490_S_1	A0A0G2K490	610	2
A0A0G2K490;D3ZZQ0	680;680	S	1	TRAF2 and NCK-interacting kinase OS=Rattus norvegicus OX=10116 GN=Tnik PE=1 SV=1;Similar to Traf2 and NCK interacting kinase, splice variant 4 (Predicted), isoform CRA_a OS=Rattus norvegicus OX=10116 GN=Tnik PE=1 SV=1	Tnik	EEDIPPKVPQRTTSISPALARKNSPGNGSAL	NA	0.536395	NA	NA	0.261189	0.0411913	NA	6.42485e-05	NA	NA	7.50867e-06	0.813381	A0A0G2K490_S_1	A0A0G2K490	680	2
D4A3F5;A0A0G2K4B0	347;347	S	1	G protein-coupled receptor, class C, group 5, member B OS=Rattus norvegicus OX=10116 GN=Gprc5b PE=1 SV=1;G protein-coupled receptor, class C, group 5, member B OS=Rattus norvegicus OX=10116 GN=Gprc5b PE=1 SV=1	Gprc5b	EHNAALRSAVGFSNGSLEQRSSSLGKKPSSL	-0.0497108	0.0278119	-0.147923	-0.101973	0.00146785	0.207704	0.343383	0.910991	0.0896268	0.94519	0.913755	0.142125	D4A3F5_S_1	D4A3F5	347	2
G3V9G7;A0A0G2K4E8	363;381	S	1	R3H domain-containing 2 OS=Rattus norvegicus OX=10116 GN=R3hdm2 PE=1 SV=1;R3H domain-containing 2 OS=Rattus norvegicus OX=10116 GN=R3hdm2 PE=1 SV=1	R3hdm2	DGSVRSMRPPVTKASSFSGISILTRGDSIGS	-0.523661	0.186202	-0.511946	0.0820298	-0.793287	-0.901649	0.44004	0.38841	0.583454	0.0919229	0.388987	0.00399557	G3V9G7_S_1	G3V9G7	363	2
G3V9G7;A0A0G2K4E8	143;143	S	1	R3H domain-containing 2 OS=Rattus norvegicus OX=10116 GN=R3hdm2 PE=1 SV=1;R3H domain-containing 2 OS=Rattus norvegicus OX=10116 GN=R3hdm2 PE=1 SV=1	R3hdm2	KSKEKVPRKMLSRDSSQEYTDSTGIDLHEFL	NA	NA	-0.223185	NA	NA	-0.376922	NA	NA	0.489727	NA	NA	0.0681336	G3V9G7_S_1	G3V9G7	143	3
G3V9G7;A0A0G2K4E8	872;924	S	1	R3H domain-containing 2 OS=Rattus norvegicus OX=10116 GN=R3hdm2 PE=1 SV=1;R3H domain-containing 2 OS=Rattus norvegicus OX=10116 GN=R3hdm2 PE=1 SV=1	R3hdm2	LKHGNRGKRQALKSASTDLGTADVVLGRVLE	0.544039	0.223247	0.312588	-0.528295	-0.992733	-0.981237	7.24603e-05	0.000370897	0.000263418	0.00227755	0.00312719	0.0017723	G3V9G7_S_1	G3V9G7	872	2
G3V9G7;A0A0G2K4E8	37;37	S	1	R3H domain-containing 2 OS=Rattus norvegicus OX=10116 GN=R3hdm2 PE=1 SV=1;R3H domain-containing 2 OS=Rattus norvegicus OX=10116 GN=R3hdm2 PE=1 SV=1	R3hdm2	VEESVNKNKFISKTPSKEEVEKEGEENGLRQ	0.13103	0.320954	NA	-0.837116	NA	NA	0.0331151	0.840672	NA	0.00216852	NA	NA	G3V9G7_S_1	G3V9G7	37	3
A0A0G2K4F6;B2RYB3	260;260	S	1	Serine and arginine repetitive matrix 1 OS=Rattus norvegicus OX=10116 GN=Srrm1 PE=1 SV=1;Serine and arginine repetitive matrix 1 OS=Rattus norvegicus OX=10116 GN=Srrm1 PE=1 SV=1	Srrm1	LKAPKPEPVPEPKEPSPEKNSKKEKEKTRPR	-0.0625683	0.000323333	0.023665	-0.189674	0.0635283	-0.0247817	0.732585	0.392145	0.492941	0.336273	0.606865	0.487624	A0A0G2K4F6_S_1	A0A0G2K4F6	260	3
A0A0G2K4F6;B2RYB3	712;698	S	1	Serine and arginine repetitive matrix 1 OS=Rattus norvegicus OX=10116 GN=Srrm1 PE=1 SV=1;Serine and arginine repetitive matrix 1 OS=Rattus norvegicus OX=10116 GN=Srrm1 PE=1 SV=1	Srrm1	NKRHSPSPRPRAPQTSSPPPVRRGASASPQG	0.130358	NA	0.730596	0.00433875	NA	0.690798	0.934362	NA	0.36126	0.975002	NA	0.341543	A0A0G2K4F6_S_1	A0A0G2K4F6	712	2
A0A0G2K4F6;B2RYB3	713;699	S	1	Serine and arginine repetitive matrix 1 OS=Rattus norvegicus OX=10116 GN=Srrm1 PE=1 SV=1;Serine and arginine repetitive matrix 1 OS=Rattus norvegicus OX=10116 GN=Srrm1 PE=1 SV=1	Srrm1	KRHSPSPRPRAPQTSSPPPVRRGASASPQGR	0.439802	-0.20098	0.0239221	0.0869305	-0.0489364	0.131017	0.283586	0.416347	0.935523	0.530769	0.631007	0.33075	A0A0G2K4F6_S_1	A0A0G2K4F6	713	2
A0A0G2K4F6;B2RYB3	220;220	S	1	Serine and arginine repetitive matrix 1 OS=Rattus norvegicus OX=10116 GN=Srrm1 PE=1 SV=1;Serine and arginine repetitive matrix 1 OS=Rattus norvegicus OX=10116 GN=Srrm1 PE=1 SV=1	Srrm1	TKSRSPSPAPEKKEKSPELPEPSVRMKDSSV	-0.0108217	-0.114685	0.142877	-0.0686029	-0.0897983	0.029515	0.943388	0.0611102	0.104318	0.625369	0.283968	0.881832	A0A0G2K4F6_S_1	A0A0G2K4F6	220	2
A0A0G2K4F6;B2RYB3	461;461	S	1	Serine and arginine repetitive matrix 1 OS=Rattus norvegicus OX=10116 GN=Srrm1 PE=1 SV=1;Serine and arginine repetitive matrix 1 OS=Rattus norvegicus OX=10116 GN=Srrm1 PE=1 SV=1	Srrm1	RESPSPAPKPRKVELSESEEDKGSKMAAADS	0.0883225	0.199607	-0.189503	-0.115964	-0.251601	-0.34221	0.828682	0.368739	0.650804	0.377837	0.267711	0.452683	A0A0G2K4F6_S_1	A0A0G2K4F6	461	2
A0A0G2K4F6;B2RYB3	391;391	S	1	Serine and arginine repetitive matrix 1 OS=Rattus norvegicus OX=10116 GN=Srrm1 PE=1 SV=1;Serine and arginine repetitive matrix 1 OS=Rattus norvegicus OX=10116 GN=Srrm1 PE=1 SV=1	Srrm1	TSSPPRKTRRLSPSASPPRRRHRPSSPATPP	NA	0.116042	NA	NA	NA	NA	NA	0.620235	NA	NA	NA	NA	A0A0G2K4F6_S_1	A0A0G2K4F6	391	2
A0A0G2K4F6;B2RYB3	634;620	S	1	Serine and arginine repetitive matrix 1 OS=Rattus norvegicus OX=10116 GN=Srrm1 PE=1 SV=1;Serine and arginine repetitive matrix 1 OS=Rattus norvegicus OX=10116 GN=Srrm1 PE=1 SV=1	Srrm1	QRRYSPSPPPKRRTASPPPPPKRRASPSPPP	-0.0359656	-0.0594789	0.0582222	-0.13838	-0.199721	0.197611	0.469589	0.727179	0.937617	0.167435	0.548165	0.0382231	A0A0G2K4F6_S_1	A0A0G2K4F6	634	3
A0A0G2K4F6;B2RYB3	615;601	S	1	Serine and arginine repetitive matrix 1 OS=Rattus norvegicus OX=10116 GN=Srrm1 PE=1 SV=1;Serine and arginine repetitive matrix 1 OS=Rattus norvegicus OX=10116 GN=Srrm1 PE=1 SV=1	Srrm1	PSPPPRRRSPSPRRYSPPIQRRYSPSPPPKR	-0.193062	0.174193	0.129747	-0.24673	0.0652566	-0.00389091	0.478395	0.936691	0.637521	0.668548	0.839376	0.860147	A0A0G2K4F6_S_1	A0A0G2K4F6	615	2
A0A0G2K4J4;F1LRV0;A0A0G2K5I9;P09414	279;278;286;287	S	1	Nuclear factor 1 OS=Rattus norvegicus OX=10116 GN=Nfia PE=1 SV=1;Nuclear factor 1 OS=Rattus norvegicus OX=10116 GN=Nfia PE=1 SV=3;Nuclear factor 1 OS=Rattus norvegicus OX=10116 GN=Nfia PE=1 SV=1;Nuclear factor 1 A-type OS=Rattus norvegicus OX=10116 GN=Nfia	Nfia	TSSTKRLKSVEDEMDSPGEEPFYTGQGRSPG	0.0016603	-0.00727883	NA	-0.289847	-0.0263538	0.275135	0.72557	0.653318	NA	0.444135	0.875864	0.194671	A0A0G2K4J4_S_1	A0A0G2K4J4	279	2
A0A0G2K4J8;F1LSC8;D4A2L1;Q9JIR1	977;832;856;832	S	1	RIMS-binding protein 2 OS=Rattus norvegicus OX=10116 GN=Rimbp2 PE=1 SV=1;RIMS-binding protein 2 OS=Rattus norvegicus OX=10116 GN=Rimbp2 PE=1 SV=3;RIMS-binding protein 2 OS=Rattus norvegicus OX=10116 GN=Rimbp2 PE=1 SV=1;RIMS-binding protein 2 OS=Rattus norv	Rimbp2	PMAPSIDEYTGRDHLSPDFYDESETDPGAEE	NA	-0.815164	-0.316786	NA	-0.310439	0.102149	NA	0.0871343	0.00767931	NA	0.282052	0.35791	A0A0G2K4J8_S_1	A0A0G2K4J8	977	2
A0A0G2K4J8;F1LSC8;D4A2L1;Q9JIR1	609;701;725;701	S	1	RIMS-binding protein 2 OS=Rattus norvegicus OX=10116 GN=Rimbp2 PE=1 SV=1;RIMS-binding protein 2 OS=Rattus norvegicus OX=10116 GN=Rimbp2 PE=1 SV=3;RIMS-binding protein 2 OS=Rattus norvegicus OX=10116 GN=Rimbp2 PE=1 SV=1;RIMS-binding protein 2 OS=Rattus norv	Rimbp2	RSLFLEQSSAGPYANSDEEDGYASPEVKRRG	0.142559	0.194916	NA	0.028363	-0.251341	NA	0.159553	0.0711563	NA	0.40318	0.261925	NA	A0A0G2K4J8_S_1	A0A0G2K4J8	609	3
A0A0G2K4J8;F1LSC8;D4A2L1;Q9JIR1	617;709;733;709	S	1	RIMS-binding protein 2 OS=Rattus norvegicus OX=10116 GN=Rimbp2 PE=1 SV=1;RIMS-binding protein 2 OS=Rattus norvegicus OX=10116 GN=Rimbp2 PE=1 SV=3;RIMS-binding protein 2 OS=Rattus norvegicus OX=10116 GN=Rimbp2 PE=1 SV=1;RIMS-binding protein 2 OS=Rattus norv	Rimbp2	SAGPYANSDEEDGYASPEVKRRGTSVDDFLK	NA	-0.125968	-0.492418	0.0596913	-0.159356	0.207645	NA	0.402217	0.181417	0.908327	0.651151	0.441968	A0A0G2K4J8_S_1	A0A0G2K4J8	617	3
A0A0G2K4L3;Q5FVM3;A0A0G2JUQ3	89;276;143	S	1	Protein FAM134B OS=Rattus norvegicus OX=10116 GN=LOC103689968 PE=1 SV=1;Reticulophagy regulator 1 OS=Rattus norvegicus OX=10116 GN=Retreg1 PE=2 SV=1;Protein FAM134B OS=Rattus norvegicus OX=10116 GN=LOC103689968 PE=1 SV=1	LOC103689968	KDDSEIDFSALCPKISLTVAAKELSVSDTDV	NA	NA	-0.0527566	0.0535274	NA	0.00338575	NA	NA	0.404047	0.583672	NA	0.466548	Q5FVM3_S_1	Q5FVM3	276	2
A0A0G2K4M6;P63269;P68136;P68035;P62738;D3ZRN3;P60711;A0A0G2K3K2;P63259	240;240;241;241;241;240;239;242;239	S	1	Actin, aortic smooth muscle OS=Rattus norvegicus OX=10116 GN=Acta2 PE=3 SV=1;Actin, gamma-enteric smooth muscle OS=Rattus norvegicus OX=10116 GN=Actg2 PE=2 SV=1;Actin, alpha skeletal muscle OS=Rattus norvegicus OX=10116 GN=Acta1 PE=1 SV=1;Actin, alpha card	Acta2	ENEMATAASSSSLEKSYELPDGQVITIGNER;EQEMATAASSSSLEKSYELPDGQVITIGNER;EQEMVTAAASSSLERSYELPDGQVITIGNER	NA	NA	0.250537	NA	-0.059663	NA	NA	NA	0.0250278	NA	0.900286	NA	P60711_S_1	P60711	239	2
A0A0U1RRR3;A0A0G2K4P5;Q4V7C9;G3V9G8	147;147;147;139	S	1	NF-kappa-B-activating protein (Fragment) OS=Rattus norvegicus OX=10116 GN=Nkap PE=1 SV=1;NF-kappa-B-activating protein OS=Rattus norvegicus OX=10116 GN=Nkap PE=1 SV=1;NF-kappa-B-activating protein OS=Rattus norvegicus OX=10116 GN=Nkap PE=1 SV=1;NFKB-activa	Nkap	RERIGELGAPEVWGLSPKIPEPDSDEHTPAE;RERIGELGAPEVWGLSPKNPEPDSDEHTPVE	-0.557135	-0.0490917	-0.318395	0.120049	-0.206779	0.149933	0.244743	0.714799	0.766162	0.0331824	0.264144	0.0866912	A0A0U1RRR3_S_1	A0A0U1RRR3	147	2
A0A0G2K4Q1;A0A0H2UHJ3;P19944	80;101;101	S	1	Uncharacterized protein OS=Rattus norvegicus OX=10116 PE=4 SV=1;Uncharacterized protein OS=Rattus norvegicus OX=10116 PE=3 SV=1;60S acidic ribosomal protein P1 OS=Rattus norvegicus OX=10116 GN=Rplp1 PE=3 SV=1	Rplp1	AAPAEEKKVETKKEESEESEDDMGFGLFD__	NA	-0.128263	0.627058	-0.246748	-0.0936172	0.0917342	NA	0.409462	5.78941e-05	0.025394	0.0905347	0.679479	A0A0G2K4Q1_S_1	A0A0G2K4Q1	80	3
A0A0G2K4R1	649	S	1	Protein phosphatase 1 regulatory subunit OS=Rattus norvegicus OX=10116 GN=Ppp1r12c PE=1 SV=1	Ppp1r12c	RRGPAEGEEAVPAERSPECSTVDGGSTVRRQ	NA	NA	-0.070548	NA	NA	-0.18671	NA	NA	0.565214	NA	NA	0.905665	A0A0G2K4R1_S_1	A0A0G2K4R1	649	2
A0A0G2K4R1	508	S	1	Protein phosphatase 1 regulatory subunit OS=Rattus norvegicus OX=10116 GN=Ppp1r12c PE=1 SV=1	Ppp1r12c	PPSDHSAPPSRTEPGSPVKPNVLTASAAPLA	-0.803563	-0.0473187	-0.449087	0.0413198	-0.299688	0.0896757	0.836793	0.966456	0.44923	0.0280093	0.340894	0.702788	A0A0G2K4R1_S_1	A0A0G2K4R1	508	3
A0A0G2K4R1	431	S	1	Protein phosphatase 1 regulatory subunit OS=Rattus norvegicus OX=10116 GN=Ppp1r12c PE=1 SV=1	Ppp1r12c	EEAPFSRRFGLQKTGSSGALGPSERKGTEGV	0.580247	NA	NA	-0.0270225	NA	NA	0.00686429	NA	NA	0.629528	NA	NA	A0A0G2K4R1_S_1	A0A0G2K4R1	431	2
A0A0G2K4T3;Q5FVC7	525;521	S	1	Arf-GAP with coiled-coil, ANK repeat and PH domain-containing protein 2 OS=Rattus norvegicus OX=10116 GN=Acap2 PE=1 SV=1;Arf-GAP with coiled-coil, ANK repeat and PH domain-containing protein 2 OS=Rattus norvegicus OX=10116 GN=Acap2 PE=1 SV=1	Acap2	KYVERKFVDKYSTLLSPSEQEKRIISKSCED	-0.0614152	-0.0880483	NA	0.138622	-0.12163	NA	0.580958	0.361353	NA	0.994875	0.95486	NA	A0A0G2K4T3_S_1	A0A0G2K4T3	525	2
A0A0G2K4T3;Q5FVC7	383;379	S	1	Arf-GAP with coiled-coil, ANK repeat and PH domain-containing protein 2 OS=Rattus norvegicus OX=10116 GN=Acap2 PE=1 SV=1;Arf-GAP with coiled-coil, ANK repeat and PH domain-containing protein 2 OS=Rattus norvegicus OX=10116 GN=Acap2 PE=1 SV=1	Acap2	YREKGDESEKLDKKSSPSTGSLDSGSESKEK	NA	NA	-0.423835	0.632291	-0.219421	0.0748325	NA	NA	0.0216964	0.33476	0.212812	0.781712	A0A0G2K4T3_S_1	A0A0G2K4T3	383	2
A0A0G2K4U4;G3V6K8;P54283	26;26;26	S	1	Voltage-dependent L-type calcium channel subunit beta-1 OS=Rattus norvegicus OX=10116 GN=Cacnb1 PE=1 SV=1;Calcium channel, voltage-dependent, beta 1 subunit, isoform CRA_a OS=Rattus norvegicus OX=10116 GN=Cacnb1 PE=1 SV=1;Voltage-dependent L-type calcium c	Cacnb1	PYPPSQEIPMEVFDPSPQGKYSKRKGRFKRS	-0.751371	-0.738767	-0.933059	0.0730776	0.179558	0.0855895	0.000374146	1.06963e-08	3.10304e-06	0.396811	0.69184	0.943816	A0A0G2K4U4_S_1	A0A0G2K4U4	26	3
A0A0G2K4U4;G3V6K8;P54283	592;547;547	S	1	Voltage-dependent L-type calcium channel subunit beta-1 OS=Rattus norvegicus OX=10116 GN=Cacnb1 PE=1 SV=1;Calcium channel, voltage-dependent, beta 1 subunit, isoform CRA_a OS=Rattus norvegicus OX=10116 GN=Cacnb1 PE=1 SV=1;Voltage-dependent L-type calcium c	Cacnb1	PGDPAGGGTPPARQGSWEEEEDYEEEMTDNR	0.292741	0.0401756	-0.217331	0.119699	-0.231765	-0.387147	0.00116788	0.365409	0.00730313	0.415129	0.140104	0.011427	A0A0G2K4U4_S_1	A0A0G2K4U4	592	2
A0A0G2K4U7;A0JPQ3	1283;248	S	1	Microtubule-associated scaffold protein 2 OS=Rattus norvegicus OX=10116 GN=Mtus2 PE=1 SV=1;Microtubule-associated scaffold protein 2 OS=Rattus norvegicus OX=10116 GN=Mtus2 PE=1 SV=1	Mtus2	LKARIDQNTVVTRQLSEENANLQEYVEKETQ	0.719327	NA	NA	-0.0273536	NA	NA	0.000281552	NA	NA	0.512212	NA	NA	A0A0G2K4U7_S_1	A0A0G2K4U7	1283	2
A0A0G2K9S4;A0A0G2K9X3;A0A0G2K4Y7;Q9QYF3	469;592;600;600	S	1	Unconventional myosin-Va OS=Rattus norvegicus OX=10116 GN=Myo5a PE=1 SV=1;Unconventional myosin-Va OS=Rattus norvegicus OX=10116 GN=Myo5a PE=1 SV=1;Unconventional myosin-Va OS=Rattus norvegicus OX=10116 GN=Myo5a PE=1 SV=1;Unconventional myosin-Va OS=Rattus	Myo5a	FKMLPELFQDDEKAISPTSATSSGRTPLTRV	-0.0493896	-0.000145	0.0867008	0.00135875	-0.266847	0.224361	0.41198	0.503246	0.307079	0.816922	0.0781074	0.0175316	A0A0G2K9S4_S_1	A0A0G2K9S4	469	2
A0A0G2K9S4;A0A0G2K9X3;A0A0G2K4Y7;Q9QYF3	1343;1414;1425;1425	S	1	Unconventional myosin-Va OS=Rattus norvegicus OX=10116 GN=Myo5a PE=1 SV=1;Unconventional myosin-Va OS=Rattus norvegicus OX=10116 GN=Myo5a PE=1 SV=1;Unconventional myosin-Va OS=Rattus norvegicus OX=10116 GN=Myo5a PE=1 SV=1;Unconventional myosin-Va OS=Rattus	Myo5a	AKKIGELEVGQMENISPGQIIDEPIRPVNIP	-1.66627	-0.04882	-0.528653	-0.00292083	-0.560895	0.992281	0.0259229	0.81222	0.079651	0.115536	0.488542	0.000287404	A0A0G2K9S4_S_1	A0A0G2K9S4	1343	4
A0A0G2K9S4;A0A0G2K9X3;A0A0G2K4Y7;Q9QYF3	1543;1614;1625;1625	S	1	Unconventional myosin-Va OS=Rattus norvegicus OX=10116 GN=Myo5a PE=1 SV=1;Unconventional myosin-Va OS=Rattus norvegicus OX=10116 GN=Myo5a PE=1 SV=1;Unconventional myosin-Va OS=Rattus norvegicus OX=10116 GN=Myo5a PE=1 SV=1;Unconventional myosin-Va OS=Rattus	Myo5a	GVSGVKPTGLRKRTSSIADEGTYTLDSILRQ	-0.0633917	-0.75824	0.00404333	-0.0566721	-0.43699	-1.06999	0.803774	0.540191	0.460375	0.912735	0.000893722	2.77054e-12	A0A0G2K9S4_S_1	A0A0G2K9S4	1543	2
A0A0G2K508;Q5BJU0	155;186	S	1	RAS-related 2 OS=Rattus norvegicus OX=10116 GN=Rras2 PE=1 SV=1;RAS-related 2 OS=Rattus norvegicus OX=10116 GN=Rras2 PE=1 SV=1	Rras2	LVRVIRKFQEQECPPSPEPTRKEKDKKGCHC	-0.0542421	-0.0358067	-0.0631025	-0.141803	0.212671	-0.268112	0.291873	0.989044	0.430852	0.186373	0.124535	0.102683	A0A0G2K508_S_1	A0A0G2K508	155	3
A0A0G2K527;Q9Z272	401;419	S	1	ARF GTPase-activating protein GIT1 OS=Rattus norvegicus OX=10116 GN=Git1 PE=1 SV=1;ARF GTPase-activating protein GIT1 OS=Rattus norvegicus OX=10116 GN=Git1 PE=1 SV=1	Git1	EPLPSAGATRNNRARSMDSSDLSDGAVTLQE	-0.729553	-0.0697042	-0.307533	-0.0938958	-0.172857	0.215085	0.00630965	0.928671	0.11033	0.995102	0.465636	0.665615	A0A0G2K527_S_1	A0A0G2K527	401	2
A0A0G2K527;Q9Z272	583;601	S	1	ARF GTPase-activating protein GIT1 OS=Rattus norvegicus OX=10116 GN=Git1 PE=1 SV=1;ARF GTPase-activating protein GIT1 OS=Rattus norvegicus OX=10116 GN=Git1 PE=1 SV=1	Git1	SQEGSRHASKLSRHGSGAESDYENTQSGEPL	0.655174	0.270036	0.219405	-0.474608	-1.02782	-0.639761	1.148e-05	0.000189362	0.0176055	0.000280896	2.50678e-06	3.06487e-05	A0A0G2K527_S_1	A0A0G2K527	583	2
A0A0G2K527;Q9Z272	379;397	S	1	ARF GTPase-activating protein GIT1 OS=Rattus norvegicus OX=10116 GN=Git1 PE=1 SV=1;ARF GTPase-activating protein GIT1 OS=Rattus norvegicus OX=10116 GN=Git1 PE=1 SV=1	Git1	NQSDLDDQHDYDSVASDEDTDQEPLPSAGAT	0.0325771	-0.128077	0.606521	-0.899118	0.442784	0.437245	0.978025	0.875885	0.659156	0.449289	0.585717	0.997855	A0A0G2K527_S_1	A0A0G2K527	379	3
A0A0G2K527;Q9Z272	353;371	S	1	ARF GTPase-activating protein GIT1 OS=Rattus norvegicus OX=10116 GN=Git1 PE=1 SV=1;ARF GTPase-activating protein GIT1 OS=Rattus norvegicus OX=10116 GN=Git1 PE=1 SV=1	Git1	ILSEAKRRQQGKSLSSPTDNLELSARNQSDL	-0.0124417	-0.0168646	-0.040315	0.018745	-0.0539388	-0.462623	0.413915	0.527235	0.044633	0.744301	0.972963	0.660856	A0A0G2K527_S_1	A0A0G2K527	353	2
A0A0G2K528	57	S	1	Syntaxin 16 OS=Rattus norvegicus OX=10116 GN=Stx16 PE=1 SV=1	Stx16	GISLDPEAAIGVTKRSPPKWVDGVDEIQYDV	-0.0648479	NA	0.148989	-0.0283204	NA	0.369249	0.587029	NA	0.865165	0.765007	NA	0.310175	A0A0G2K528_S_1	A0A0G2K528	57	3
A0A0G2K543;D4A5B3	850;783	S	1	C2 calcium-dependent domain-containing 5 OS=Rattus norvegicus OX=10116 GN=C2cd5 PE=1 SV=1;C2 calcium-dependent domain-containing 5 OS=Rattus norvegicus OX=10116 GN=C2cd5 PE=1 SV=1	C2cd5	LQTTKTLVEKSLQRASTDNEDGLQFPLELCS	-0.920959	NA	NA	-0.20802	NA	NA	0.593551	NA	NA	0.0251324	NA	NA	A0A0G2K543_S_1	A0A0G2K543	850	3
A0A0G2K543;D4A5B3	676;609	S	1	C2 calcium-dependent domain-containing 5 OS=Rattus norvegicus OX=10116 GN=C2cd5 PE=1 SV=1;C2 calcium-dependent domain-containing 5 OS=Rattus norvegicus OX=10116 GN=C2cd5 PE=1 SV=1	C2cd5	LYEINPPEVCEEMIGSPIPEPRQRSRLLRSQ	-0.82514	0.187845	-0.408519	-0.286108	0.0437892	-0.377348	0.268698	0.461162	0.307079	0.0759703	0.999965	0.0289378	A0A0G2K543_S_1	A0A0G2K543	676	3
A0A0G2K543;D4A5B3	692;625	S	1	C2 calcium-dependent domain-containing 5 OS=Rattus norvegicus OX=10116 GN=C2cd5 PE=1 SV=1;C2 calcium-dependent domain-containing 5 OS=Rattus norvegicus OX=10116 GN=C2cd5 PE=1 SV=1	C2cd5	PIPEPRQRSRLLRSQSESSDEVTELDLSHGK	0.688954	-0.00221017	0.671926	0.0239082	0.0105876	1.18443	0.00758482	0.684545	0.000123986	0.87121	0.935689	2.20855e-08	A0A0G2K543_S_1	A0A0G2K543	692	2
A0A0G2K543;D4A5B3	260;260	S	1	C2 calcium-dependent domain-containing 5 OS=Rattus norvegicus OX=10116 GN=C2cd5 PE=1 SV=1;C2 calcium-dependent domain-containing 5 OS=Rattus norvegicus OX=10116 GN=C2cd5 PE=1 SV=1	C2cd5	LDKLSSPAAFLPACNSPSKEMKEIPFNEDPN	NA	NA	NA	-0.153889	NA	NA	NA	NA	NA	0.486126	NA	NA	A0A0G2K543_S_1	A0A0G2K543	260	2
F1LPB4;A0A0G2K548	1501;1519	S	1	A-kinase-anchoring protein 9 OS=Rattus norvegicus OX=10116 GN=Akap9 PE=1 SV=2;A-kinase-anchoring protein 9 OS=Rattus norvegicus OX=10116 GN=Akap9 PE=1 SV=1	Akap9	EEIFSKDETFLVRNSSPDEVLVSNMDTSRQL	NA	-0.191274	NA	NA	-0.08016	-0.0962957	NA	0.00761419	NA	NA	0.375071	0.127221	F1LPB4_S_1	F1LPB4	1501	2
A0A0G2K564	407	S	1	Alpha-1B adrenergic receptor OS=Rattus norvegicus OX=10116 GN=Adra1b PE=3 SV=1	Adra1b	WTRGGSLERSQSRKDSLDDSGSCMSGSQRTL	NA	0.305089	-0.370563	NA	NA	-0.550013	NA	0.876972	0.0625052	NA	NA	0.00024991	A0A0G2K564_S_1	A0A0G2K564	407	2
A0A0G2K590;B2RYN7	510;562	S	1	Spastin OS=Rattus norvegicus OX=10116 GN=Spast PE=1 SV=1;Spastin OS=Rattus norvegicus OX=10116 GN=Spast PE=1 SV=1	Spast	LSDFTESLKKIKRSVSPQTLEAYIRWNKDFG	-0.495439	0.218518	0.0192013	0.0568475	0.0679475	0.105509	0.566969	0.0428501	0.640484	0.424538	0.769628	0.438955	A0A0G2K590_S_1	A0A0G2K590	510	2
A0A0G2K5A4;D3ZLD5	341;341	S	1	Uncharacterized protein OS=Rattus norvegicus OX=10116 PE=4 SV=1;Golgin A3 OS=Rattus norvegicus OX=10116 GN=Golga3 PE=1 SV=1	Golga3	AQHQDQNQEANGEVQSRRDSICSSVSMESSF	-0.0994656	-0.249259	0.416296	0.128046	-0.0860574	-0.252963	0.366019	0.342877	0.00011022	0.936439	0.775431	0.0251031	A0A0G2K5A4_S_1	A0A0G2K5A4	341	3
A0A0G2K5A4;D3ZLD5	60;60	S	1	Uncharacterized protein OS=Rattus norvegicus OX=10116 PE=4 SV=1;Golgin A3 OS=Rattus norvegicus OX=10116 GN=Golga3 PE=1 SV=1	Golga3	QDGSVEVNRVFKEEGSPDRSSQVPICQNGQI	-0.227097	0.0426933	0.224582	-0.0407321	-0.23742	0.319021	0.396201	0.664663	0.598899	0.989451	0.63606	0.0671827	A0A0G2K5A4_S_1	A0A0G2K5A4	60	3
A0A0G2K5C0;D3ZXQ2	556;603	S	1	Calmodulin-regulated spectrin-associated protein family, member 3 OS=Rattus norvegicus OX=10116 GN=Camsap3 PE=1 SV=1;Calmodulin-regulated spectrin-associated protein family, member 3 OS=Rattus norvegicus OX=10116 GN=Camsap3 PE=1 SV=2	Camsap3	RKKQLVKAEAESGTGSPTSTPVAPEALSSEM	NA	0.189769	NA	NA	-0.25814	NA	NA	0.0273673	NA	NA	0.143553	NA	A0A0G2K5C0_S_1	A0A0G2K5C0	556	3
A0A0G2K5C0;D3ZXQ2	518;565	S	1	Calmodulin-regulated spectrin-associated protein family, member 3 OS=Rattus norvegicus OX=10116 GN=Camsap3 PE=1 SV=1;Calmodulin-regulated spectrin-associated protein family, member 3 OS=Rattus norvegicus OX=10116 GN=Camsap3 PE=1 SV=2	Camsap3	CSAGETLKPPPPSEGSPKAVASSPAANNSEV	NA	NA	-0.778469	NA	NA	NA	NA	NA	0.43271	NA	NA	NA	A0A0G2K5C0_S_1	A0A0G2K5C0	518	2
A0A0G2K5C0;D3ZXQ2	1055;1102	S	1	Calmodulin-regulated spectrin-associated protein family, member 3 OS=Rattus norvegicus OX=10116 GN=Camsap3 PE=1 SV=1;Calmodulin-regulated spectrin-associated protein family, member 3 OS=Rattus norvegicus OX=10116 GN=Camsap3 PE=1 SV=2	Camsap3	RSTSRAPSPSGLMSPSRLPGSRERDWENGSN	0.214468	0.690547	NA	0.0509482	0.226564	NA	0.162561	0.00353332	NA	0.939123	0.110869	NA	A0A0G2K5C0_S_1	A0A0G2K5C0	1055	2
A0A0G2K5C0;D3ZXQ2	525;572	S	1	Calmodulin-regulated spectrin-associated protein family, member 3 OS=Rattus norvegicus OX=10116 GN=Camsap3 PE=1 SV=1;Calmodulin-regulated spectrin-associated protein family, member 3 OS=Rattus norvegicus OX=10116 GN=Camsap3 PE=1 SV=2	Camsap3	KPPPPSEGSPKAVASSPAANNSEVKMTSFAE	0.236637	0.791712	NA	0.364561	0.857157	NA	0.85332	0.0193819	NA	0.0411146	0.00107512	NA	A0A0G2K5C0_S_1	A0A0G2K5C0	525	2
A0A0G2K5C0;D3ZXQ2	303;350	S	1	Calmodulin-regulated spectrin-associated protein family, member 3 OS=Rattus norvegicus OX=10116 GN=Camsap3 PE=1 SV=1;Calmodulin-regulated spectrin-associated protein family, member 3 OS=Rattus norvegicus OX=10116 GN=Camsap3 PE=1 SV=2	Camsap3	PDFVQAKDLPDGHAVSPRNTETVPSQNNSGS	0.786595	0.255509	0.181052	0.813669	0.0371292	-0.0917483	0.288869	0.0394182	0.468525	0.3457	0.588336	0.255722	A0A0G2K5C0_S_1	A0A0G2K5C0	303	2
A0A0G2K5C0;D3ZXQ2	337;384	S	1	Calmodulin-regulated spectrin-associated protein family, member 3 OS=Rattus norvegicus OX=10116 GN=Camsap3 PE=1 SV=1;Calmodulin-regulated spectrin-associated protein family, member 3 OS=Rattus norvegicus OX=10116 GN=Camsap3 PE=1 SV=2	Camsap3	VFNFRHPLLSPGGPQSPLRGSTGSLKSSPSM	-0.837845	-0.0495762	-0.149637	0.143873	NA	0.374529	0.724394	0.603967	0.41497	0.194808	NA	0.158653	A0A0G2K5C0_S_1	A0A0G2K5C0	337	3
A0A0G2K5C0;D3ZXQ2	782;829	S	1	Calmodulin-regulated spectrin-associated protein family, member 3 OS=Rattus norvegicus OX=10116 GN=Camsap3 PE=1 SV=1;Calmodulin-regulated spectrin-associated protein family, member 3 OS=Rattus norvegicus OX=10116 GN=Camsap3 PE=1 SV=2	Camsap3	TPPHDVDSLPHLRKFSPSQVPVQTRSSILLS	-0.890914	0.574195	-0.448284	0.0947768	0.0839085	0.25621	0.569121	0.00931945	0.909748	0.0812559	0.926147	0.242111	A0A0G2K5C0_S_1	A0A0G2K5C0	782	2
A0A0G2K5C0;D3ZXQ2	316;363	S	1	Calmodulin-regulated spectrin-associated protein family, member 3 OS=Rattus norvegicus OX=10116 GN=Camsap3 PE=1 SV=1;Calmodulin-regulated spectrin-associated protein family, member 3 OS=Rattus norvegicus OX=10116 GN=Camsap3 PE=1 SV=2	Camsap3	AVSPRNTETVPSQNNSGSSSPVFNFRHPLLS	NA	-0.00101268	NA	NA	NA	0.0810872	NA	0.817896	NA	NA	NA	0.485763	A0A0G2K5C0_S_1	A0A0G2K5C0	316	2
A0A0G2K5C0;D3ZXQ2	400;447	S	1	Calmodulin-regulated spectrin-associated protein family, member 3 OS=Rattus norvegicus OX=10116 GN=Camsap3 PE=1 SV=1;Calmodulin-regulated spectrin-associated protein family, member 3 OS=Rattus norvegicus OX=10116 GN=Camsap3 PE=1 SV=2	Camsap3	DVDVVMGDPVLLRSVSSDSLGPPRPALTSSR	0.444091	0.624835	-0.257074	NA	-0.0631722	0.295907	0.514816	0.000620444	0.61802	NA	0.73598	0.26214	A0A0G2K5C0_S_1	A0A0G2K5C0	400	2
A0A0G2K5C0;D3ZXQ2	653;700	S	1	Calmodulin-regulated spectrin-associated protein family, member 3 OS=Rattus norvegicus OX=10116 GN=Camsap3 PE=1 SV=1;Calmodulin-regulated spectrin-associated protein family, member 3 OS=Rattus norvegicus OX=10116 GN=Camsap3 PE=1 SV=2	Camsap3	EGQGEPSSRPKSVTFSPDLGPIPPEGLGDYN	NA	0.102346	NA	NA	NA	NA	NA	0.235664	NA	NA	NA	NA	A0A0G2K5C0_S_1	A0A0G2K5C0	653	2
A0A0G2K5C6;G3V7U2;P34926	560;322;322	S	1	Microtubule-associated protein 1A OS=Rattus norvegicus OX=10116 GN=Map1a PE=1 SV=1;Microtubule-associated protein 1 A, isoform CRA_c OS=Rattus norvegicus OX=10116 GN=Map1a PE=1 SV=1;Microtubule-associated protein 1A OS=Rattus norvegicus OX=10116 GN=Map1a P	Map1a	NLKPSKIKHRADSKESLKAAPKTAVSKLAKR	NA	-0.0167562	NA	NA	-0.100321	NA	NA	0.929864	NA	NA	0.820665	NA	A0A0G2K5C6_S_1	A0A0G2K5C6	560	3
A0A0G2K5C6;G3V7U2;P34926	1812;1574;1574	S	1	Microtubule-associated protein 1A OS=Rattus norvegicus OX=10116 GN=Map1a PE=1 SV=1;Microtubule-associated protein 1 A, isoform CRA_c OS=Rattus norvegicus OX=10116 GN=Map1a PE=1 SV=1;Microtubule-associated protein 1A OS=Rattus norvegicus OX=10116 GN=Map1a P	Map1a	SKETVLDQKSAEKADSVEQQDGAALEKTRAL	0.650173	0.45529	0.686749	-0.175506	-0.120815	-3.94237	1.08942e-05	0.000173917	8.40155e-10	0.0504467	0.48695	8.10549e-16	A0A0G2K5C6_S_1	A0A0G2K5C6	1812	2
A0A0G2K5C6;G3V7U2;P34926	1473;1235;1235	S	1	Microtubule-associated protein 1A OS=Rattus norvegicus OX=10116 GN=Map1a PE=1 SV=1;Microtubule-associated protein 1 A, isoform CRA_c OS=Rattus norvegicus OX=10116 GN=Map1a PE=1 SV=1;Microtubule-associated protein 1A OS=Rattus norvegicus OX=10116 GN=Map1a P	Map1a	LGKEERGPVMKAEDDSCHLAPVSIPEPHRAT	0.235136	0.79613	0.309997	-0.439469	0.411478	0.114062	0.0159828	0.00938436	0.000251173	0.000940894	0.400723	0.960329	A0A0G2K5C6_S_1	A0A0G2K5C6	1473	3
A0A0G2K5C6;G3V7U2;P34926	2135;1897;1897	S	1	Microtubule-associated protein 1A OS=Rattus norvegicus OX=10116 GN=Map1a PE=1 SV=1;Microtubule-associated protein 1 A, isoform CRA_c OS=Rattus norvegicus OX=10116 GN=Map1a PE=1 SV=1;Microtubule-associated protein 1A OS=Rattus norvegicus OX=10116 GN=Map1a P	Map1a	REGEGGAGAPDSSSFSPKVPEAGESLATRDT	0.151297	-0.0418529	0.561431	0.122798	-0.137513	-0.716662	0.190941	0.179344	2.86498e-06	0.952248	0.0104561	9.16315e-10	A0A0G2K5C6_S_1	A0A0G2K5C6	2135	3
A0A0G2K5C6;G3V7U2;P34926	904;666;666	S	1	Microtubule-associated protein 1A OS=Rattus norvegicus OX=10116 GN=Map1a PE=1 SV=1;Microtubule-associated protein 1 A, isoform CRA_c OS=Rattus norvegicus OX=10116 GN=Map1a PE=1 SV=1;Microtubule-associated protein 1A OS=Rattus norvegicus OX=10116 GN=Map1a P	Map1a	VIEKAELEEMEETHPSDEEGEETKAESFYQK	-0.207736	0.414918	-0.239053	-0.0960741	-0.0812222	0.126035	0.408985	0.995577	0.285947	0.539394	0.568512	0.911845	A0A0G2K5C6_S_1	A0A0G2K5C6	904	2
A0A0G2K5C6;G3V7U2;P34926	1832;1594;1594	S	1	Microtubule-associated protein 1A OS=Rattus norvegicus OX=10116 GN=Map1a PE=1 SV=1;Microtubule-associated protein 1 A, isoform CRA_c OS=Rattus norvegicus OX=10116 GN=Map1a PE=1 SV=1;Microtubule-associated protein 1A OS=Rattus norvegicus OX=10116 GN=Map1a P	Map1a	DGAALEKTRALGLEESPAEGSKAREQEKKYW	-0.0690142	NA	0.40975	-0.0606833	NA	-0.0836354	0.767562	NA	0.00124884	0.971613	NA	0.269925	A0A0G2K5C6_S_1	A0A0G2K5C6	1832	2
A0A0G2K5C6;G3V7U2;P34926	2442;2204;2204	S	1	Microtubule-associated protein 1A OS=Rattus norvegicus OX=10116 GN=Map1a PE=1 SV=1;Microtubule-associated protein 1 A, isoform CRA_c OS=Rattus norvegicus OX=10116 GN=Map1a PE=1 SV=1;Microtubule-associated protein 1A OS=Rattus norvegicus OX=10116 GN=Map1a P	Map1a	VTKAPSLDSSLPQLPSPSSPGGPLLSNLPRP	-1.92567	0.234827	-0.375805	0.324998	NA	0.914012	0.0209178	0.017209	0.212966	0.00658445	NA	0.000649714	A0A0G2K5C6_S_1	A0A0G2K5C6	2442	3
A0A0G2K5C6;G3V7U2;P34926	1218;980;980	S	1	Microtubule-associated protein 1A OS=Rattus norvegicus OX=10116 GN=Map1a PE=1 SV=1;Microtubule-associated protein 1 A, isoform CRA_c OS=Rattus norvegicus OX=10116 GN=Map1a PE=1 SV=1;Microtubule-associated protein 1A OS=Rattus norvegicus OX=10116 GN=Map1a P	Map1a	PPGEPALGEVEERCLSPDDSTVKMASPPPSG	-0.0768783	0.145903	-0.136965	-0.105959	-0.0672192	-0.250161	0.489267	0.791421	0.185697	0.00742002	0.340894	0.0406877	A0A0G2K5C6_S_1	A0A0G2K5C6	1218	2
A0A0G2K5C6;G3V7U2;P34926	1260;1022;1022	S	1	Microtubule-associated protein 1A OS=Rattus norvegicus OX=10116 GN=Map1a PE=1 SV=1;Microtubule-associated protein 1 A, isoform CRA_c OS=Rattus norvegicus OX=10116 GN=Map1a PE=1 SV=1;Microtubule-associated protein 1A OS=Rattus norvegicus OX=10116 GN=Map1a P	Map1a	SPVEDKSEPRDFQEDSWGETKHSPGVSKEDS	0.0789443	0.101985	0.220301	0.0844155	-0.0985259	-0.0147028	0.72557	0.213339	0.00474113	0.737173	0.499763	0.780268	A0A0G2K5C6_S_1	A0A0G2K5C6	1260	3
A0A0G2K5C6;G3V7U2;P34926	1267;1029;1029	S	1	Microtubule-associated protein 1A OS=Rattus norvegicus OX=10116 GN=Map1a PE=1 SV=1;Microtubule-associated protein 1 A, isoform CRA_c OS=Rattus norvegicus OX=10116 GN=Map1a PE=1 SV=1;Microtubule-associated protein 1A OS=Rattus norvegicus OX=10116 GN=Map1a P	Map1a	EPRDFQEDSWGETKHSPGVSKEDSEEQTVKP	NA	-0.227637	NA	NA	NA	NA	NA	0.147784	NA	NA	NA	NA	A0A0G2K5C6_S_1	A0A0G2K5C6	1267	2
A0A0G2K5C6;G3V7U2;P34926	1275;1037;1037	S	1	Microtubule-associated protein 1A OS=Rattus norvegicus OX=10116 GN=Map1a PE=1 SV=1;Microtubule-associated protein 1 A, isoform CRA_c OS=Rattus norvegicus OX=10116 GN=Map1a PE=1 SV=1;Microtubule-associated protein 1A OS=Rattus norvegicus OX=10116 GN=Map1a P	Map1a	SWGETKHSPGVSKEDSEEQTVKPGPEEGTSE	NA	0.808367	1.12343	NA	-0.269794	NA	NA	9.96041e-05	5.44849e-07	NA	0.548165	NA	A0A0G2K5C6_S_1	A0A0G2K5C6	1275	2
A0A0G2K5C6;G3V7U2;P34926	836;598;598	S	1	Microtubule-associated protein 1A OS=Rattus norvegicus OX=10116 GN=Map1a PE=1 SV=1;Microtubule-associated protein 1 A, isoform CRA_c OS=Rattus norvegicus OX=10116 GN=Map1a PE=1 SV=1;Microtubule-associated protein 1A OS=Rattus norvegicus OX=10116 GN=Map1a P	Map1a	LEGEHVEREKEVVPDSPGDKGSTNRGPDSGA	0.0435482	-0.074895	0.447997	-0.0907985	-0.323001	-0.101039	0.723065	0.639478	2.46574e-05	0.5311	0.240918	0.0210438	A0A0G2K5C6_S_1	A0A0G2K5C6	836	2
A0A0G2K5C6;G3V7U2;P34926	764;526;526	S	1	Microtubule-associated protein 1A OS=Rattus norvegicus OX=10116 GN=Map1a PE=1 SV=1;Microtubule-associated protein 1 A, isoform CRA_c OS=Rattus norvegicus OX=10116 GN=Map1a PE=1 SV=1;Microtubule-associated protein 1A OS=Rattus norvegicus OX=10116 GN=Map1a P	Map1a	AAPPAAVSGHRELALSSPEDLTQDFEELKRE	0.0308375	-0.140317	0.721586	0.349694	-0.154563	0.634423	0.593551	0.581719	0.0212882	0.20918	0.65742	0.0292896	A0A0G2K5C6_S_1	A0A0G2K5C6	764	3
A0A0G2K5C6;G3V7U2;P34926	765;527;527	S	1	Microtubule-associated protein 1A OS=Rattus norvegicus OX=10116 GN=Map1a PE=1 SV=1;Microtubule-associated protein 1 A, isoform CRA_c OS=Rattus norvegicus OX=10116 GN=Map1a PE=1 SV=1;Microtubule-associated protein 1A OS=Rattus norvegicus OX=10116 GN=Map1a P	Map1a	APPAAVSGHRELALSSPEDLTQDFEELKREE	-0.295345	0.153609	0.276834	0.0993572	0.0405962	-0.21755	0.741745	0.560473	0.15037	0.0647355	0.978321	0.0424867	A0A0G2K5C6_S_1	A0A0G2K5C6	765	3
A0A0G2K5C6;G3V7U2;P34926	1881;1643;1643	S	1	Microtubule-associated protein 1A OS=Rattus norvegicus OX=10116 GN=Map1a PE=1 SV=1;Microtubule-associated protein 1 A, isoform CRA_c OS=Rattus norvegicus OX=10116 GN=Map1a PE=1 SV=1;Microtubule-associated protein 1A OS=Rattus norvegicus OX=10116 GN=Map1a P	Map1a	PVGGQKEPVPAWEGKSPEQEVRYWRDRDITL	-0.206299	0.214405	0.191108	-0.205842	-0.0747667	0.0393817	0.430197	0.0153411	0.0672255	0.393119	0.546516	0.46384	A0A0G2K5C6_S_1	A0A0G2K5C6	1881	4
A0A0G2K5C6;G3V7U2;P34926	1953;1715;1715	S	1	Microtubule-associated protein 1A OS=Rattus norvegicus OX=10116 GN=Map1a PE=1 SV=1;Microtubule-associated protein 1 A, isoform CRA_c OS=Rattus norvegicus OX=10116 GN=Map1a PE=1 SV=1;Microtubule-associated protein 1A OS=Rattus norvegicus OX=10116 GN=Map1a P	Map1a	GPDEQEITPLQHTPRSPWTSDFKDFQEPLPQ	0.0210838	NA	NA	0.00283867	NA	NA	0.219555	NA	NA	0.70549	NA	NA	A0A0G2K5C6_S_1	A0A0G2K5C6	1953	2
A0A0G2K5C6;G3V7U2;P34926	1860;1622;1622	S	1	Microtubule-associated protein 1A OS=Rattus norvegicus OX=10116 GN=Map1a PE=1 SV=1;Microtubule-associated protein 1 A, isoform CRA_c OS=Rattus norvegicus OX=10116 GN=Map1a PE=1 SV=1;Microtubule-associated protein 1A OS=Rattus norvegicus OX=10116 GN=Map1a P	Map1a	KYWKEQDVVQGWRETSPTRGEPVGGQKEPVP	NA	NA	0.0639229	NA	-0.199308	0.415022	NA	NA	0.996241	NA	0.163128	0.174618	A0A0G2K5C6_S_1	A0A0G2K5C6	1860	3
A0A0G2K5C6;G3V7U2;P34926	1806;1568;1568	S	1	Microtubule-associated protein 1A OS=Rattus norvegicus OX=10116 GN=Map1a PE=1 SV=1;Microtubule-associated protein 1 A, isoform CRA_c OS=Rattus norvegicus OX=10116 GN=Map1a PE=1 SV=1;Microtubule-associated protein 1A OS=Rattus norvegicus OX=10116 GN=Map1a P	Map1a	EDKTTTSKETVLDQKSAEKADSVEQQDGAAL	NA	NA	0.60327	NA	NA	NA	NA	NA	0.000128499	NA	NA	NA	A0A0G2K5C6_S_1	A0A0G2K5C6	1806	2
A0A0G2K5C6;G3V7U2;P34926	1372;1134;1134	S	1	Microtubule-associated protein 1A OS=Rattus norvegicus OX=10116 GN=Map1a PE=1 SV=1;Microtubule-associated protein 1 A, isoform CRA_c OS=Rattus norvegicus OX=10116 GN=Map1a PE=1 SV=1;Microtubule-associated protein 1A OS=Rattus norvegicus OX=10116 GN=Map1a P	Map1a	EPQKDEVLRFTDQSLSPEDAESLSVLSVVSP	NA	NA	0.0419342	NA	NA	0.267563	NA	NA	0.0606586	NA	NA	0.00161122	A0A0G2K5C6_S_1	A0A0G2K5C6	1372	3
A0A0G2K5C6;G3V7U2;P34926	1398;1160;1160	S	1	Microtubule-associated protein 1A OS=Rattus norvegicus OX=10116 GN=Map1a PE=1 SV=1;Microtubule-associated protein 1 A, isoform CRA_c OS=Rattus norvegicus OX=10116 GN=Map1a PE=1 SV=1;Microtubule-associated protein 1A OS=Rattus norvegicus OX=10116 GN=Map1a P	Map1a	SVVSPDTTKQEATPRSPCSLKEQQPHKDLWP	0.0705057	NA	NA	-0.104285	NA	0.321253	0.216501	NA	NA	0.981774	NA	0.0998635	A0A0G2K5C6_S_1	A0A0G2K5C6	1398	2
A0A0G2K5C6;G3V7U2;P34926	1145;907;907	S	1	Microtubule-associated protein 1A OS=Rattus norvegicus OX=10116 GN=Map1a PE=1 SV=1;Microtubule-associated protein 1 A, isoform CRA_c OS=Rattus norvegicus OX=10116 GN=Map1a PE=1 SV=1;Microtubule-associated protein 1A OS=Rattus norvegicus OX=10116 GN=Map1a P	Map1a	TISPTSSLEEDKGFKSPPCEDFSVTGESEKK	-0.107071	-0.132683	0.111061	-0.102071	-0.176995	-0.0525292	0.55356	0.0825912	0.440666	0.434022	0.367628	0.56544	A0A0G2K5C6_S_1	A0A0G2K5C6	1145	3
A0A0G2K5C6;G3V7U2;P34926	2315;2077;2077	S	1	Microtubule-associated protein 1A OS=Rattus norvegicus OX=10116 GN=Map1a PE=1 SV=1;Microtubule-associated protein 1 A, isoform CRA_c OS=Rattus norvegicus OX=10116 GN=Map1a PE=1 SV=1;Microtubule-associated protein 1A OS=Rattus norvegicus OX=10116 GN=Map1a P	Map1a	PKETGRGHWDDGTNDSDLEKGAREQPEKETR	0.0218558	-0.105363	-0.316267	0.0100458	-0.0784158	0.490556	0.865576	0.465407	5.42803e-05	0.419061	0.815013	0.000156399	A0A0G2K5C6_S_1	A0A0G2K5C6	2315	2
A0A0G2K5C6;G3V7U2;P34926	1518;1280;1280	S	1	Microtubule-associated protein 1A OS=Rattus norvegicus OX=10116 GN=Map1a PE=1 SV=1;Microtubule-associated protein 1 A, isoform CRA_c OS=Rattus norvegicus OX=10116 GN=Map1a PE=1 SV=1;Microtubule-associated protein 1A OS=Rattus norvegicus OX=10116 GN=Map1a P	Map1a	GGSFSHSALSVDRKHSPGEITGPGGHFMTSD	NA	NA	-0.689069	NA	NA	0.904614	NA	NA	0.14736	NA	NA	8.76534e-08	A0A0G2K5C6_S_1	A0A0G2K5C6	1518	4
A0A0G2K5C6;G3V7U2;P34926	1545;1307;1307	S	1	Microtubule-associated protein 1A OS=Rattus norvegicus OX=10116 GN=Map1a PE=1 SV=1;Microtubule-associated protein 1 A, isoform CRA_c OS=Rattus norvegicus OX=10116 GN=Map1a PE=1 SV=1;Microtubule-associated protein 1A OS=Rattus norvegicus OX=10116 GN=Map1a P	Map1a	MTSDSSLTKSPESLSSPAMEDLAVEWEGKAP	-0.783301	-0.0213173	0.598822	-0.237054	0.133296	-0.238285	0.046463	0.615306	0.00352885	0.385407	0.624266	0.638796	A0A0G2K5C6_S_1	A0A0G2K5C6	1545	2
A0A0G2K5C6;G3V7U2;P34926	928;690;690	S	1	Microtubule-associated protein 1A OS=Rattus norvegicus OX=10116 GN=Map1a PE=1 SV=1;Microtubule-associated protein 1 A, isoform CRA_c OS=Rattus norvegicus OX=10116 GN=Map1a PE=1 SV=1;Microtubule-associated protein 1A OS=Rattus norvegicus OX=10116 GN=Map1a P	Map1a	AESFYQKHTQEALKASPKSREALGGRDLGFQ	NA	-0.239629	NA	1.05411	-0.107335	NA	NA	0.119106	NA	0.217056	0.773639	NA	A0A0G2K5C6_S_1	A0A0G2K5C6	928	2
A0A0G2K5C6;G3V7U2;P34926	352;114;114	S	1	Microtubule-associated protein 1A OS=Rattus norvegicus OX=10116 GN=Map1a PE=1 SV=1;Microtubule-associated protein 1 A, isoform CRA_c OS=Rattus norvegicus OX=10116 GN=Map1a PE=1 SV=1;Microtubule-associated protein 1A OS=Rattus norvegicus OX=10116 GN=Map1a P	Map1a	NGLLQRKVAELEEEQSQGSSSYSDWVKNLIS	0.0693242	0.356168	0.360343	-0.106993	-0.0508112	-0.0627658	0.881458	0.0313482	0.00826703	0.204754	0.658576	0.509107	A0A0G2K5C6_S_1	A0A0G2K5C6	352	2
A0A0G2K5C6;G3V7U2;P34926	355;117;117	S	1	Microtubule-associated protein 1A OS=Rattus norvegicus OX=10116 GN=Map1a PE=1 SV=1;Microtubule-associated protein 1 A, isoform CRA_c OS=Rattus norvegicus OX=10116 GN=Map1a PE=1 SV=1;Microtubule-associated protein 1A OS=Rattus norvegicus OX=10116 GN=Map1a P	Map1a	LQRKVAELEEEQSQGSSSYSDWVKNLISPEL	-0.0598236	0.278115	0.262768	-0.110569	0.120029	-0.416642	0.423061	0.0118526	0.318518	0.587831	0.0754359	0.424403	A0A0G2K5C6_S_1	A0A0G2K5C6	355	2
A0A0G2K5C6;G3V7U2;P34926	359;121;121	S	1	Microtubule-associated protein 1A OS=Rattus norvegicus OX=10116 GN=Map1a PE=1 SV=1;Microtubule-associated protein 1 A, isoform CRA_c OS=Rattus norvegicus OX=10116 GN=Map1a PE=1 SV=1;Microtubule-associated protein 1A OS=Rattus norvegicus OX=10116 GN=Map1a P	Map1a	VAELEEEQSQGSSSYSDWVKNLISPELGVVF	NA	NA	NA	NA	NA	-0.125687	NA	NA	NA	NA	NA	0.639265	A0A0G2K5C6_S_1	A0A0G2K5C6	359	2
A0A0G2K5C6;G3V7U2;P34926	1228;990;990	S	1	Microtubule-associated protein 1A OS=Rattus norvegicus OX=10116 GN=Map1a PE=1 SV=1;Microtubule-associated protein 1 A, isoform CRA_c OS=Rattus norvegicus OX=10116 GN=Map1a PE=1 SV=1;Microtubule-associated protein 1A OS=Rattus norvegicus OX=10116 GN=Map1a P	Map1a	EERCLSPDDSTVKMASPPPSGPPSAAHTPFH	-0.90729	0.0519634	-0.501941	-0.0984235	-0.325237	-0.0666147	0.540692	0.531762	0.181417	0.451499	0.338521	0.94062	A0A0G2K5C6_S_1	A0A0G2K5C6	1228	3
A0A0G2K5C6;G3V7U2;P34926	2262;2024;2024	S	1	Microtubule-associated protein 1A OS=Rattus norvegicus OX=10116 GN=Map1a PE=1 SV=1;Microtubule-associated protein 1 A, isoform CRA_c OS=Rattus norvegicus OX=10116 GN=Map1a PE=1 SV=1;Microtubule-associated protein 1A OS=Rattus norvegicus OX=10116 GN=Map1a P	Map1a	VPPRQEPDPGPNVEPSITPPAVPPRAPISLS	NA	-0.0752575	0.168851	NA	-0.0144418	-0.472821	NA	0.844985	0.131384	NA	0.880688	0.00266292	A0A0G2K5C6_S_1	A0A0G2K5C6	2262	2
A0A0G2K5C6;G3V7U2;P34926	1444;1206;1206	S	1	Microtubule-associated protein 1A OS=Rattus norvegicus OX=10116 GN=Map1a PE=1 SV=1;Microtubule-associated protein 1 A, isoform CRA_c OS=Rattus norvegicus OX=10116 GN=Map1a PE=1 SV=1;Microtubule-associated protein 1A OS=Rattus norvegicus OX=10116 GN=Map1a P	Map1a	SPSKETSLDISSKQLSPESLGTLQFGELNLG	-0.885266	0.118076	-0.121422	0.300676	NA	0.412551	0.195775	0.305232	0.25479	0.000950507	NA	0.0156234	A0A0G2K5C6_S_1	A0A0G2K5C6	1444	2
A0A0G2K5C6;G3V7U2;P34926	2840;2602;2600	S	1	Microtubule-associated protein 1A OS=Rattus norvegicus OX=10116 GN=Map1a PE=1 SV=1;Microtubule-associated protein 1 A, isoform CRA_c OS=Rattus norvegicus OX=10116 GN=Map1a PE=1 SV=1;Microtubule-associated protein 1A OS=Rattus norvegicus OX=10116 GN=Map1a P	Map1a	KPASPARRLDIRGKRSPTPGKGPVDRTSRTV	NA	NA	0.0437238	0.00700542	-0.185876	0.276162	NA	NA	0.669128	0.986688	0.421343	0.386121	A0A0G2K5C6_S_1	A0A0G2K5C6	2840	3
A0A0G2K5C6;G3V7U2;P34926	2022;1784;1784	S	1	Microtubule-associated protein 1A OS=Rattus norvegicus OX=10116 GN=Map1a PE=1 SV=1;Microtubule-associated protein 1 A, isoform CRA_c OS=Rattus norvegicus OX=10116 GN=Map1a PE=1 SV=1;Microtubule-associated protein 1A OS=Rattus norvegicus OX=10116 GN=Map1a P	Map1a	PEMTGQRVPSAPGQESPVPDTESTAPMRNEP	0.0542695	-0.152989	0.174814	-0.098557	-0.0102258	0.352531	0.672467	0.146245	0.691079	0.737173	0.887624	0.0559941	A0A0G2K5C6_S_1	A0A0G2K5C6	2022	2
A0A0G2K5C6;G3V7U2;P34926	2875;2637;2635	S	1	Microtubule-associated protein 1A OS=Rattus norvegicus OX=10116 GN=Map1a PE=1 SV=1;Microtubule-associated protein 1 A, isoform CRA_c OS=Rattus norvegicus OX=10116 GN=Map1a PE=1 SV=1;Microtubule-associated protein 1A OS=Rattus norvegicus OX=10116 GN=Map1a P	Map1a	STPSQVTSAEEKDGHSPMSKGLVNGLKAGST	-0.844253	-0.202073	0.282544	NA	-0.0934894	0.282659	0.0597952	0.279553	0.560466	NA	0.714337	0.439451	A0A0G2K5C6_S_1	A0A0G2K5C6	2875	3
A0A0G2K5C6;G3V7U2;P34926	1132;894;894	S	1	Microtubule-associated protein 1A OS=Rattus norvegicus OX=10116 GN=Map1a PE=1 SV=1;Microtubule-associated protein 1 A, isoform CRA_c OS=Rattus norvegicus OX=10116 GN=Map1a PE=1 SV=1;Microtubule-associated protein 1A OS=Rattus norvegicus OX=10116 GN=Map1a P	Map1a	EATQGLDYVPSAGTISPTSSLEEDKGFKSPP	-0.455253	0.0242358	-0.581475	-0.0145542	-0.0513633	0.0474463	0.0130719	0.993701	0.000460939	0.802905	0.624266	0.394824	A0A0G2K5C6_S_1	A0A0G2K5C6	1132	3
A0A0G2K5C6;G3V7U2;P34926	1980;1742;1742	S	1	Microtubule-associated protein 1A OS=Rattus norvegicus OX=10116 GN=Map1a PE=1 SV=1;Microtubule-associated protein 1 A, isoform CRA_c OS=Rattus norvegicus OX=10116 GN=Map1a PE=1 SV=1;Microtubule-associated protein 1A OS=Rattus norvegicus OX=10116 GN=Map1a P	Map1a	PLPQKGLEVERWLAESPVGLPPEEEDKLTRS	-0.484674	-0.0602346	0.0620654	-0.104838	-0.139595	0.0817028	0.0133902	0.748056	0.675528	0.498135	0.698659	0.996303	A0A0G2K5C6_S_1	A0A0G2K5C6	1980	2
A0A0G2K5C7;D3ZB99	647;825	S	1	NIMA-related kinase 1 OS=Rattus norvegicus OX=10116 GN=Nek1 PE=1 SV=1;NIMA-related kinase 1 OS=Rattus norvegicus OX=10116 GN=Nek1 PE=1 SV=2	Nek1	SKEVNPSATVDTETNSPKFAKVSPAMSEGNV	NA	NA	NA	0.262833	NA	NA	NA	NA	NA	0.835857	NA	NA	A0A0G2K5C7_S_1	A0A0G2K5C7	647	2
A0A0G2K5C8;P84903;A0A1B0GWQ1	257;257;257	S	1	Stromal interaction molecule 1 OS=Rattus norvegicus OX=10116 GN=Stim1 PE=1 SV=1;Stromal interaction molecule 1 OS=Rattus norvegicus OX=10116 GN=Stim1 PE=1 SV=1;Stromal interaction molecule 1 OS=Rattus norvegicus OX=10116 GN=Stim1 PE=1 SV=1	Stim1	KKMMKDLEGLHRAEQSLHDLQERLHKAQEEH	NA	NA	0.756576	NA	NA	NA	NA	NA	0.00127392	NA	NA	NA	A0A0G2K5C8_S_1	A0A0G2K5C8	257	2
A0A0G2K5C8;P84903;A0A1B0GWK9	606;575;142	S	1	Stromal interaction molecule 1 OS=Rattus norvegicus OX=10116 GN=Stim1 PE=1 SV=1;Stromal interaction molecule 1 OS=Rattus norvegicus OX=10116 GN=Stim1 PE=1 SV=1;Stromal interaction molecule 1 (Fragment) OS=Rattus norvegicus OX=10116 GN=Stim1 PE=1 SV=1	Stim1	IEGVHPGSLVEKLPDSPALAKKTILALNHGL	-0.0575423	-0.0160633	NA	0.289803	0.116961	NA	0.502778	0.534691	NA	0.113517	0.633654	NA	A0A0G2K5C8_S_1	A0A0G2K5C8	606	2
A0A0G2K5D3;G3V8T1	859;51	S	1	Uncharacterized protein OS=Rattus norvegicus OX=10116 PE=4 SV=1;M-phase phosphoprotein 8 OS=Rattus norvegicus OX=10116 GN=Mphosph8 PE=2 SV=1	Mphosph8	EEKDAATKGTVAVGDSEEDGEDVFEVERILD	0.410192	NA	0.0140381	0.321099	NA	-0.41382	0.396972	NA	0.538368	0.314349	NA	0.103856	A0A0G2K5D3_S_1	A0A0G2K5D3	859	2
A0A0G2K5D3;G3V8T1	944;136	S	1	Uncharacterized protein OS=Rattus norvegicus OX=10116 PE=4 SV=1;M-phase phosphoprotein 8 OS=Rattus norvegicus OX=10116 GN=Mphosph8 PE=2 SV=1	Mphosph8	DIQKLSLNNDIFEADSDIDQQGDTKEDTSPR	0.052379	NA	NA	0.0472032	NA	NA	0.543515	NA	NA	0.821323	NA	NA	A0A0G2K5D3_S_1	A0A0G2K5D3	944	3
A0A0G2K5D7;Q4KLM7	228;133	S	1	Sperm antigen with calponin homology and coiled-coil domains 1 OS=Rattus norvegicus OX=10116 GN=Specc1 PE=1 SV=1;Sperm antigen with calponin homology and coiled-coil domains 1 OS=Rattus norvegicus OX=10116 GN=Specc1 PE=1 SV=1	Specc1	RSVPRGPSSSKKLGSSPTSSCNPTPTKHLRT	NA	NA	-0.11619	NA	0.0658522	-0.226399	NA	NA	0.831485	NA	0.648692	0.393208	A0A0G2K5D7_S_1	A0A0G2K5D7	228	2
A0A0G2K5G9;Q66HG8;Q6QI75	462;460;370	S	1	WD repeat-containing protein 55 OS=Rattus norvegicus OX=10116 GN=Ik PE=1 SV=1;Protein Red OS=Rattus norvegicus OX=10116 GN=Ik PE=1 SV=1;LRRG00133 OS=Rattus norvegicus OX=10116 GN=Wdr55 PE=1 SV=1	Ik	YAECYPATMDDMAVDSDEEVDYSKMDQGNKK	NA	NA	-0.607596	NA	0.29578	0.514203	NA	NA	0.662492	NA	0.959126	0.209758	A0A0G2K5G9_S_1	A0A0G2K5G9	462	3
A0A0G2K5H2;A6JFQ6;F1LRF3	327;329;307	S	1	Clavesin-1 OS=Rattus norvegicus OX=10116 GN=Clvs1 PE=4 SV=1;Clavesin-1 OS=Rattus norvegicus OX=10116 GN=Clvs1 PE=1 SV=1;Clavesin-1 OS=Rattus norvegicus OX=10116 GN=Clvs1 PE=4 SV=3	Clvs1	NLERECSPKPMKRSQSVVEAGTLKHEEKGEN	0.283606	-0.0340685	0.619628	-0.0271195	-0.11532	0.158278	0.0906152	0.894681	0.000276553	0.794817	0.915907	0.155364	F1LRF3_S_1	F1LRF3	307	2
A0A0G2K5K1	662	S	1	Anoctamin OS=Rattus norvegicus OX=10116 GN=Ano8 PE=1 SV=1	Ano8	FTLAEEDDEPEAPPSSPGPEPQTVLLRRAGG	-0.565566	0.315459	0.139834	-0.190036	-0.409454	NA	0.48622	0.000287144	0.164314	0.779347	0.0700982	NA	A0A0G2K5K1_S_1	A0A0G2K5K1	662	3
A0A0G2K5K1	634	S	1	Anoctamin OS=Rattus norvegicus OX=10116 GN=Ano8 PE=1 SV=1	Ano8	RRRPGPSPDGLLEEGSPTMVEKGLEPGVFTL	-0.30005	0.183661	NA	0.0183139	-0.081069	NA	0.987461	0.539442	NA	0.486126	0.52129	NA	A0A0G2K5K1_S_1	A0A0G2K5K1	634	2
A0A0G2K5K8;F1LMR4;Q52KK4	280;280;280	S	1	H/ACA ribonucleoprotein complex non-core subunit NAF1 OS=Rattus norvegicus OX=10116 GN=Naf1 PE=1 SV=1;H/ACA ribonucleoprotein complex non-core subunit NAF1 OS=Rattus norvegicus OX=10116 GN=Naf1 PE=1 SV=3;H/ACA ribonucleoprotein complex non-core subunit NAF	Naf1	SWKNDQEPPPEALDFSDDEKEKEAKQRKKSQ	0.290831	0.0206119	NA	0.134912	-0.0715352	NA	0.151984	0.571271	NA	0.370833	0.312181	NA	A0A0G2K5K8_S_1	A0A0G2K5K8	280	3
A0A0G2K5M6	608	S	1	Proline-rich 12 OS=Rattus norvegicus OX=10116 GN=Prr12 PE=1 SV=1	Prr12	TEDEEFLIQHLLQAPSPPRTSGADGLVGEDG	NA	-0.26772	-0.301458	0.0399056	NA	0.168198	NA	0.0269748	0.617114	0.155522	NA	0.979841	A0A0G2K5M6_S_1	A0A0G2K5M6	608	3
D4A346;A0A0G2K5N8	118;388	S	1	ArfGAP with coiled-coil, ankyrin repeat and PH domains 3 OS=Rattus norvegicus OX=10116 GN=Acap3 PE=1 SV=1;ArfGAP with coiled-coil, ankyrin repeat and PH domains 3 OS=Rattus norvegicus OX=10116 GN=Acap3 PE=1 SV=1	Acap3	CYSERLDRTASPSTSSIDSTTDSRERGVKGE	NA	NA	NA	NA	NA	0.0529867	NA	NA	NA	NA	NA	0.448678	D4A346_S_1	D4A346	118	2
A0A0G2K5S2;Q6AYJ1	491;602	S	1	ATP-dependent DNA helicase OS=Rattus norvegicus OX=10116 GN=Recql PE=1 SV=1;ATP-dependent DNA helicase Q1 OS=Rattus norvegicus OX=10116 GN=Recql PE=1 SV=1	Recql	TMQVKRSTQSSVRAASPEACEVDSKGKEKSS	0.035049	0.629802	-0.301829	-0.324699	0.136114	-0.562943	0.446164	0.275567	0.224714	0.00395249	0.797506	0.0107454	A0A0G2K5S2_S_1	A0A0G2K5S2	491	2
Q80Z26;A0A0G2K5S7	528;546	S	1	Ectonucleoside triphosphate diphosphohydrolase 3 OS=Rattus norvegicus OX=10116 GN=Entpd3 PE=1 SV=1;Ectonucleoside triphosphate diphosphohydrolase 3 OS=Rattus norvegicus OX=10116 GN=Entpd3 PE=1 SV=1	Entpd3	RTKERSENAFDQAVDSD______________	0.467678	0.0993537	-0.0935852	0.697492	0.0995775	0.255599	0.382525	0.150209	0.600306	0.502726	0.200533	0.0206701	Q80Z26_S_1	Q80Z26	528	2
A0A0G2K5T1;D3Z8E6	1062;1090	S	1	Calmodulin-regulated spectrin-associated protein 1 OS=Rattus norvegicus OX=10116 GN=Camsap1 PE=1 SV=1;Calmodulin-regulated spectrin-associated protein 1 OS=Rattus norvegicus OX=10116 GN=Camsap1 PE=1 SV=2	Camsap1	QDQKVKAPVHFVEPLSPTGVPGHRKPPRLGQ	-1.2768	0.261499	-0.457392	-0.117034	NA	0.174723	0.940565	0.148617	0.94219	0.336273	NA	0.00388446	A0A0G2K5T1_S_1	A0A0G2K5T1	1062	3
A0A0G2K5T1;D3Z8E6	727;755	S	1	Calmodulin-regulated spectrin-associated protein 1 OS=Rattus norvegicus OX=10116 GN=Camsap1 PE=1 SV=1;Calmodulin-regulated spectrin-associated protein 1 OS=Rattus norvegicus OX=10116 GN=Camsap1 PE=1 SV=2	Camsap1	PSSHDSEPWTILRQDSDSDVVDVEDAEQDFI	NA	NA	-0.845722	NA	0.159604	0.0064625	NA	NA	0.335	NA	0.763245	0.789664	A0A0G2K5T1_S_1	A0A0G2K5T1	727	3
A0A0G2K5T1;D3Z8E6	1126;1154	S	1	Calmodulin-regulated spectrin-associated protein 1 OS=Rattus norvegicus OX=10116 GN=Camsap1 PE=1 SV=1;Calmodulin-regulated spectrin-associated protein 1 OS=Rattus norvegicus OX=10116 GN=Camsap1 PE=1 SV=2	Camsap1	TLPHSRSLPPSTHPRSPLDPGGELPEKCLFD	0.458477	0.647364	NA	0.329841	0.296293	NA	0.230717	0.0293484	NA	0.0280093	0.00458494	NA	A0A0G2K5T1_S_1	A0A0G2K5T1	1126	2
A0A0G2K5T1;D3Z8E6	1401;1429	S	1	Calmodulin-regulated spectrin-associated protein 1 OS=Rattus norvegicus OX=10116 GN=Camsap1 PE=1 SV=1;Calmodulin-regulated spectrin-associated protein 1 OS=Rattus norvegicus OX=10116 GN=Camsap1 PE=1 SV=2	Camsap1	PESVHSGGTPSHRVESLEALPILSRNPSRST	-0.06131	0.410861	NA	0.0236257	-0.244734	NA	0.887057	0.0142562	NA	0.506605	0.0315116	NA	A0A0G2K5T1_S_1	A0A0G2K5T1	1401	2
A0A0G2K5T1;D3Z8E6	711;739	S	1	Calmodulin-regulated spectrin-associated protein 1 OS=Rattus norvegicus OX=10116 GN=Camsap1 PE=1 SV=1;Calmodulin-regulated spectrin-associated protein 1 OS=Rattus norvegicus OX=10116 GN=Camsap1 PE=1 SV=2	Camsap1	GRAEEDEGRWYVGSQSPSSHDSEPWTILRQD	-1.04616	NA	-0.350724	NA	NA	NA	0.202339	NA	0.649894	NA	NA	NA	A0A0G2K5T1_S_1	A0A0G2K5T1	711	3
A0A0G2K5U7;Q3MJK5	1079;1079	S	1	Cyclin-dependent kinase 12 OS=Rattus norvegicus OX=10116 GN=Cdk12 PE=1 SV=1;Cyclin-dependent kinase 12 OS=Rattus norvegicus OX=10116 GN=Cdk12 PE=1 SV=1	Cdk12	KETTSGTAAEPVKNSSPAPPQPAPVKAEPGP	0.0895531	-0.257704	0.814787	NA	-0.154141	0.803923	0.798555	0.101869	0.00391169	NA	0.418181	0.0920453	A0A0G2K5U7_S_1	A0A0G2K5U7	1079	2
F1LNN8;A0A0G2K5V8	696;696	S	1	Death-associated protein kinase 1 OS=Rattus norvegicus OX=10116 GN=Dapk1 PE=1 SV=1;Death-associated protein kinase 1 OS=Rattus norvegicus OX=10116 GN=Dapk1 PE=1 SV=1	Dapk1	TQNLQPRIKLKLFGHSGSGKSTLVESLKCGL	-0.245535	NA	NA	NA	NA	NA	0.536182	NA	NA	NA	NA	NA	F1LNN8_S_1	F1LNN8	696	2
A0A0G2K5W1;D3Z9A7	360;360	S	1	NCK-associated protein 5-like OS=Rattus norvegicus OX=10116 GN=Nckap5l PE=1 SV=1;NCK-associated protein 5-like OS=Rattus norvegicus OX=10116 GN=Nckap5l PE=1 SV=1	Nckap5l	PLSGDHPHPSAGKLSSPDPGAPQVSKSKGLP	NA	NA	NA	0.0365049	NA	NA	NA	NA	NA	0.633867	NA	NA	D3Z9A7_S_1	D3Z9A7	360	2
A0A0G2K5Z1;G3V6C9;O54874	1563;1651;1651	S	1	Non-specific serine/threonine protein kinase OS=Rattus norvegicus OX=10116 GN=Cdc42bpa PE=1 SV=1;Non-specific serine/threonine protein kinase OS=Rattus norvegicus OX=10116 GN=Cdc42bpa PE=1 SV=1;Serine/threonine-protein kinase MRCK alpha OS=Rattus norvegicu	Cdc42bpa	ARSSAQNGSALKREFSGGSYNTKRQPMPSPS	0.65994	NA	NA	-0.223146	NA	NA	0.00131987	NA	NA	0.153944	NA	NA	A0A0G2K5Z1_S_1	A0A0G2K5Z1	1563	2
A0A0G2K5Z1;G3V6C9;O54874	1631;1719;1719	S	1	Non-specific serine/threonine protein kinase OS=Rattus norvegicus OX=10116 GN=Cdc42bpa PE=1 SV=1;Non-specific serine/threonine protein kinase OS=Rattus norvegicus OX=10116 GN=Cdc42bpa PE=1 SV=1;Serine/threonine-protein kinase MRCK alpha OS=Rattus norvegicu	Cdc42bpa	NLSSPPSPVSPRKTKSLSLESTDRGSWDP__	NA	0.562327	0.45377	NA	0.0805092	0.0662998	NA	0.000103964	0.000298216	NA	0.553666	0.962371	A0A0G2K5Z1_S_1	A0A0G2K5Z1	1631	2
A0A0G2K5Z1;G3V6C9;O54874	1541;1629;1629	S	1	Non-specific serine/threonine protein kinase OS=Rattus norvegicus OX=10116 GN=Cdc42bpa PE=1 SV=1;Non-specific serine/threonine protein kinase OS=Rattus norvegicus OX=10116 GN=Cdc42bpa PE=1 SV=1;Serine/threonine-protein kinase MRCK alpha OS=Rattus norvegicu	Cdc42bpa	IPSITKSRPEPGRSMSASSGLSARSSAQNGS	NA	NA	0.0115871	NA	NA	NA	NA	NA	0.681974	NA	NA	NA	A0A0G2K5Z1_S_1	A0A0G2K5Z1	1541	2
F1M7A3;A0A0G2K640;P62516;Q63262	358;380;265;390	S	1	POU domain protein OS=Rattus norvegicus OX=10116 GN=Pou3f3 PE=3 SV=3;POU domain protein OS=Rattus norvegicus OX=10116 GN=Pou3f3 PE=3 SV=1;POU domain, class 3, transcription factor 4 OS=Rattus norvegicus OX=10116 GN=Pou3f4 PE=2 SV=1;POU domain, class 3, tra	Pou3f3	PLLNKWLEEADSSTGSPTSIDKIAAQGRKRK	-0.111542	NA	0.43403	NA	NA	-0.107213	0.074862	NA	7.19512e-06	NA	NA	0.784978	F1M7A3_S_1	F1M7A3	358	2
A0A0G2K652;D3ZZP8	939;940	S	1	Cullin 9 OS=Rattus norvegicus OX=10116 GN=Cul9 PE=1 SV=1;Cullin 9 OS=Rattus norvegicus OX=10116 GN=Cul9 PE=1 SV=2	Cul9	ERAALETPSTQGQDGSPESLIRSLVGDLSAE	NA	-0.105995	0.166611	NA	-0.0212379	0.408563	NA	0.612097	0.159983	NA	0.851406	0.00162232	A0A0G2K652_S_1	A0A0G2K652	939	2
A0A0G2K652;D3ZZP8	2511;2512	S	1	Cullin 9 OS=Rattus norvegicus OX=10116 GN=Cul9 PE=1 SV=1;Cullin 9 OS=Rattus norvegicus OX=10116 GN=Cul9 PE=1 SV=2	Cul9	DRETFFFGDEDDDDESYD_____________	NA	NA	NA	NA	NA	0.162905	NA	NA	NA	NA	NA	0.124643	A0A0G2K652_S_1	A0A0G2K652	2511	2
A0A0G2K652;D3ZZP8	2429;2430	S	1	Cullin 9 OS=Rattus norvegicus OX=10116 GN=Cul9 PE=1 SV=1;Cullin 9 OS=Rattus norvegicus OX=10116 GN=Cul9 PE=1 SV=2	Cul9	AILQHSTQDFRVGLQSPSVETREVKGSNVPS	-0.0493886	0.0117092	-0.078942	-0.0139911	-0.0832677	0.251809	0.976719	0.599022	0.0545655	0.925995	0.198895	0.0346089	A0A0G2K652_S_1	A0A0G2K652	2429	2
A0A0G2K654;M0R7B4;P15865	36;37;36	S	1	Histone cluster 1 H1 family member c OS=Rattus norvegicus OX=10116 GN=Hist1h1c PE=1 SV=1;Histone cluster 1 H1 family member d OS=Rattus norvegicus OX=10116 GN=Hist1h1d PE=1 SV=2;Histone H1.4 OS=Rattus norvegicus OX=10116 GN=Hist1h1e PE=1 SV=3	Hist1h1c	KKAKKTSSAAGKRKASGPPVSELITKAVAAS;KKKAAKKPAGMRRKASGPPVSELITKAVAAS;KKKARKAAGGAKRKASGPPVSELITKAVAAS	-0.528739	-0.303106	1.34093	-0.570672	-0.48133	-0.0369884	0.872106	0.0184876	4.43248e-06	0.873499	0.16547	0.841017	M0R7B4_S_1	M0R7B4	37	3
A0A0G2K654	2	S	1	Histone cluster 1 H1 family member c OS=Rattus norvegicus OX=10116 GN=Hist1h1c PE=1 SV=1	Hist1h1c	______________MSETAPAAPAAAPPAEK	-0.672692	0.107838	-0.272082	-0.35298	0.527182	-0.158742	0.338528	0.686757	0.0869718	0.318468	0.0547597	0.213881	A0A0G2K654_S_1	A0A0G2K654	2	2
A0A0G2K662;Q2VUH7	185;191	S	1	Dixin OS=Rattus norvegicus OX=10116 GN=Dixdc1 PE=4 SV=1;Dixin OS=Rattus norvegicus OX=10116 GN=Dixdc1 PE=2 SV=1	Dixdc1	SRSGRDVFRYRQRNASVDEEIENPYWSVRAL	NA	-0.0568754	-0.240569	NA	NA	NA	NA	0.907505	0.197332	NA	NA	NA	A0A0G2K662_S_1	A0A0G2K662	185	2
A0A0G2K670;P62483	5;5	S	1	Voltage-gated potassium channel subunit beta-2 OS=Rattus norvegicus OX=10116 GN=Kcnab2 PE=1 SV=1;Voltage-gated potassium channel subunit beta-2 OS=Rattus norvegicus OX=10116 GN=Kcnab2 PE=1 SV=1	Kcnab2	___________MYPESTTGSPARLSLRQTGS	NA	NA	NA	NA	-0.249317	NA	NA	NA	NA	NA	0.21727	NA	A0A0G2K670_S_1	A0A0G2K670	5	2
A0A0G2K670;P62483	9;9	S	1	Voltage-gated potassium channel subunit beta-2 OS=Rattus norvegicus OX=10116 GN=Kcnab2 PE=1 SV=1;Voltage-gated potassium channel subunit beta-2 OS=Rattus norvegicus OX=10116 GN=Kcnab2 PE=1 SV=1	Kcnab2	_______MYPESTTGSPARLSLRQTGSPGMI	NA	-0.0657744	-0.295486	NA	-0.270409	-0.114527	NA	0.695382	0.0291585	NA	0.106612	0.294247	A0A0G2K670_S_1	A0A0G2K670	9	2
A0A0G2K670;P62483	20;20	S	1	Voltage-gated potassium channel subunit beta-2 OS=Rattus norvegicus OX=10116 GN=Kcnab2 PE=1 SV=1;Voltage-gated potassium channel subunit beta-2 OS=Rattus norvegicus OX=10116 GN=Kcnab2 PE=1 SV=1	Kcnab2	STTGSPARLSLRQTGSPGMIYSTRYGSPKRQ	-0.47438	-0.429886	-0.334308	0.236574	-0.0510735	0.17314	0.0167823	7.08145e-05	3.25103e-05	0.0547874	0.838917	0.102866	A0A0G2K670_S_1	A0A0G2K670	20	2
A0A0G2K677	1748	S	1	Spectrin beta chain OS=Rattus norvegicus OX=10116 GN=Sptbn4 PE=1 SV=1	Sptbn4	DELEHWIAEKEVVAGSPELGQDFEHVSVLQE	0.099998	-0.0131082	0.289877	0.123249	-0.0782071	0.153198	0.255528	0.876224	0.0415313	0.120895	0.40746	0.599403	A0A0G2K677_S_1	A0A0G2K677	1748	3
A0A0G2K677	2301	S	1	Spectrin beta chain OS=Rattus norvegicus OX=10116 GN=Sptbn4 PE=1 SV=1	Sptbn4	ERRRERRERRIERQESSEQETPTRGELVKGK	1.62825	0.683847	0.94759	NA	NA	0.43846	0.000987444	0.000219782	0.00501756	NA	NA	0.118733	A0A0G2K677_S_1	A0A0G2K677	2301	2
A0A0G2K677	2161	S	1	Spectrin beta chain OS=Rattus norvegicus OX=10116 GN=Sptbn4 PE=1 SV=1	Sptbn4	PGGYDRGLEPLARRASDTLSAEVRTRVGYVR	1.25653	NA	NA	NA	NA	NA	0.000649204	NA	NA	NA	NA	NA	A0A0G2K677_S_1	A0A0G2K677	2161	2
A0A0G2K681;F1MAH8;Q9JK25;A0A0G2JTX8	173;194;194;194	S	1	CAP-Gly domain-containing linker protein 1 OS=Rattus norvegicus OX=10116 GN=Clip1 PE=1 SV=1;CAP-Gly domain-containing linker protein 1 OS=Rattus norvegicus OX=10116 GN=Clip1 PE=1 SV=3;CAP-Gly domain-containing linker protein 1 OS=Rattus norvegicus OX=10116	Clip1	SATPQISNLTKTASESISNLSEAGSVKKGER	NA	0.0687574	-0.16917	NA	0.0263119	-0.135683	NA	0.749146	0.214336	NA	0.427448	0.614287	A0A0G2K681_S_1	A0A0G2K681	173	2
A0A0G2K681;F1MAH8;Q9JK25;A0A0G2JTX8	178;199;199;199	S	1	CAP-Gly domain-containing linker protein 1 OS=Rattus norvegicus OX=10116 GN=Clip1 PE=1 SV=1;CAP-Gly domain-containing linker protein 1 OS=Rattus norvegicus OX=10116 GN=Clip1 PE=1 SV=3;CAP-Gly domain-containing linker protein 1 OS=Rattus norvegicus OX=10116	Clip1	ISNLTKTASESISNLSEAGSVKKGERELKIG	-0.902864	NA	-0.0208842	-0.10026	NA	NA	0.342433	NA	0.640911	0.524655	NA	NA	A0A0G2K681_S_1	A0A0G2K681	178	2
Q5FVT1;A0A0G2K694;Q62796	600;600;600	S	1	RCG55460, isoform CRA_a OS=Rattus norvegicus OX=10116 GN=Ralbp1 PE=1 SV=1;RalA-binding protein 1 OS=Rattus norvegicus OX=10116 GN=Ralbp1 PE=1 SV=1;RalA-binding protein 1 OS=Rattus norvegicus OX=10116 GN=Ralbp1 PE=1 SV=3	Ralbp1	ELRVQLRLLQMLRAKSEQQLQEEEEPERRGG	0.0521204	NA	NA	0.109388	NA	NA	0.214562	NA	NA	0.638395	NA	NA	Q5FVT1_S_1	Q5FVT1	600	3
Q5FVT1;A0A0G2K694;Q62796	11;11;11	S	1	RCG55460, isoform CRA_a OS=Rattus norvegicus OX=10116 GN=Ralbp1 PE=1 SV=1;RalA-binding protein 1 OS=Rattus norvegicus OX=10116 GN=Ralbp1 PE=1 SV=1;RalA-binding protein 1 OS=Rattus norvegicus OX=10116 GN=Ralbp1 PE=1 SV=3	Ralbp1	_____MTECFLPPTSSPSEHRRAEHGSGLTR	0.000258325	NA	NA	NA	NA	NA	0.701636	NA	NA	NA	NA	NA	Q5FVT1_S_1	Q5FVT1	11	2
A0A0G2K6E5;F1LNP2;P97711	484;484;484	S	1	G protein-coupled receptor kinase OS=Rattus norvegicus OX=10116 GN=Grk6 PE=1 SV=1;G protein-coupled receptor kinase OS=Rattus norvegicus OX=10116 GN=Grk6 PE=1 SV=3;G protein-coupled receptor kinase 6 OS=Rattus norvegicus OX=10116 GN=Grk6 PE=2 SV=1	Grk6	PQAIYCKDVLDIEQFSTVKGVDLEPTDQDFY	0.234991	-0.0705819	0.117625	0.0854147	-0.0401929	0.071883	0.0430361	0.0211155	0.555882	0.186373	0.286278	0.842219	A0A0G2K6E5_S_1	A0A0G2K6E5	484	2
A0A0G2K6E8;E9PSJ4	734;716	S	1	Sperm-associated antigen 9 OS=Rattus norvegicus OX=10116 GN=Spag9 PE=1 SV=1;Sperm-associated antigen 9 OS=Rattus norvegicus OX=10116 GN=Spag9 PE=1 SV=2	Spag9	DVSALESEGSKQRSASQSSLDKLDQELKEQQ	NA	-0.057454	NA	NA	NA	NA	NA	0.943755	NA	NA	NA	NA	A0A0G2K6E8_S_1	A0A0G2K6E8	734	2
A0A0G2K6E8;E9PSJ4	737;719	S	1	Sperm-associated antigen 9 OS=Rattus norvegicus OX=10116 GN=Spag9 PE=1 SV=1;Sperm-associated antigen 9 OS=Rattus norvegicus OX=10116 GN=Spag9 PE=1 SV=2	Spag9	ALESEGSKQRSASQSSLDKLDQELKEQQKEL	NA	NA	NA	NA	NA	-0.0118013	NA	NA	NA	NA	NA	0.662358	A0A0G2K6E8_S_1	A0A0G2K6E8	737	2
A0A0G2K6F5;Q6AYE0	79;79	S	1	Transmembrane BAX inhibitor motif-containing 1 (Fragment) OS=Rattus norvegicus OX=10116 GN=Tmbim1 PE=1 SV=1;Transmembrane BAX inhibitor motif containing 1, isoform CRA_a OS=Rattus norvegicus OX=10116 GN=Tmbim1 PE=1 SV=1	Tmbim1	PMNYGHDYSEEERAGSDSFGPGEWDDRKVRH	0.179943	0.218072	-0.0505055	0.140072	0.182341	-0.151981	0.774802	0.618122	0.315886	0.408982	0.548165	0.445385	A0A0G2K6F5_S_1	A0A0G2K6F5	79	2
A0A0G2K6G4;F1LRN4;Q66HD5	556;556;557	S	1	CAP-Gly domain-containing linker protein 4 OS=Rattus norvegicus OX=10116 GN=Clip4 PE=1 SV=1;CAP-Gly domain-containing linker protein 4 OS=Rattus norvegicus OX=10116 GN=Clip4 PE=1 SV=3;CAP-Gly domain-containing linker protein 4 OS=Rattus norvegicus OX=10116	Clip4	YGIFAPPSRVQRLSDSLDTLSEISSNKQNHS	0.00851042	0.158038	0.0923417	-0.119837	-0.116646	NA	0.554699	0.155703	0.993313	0.145335	0.62259	NA	A0A0G2K6G4_S_1	A0A0G2K6G4	556	2
A0A0G2K6I3;Q9Z2J4	80;80	S	1	Nexilin OS=Rattus norvegicus OX=10116 GN=Nexn PE=1 SV=1;Nexilin OS=Rattus norvegicus OX=10116 GN=Nexn PE=1 SV=1	Nexn	REWNRRKQEIKDMLASDEEEEPSKVEKAYVP	NA	NA	0.132655	NA	0.157023	0.0564446	NA	NA	0.879396	NA	0.301471	0.875981	A0A0G2K6I3_S_1	A0A0G2K6I3	80	2
A0A0G2K6I5;P37805	163;163	S	1	Transgelin OS=Rattus norvegicus OX=10116 GN=Tagln3 PE=1 SV=1;Transgelin-3 OS=Rattus norvegicus OX=10116 GN=Tagln3 PE=1 SV=2	Tagln3	PSWFHRKAQQNRRGFSEEQLRQGQNVIGLQM	1.74772	1.73183	0.99179	-1.41295	NA	NA	3.86173e-13	2.17684e-10	7.26786e-10	4.50323e-07	NA	NA	A0A0G2K6I5_S_1	A0A0G2K6I5	163	2
Q6MG06;A0A0G2K6Q5	324;324	S	1	Guanine nucleotide-binding protein-like 1 OS=Rattus norvegicus OX=10116 GN=Gnl1 PE=1 SV=1;Guanine nucleotide-binding protein-like 1 OS=Rattus norvegicus OX=10116 GN=Gnl1 PE=1 SV=1	Gnl1	EKIARDVAGASWGNVSGEEEEEEDGPAVLVE	-0.36872	NA	0.176335	NA	NA	0.165886	0.311046	NA	0.652614	NA	NA	0.396288	Q6MG06_S_1	Q6MG06	324	4
Q6MG06;A0A0G2K6Q5	51;51	S	1	Guanine nucleotide-binding protein-like 1 OS=Rattus norvegicus OX=10116 GN=Gnl1 PE=1 SV=1;Guanine nucleotide-binding protein-like 1 OS=Rattus norvegicus OX=10116 GN=Gnl1 PE=1 SV=1	Gnl1	SRSGSRERREEQTDTSDGESVTHHIRRLNQQ	NA	0.0770293	NA	NA	NA	0.161859	NA	0.875384	NA	NA	NA	0.533805	Q6MG06_S_1	Q6MG06	51	3
A0A0G2K6R0;F1LV37	913;913	S	1	Trinucleotide repeat-containing adaptor 6B OS=Rattus norvegicus OX=10116 GN=Tnrc6b PE=1 SV=1;Trinucleotide repeat-containing adaptor 6B OS=Rattus norvegicus OX=10116 GN=Tnrc6b PE=1 SV=2	Tnrc6b	PATPKDDEPSGWEEPSPQSISRKMDIDDGTS	NA	-0.305767	-0.354521	-0.129879	0.0337383	0.127737	NA	0.00164327	0.00225472	0.237009	0.601397	0.642479	A0A0G2K6R0_S_1	A0A0G2K6R0	913	2
A0A0G2K6T6	462	S	1	Histone-lysine N-methyltransferase OS=Rattus norvegicus OX=10116 GN=Setd1a PE=1 SV=1	Setd1a	GGGGGGGSGGGGGAPSPEREEARTSPRPASP	NA	NA	0.0149329	NA	NA	NA	NA	NA	0.657455	NA	NA	NA	A0A0G2K6T6_S_1	A0A0G2K6T6	462	4
A0A0G2K6T9	893	S	1	Uncharacterized protein OS=Rattus norvegicus OX=10116 GN=Pcdh1 PE=1 SV=1	Pcdh1	EDDTGLQKSLKFNLMSDAPGDSPRIHLPLNY	0.105036	0.167553	-0.253293	0.0745831	0.033105	-0.457584	0.566165	0.320496	0.0220561	0.581952	0.926147	0.000125973	A0A0G2K6T9_S_1	A0A0G2K6T9	893	2
A0A0G2K6T9	899	S	1	Uncharacterized protein OS=Rattus norvegicus OX=10116 GN=Pcdh1 PE=1 SV=1	Pcdh1	QKSLKFNLMSDAPGDSPRIHLPLNYPPGSPD	0.107013	0.44068	0.122575	0.0835989	0.149126	-0.265979	0.87588	0.015374	0.834064	0.612018	0.645669	0.104715	A0A0G2K6T9_S_1	A0A0G2K6T9	899	2
A0A0G2K6T9	934	S	1	Uncharacterized protein OS=Rattus norvegicus OX=10116 GN=Pcdh1 PE=1 SV=1	Pcdh1	YRSNSPLPSIQLQPQSPSASKKHQVVQDLPP	-0.627171	0.520375	-0.462559	0.159376	-0.243444	0.333806	0.85332	0.0154557	0.963144	0.0305206	0.758736	0.135555	A0A0G2K6T9_S_1	A0A0G2K6T9	934	2
A0A0G2K6T9	912	S	1	Uncharacterized protein OS=Rattus norvegicus OX=10116 GN=Pcdh1 PE=1 SV=1	Pcdh1	GDSPRIHLPLNYPPGSPDLGRHYRSNSPLPS	-0.856233	0.241066	-0.380902	0.178875	-0.246696	0.225261	0.553459	0.127707	0.880855	0.0139556	0.536048	0.141874	A0A0G2K6T9_S_1	A0A0G2K6T9	912	2
A0A0G2K6U1;F1LQ81;Q9QUL6	739;739;739	S	1	Vesicle-fusing ATPase OS=Rattus norvegicus OX=10116 GN=Nsf PE=1 SV=1;N-ethylmaleimide sensitive fusion protein, isoform CRA_b OS=Rattus norvegicus OX=10116 GN=Nsf PE=1 SV=3;Vesicle-fusing ATPase OS=Rattus norvegicus OX=10116 GN=Nsf PE=1 SV=1	Nsf	YRVRKFLALMREEGASPLDFD__________	0.0930156	-0.186426	0.204431	0.160379	-0.135783	0.132805	0.208028	0.0606886	0.779512	0.305706	0.327508	0.391623	A0A0G2K6U1_S_1	A0A0G2K6U1	739	3
D3ZIL9;A0A0G2K6W6	12;12	S	1	DIS3-like exonuclease 2 OS=Rattus norvegicus OX=10116 GN=Dis3l2 PE=1 SV=2;DIS3-like exonuclease 2 OS=Rattus norvegicus OX=10116 GN=Dis3l2 PE=1 SV=1	Dis3l2	____MNHPDYKLNLQSPGTPRGVSSVVGPNA	-0.0316826	0.302338	-0.169872	-0.225893	0.0451485	-0.14741	0.936347	0.00444349	0.0784832	0.51347	0.472693	0.323927	D3ZIL9_S_1	D3ZIL9	12	2
D3ZIL9;A0A0G2K6W6	870;884	S	1	DIS3-like exonuclease 2 OS=Rattus norvegicus OX=10116 GN=Dis3l2 PE=1 SV=2;DIS3-like exonuclease 2 OS=Rattus norvegicus OX=10116 GN=Dis3l2 PE=1 SV=1	Dis3l2	LKRPGPEHSLGLEKESDEEPED_________	0.19814	-0.0336438	-0.110477	0.169959	0.0356764	0.0058465	0.277956	0.21897	0.267468	0.539394	0.585772	0.787624	D3ZIL9_S_1	D3ZIL9	870	3
A0A0G2K6X6;O08679	562;562	S	1	Non-specific serine/threonine protein kinase OS=Rattus norvegicus OX=10116 GN=Mark2 PE=1 SV=1;Serine/threonine-protein kinase MARK2 OS=Rattus norvegicus OX=10116 GN=Mark2 PE=1 SV=1	Mark2	QVRDQQNLPFGVTPASPSGHSQGRRGASGSI	NA	-0.0182505	NA	NA	-0.383031	NA	NA	0.91271	NA	NA	0.422264	NA	A0A0G2K6X6_S_1	A0A0G2K6X6	562	3
A0A0G2K6X6;O08679	390;390	S	1	Non-specific serine/threonine protein kinase OS=Rattus norvegicus OX=10116 GN=Mark2 PE=1 SV=1;Serine/threonine-protein kinase MARK2 OS=Rattus norvegicus OX=10116 GN=Mark2 PE=1 SV=1	Mark2	LKPRPSADLTNSSAPSPSHKVQRSVSANPKQ	0.393614	0.394132	NA	0.108869	0.153642	NA	0.01485	0.0315434	NA	0.439893	0.286278	NA	A0A0G2K6X6_S_1	A0A0G2K6X6	390	2
A0A0G2K6X6;O08679	409;409	S	1	Non-specific serine/threonine protein kinase OS=Rattus norvegicus OX=10116 GN=Mark2 PE=1 SV=1;Serine/threonine-protein kinase MARK2 OS=Rattus norvegicus OX=10116 GN=Mark2 PE=1 SV=1	Mark2	KVQRSVSANPKQRRSSDQAVPAIPTSNSYSK	0.921501	1.19834	1.45286	-0.472702	-0.444691	-0.57794	2.92254e-09	2.53248e-09	1.44527e-13	0.000895572	0.016529	0.000285929	A0A0G2K6X6_S_1	A0A0G2K6X6	409	2
A0A0G2K6X6;O08679	483;483	S	1	Non-specific serine/threonine protein kinase OS=Rattus norvegicus OX=10116 GN=Mark2 PE=1 SV=1;Serine/threonine-protein kinase MARK2 OS=Rattus norvegicus OX=10116 GN=Mark2 PE=1 SV=1	Mark2	STNSVLSTSTNRSRNSPLLDRASLGQASIQN	-0.639259	0.159678	-0.193652	-0.117619	0.205673	-0.23887	0.00936321	0.933712	0.0212399	0.759781	0.327766	0.185449	A0A0G2K6X6_S_1	A0A0G2K6X6	483	2
A0A0G2K6X6;O08679	453;453	S	1	Non-specific serine/threonine protein kinase OS=Rattus norvegicus OX=10116 GN=Mark2 PE=1 SV=1;Serine/threonine-protein kinase MARK2 OS=Rattus norvegicus OX=10116 GN=Mark2 PE=1 SV=1	Mark2	EETGRKASSTAKVPASPLPGLDRKKTTPTPS	-0.0827847	0.461606	-0.0757449	0.428229	0.450108	-0.000681333	0.928052	0.00788506	0.87761	0.000278775	2.8577e-05	0.621745	A0A0G2K6X6_S_1	A0A0G2K6X6	453	2
A0A0G2K6X6;O08679	512;512	S	1	Non-specific serine/threonine protein kinase OS=Rattus norvegicus OX=10116 GN=Mark2 PE=1 SV=1;Serine/threonine-protein kinase MARK2 OS=Rattus norvegicus OX=10116 GN=Mark2 PE=1 SV=1	Mark2	QNGKDSTAPQRVPVASPSAHNISSSSGAPDR	-0.984585	NA	NA	0.63782	0.72824	0.526538	0.000156121	NA	NA	9.37704e-07	2.67481e-07	0.00208728	A0A0G2K6X6_S_1	A0A0G2K6X6	512	2
A0A0G2K6X6;O08679	514;514	S	1	Non-specific serine/threonine protein kinase OS=Rattus norvegicus OX=10116 GN=Mark2 PE=1 SV=1;Serine/threonine-protein kinase MARK2 OS=Rattus norvegicus OX=10116 GN=Mark2 PE=1 SV=1	Mark2	GKDSTAPQRVPVASPSAHNISSSSGAPDRTN	-0.372271	-0.0119969	NA	-0.0498438	-0.0689264	0.0992391	0.307233	0.787057	NA	0.946334	0.598278	0.322982	A0A0G2K6X6_S_1	A0A0G2K6X6	514	2
A0A0G2K6Y1;P49804	78;26	S	1	Regulator of G-protein-signaling 8 OS=Rattus norvegicus OX=10116 GN=Rgs8 PE=1 SV=1;Regulator of G-protein signaling 8 OS=Rattus norvegicus OX=10116 GN=Rgs8 PE=1 SV=2	Rgs8	KGMRTRLGCLSHKSDSCSDFTAILPDKPNRA	NA	NA	-0.0909069	NA	NA	NA	NA	NA	0.243936	NA	NA	NA	A0A0G2K6Y1_S_1	A0A0G2K6Y1	78	2
A0A0G2K914;A0A0G2K6Y2;P04774	1797;1939;1939	S	1	Sodium channel protein OS=Rattus norvegicus OX=10116 GN=Scn1a PE=1 SV=1;Sodium channel protein OS=Rattus norvegicus OX=10116 GN=Scn1a PE=1 SV=1;Sodium channel protein type 1 subunit alpha OS=Rattus norvegicus OX=10116 GN=Scn1a PE=1 SV=1	Scn1a	RAYRRHLLKRTVKQASFTYNKNKLKGGANLL	NA	NA	NA	NA	NA	0.287942	NA	NA	NA	NA	NA	0.905665	A0A0G2K914_S_1	A0A0G2K914	1797	2
A0A0G2K6Z8	469	S	1	Pleckstrin homology domain-containing A7 OS=Rattus norvegicus OX=10116 GN=Plekha7 PE=1 SV=1	Plekha7	QQFRHGSPTAPIGAGSPEFTEQGRSRSLLEV	NA	NA	NA	NA	NA	-0.0480129	NA	NA	NA	NA	NA	0.842219	A0A0G2K6Z8_S_1	A0A0G2K6Z8	469	3
A0A0G2K6Z8	536	S	1	Pleckstrin homology domain-containing A7 OS=Rattus norvegicus OX=10116 GN=Plekha7 PE=1 SV=1	Plekha7	KPPDQRRSVDISLGGSPRKARGHAVKNSSHV	0.454481	0.364144	-0.501261	0.531128	0.0633421	-0.273699	0.67942	0.236172	0.0373326	0.361319	0.571398	0.444146	A0A0G2K6Z8_S_1	A0A0G2K6Z8	536	2
A0A0G2K700;P40615	452;452	S	1	H/ACA ribonucleoprotein complex subunit DKC1 OS=Rattus norvegicus OX=10116 GN=Dkc1 PE=1 SV=1;H/ACA ribonucleoprotein complex subunit DKC1 OS=Rattus norvegicus OX=10116 GN=Dkc1 PE=1 SV=4	Dkc1	GVTADAASIVKRKRDSDSDADEATPTTTPRV	-0.0202325	-0.158433	0.624996	-0.00593458	NA	NA	0.968126	0.817707	0.369318	0.662651	NA	NA	A0A0G2K700_S_1	A0A0G2K700	452	2
A0A0G2K700;P40615	454;454	S	1	H/ACA ribonucleoprotein complex subunit DKC1 OS=Rattus norvegicus OX=10116 GN=Dkc1 PE=1 SV=1;H/ACA ribonucleoprotein complex subunit DKC1 OS=Rattus norvegicus OX=10116 GN=Dkc1 PE=1 SV=4	Dkc1	TADAASIVKRKRDSDSDADEATPTTTPRVKK	NA	NA	NA	0.19359	NA	0.040097	NA	NA	NA	0.598993	NA	0.750037	A0A0G2K700_S_1	A0A0G2K700	454	2
A0A0G2K712;F1M9Q1	538;538	S	1	TBC1 domain family, member 5 OS=Rattus norvegicus OX=10116 GN=Tbc1d5 PE=1 SV=1;TBC1 domain family, member 5 OS=Rattus norvegicus OX=10116 GN=Tbc1d5 PE=1 SV=1	Tbc1d5	QQQQQQQQQRLMKSESMPVQLNKGDVVTGSD	NA	0.276054	NA	NA	-0.189494	0.211069	NA	0.403926	NA	NA	0.524432	0.499688	A0A0G2K712_S_1	A0A0G2K712	538	2
Q5PPJ8;A0A0G2KB82;A0A0G2K717	80;80;165	S	1	CCR4-NOT transcription complex, subunit 2 OS=Rattus norvegicus OX=10116 GN=Cnot2 PE=1 SV=1;CCR4-NOT transcription complex, subunit 2 OS=Rattus norvegicus OX=10116 GN=Cnot2 PE=1 SV=1;CCR4-NOT transcription complex, subunit 2 OS=Rattus norvegicus OX=10116 GN	Cnot2	GIPSRTNSMSSSGLGSPNRSSPSIICMPKQQ	NA	-0.185347	-0.304067	NA	0.0609238	-0.352187	NA	0.287844	0.207387	NA	0.835873	0.597649	Q5PPJ8_S_1	Q5PPJ8	80	2
A0A0G2K737;Q920J4	113;113	S	1	Thioredoxin-like protein 1 OS=Rattus norvegicus OX=10116 GN=Txnl1 PE=1 SV=1;Thioredoxin-like protein 1 OS=Rattus norvegicus OX=10116 GN=Txnl1 PE=1 SV=3	Txnl1	GLEEKIKQHLENDPGSNEDTDIPKGYMDLMP	NA	NA	NA	NA	NA	0.343681	NA	NA	NA	NA	NA	0.0910552	A0A0G2K737_S_1	A0A0G2K737	113	3
R9PXX3;A0A0G2K738;Q5U1Y1	237;240;241	S	1	Ras-related protein Rab-34 OS=Rattus norvegicus OX=10116 GN=Rab34 PE=1 SV=2;Ras-related protein Rab-34 OS=Rattus norvegicus OX=10116 GN=Rab34 PE=1 SV=1;Ras-related protein Rab-34 OS=Rattus norvegicus OX=10116 GN=Rab34 PE=2 SV=1	Rab34	EKSGSRHIGDVVRINSDDKNLYLTASKKKAT	-0.438612	0.0742054	NA	-0.319199	-0.0960771	NA	0.424526	0.85888	NA	0.391912	0.607021	NA	R9PXX3_S_1	R9PXX3	237	2
A0A0G2K7F5;P31016	421;422	S	1	Disks large homolog 4 OS=Rattus norvegicus OX=10116 GN=Dlg4 PE=1 SV=1;Disks large homolog 4 OS=Rattus norvegicus OX=10116 GN=Dlg4 PE=1 SV=1	Dlg4	LREQLMNSSLGSGTASLRSNPKRGFYIRALF	0.481675	0.609167	0.484324	0.209684	0.159703	-0.297305	0.00112669	6.72819e-05	0.00391778	0.034199	0.0533768	0.000101841	A0A0G2K7F5_S_1	A0A0G2K7F5	421	2
A0A0G2K7F5;P31016	73;73	S	1	Disks large homolog 4 OS=Rattus norvegicus OX=10116 GN=Dlg4 PE=1 SV=1;Disks large homolog 4 OS=Rattus norvegicus OX=10116 GN=Dlg4 PE=1 SV=1	Dlg4	EGEMEYEEITLERGNSGLGFSIAGGTDNPHI	NA	-0.0410555	-0.66628	0.0320586	NA	0.652475	NA	0.873808	0.746103	0.109594	NA	0.000233339	A0A0G2K7F5_S_1	A0A0G2K7F5	73	3
A0A0G2K7G7;G3V9Z6;B0BNF1	10;10;10	S	1	Septin 8 OS=Rattus norvegicus OX=10116 GN=Sept8 PE=1 SV=1;Septin 8 OS=Rattus norvegicus OX=10116 GN=Sept8 PE=1 SV=1;Septin-8 OS=Rattus norvegicus OX=10116 GN=Septin8 PE=1 SV=1	Sept8	______MAATDLERISNAEPEPRSLSLGGHV	-0.0524999	0.0664847	-0.0684283	-0.0809957	0.12324	-0.129208	0.523551	0.995577	0.208194	0.759781	0.964637	0.644776	A0A0G2K7G7_S_1	A0A0G2K7G7	10	3
A0A0G2K7G7	445	S	1	Septin 8 OS=Rattus norvegicus OX=10116 GN=Sept8 PE=1 SV=1	Sept8	RSDIGAQQSGMSLSSSKVMMTKANVEPLNCS	0.323726	NA	NA	0.203264	NA	NA	0.787003	NA	NA	0.963065	NA	NA	A0A0G2K7G7_S_1	A0A0G2K7G7	445	2
A0A0G2K7J0;Q924N5	79;70	S	1	Long-chain-fatty-acid--CoA ligase ACSBG1 OS=Rattus norvegicus OX=10116 GN=Acsbg1 PE=1 SV=1;Long-chain-fatty-acid--CoA ligase ACSBG1 OS=Rattus norvegicus OX=10116 GN=Acsbg1 PE=1 SV=1	Acsbg1	SHGLELSAPEKARAASLDASEEALWTTRADG	0.370222	0.561957	0.770259	0.0880087	0.0622992	-1.11637	0.978968	0.00966441	1.22935e-06	0.697198	0.568608	7.31886e-08	Q924N5_S_1	Q924N5	70	2
A0A0G2K7J0;Q924N5	62;53	S	1	Long-chain-fatty-acid--CoA ligase ACSBG1 OS=Rattus norvegicus OX=10116 GN=Acsbg1 PE=1 SV=1;Long-chain-fatty-acid--CoA ligase ACSBG1 OS=Rattus norvegicus OX=10116 GN=Acsbg1 PE=1 SV=1	Acsbg1	SQTSSLIDGRTLSKESPSHGLELSAPEKARA;VLSSSLIDGRTLSKESPSHGLELSAPEKARA	NA	0.166148	-0.212666	0.108215	0.002355	0.372316	NA	0.911561	0.173826	0.327946	0.421561	0.000127597	Q924N5_S_1	Q924N5	53	2
F1LZ40;A0A0G2K7L2	1047;1173	S	1	Immunoglobulin superfamily, member 3 OS=Rattus norvegicus OX=10116 GN=Igsf3 PE=4 SV=2;Immunoglobulin superfamily, member 3 OS=Rattus norvegicus OX=10116 GN=Igsf3 PE=4 SV=1	Igsf3	NGVPLLWIKEPHLNYSPTCLEPPVLSIHPGA	-0.988526	0.0736725	-0.133522	-0.144094	-0.197047	-0.489192	0.330127	0.978784	0.553595	0.529209	0.248301	0.00759957	F1LZ40_S_1	F1LZ40	1047	3
F1LZ40;A0A0G2K7L2	889;1015	S	1	Immunoglobulin superfamily, member 3 OS=Rattus norvegicus OX=10116 GN=Igsf3 PE=4 SV=2;Immunoglobulin superfamily, member 3 OS=Rattus norvegicus OX=10116 GN=Igsf3 PE=4 SV=1	Igsf3	KRGSLGIDEQEEEEVSEEEASEDPTERTVLL	-0.0388107	-0.52581	0.0682875	NA	-0.200161	-0.264597	0.651714	0.000301574	0.912082	NA	0.546423	0.546536	F1LZ40_S_1	F1LZ40	889	3
Q5XFX7;A0A0G2K7M2	133;133	S	1	RAD23 homolog A (S. cerevisiae) OS=Rattus norvegicus OX=10116 GN=Rad23a PE=1 SV=1;RAD23 homolog A, nucleotide excision repair protein OS=Rattus norvegicus OX=10116 GN=Rad23a PE=1 SV=1	Rad23a	NREDKSSSEESATTTSPESISGSVPSSGSSG	NA	NA	NA	-0.0125462	NA	NA	NA	NA	NA	0.704028	NA	NA	Q5XFX7_S_1	Q5XFX7	133	2
A0A0G2K7N8	2284	S	1	Uncharacterized protein OS=Rattus norvegicus OX=10116 GN=Bptf PE=1 SV=1	Bptf	QPQSSVQGQSPVRVQSPPLTRIRPSTPSQVT	NA	-0.0548954	NA	-0.120425	0.0575617	-0.117633	NA	0.609582	NA	0.88837	0.901196	0.0306466	A0A0G2K7N8_S_1	A0A0G2K7N8	2284	2
Q6TUE6;A0A0G2K7N9	967;968	S	1	LRRGT00098 OS=Rattus norvegicus OX=10116 GN=Arhgap5 PE=1 SV=1;Rho-GTPase-activating protein 5 OS=Rattus norvegicus OX=10116 GN=Arhgap5 PE=1 SV=1	Arhgap5	NTRESTHQSEDVFLPSPRDCFPYNNYPDSDD	-0.425106	-0.205218	0.294156	0.0941826	0.345413	0.530098	0.00331514	0.168202	0.596606	0.177708	0.0152821	0.0105265	Q6TUE6_S_1	Q6TUE6	967	2
Q6TUE6;A0A0G2K7N9	1218;1219	S	1	LRRGT00098 OS=Rattus norvegicus OX=10116 GN=Arhgap5 PE=1 SV=1;Rho-GTPase-activating protein 5 OS=Rattus norvegicus OX=10116 GN=Arhgap5 PE=1 SV=1	Arhgap5	PVETWKGGIDNPAITSDQEVDDKKIKKKPHK	0.0487225	0.00159	-0.244726	0.106332	-0.00229167	0.0408475	0.345798	0.356835	0.00490735	0.165084	0.891683	0.5525	Q6TUE6_S_1	Q6TUE6	1218	2
Q6TUE6;A0A0G2K7N9	1202;1203	S	1	LRRGT00098 OS=Rattus norvegicus OX=10116 GN=Arhgap5 PE=1 SV=1;Rho-GTPase-activating protein 5 OS=Rattus norvegicus OX=10116 GN=Arhgap5 PE=1 SV=1	Arhgap5	KRKGRHRGSEEDPLLSPVETWKGGIDNPAIT	-0.087922	-0.110181	-0.00767333	-0.178838	-0.197076	0.612405	0.58137	0.130515	0.870661	0.209647	0.4948	7.95145e-05	Q6TUE6_S_1	Q6TUE6	1202	3
G3V9T6;A0A0G2K7P2	827;827	S	1	PHD finger protein 14 OS=Rattus norvegicus OX=10116 GN=Phf14 PE=1 SV=1;PHD finger protein 14 OS=Rattus norvegicus OX=10116 GN=Phf14 PE=1 SV=1	Phf14	KKIPIRNTRTRGRKRSFVPEEEKHEERVPRE	1.35438	NA	NA	NA	NA	NA	3.21918e-06	NA	NA	NA	NA	NA	G3V9T6_S_1	G3V9T6	827	3
A0A0G2K7P9;F1M8G9	764;747	S	1	Neural cell adhesion molecule 2 OS=Rattus norvegicus OX=10116 GN=Ncam2 PE=1 SV=1;Neural cell adhesion molecule 2 OS=Rattus norvegicus OX=10116 GN=Ncam2 PE=1 SV=2	Ncam2	SKELEEGKAAYLKDGSKEPIVEMRTEDERIT	-0.135958	-0.224401	-0.125168	-0.395614	-0.130788	-0.0472662	0.77328	0.343808	0.517983	0.405432	0.539063	0.988809	A0A0G2K7P9_S_1	A0A0G2K7P9	764	3
A0A0G2K7P9;F1M8G9	785;768	S	1	Neural cell adhesion molecule 2 OS=Rattus norvegicus OX=10116 GN=Ncam2 PE=1 SV=1;Neural cell adhesion molecule 2 OS=Rattus norvegicus OX=10116 GN=Ncam2 PE=1 SV=2	Ncam2	EMRTEDERITNHEDGSPVNEPNETTPLTEPE	0.220402	-0.28449	0.279625	NA	-0.173572	0.225868	0.263322	0.383796	0.111516	NA	0.240182	0.717079	A0A0G2K7P9_S_1	A0A0G2K7P9	785	2
A0A0G2K7T5;P20651	451;479	S	1	Serine/threonine-protein phosphatase OS=Rattus norvegicus OX=10116 GN=Ppp3cb PE=1 SV=1;Serine/threonine-protein phosphatase 2B catalytic subunit beta isoform OS=Rattus norvegicus OX=10116 GN=Ppp3cb PE=1 SV=1	Ppp3cb	AEKAIRGFSPPHRICSFEEAKGLDRINERMP	1.8826	1.46463	1.27114	-1.53945	-1.63096	-1.13095	4.13847e-16	6.33089e-12	9.47871e-11	4.70033e-09	2.35215e-09	0.00023255	A0A0G2K7T5_S_1	A0A0G2K7T5	451	2
A0A0G2K7W4;F1M754	850;744	S	1	Mitogen-activated protein kinase kinase kinase kinase 4 OS=Rattus norvegicus OX=10116 GN=Map4k4 PE=1 SV=1;Mitogen-activated protein kinase kinase kinase kinase 4 OS=Rattus norvegicus OX=10116 GN=Map4k4 PE=1 SV=2	Map4k4	TSGPEDTRAASSLNLSNGETESVKTMIVHDD	NA	0.2331	NA	0.155414	0.05631	NA	NA	0.0810042	NA	0.957102	0.843557	NA	A0A0G2K7W4_S_1	A0A0G2K7W4	850	2
A0A0G2K7W4;F1M754	683;574	S	1	Mitogen-activated protein kinase kinase kinase kinase 4 OS=Rattus norvegicus OX=10116 GN=Map4k4 PE=1 SV=1;Mitogen-activated protein kinase kinase kinase kinase 4 OS=Rattus norvegicus OX=10116 GN=Map4k4 PE=1 SV=2	Map4k4	PVRTTSRSPVLSRRDSPLQGSGQQNSQAGQR	0.634694	0.769735	0.0298903	-0.0769612	-0.244789	NA	0.00905356	3.96031e-05	0.624366	0.642471	0.141443	NA	A0A0G2K7W4_S_1	A0A0G2K7W4	683	2
A0A0G2K7W4	951	S	1	Mitogen-activated protein kinase kinase kinase kinase 4 OS=Rattus norvegicus OX=10116 GN=Map4k4 PE=1 SV=1	Map4k4	SPQTPQDKLTANETQSASSTLQKHKSSSSFT	0.487422	0.312649	0.097109	0.0965059	0.217086	-0.00207121	0.0776235	0.00588506	0.291004	0.82877	0.257796	0.539581	A0A0G2K7W4_S_1	A0A0G2K7W4	951	2
A0A0G2K7W4;F1M754	660;551	S	1	Mitogen-activated protein kinase kinase kinase kinase 4 OS=Rattus norvegicus OX=10116 GN=Map4k4 PE=1 SV=1;Mitogen-activated protein kinase kinase kinase kinase 4 OS=Rattus norvegicus OX=10116 GN=Map4k4 PE=1 SV=2	Map4k4	SEVPEPTQKAWSRSDSDEVPPRVPVRTTSRS	0.504444	-0.0817196	NA	-0.504837	NA	NA	0.0409832	0.811936	NA	0.209647	NA	NA	A0A0G2K7W4_S_1	A0A0G2K7W4	660	3
A0A0G2K7W4;F1M754	673;564	S	1	Mitogen-activated protein kinase kinase kinase kinase 4 OS=Rattus norvegicus OX=10116 GN=Map4k4 PE=1 SV=1;Mitogen-activated protein kinase kinase kinase kinase 4 OS=Rattus norvegicus OX=10116 GN=Map4k4 PE=1 SV=2	Map4k4	SDSDEVPPRVPVRTTSRSPVLSRRDSPLQGS	-0.183642	0.307942	-0.043668	0.060337	0.0545088	-0.112766	0.220905	0.0694859	0.796183	0.686088	0.843557	0.925901	A0A0G2K7W4_S_1	A0A0G2K7W4	673	2
A0A0G2K7W4;F1M754	675;566	S	1	Mitogen-activated protein kinase kinase kinase kinase 4 OS=Rattus norvegicus OX=10116 GN=Map4k4 PE=1 SV=1;Mitogen-activated protein kinase kinase kinase kinase 4 OS=Rattus norvegicus OX=10116 GN=Map4k4 PE=1 SV=2	Map4k4	SDEVPPRVPVRTTSRSPVLSRRDSPLQGSGQ	-0.256133	NA	-0.0971542	0.133764	NA	-0.0856427	0.0659914	NA	0.180924	0.194197	NA	0.915577	A0A0G2K7W4_S_1	A0A0G2K7W4	675	2
A0A0G2K7X3;Q9EPJ0	181;181	S	1	Nuclear ubiquitous casein and cyclin-dependent kinase substrate 1 OS=Rattus norvegicus OX=10116 GN=Nucks1 PE=1 SV=1;Nuclear ubiquitous casein and cyclin-dependent kinase substrate 1 OS=Rattus norvegicus OX=10116 GN=Nucks1 PE=1 SV=1	Nucks1	EKKMPKPRLKATVTPSPVKGKGKVGRPTASK	0.14187	0.0548871	-0.032645	-0.323175	-0.236448	-0.419664	0.759309	0.521761	0.996811	0.0069732	0.600822	0.0567892	A0A0G2K7X3_S_1	A0A0G2K7X3	181	2
A0A0G2K7X3;Q9EPJ0	214;214	S	1	Nuclear ubiquitous casein and cyclin-dependent kinase substrate 1 OS=Rattus norvegicus OX=10116 GN=Nucks1 PE=1 SV=1;Nuclear ubiquitous casein and cyclin-dependent kinase substrate 1 OS=Rattus norvegicus OX=10116 GN=Nucks1 PE=1 SV=1	Nucks1	KEKTPSPKEEDEEAESPPEKKTSASPPLEKS	NA	0.0700184	0.130632	NA	-0.313294	0.144896	NA	0.143977	0.20782	NA	0.28085	0.194039	A0A0G2K7X3_S_1	A0A0G2K7X3	214	3
A0A0G2K7X3;Q9EPJ0	113;113	S	1	Nuclear ubiquitous casein and cyclin-dependent kinase substrate 1 OS=Rattus norvegicus OX=10116 GN=Nucks1 PE=1 SV=1;Nuclear ubiquitous casein and cyclin-dependent kinase substrate 1 OS=Rattus norvegicus OX=10116 GN=Nucks1 PE=1 SV=1	Nucks1	KAASKQREMLLEDVGSEEEPEEDDEAPFQEK	NA	NA	0.50884	NA	NA	0.227728	NA	NA	0.000870607	NA	NA	0.210295	A0A0G2K7X3_S_1	A0A0G2K7X3	113	3
A0A0G2K7X3;Q9EPJ0	19;19	S	1	Nuclear ubiquitous casein and cyclin-dependent kinase substrate 1 OS=Rattus norvegicus OX=10116 GN=Nucks1 PE=1 SV=1;Nuclear ubiquitous casein and cyclin-dependent kinase substrate 1 OS=Rattus norvegicus OX=10116 GN=Nucks1 PE=1 SV=1	Nucks1	PSRNRKVVDYSQFQESDDADEDYGRDSGPPA	0.344873	0.301898	0.390978	-0.131677	0.008585	0.191892	0.0520647	0.0103212	0.00356148	0.351014	0.807901	0.303918	A0A0G2K7X3_S_1	A0A0G2K7X3	19	2
A0A0G2K7X3;Q9EPJ0	223;223	S	1	Nuclear ubiquitous casein and cyclin-dependent kinase substrate 1 OS=Rattus norvegicus OX=10116 GN=Nucks1 PE=1 SV=1;Nuclear ubiquitous casein and cyclin-dependent kinase substrate 1 OS=Rattus norvegicus OX=10116 GN=Nucks1 PE=1 SV=1	Nucks1	EDEEAESPPEKKTSASPPLEKSGDEGSEDEA	NA	0.256687	0.548877	NA	0.0463075	0.2693	NA	0.168388	0.00623145	NA	0.923163	0.134041	A0A0G2K7X3_S_1	A0A0G2K7X3	223	2
A0A0G2K7Y2;A0A0G2JYS1;A0A0G2JZ50;Q4V8B0;A0A0G2KAL4	495;426;486;488;407	S	1	Oxidation resistance protein 1 OS=Rattus norvegicus OX=10116 GN=Oxr1 PE=1 SV=1;Oxidation resistance protein 1 OS=Rattus norvegicus OX=10116 GN=Oxr1 PE=1 SV=1;Oxidation resistance protein 1 OS=Rattus norvegicus OX=10116 GN=Oxr1 PE=1 SV=1;Oxidation resistanc	Oxr1	PTVLKDQQGKELKRDSETEVEELRKLWKTHS	0.304118	0.10255	NA	-0.0776607	0.237278	NA	0.230433	0.816788	NA	0.17429	0.788911	NA	A0A0G2K7Y2_S_1	A0A0G2K7Y2	495	2
A0A0G2K7Y2;A0A0G2JYS1;A0A0G2JZ50;Q4V8B0;A0A0G2KAL4	458;389;449;451;370	S	1	Oxidation resistance protein 1 OS=Rattus norvegicus OX=10116 GN=Oxr1 PE=1 SV=1;Oxidation resistance protein 1 OS=Rattus norvegicus OX=10116 GN=Oxr1 PE=1 SV=1;Oxidation resistance protein 1 OS=Rattus norvegicus OX=10116 GN=Oxr1 PE=1 SV=1;Oxidation resistanc	Oxr1	DIKGQDNQDSFHHENSLQQEAGEDSLSSGET	1.55726	NA	NA	NA	NA	NA	6.33257e-06	NA	NA	NA	NA	NA	A0A0G2K7Y2_S_1	A0A0G2K7Y2	458	4
A0A0G2K7Y2;A0A0G2JYS1;A0A0G2JZ50;Q4V8B0;A0A0G2KAL4	104;35;95;97;16	S	1	Oxidation resistance protein 1 OS=Rattus norvegicus OX=10116 GN=Oxr1 PE=1 SV=1;Oxidation resistance protein 1 OS=Rattus norvegicus OX=10116 GN=Oxr1 PE=1 SV=1;Oxidation resistance protein 1 OS=Rattus norvegicus OX=10116 GN=Oxr1 PE=1 SV=1;Oxidation resistanc	Oxr1	MSFQKPKGTIEYTVESRDSLNSIALKFDTTP	NA	NA	0.95307	NA	NA	NA	NA	NA	6.706e-08	NA	NA	NA	A0A0G2K7Y2_S_1	A0A0G2K7Y2	104	2
A0A0G2K7Y2;A0A0G2JYS1;A0A0G2JZ50;Q4V8B0;A0A0G2KAL4	346;277;337;339;258	S	1	Oxidation resistance protein 1 OS=Rattus norvegicus OX=10116 GN=Oxr1 PE=1 SV=1;Oxidation resistance protein 1 OS=Rattus norvegicus OX=10116 GN=Oxr1 PE=1 SV=1;Oxidation resistance protein 1 OS=Rattus norvegicus OX=10116 GN=Oxr1 PE=1 SV=1;Oxidation resistanc	Oxr1	TEESLSEDVFTESELSPIREELPSSELRQEK	-0.329904	NA	0.0826062	0.182028	-0.223627	0.431462	0.0707225	NA	0.982542	0.946334	0.397816	0.0200815	A0A0G2K7Y2_S_1	A0A0G2K7Y2	346	3
A0A0G2K7Y2;A0A0G2JYS1;A0A0G2JZ50;Q4V8B0;A0A0G2KAL4	202;133;193;195;114	S	1	Oxidation resistance protein 1 OS=Rattus norvegicus OX=10116 GN=Oxr1 PE=1 SV=1;Oxidation resistance protein 1 OS=Rattus norvegicus OX=10116 GN=Oxr1 PE=1 SV=1;Oxidation resistance protein 1 OS=Rattus norvegicus OX=10116 GN=Oxr1 PE=1 SV=1;Oxidation resistanc	Oxr1	PSSTESSIRPARVVSSTSEEEEAFTEKFLKI	0.0567245	0.0690958	0.180768	-0.0828653	-0.23857	-0.816443	0.508451	0.638119	0.048406	0.0786525	0.00254233	3.87096e-11	A0A0G2K7Y2_S_1	A0A0G2K7Y2	202	2
A0A0G2K7Y2;A0A0G2JYS1;A0A0G2JZ50;Q4V8B0;A0A0G2KAL4	204;135;195;197;116	S	1	Oxidation resistance protein 1 OS=Rattus norvegicus OX=10116 GN=Oxr1 PE=1 SV=1;Oxidation resistance protein 1 OS=Rattus norvegicus OX=10116 GN=Oxr1 PE=1 SV=1;Oxidation resistance protein 1 OS=Rattus norvegicus OX=10116 GN=Oxr1 PE=1 SV=1;Oxidation resistanc	Oxr1	STESSIRPARVVSSTSEEEEAFTEKFLKINC	0.33213	0.11064	NA	0.0526221	-0.04179	NA	0.00499932	0.160051	NA	0.942107	0.616065	NA	A0A0G2K7Y2_S_1	A0A0G2K7Y2	204	2
A0A0G2K808	653	S	1	ArfGAP with SH3 domain, ankyrin repeat and PH domain 2 OS=Rattus norvegicus OX=10116 GN=Asap2 PE=1 SV=1	Asap2	HVEYEWRLLHEDLDESDDDVDEKLQPSPNRR	0.308062	-0.0587233	0.167894	0.196385	-0.0988392	0.201129	0.0489103	0.590397	0.652725	0.678896	0.908217	0.209897	A0A0G2K808_S_1	A0A0G2K808	653	4
A0A0G2K847	527	S	1	ArfGAP with GTPase domain, ankyrin repeat and PH domain 1 OS=Rattus norvegicus OX=10116 GN=Agap1 PE=4 SV=1	Agap1	PSISSSTSPKLDPPPSPHANRKKHRRKKSTS	NA	0.411111	NA	NA	0.0541015	NA	NA	0.0765104	NA	NA	0.705773	NA	A0A0G2K847_S_1	A0A0G2K847	527	3
A0A0G2K847	103	S	1	ArfGAP with GTPase domain, ankyrin repeat and PH domain 1 OS=Rattus norvegicus OX=10116 GN=Agap1 PE=4 SV=1	Agap1	ALVHRYLTGTYVQEESPEDMDAGGRFKKEIV	NA	-0.254401	NA	NA	-0.234632	NA	NA	0.421287	NA	NA	0.17936	NA	A0A0G2K847_S_1	A0A0G2K847	103	2
A0A0G2K865;F1MAB9	155;155	S	1	Tumor protein D52 OS=Rattus norvegicus OX=10116 GN=Tpd52 PE=1 SV=1;Tumor protein D52 OS=Rattus norvegicus OX=10116 GN=Tpd52 PE=1 SV=2	Tpd52	ETLSQAGQKASAAFSSVGSVITKKLEDVKLQ	-0.0635008	NA	NA	-0.222538	NA	NA	0.227379	NA	NA	0.756426	NA	NA	A0A0G2K865_S_1	A0A0G2K865	155	2
A0A0G2K865;F1MAB9	198;175	S	1	Tumor protein D52 OS=Rattus norvegicus OX=10116 GN=Tpd52 PE=1 SV=1;Tumor protein D52 OS=Rattus norvegicus OX=10116 GN=Tpd52 PE=1 SV=2	Tpd52	HSISMPAMRNSPTFKSFEEKVENLKSKVGGA	0.570989	0.526642	0.423783	NA	-0.807744	-0.993295	0.00603801	0.0185213	0.00389666	NA	0.0207889	9.66342e-06	A0A0G2K865_S_1	A0A0G2K865	198	2
A0A0G2K865	186	S	1	Tumor protein D52 OS=Rattus norvegicus OX=10116 GN=Tpd52 PE=1 SV=1	Tpd52	AFSHSFSIRSIQHSISMPAMRNSPTFKSFEE	NA	0.342258	-0.44849	NA	NA	0.0509264	NA	0.0105578	0.79012	NA	NA	0.96351	A0A0G2K865_S_1	A0A0G2K865	186	3
A0A0G2K872;Q1WIM3	402;368	S	1	Cell adhesion molecule 3 OS=Rattus norvegicus OX=10116 GN=Cadm3 PE=1 SV=1;Cell adhesion molecule 3 OS=Rattus norvegicus OX=10116 GN=Cadm3 PE=1 SV=1	Cadm3	LIRHKGTYLTHEAKGSDDAPDADTAIINAEG	0.168812	-0.170797	0.591569	-0.187554	-0.219272	0.160865	0.0533907	0.453388	0.00363681	0.778203	0.327214	0.322228	A0A0G2K872_S_1	A0A0G2K872	402	3
A0A0G2K872;Q1WIM3	420;386	S	1	Cell adhesion molecule 3 OS=Rattus norvegicus OX=10116 GN=Cadm3 PE=1 SV=1;Cell adhesion molecule 3 OS=Rattus norvegicus OX=10116 GN=Cadm3 PE=1 SV=1	Cadm3	APDADTAIINAEGGQSGGDDKKEYFI_____	0.178044	-0.0895267	-0.189827	-0.0607358	0.0530758	-0.0155158	0.137181	0.503757	0.579373	0.784563	0.860742	0.760423	A0A0G2K872_S_1	A0A0G2K872	420	2
A0A0G2K876;F8WFW5;Q01062	885;904;897	S	1	Phosphodiesterase OS=Rattus norvegicus OX=10116 GN=Pde2a PE=1 SV=1;Phosphodiesterase OS=Rattus norvegicus OX=10116 GN=Pde2a PE=1 SV=1;cGMP-dependent 3',5'-cyclic phosphodiesterase OS=Rattus norvegicus OX=10116 GN=Pde2a PE=1 SV=2	Pde2a	HWTKVSHKFTIRGLPSNNSLDFLDEEYEVPD	0.160902	0.743682	0.370727	-0.315266	-1.34078	-0.308222	0.796501	0.208223	0.974749	0.440376	0.00511884	0.455012	A0A0G2K876_S_1	A0A0G2K876	885	3
A0A0G2K876;F8WFW5;Q01062	888;907;900	S	1	Phosphodiesterase OS=Rattus norvegicus OX=10116 GN=Pde2a PE=1 SV=1;Phosphodiesterase OS=Rattus norvegicus OX=10116 GN=Pde2a PE=1 SV=1;cGMP-dependent 3',5'-cyclic phosphodiesterase OS=Rattus norvegicus OX=10116 GN=Pde2a PE=1 SV=2	Pde2a	KVSHKFTIRGLPSNNSLDFLDEEYEVPDLDV	0.441239	-0.0920429	0.807847	-0.0281042	-1.83915	-0.0270304	0.484496	0.843077	0.178906	0.987771	5.04399e-05	0.646357	A0A0G2K876_S_1	A0A0G2K876	888	3
A0A0G2K876;F8WFW5;Q01062	97;116;109	S	1	Phosphodiesterase OS=Rattus norvegicus OX=10116 GN=Pde2a PE=1 SV=1;Phosphodiesterase OS=Rattus norvegicus OX=10116 GN=Pde2a PE=1 SV=1;cGMP-dependent 3',5'-cyclic phosphodiesterase OS=Rattus norvegicus OX=10116 GN=Pde2a PE=1 SV=2	Pde2a	QEGKIREAVISRKRLSCDGLGPSDLLGKPLA	NA	0.267701	NA	0.261931	NA	-0.0799349	NA	0.883362	NA	0.124015	NA	0.851021	A0A0G2K876_S_1	A0A0G2K876	97	3
A0A0G2K8E6;Q9Z270	187;164	S	1	Vesicle-associated membrane protein-associated protein A OS=Rattus norvegicus OX=10116 GN=Vapa PE=1 SV=1;Vesicle-associated membrane protein-associated protein A OS=Rattus norvegicus OX=10116 GN=Vapa PE=1 SV=3	Vapa	PLNASKQDGPLPKPHSVSLNDTETRKLMEEC	2.35136	NA	NA	NA	NA	NA	1.62312e-05	NA	NA	NA	NA	NA	A0A0G2K8E6_S_1	A0A0G2K8E6	187	3
A0A0G2K8F9;D3ZQL8	136;136	S	1	Pumilio RNA-binding family member 2 OS=Rattus norvegicus OX=10116 GN=Pum2 PE=1 SV=1;Pumilio 2 (Drosophila) OS=Rattus norvegicus OX=10116 GN=Pum2 PE=1 SV=2	Pum2	AETDGPEKGDQKGKASPFEEDQNRDLKQDDE	-0.0595688	-0.165258	-0.664513	0.118458	-0.203361	0.391588	0.39408	0.160873	1.08539e-05	0.751061	0.455594	0.0105265	A0A0G2K8F9_S_1	A0A0G2K8F9	136	3
A0A0G2K8F9;D3ZQL8	181;181	S	1	Pumilio RNA-binding family member 2 OS=Rattus norvegicus OX=10116 GN=Pum2 PE=1 SV=1;Pumilio 2 (Drosophila) OS=Rattus norvegicus OX=10116 GN=Pum2 PE=1 SV=2	Pum2	ADCKDFNRTPGSRQASPTEVVERLGPSTNPP	0.24899	0.094925	-0.00771917	0.0234854	-0.00879167	-0.0207975	0.0403587	0.598157	0.605342	0.613627	0.547984	0.995376	A0A0G2K8F9_S_1	A0A0G2K8F9	181	2
G3V8Q9;A0A0G2K8G0	2743;2761	S	1	Adenomatosis polyposis coli, isoform CRA_a OS=Rattus norvegicus OX=10116 GN=Apc PE=1 SV=1;Adenomatous polyposis coli protein OS=Rattus norvegicus OX=10116 GN=Apc PE=1 SV=1	Apc	EAPEQKGTETKAGQSSPAPVAETGETCMAER	-0.158355	NA	-0.18979	-0.0800909	-0.203533	0.16641	0.919636	NA	0.631693	0.231966	0.401298	0.26795	G3V8Q9_S_1	G3V8Q9	2743	2
G3V8Q9;A0A0G2K8G0;P70478	778;796;778	S	1	Adenomatosis polyposis coli, isoform CRA_a OS=Rattus norvegicus OX=10116 GN=Apc PE=1 SV=1;Adenomatous polyposis coli protein OS=Rattus norvegicus OX=10116 GN=Apc PE=1 SV=1;Adenomatous polyposis coli protein OS=Rattus norvegicus OX=10116 GN=Apc PE=1 SV=1	Apc	DAQHLSETFDNIDNLSPKASHRSKQRHKQNL	-0.650463	-0.0886912	-0.167894	0.02388	-0.403682	0.148495	0.000813646	0.954375	0.367069	0.469756	0.0822836	0.974834	G3V8Q9_S_1	G3V8Q9	778	2
G3V8Q9;A0A0G2K8G0;P70478	1357;1375;1357	S	1	Adenomatosis polyposis coli, isoform CRA_a OS=Rattus norvegicus OX=10116 GN=Apc PE=1 SV=1;Adenomatous polyposis coli protein OS=Rattus norvegicus OX=10116 GN=Apc PE=1 SV=1;Adenomatous polyposis coli protein OS=Rattus norvegicus OX=10116 GN=Apc PE=1 SV=1	Apc	ESARHKAVEFSSGAKSPSKSGAQTPKSPPEH	NA	0.19104	NA	NA	0.0124885	NA	NA	0.238446	NA	NA	0.935171	NA	G3V8Q9_S_1	G3V8Q9	1357	2
G3V8Q9;A0A0G2K8G0;P70478	742;760;742	S	1	Adenomatosis polyposis coli, isoform CRA_a OS=Rattus norvegicus OX=10116 GN=Apc PE=1 SV=1;Adenomatous polyposis coli protein OS=Rattus norvegicus OX=10116 GN=Apc PE=1 SV=1;Adenomatous polyposis coli protein OS=Rattus norvegicus OX=10116 GN=Apc PE=1 SV=1	Apc	LMANRPAKYKDANIMSPGSSLPSLHVRKQKA	-0.733837	-0.108855	-0.674363	0.0965454	NA	NA	0.494106	0.393534	0.337379	0.110505	NA	NA	G3V8Q9_S_1	G3V8Q9	742	3
G3V8Q9;A0A0G2K8G0;P70478	2092;2110;2092	S	1	Adenomatosis polyposis coli, isoform CRA_a OS=Rattus norvegicus OX=10116 GN=Apc PE=1 SV=1;Adenomatous polyposis coli protein OS=Rattus norvegicus OX=10116 GN=Apc PE=1 SV=1;Adenomatous polyposis coli protein OS=Rattus norvegicus OX=10116 GN=Apc PE=1 SV=1	Apc	LDLKDIQRPESEHGLSPDSENFDWKAIQEGA	-0.102414	-0.291778	-0.0271875	-0.0524446	-0.0951104	0.142054	0.851319	0.0117845	0.953054	0.839236	0.439201	0.490264	G3V8Q9_S_1	G3V8Q9	2092	3
G3V8Q9;A0A0G2K8G0;P70478	2708;2726;2708	S	1	Adenomatosis polyposis coli, isoform CRA_a OS=Rattus norvegicus OX=10116 GN=Apc PE=1 SV=1;Adenomatous polyposis coli protein OS=Rattus norvegicus OX=10116 GN=Apc PE=1 SV=1;Adenomatous polyposis coli protein OS=Rattus norvegicus OX=10116 GN=Apc PE=1 SV=1	Apc	SIKDSKDTQGKQSVGSGSPVQTVGLENRLNS	0.0962075	NA	NA	0.01839	NA	NA	0.0644307	NA	NA	0.455497	NA	NA	G3V8Q9_S_1	G3V8Q9	2708	2
G3V8Q9;A0A0G2K8G0;P70478	2710;2728;2710	S	1	Adenomatosis polyposis coli, isoform CRA_a OS=Rattus norvegicus OX=10116 GN=Apc PE=1 SV=1;Adenomatous polyposis coli protein OS=Rattus norvegicus OX=10116 GN=Apc PE=1 SV=1;Adenomatous polyposis coli protein OS=Rattus norvegicus OX=10116 GN=Apc PE=1 SV=1	Apc	KDSKDTQGKQSVGSGSPVQTVGLENRLNSFI	NA	NA	NA	NA	-0.0430238	NA	NA	NA	NA	NA	0.251911	NA	G3V8Q9_S_1	G3V8Q9	2710	2
G3V8Q9;A0A0G2K8G0	2621;2639	S	1	Adenomatosis polyposis coli, isoform CRA_a OS=Rattus norvegicus OX=10116 GN=Apc PE=1 SV=1;Adenomatous polyposis coli protein OS=Rattus norvegicus OX=10116 GN=Apc PE=1 SV=1	Apc	VPTKGTWRKIKESEISPTNTVSQTTSSGAAS	0.0201239	0.0500672	-0.0964151	0.216014	0.0452791	0.0354052	0.792876	0.929864	0.405472	0.328618	0.719683	0.83939	G3V8Q9_S_1	G3V8Q9	2621	2
G3V8Q9;A0A0G2K8G0;P70478	1772;1790;1772	S	1	Adenomatosis polyposis coli, isoform CRA_a OS=Rattus norvegicus OX=10116 GN=Apc PE=1 SV=1;Adenomatous polyposis coli protein OS=Rattus norvegicus OX=10116 GN=Apc PE=1 SV=1;Adenomatous polyposis coli protein OS=Rattus norvegicus OX=10116 GN=Apc PE=1 SV=1	Apc	GTNKNQIDTKKKKPTSPVKPMPQNTEYRTRV	NA	NA	NA	NA	NA	0.0924634	NA	NA	NA	NA	NA	0.260608	G3V8Q9_S_1	G3V8Q9	1772	3
G3V8Q9;A0A0G2K8G0;P70478	1859;1877;1859	S	1	Adenomatosis polyposis coli, isoform CRA_a OS=Rattus norvegicus OX=10116 GN=Apc PE=1 SV=1;Adenomatous polyposis coli protein OS=Rattus norvegicus OX=10116 GN=Apc PE=1 SV=1;Adenomatous polyposis coli protein OS=Rattus norvegicus OX=10116 GN=Apc PE=1 SV=1	Apc	YAPIEGTPYCFSRNDSLSSLDFDDDDVDLSR;YTPIEGTPYCFSRNDSLSSLDFDDDDVDLSR	0.714908	-0.123358	0.152239	0.241842	-0.131144	0.413344	0.000766209	0.0368233	0.121094	0.73793	0.906264	0.000345857	G3V8Q9_S_1	G3V8Q9	1859	2
G3V8Q9;A0A0G2K8G0;P70478	2283;2301;2283	S	1	Adenomatosis polyposis coli, isoform CRA_a OS=Rattus norvegicus OX=10116 GN=Apc PE=1 SV=1;Adenomatous polyposis coli protein OS=Rattus norvegicus OX=10116 GN=Apc PE=1 SV=1;Adenomatous polyposis coli protein OS=Rattus norvegicus OX=10116 GN=Apc PE=1 SV=1	Apc	TTSPRGTKPAVKSELSPITRQTSHISGSNKG	0.0693123	-0.16538	-0.133517	0.0857221	-0.17508	-0.0653965	0.922018	0.237152	0.0580239	0.223776	0.45001	0.973728	G3V8Q9_S_1	G3V8Q9	2283	2
G3V8Q9;A0A0G2K8G0;P70478	1368;1386;1368	S	1	Adenomatosis polyposis coli, isoform CRA_a OS=Rattus norvegicus OX=10116 GN=Apc PE=1 SV=1;Adenomatous polyposis coli protein OS=Rattus norvegicus OX=10116 GN=Apc PE=1 SV=1;Adenomatous polyposis coli protein OS=Rattus norvegicus OX=10116 GN=Apc PE=1 SV=1	Apc	SGAKSPSKSGAQTPKSPPEHYVQETPLVFSR	-0.539904	-0.0206396	-0.223317	-0.0213511	-0.196445	0.141623	0.267444	0.259907	0.711161	0.350065	0.14181	0.107145	G3V8Q9_S_1	G3V8Q9	1368	2
G3V8Q9;A0A0G2K8G0;P70478	2671;2689;2671	S	1	Adenomatosis polyposis coli, isoform CRA_a OS=Rattus norvegicus OX=10116 GN=Apc PE=1 SV=1;Adenomatous polyposis coli protein OS=Rattus norvegicus OX=10116 GN=Apc PE=1 SV=1;Adenomatous polyposis coli protein OS=Rattus norvegicus OX=10116 GN=Apc PE=1 SV=1	Apc	DVWVRIEDCPINNPRSGRSPTGNTPPVIDSI	-0.244678	NA	-0.135243	-0.071135	-0.0908117	NA	0.277633	NA	0.0650921	0.752266	0.632725	NA	G3V8Q9_S_1	G3V8Q9	2671	3
G3V8Q9;A0A0G2K8G0;P70478	1433;1451;1433	S	1	Adenomatosis polyposis coli, isoform CRA_a OS=Rattus norvegicus OX=10116 GN=Apc PE=1 SV=1;Adenomatous polyposis coli protein OS=Rattus norvegicus OX=10116 GN=Apc PE=1 SV=1;Adenomatous polyposis coli protein OS=Rattus norvegicus OX=10116 GN=Apc PE=1 SV=1	Apc	SDLPDSPGQTMPPSRSKTPPPPPPPQPVQTK	-0.677462	0.00956913	-0.318791	-0.315731	0.102146	-0.0845298	0.171002	0.76477	0.0581732	0.239159	0.265295	0.989874	G3V8Q9_S_1	G3V8Q9	1433	3
G3V8Q9;A0A0G2K8G0;P70478	2260;2278;2260	S	1	Adenomatosis polyposis coli, isoform CRA_a OS=Rattus norvegicus OX=10116 GN=Apc PE=1 SV=1;Adenomatous polyposis coli protein OS=Rattus norvegicus OX=10116 GN=Apc PE=1 SV=1;Adenomatous polyposis coli protein OS=Rattus norvegicus OX=10116 GN=Apc PE=1 SV=1	Apc	PVSKKGPPLKTPASKSPSEGPVATTSPRGTK	0.0557503	-0.096569	0.209975	0.214365	0.179163	0.324613	0.681716	0.791981	0.938758	0.543469	0.739126	0.407155	G3V8Q9_S_1	G3V8Q9	2260	2
G3V8Q9;A0A0G2K8G0;P70478	2485;2503;2485	S	1	Adenomatosis polyposis coli, isoform CRA_a OS=Rattus norvegicus OX=10116 GN=Apc PE=1 SV=1;Adenomatous polyposis coli protein OS=Rattus norvegicus OX=10116 GN=Apc PE=1 SV=1;Adenomatous polyposis coli protein OS=Rattus norvegicus OX=10116 GN=Apc PE=1 SV=1	Apc	RPDSPTRSQAQTPVLSPSLPDMSLSTHPSVQ	NA	NA	NA	0.564067	NA	NA	NA	NA	NA	0.136312	NA	NA	G3V8Q9_S_1	G3V8Q9	2485	3
G3V8Q9;A0A0G2K8G0;P70478	1210;1228;1210	S	1	Adenomatosis polyposis coli, isoform CRA_a OS=Rattus norvegicus OX=10116 GN=Apc PE=1 SV=1;Adenomatous polyposis coli protein OS=Rattus norvegicus OX=10116 GN=Apc PE=1 SV=1;Adenomatous polyposis coli protein OS=Rattus norvegicus OX=10116 GN=Apc PE=1 SV=1	Apc	FSKTPSVQGTKTEHNSPSSEAASAPSSNAKR	0.0950316	0.407876	-0.381836	0.0373184	-0.573036	-0.347946	0.527476	0.0706925	0.203458	0.76439	0.381863	0.453826	G3V8Q9_S_1	G3V8Q9	1210	2
G3V8Q9;A0A0G2K8G0;P70478	1662;1680;1662	S	1	Adenomatosis polyposis coli, isoform CRA_a OS=Rattus norvegicus OX=10116 GN=Apc PE=1 SV=1;Adenomatous polyposis coli protein OS=Rattus norvegicus OX=10116 GN=Apc PE=1 SV=1;Adenomatous polyposis coli protein OS=Rattus norvegicus OX=10116 GN=Apc PE=1 SV=1	Apc	INFSTATSLSDLTIESPPNELAAGDGVRASV	NA	-0.121271	-0.937528	0.0248632	NA	-0.0533268	NA	0.117422	0.0576255	0.686088	NA	0.457989	G3V8Q9_S_1	G3V8Q9	1662	3
A0A0G2K8M7;Q499Q2	142;137	S	1	TPD52-like 1 OS=Rattus norvegicus OX=10116 GN=Tpd52l1 PE=4 SV=1;TPD52-like 1 OS=Rattus norvegicus OX=10116 GN=Tpd52l1 PE=2 SV=1	Tpd52l1	DMRSHSIGYSIRHSISMPAMRNSPTFKSFEE	NA	-0.36468	0.0289959	NA	NA	NA	NA	0.893741	0.454688	NA	NA	NA	A0A0G2K8M7_S_1	A0A0G2K8M7	142	2
A0A0G2K8M7	132	S	1	TPD52-like 1 OS=Rattus norvegicus OX=10116 GN=Tpd52l1 PE=4 SV=1	Tpd52l1	VGTAISRKFGDMRSHSIGYSIRHSISMPAMR	0.682809	0.286665	0.612391	-0.790655	-1.57373	-1.15182	1.274e-05	0.00988524	1.18213e-05	0.000127986	6.00693e-06	3.97837e-06	A0A0G2K8M7_S_1	A0A0G2K8M7	132	2
A0A0G2K8M7;Q499Q2	86;86	S	1	TPD52-like 1 OS=Rattus norvegicus OX=10116 GN=Tpd52l1 PE=4 SV=1;TPD52-like 1 OS=Rattus norvegicus OX=10116 GN=Tpd52l1 PE=2 SV=1	Tpd52l1	LGMNLMNELKQNFSRSWHDMQTTTAYKKTHE	NA	NA	-0.231628	NA	NA	0.199242	NA	NA	0.315263	NA	NA	0.0845934	A0A0G2K8M7_S_1	A0A0G2K8M7	86	2
A0A0G2K8P5;D3ZI49;Q9JHU6	50;50;50	S	1	Stathmin OS=Rattus norvegicus OX=10116 GN=Stmn3 PE=1 SV=1;Stathmin OS=Rattus norvegicus OX=10116 GN=Stmn3 PE=1 SV=2;Stathmin-3 OS=Rattus norvegicus OX=10116 GN=Stmn3 PE=1 SV=1	Stmn3	YQYGDMEVKQLDKRASGQSFEVILKSPSDLS	0.954424	0.484078	0.842179	0.0435994	-0.423848	-0.216915	0.000268888	0.00635443	0.000498371	0.500794	0.0754862	0.0656448	A0A0G2K8P5_S_1	A0A0G2K8P5	50	2
A0A0G2K8P5;D3ZI49;Q9JHU6	53;53;53	S	1	Stathmin OS=Rattus norvegicus OX=10116 GN=Stmn3 PE=1 SV=1;Stathmin OS=Rattus norvegicus OX=10116 GN=Stmn3 PE=1 SV=2;Stathmin-3 OS=Rattus norvegicus OX=10116 GN=Stmn3 PE=1 SV=1	Stmn3	GDMEVKQLDKRASGQSFEVILKSPSDLSPES	0.909695	0.234222	0.236248	NA	-0.506517	-0.278991	1.51842e-05	0.195326	0.586406	NA	0.0333	0.20582	A0A0G2K8P5_S_1	A0A0G2K8P5	53	2
A0A0G2K8P5;D3ZI49;Q9JHU6	60;60;60	S	1	Stathmin OS=Rattus norvegicus OX=10116 GN=Stmn3 PE=1 SV=1;Stathmin OS=Rattus norvegicus OX=10116 GN=Stmn3 PE=1 SV=2;Stathmin-3 OS=Rattus norvegicus OX=10116 GN=Stmn3 PE=1 SV=1	Stmn3	LDKRASGQSFEVILKSPSDLSPESPVLSSPP	NA	-0.442604	NA	0.0781264	-0.390799	NA	NA	0.0764441	NA	0.0983194	0.127417	NA	A0A0G2K8P5_S_1	A0A0G2K8P5	60	3
A0A0G2K8P5;D3ZI49;Q9JHU6	65;65;65	S	1	Stathmin OS=Rattus norvegicus OX=10116 GN=Stmn3 PE=1 SV=1;Stathmin OS=Rattus norvegicus OX=10116 GN=Stmn3 PE=1 SV=2;Stathmin-3 OS=Rattus norvegicus OX=10116 GN=Stmn3 PE=1 SV=1	Stmn3	SGQSFEVILKSPSDLSPESPVLSSPPKRKDA	NA	-0.179268	-0.71184	NA	-0.0747825	-0.215521	NA	0.0687815	0.000258841	NA	0.677928	0.00550028	A0A0G2K8P5_S_1	A0A0G2K8P5	65	2
A0A0G2K8P5;D3ZI49;Q9JHU6	68;68;68	S	1	Stathmin OS=Rattus norvegicus OX=10116 GN=Stmn3 PE=1 SV=1;Stathmin OS=Rattus norvegicus OX=10116 GN=Stmn3 PE=1 SV=2;Stathmin-3 OS=Rattus norvegicus OX=10116 GN=Stmn3 PE=1 SV=1	Stmn3	SFEVILKSPSDLSPESPVLSSPPKRKDASLE	0.09089	0.0618642	0.0778442	-0.133288	-0.225697	-0.3573	0.110627	0.110685	0.520984	0.165069	0.0144771	0.000125417	A0A0G2K8P5_S_1	A0A0G2K8P5	68	2
A0A0G2K8P5;D3ZI49;Q9JHU6	81;81;81	S	1	Stathmin OS=Rattus norvegicus OX=10116 GN=Stmn3 PE=1 SV=1;Stathmin OS=Rattus norvegicus OX=10116 GN=Stmn3 PE=1 SV=2;Stathmin-3 OS=Rattus norvegicus OX=10116 GN=Stmn3 PE=1 SV=1	Stmn3	PESPVLSSPPKRKDASLEELQKRLEAAEERR	0.136645	-0.262697	-0.984192	0.0933033	-0.145444	0.0708708	0.148214	4.77244e-05	9.56346e-11	0.534729	0.0167893	0.564835	A0A0G2K8P5_S_1	A0A0G2K8P5	81	3
A0A0G2K8Q2;Q5FVG8	252;265	S	1	GRAM domain containing 3, isoform CRA_a OS=Rattus norvegicus OX=10116 GN=Gramd2b PE=1 SV=1;GRAM domain-containing protein 2B OS=Rattus norvegicus OX=10116 GN=Gramd2b PE=1 SV=1	Gramd2b	ADRPSSLRLDFNDEFSDLDGVVQQRRQDLEG	-0.0130789	0.609945	-0.0414821	0.207956	0.32724	0.119882	0.953857	0.0063032	0.83988	0.100956	0.228633	0.490264	A0A0G2K8Q2_S_1	A0A0G2K8Q2	252	3
A0A0G2K8R3;A0A0G2K174	1059;725	S	1	LIM domain 7 OS=Rattus norvegicus OX=10116 GN=Lmo7 PE=1 SV=1;LIM domain 7 OS=Rattus norvegicus OX=10116 GN=Lmo7 PE=1 SV=1	Lmo7	VSDSGEGRSSSLREVSRSPDQFSDMRISINQ	NA	NA	NA	NA	NA	-0.0111725	NA	NA	NA	NA	NA	0.826331	A0A0G2K8R3_S_1	A0A0G2K8R3	1059	3
A0A0G2K8R3;A0A0G2K174	1563;1229	S	1	LIM domain 7 OS=Rattus norvegicus OX=10116 GN=Lmo7 PE=1 SV=1;LIM domain 7 OS=Rattus norvegicus OX=10116 GN=Lmo7 PE=1 SV=1	Lmo7	NKEPICLTGIMRRGESLDNLDSQRPGSWRQS	-0.0635933	NA	NA	-0.0295555	NA	0.192319	0.424821	NA	NA	0.37395	NA	0.599486	A0A0G2K8R3_S_1	A0A0G2K8R3	1563	2
A0A0G2K8R3	439	S	1	LIM domain 7 OS=Rattus norvegicus OX=10116 GN=Lmo7 PE=1 SV=1	Lmo7	DPTSGPRLITRRKNFSPTPGYRAHDLEPQSL	-0.345388	-0.577228	-1.42237	0.0710417	-0.057278	0.519154	0.00664923	4.93729e-06	1.10583e-08	0.277693	0.975515	0.00930379	A0A0G2K8R3_S_1	A0A0G2K8R3	439	2
A0A0G2K8R3;A0A0G2K174	699;365	S	1	LIM domain 7 OS=Rattus norvegicus OX=10116 GN=Lmo7 PE=1 SV=1;LIM domain 7 OS=Rattus norvegicus OX=10116 GN=Lmo7 PE=1 SV=1	Lmo7	QKWQDDLAKWKDRRKSYTSDLQKKKEEREEI	0.955223	1.40308	NA	-0.291476	-0.387955	NA	1.58373e-05	4.77498e-08	NA	0.54083	0.0506206	NA	A0A0G2K8R3_S_1	A0A0G2K8R3	699	2
A0A0G2K8R3;A0A0G2K174	1639;1305	S	1	LIM domain 7 OS=Rattus norvegicus OX=10116 GN=Lmo7 PE=1 SV=1;LIM domain 7 OS=Rattus norvegicus OX=10116 GN=Lmo7 PE=1 SV=1	Lmo7	GSVKTSPGSPSPRSHSPSMSQSGSQLRNRSV	-1.13799	-1.66709	NA	0.189695	-0.0571355	0.388957	4.71645e-06	6.81457e-09	NA	0.429334	0.924589	0.0270019	A0A0G2K8R3_S_1	A0A0G2K8R3	1639	2
F1M0V4;A0A0G2K8V3	1417;1417	S	1	THO complex 2 OS=Rattus norvegicus OX=10116 GN=Thoc2 PE=1 SV=2;THO complex 2 OS=Rattus norvegicus OX=10116 GN=Thoc2 PE=1 SV=1	Thoc2	EPDREQKRRKIDTHPSPSHSSTVKDSLIDLK	NA	NA	-0.01848	NA	NA	NA	NA	NA	0.801729	NA	NA	NA	F1M0V4_S_1	F1M0V4	1417	4
A0A0G2K904	291	S	1	RCG56631, isoform CRA_d OS=Rattus norvegicus OX=10116 GN=Sltm PE=1 SV=1	Sltm	SEASKPKDGQDAIAQSPEKEAKGYETNPNHK	-0.160601	-0.168603	-0.0144825	-0.138032	-0.950267	-0.129069	0.447624	0.212837	0.341297	0.541828	0.499055	0.473732	A0A0G2K904_S_1	A0A0G2K904	291	3
A0A0G2K904	554	S	1	RCG56631, isoform CRA_d OS=Rattus norvegicus OX=10116 GN=Sltm PE=1 SV=1	Sltm	ETVKKSEEKKRISSKSPGHMVILNQTKGDHC	-0.261305	0.228294	NA	0.0484737	-0.029075	-0.0220519	0.95409	0.210997	NA	0.17429	0.662025	0.857969	A0A0G2K904_S_1	A0A0G2K904	554	2
A0A0G2K904	544	S	1	RCG56631, isoform CRA_d OS=Rattus norvegicus OX=10116 GN=Sltm PE=1 SV=1	Sltm	NDDGPSGQTSETVKKSEEKKRISSKSPGHMV	0.0366869	0.0988971	0.111073	0.152643	-0.236315	NA	0.901939	0.627967	0.461206	0.717153	0.0423558	NA	A0A0G2K904_S_1	A0A0G2K904	544	2
A0A0G2K904	1002	S	1	RCG56631, isoform CRA_d OS=Rattus norvegicus OX=10116 GN=Sltm PE=1 SV=1	Sltm	GRTGAGMITQHSSTASPVNRIAQMSGNTMPR	NA	-0.0853763	-0.512158	NA	NA	-0.392916	NA	0.886711	0.656901	NA	NA	0.10769	A0A0G2K904_S_1	A0A0G2K904	1002	2
A0A0G2K911;O35987	146;176	S	1	NSFL1 cofactor p47 OS=Rattus norvegicus OX=10116 GN=Nsfl1c PE=1 SV=1;NSFL1 cofactor p47 OS=Rattus norvegicus OX=10116 GN=Nsfl1c PE=1 SV=1	Nsfl1c	PEEESAYVAGERRRHSGQDVHVVLKLWKTGF	0.059867	NA	0.324091	-0.0742284	-0.261097	-0.1035	0.569013	NA	0.0196589	0.351984	0.643734	0.320915	A0A0G2K911_S_1	A0A0G2K911	146	4
A0A0G2K911;O35987	84;114	S	1	NSFL1 cofactor p47 OS=Rattus norvegicus OX=10116 GN=Nsfl1c PE=1 SV=1;NSFL1 cofactor p47 OS=Rattus norvegicus OX=10116 GN=Nsfl1c PE=1 SV=1	Nsfl1c	SERSGQQIVGPPRKKSPNELVDDLFKGAKEH	-0.541464	-0.113458	-0.52562	-0.051635	-0.175971	0.594596	0.16134	0.698619	0.000482606	0.855803	0.407907	8.23671e-06	A0A0G2K911_S_1	A0A0G2K911	84	2
A0A0G2K911;O35987	242;272	S	1	NSFL1 cofactor p47 OS=Rattus norvegicus OX=10116 GN=Nsfl1c PE=1 SV=1;NSFL1 cofactor p47 OS=Rattus norvegicus OX=10116 GN=Nsfl1c PE=1 SV=1	Nsfl1c	GQKLGSTAPQVLNTSSPAQQAENEAKASSSI	NA	NA	NA	-0.326354	NA	NA	NA	NA	NA	0.168493	NA	NA	A0A0G2K911_S_1	A0A0G2K911	242	2
A0A0G2K945;D4A7Q9	42;42	S	1	General transcription factor IIIC subunit 3 OS=Rattus norvegicus OX=10116 GN=Gtf3c3 PE=1 SV=1;General transcription factor IIIC subunit 3 OS=Rattus norvegicus OX=10116 GN=Gtf3c3 PE=1 SV=1	Gtf3c3	ERKTREKKSVQEKGKSSPKENPGDAEVPSSS	NA	-0.247177	-0.214397	NA	0.216847	-0.210924	NA	0.314288	0.321785	NA	0.609969	0.563347	A0A0G2K945_S_1	A0A0G2K945	42	3
A0A0G2K945;D4A7Q9	43;43	S	1	General transcription factor IIIC subunit 3 OS=Rattus norvegicus OX=10116 GN=Gtf3c3 PE=1 SV=1;General transcription factor IIIC subunit 3 OS=Rattus norvegicus OX=10116 GN=Gtf3c3 PE=1 SV=1	Gtf3c3	RKTREKKSVQEKGKSSPKENPGDAEVPSSSG	NA	NA	-0.072436	NA	0.0653987	-0.0845393	NA	NA	0.699328	NA	0.566574	0.90777	A0A0G2K945_S_1	A0A0G2K945	43	3
G3V8U3;A0A0G2K948	142;142	S	1	D4, zinc and double PHD fingers family 2 (Predicted) OS=Rattus norvegicus OX=10116 GN=Dpf2 PE=1 SV=1;Double PHD fingers 2 OS=Rattus norvegicus OX=10116 GN=Dpf2 PE=1 SV=1	Dpf2	PLEKRGAPDPRVDDDSLGEFPVTNSRARKRI	NA	-0.689252	0.533387	0.351881	0.382715	-0.415187	NA	6.0334e-07	1.2909e-06	0.0713604	8.15989e-06	0.000118179	G3V8U3_S_1	G3V8U3	142	2
D3ZBB7;A0A0G2K952	1415;1624	S	1	Ubiquitin specific protease 32 (Predicted) OS=Rattus norvegicus OX=10116 GN=Usp32 PE=1 SV=1;Ubiquitin-specific peptidase 32 OS=Rattus norvegicus OX=10116 GN=Usp32 PE=1 SV=1	Usp32	QFLPKIDGKKMADTSSMDEDFESDYKKYCVL	NA	0.203325	0.326358	NA	-0.0337478	0.214143	NA	0.547771	0.120088	NA	0.983552	0.28754	D3ZBB7_S_1	D3ZBB7	1415	2
D3ZBB7;A0A0G2K952	1250;1459	S	1	Ubiquitin specific protease 32 (Predicted) OS=Rattus norvegicus OX=10116 GN=Usp32 PE=1 SV=1;Ubiquitin-specific peptidase 32 OS=Rattus norvegicus OX=10116 GN=Usp32 PE=1 SV=1	Usp32	RLRLPQIGSKNKLSSSKENLDASRENGAGQI	0.102375	0.226422	NA	-0.065012	NA	NA	0.371157	0.194036	NA	0.789593	NA	NA	D3ZBB7_S_1	D3ZBB7	1250	3
A0A0G2K964	5	S	1	Ubiquitin-conjugating enzyme E2E 3 OS=Rattus norvegicus OX=10116 GN=Ube2e3 PE=1 SV=1	Ube2e3	___________DRQRSDDESPSTSSGSSDAD	NA	0.0143722	0.158602	NA	NA	NA	NA	0.581691	0.565654	NA	NA	NA	A0A0G2K964_S_1	A0A0G2K964	5	3
A0A0G2K988	706	S	1	Dishevelled-associated activator of morphogenesis 2 OS=Rattus norvegicus OX=10116 GN=Daam2 PE=1 SV=1	Daam2	SRSMVSATGVKKELGSTEDIYLASRKVKELS	NA	NA	-0.0193313	NA	NA	-0.0993678	NA	NA	0.616675	NA	NA	0.450013	A0A0G2K988_S_1	A0A0G2K988	706	2
A0A0G2K999	2029	S	1	Sidekick cell adhesion molecule 2 OS=Rattus norvegicus OX=10116 GN=Sdk2 PE=1 SV=1	Sdk2	YTRSPPRPSPGSLHYSDEDVTKYNDLIPAES	-0.0275337	0.200328	0.325602	0.0493479	0.133121	0.0571278	0.78234	0.973578	0.374551	0.830083	0.875864	0.78313	A0A0G2K999_S_1	A0A0G2K999	2029	3
A0A0G2K999;D3ZDA6	1985;1867	S	1	Sidekick cell adhesion molecule 2 OS=Rattus norvegicus OX=10116 GN=Sdk2 PE=1 SV=1;Sidekick cell adhesion molecule 2 OS=Rattus norvegicus OX=10116 GN=Sdk2 PE=4 SV=1	Sdk2	GGNTKSGALGHGEMLSLDESSFPALELNNRR	-0.946622	NA	-0.0263436	0.177315	-0.169671	0.421474	0.168832	NA	0.450809	0.0229181	0.844188	0.0917742	A0A0G2K999_S_1	A0A0G2K999	1985	3
A0A0G2K9A9;D3ZT20	3;3	S	1	F-box protein 41 OS=Rattus norvegicus OX=10116 GN=Fbxo41 PE=1 SV=1;F-box protein 41 OS=Rattus norvegicus OX=10116 GN=Fbxo41 PE=1 SV=3	Fbxo41	_____________MASLDLPYRCPRCGEHKR	0.38372	0.246567	0.351479	0.0076313	-0.0640777	0.313051	0.00644664	0.0239246	0.0756901	0.886757	0.997423	0.0212848	A0A0G2K9A9_S_1	A0A0G2K9A9	3	2
A0A0G2K9A9;D3ZT20	541;542	S	1	F-box protein 41 OS=Rattus norvegicus OX=10116 GN=Fbxo41 PE=1 SV=1;F-box protein 41 OS=Rattus norvegicus OX=10116 GN=Fbxo41 PE=1 SV=3	Fbxo41	RRMERGSPSRSNEVISPEILKMRAALFCIFT	0.0694394	-0.108684	-0.07701	0.0982523	-0.144931	0.146729	0.827693	0.390386	0.643364	0.786234	0.298983	0.0833986	A0A0G2K9A9_S_1	A0A0G2K9A9	541	2
A0A0G2K9A9;D3ZT20	472;473	S	1	F-box protein 41 OS=Rattus norvegicus OX=10116 GN=Fbxo41 PE=1 SV=1;F-box protein 41 OS=Rattus norvegicus OX=10116 GN=Fbxo41 PE=1 SV=3	Fbxo41	RRQAIQNWQRRPRRHSTEGEEGDVSDVGSRT	-0.0629708	0.152588	-0.379813	-0.0933233	-0.203212	0.117561	0.693294	0.501117	0.000259353	0.759346	0.333512	0.180351	A0A0G2K9A9_S_1	A0A0G2K9A9	472	3
A0A0G2K9B2;Q80VJ4	174;175	S	1	Glycerophosphocholine phosphodiesterase GPCPD1 OS=Rattus norvegicus OX=10116 GN=Gpcpd1 PE=1 SV=1;Glycerophosphocholine phosphodiesterase GPCPD1 OS=Rattus norvegicus OX=10116 GN=Gpcpd1 PE=1 SV=1	Gpcpd1	TLEGLEEDDDDDDKASPTVLHKMSNSLEISL	-0.0332989	-0.282657	0.0579758	-0.087864	-0.230005	0.092275	0.93428	0.0357911	0.585498	0.404282	0.367628	0.555823	A0A0G2K9B2_S_1	A0A0G2K9B2	174	4
A0A0G2K9C8	4	S	1	Phosphorylase b kinase regulatory subunit OS=Rattus norvegicus OX=10116 GN=Phkb PE=1 SV=1	Phkb	____________MANSPDASFSSPALLRSGS	-0.188654	-0.0861894	-0.116501	-0.00691978	-0.167669	0.0638293	0.98382	0.0295139	0.761021	0.215857	0.0797355	0.426962	A0A0G2K9C8_S_1	A0A0G2K9C8	4	2
A0A0G2K9C8;Q5RKH5	693;701	S	1	Phosphorylase b kinase regulatory subunit OS=Rattus norvegicus OX=10116 GN=Phkb PE=1 SV=1;Phosphorylase b kinase regulatory subunit OS=Rattus norvegicus OX=10116 GN=Phkb PE=1 SV=1	Phkb	EELEFPKHSKVKRQSSTADAPELRQEPDITI	0.461472	0.121775	0.204448	0.100548	-0.0460247	-0.00117	0.077617	0.94974	0.232583	0.803966	0.507052	0.926674	A0A0G2K9C8_S_1	A0A0G2K9C8	693	2
A0A0G2K9C8;Q5RKH5	19;27	S	1	Phosphorylase b kinase regulatory subunit OS=Rattus norvegicus OX=10116 GN=Phkb PE=1 SV=1;Phosphorylase b kinase regulatory subunit OS=Rattus norvegicus OX=10116 GN=Phkb PE=1 SV=1	Phkb	SPDASFSSPALLRSGSVYEPLKSINLPRPDN	0.441782	NA	0.340681	NA	NA	NA	0.000287667	NA	0.000707288	NA	NA	NA	A0A0G2K9C8_S_1	A0A0G2K9C8	19	2
D3ZJU5;A0A0G2K9D6	309;309	S	1	SWI/SNF related, matrix associated, actin dependent regulator of chromatin, subfamily c, member 1 (Predicted), isoform CRA_b OS=Rattus norvegicus OX=10116 GN=Smarcc1 PE=1 SV=1;SWI/SNF-related, matrix-associated, actin-dependent regulator of chromatin, subf	Smarcc1	SFRQRISTKNEEPVRSPERRERKASANARKR	-0.318712	-0.238571	0.132365	0.16201	-0.127316	0.0321208	0.0434573	0.0176742	0.231301	0.205556	0.551591	0.823378	D3ZJU5_S_1	D3ZJU5	309	3
A0A0G2K9D7	780	S	1	Protocadherin gamma subfamily C, 3 OS=Rattus norvegicus OX=10116 GN=Pcdhgc3 PE=4 SV=1	Pcdhgc3	DSRRSDPLLKKPGAASPLASRQNTLRSCDPV	-0.147007	0.460881	-0.356331	0.00218125	0.232211	-0.0101042	0.189912	0.0373937	0.0993373	0.709157	0.195036	0.943123	A0A0G2K9D7_S_1	A0A0G2K9D7	780	3
A0A0G2K9H2;B4F7D6	387;388	S	1	Serine/threonine kinase 11-interacting protein OS=Rattus norvegicus OX=10116 GN=Stk11ip PE=1 SV=1;Serine/threonine kinase 11-interacting protein OS=Rattus norvegicus OX=10116 GN=Stk11ip PE=1 SV=1	Stk11ip	APLRKVKSRVRVRRASISEPSDTDPELRTLD	0.0179794	0.0258686	0.173086	-0.17568	-0.0374784	-0.151185	0.489466	0.887347	0.365224	0.307598	0.932223	0.174554	A0A0G2K9H2_S_1	A0A0G2K9H2	387	2
[truncated: 7,828 more rows]
