# Supplementary material for: Dynamic bi-directional phosphorylation events associated with the reciprocal regulation of synapses during homeostatic up- and down-scaling
Source: Cell Rep. 2021 Aug 24;36(8):109583. doi: 10.1016/j.celrep.2021.109583 (PMC8411114; doi:10.1016/j.celrep.2021.109583)
Supplement: Table S4. Significantly regulated proteins during homeostatic scaling, related to Figure S1 [file mmc5.xlsx]

## Sheet: Overview
Protein IDs	Majority protein IDs	Protein names	Gene names	Fasta headers	Bicuculline			Tetrodotoxin			Bicuculline			Tetrodotoxin			ID	Number of proteins	Unique peptides
					log2(BIC vs Ctrl 5min)	log2(BIC vsCtrl 15min)	log2(BIC vs Ctrl 24hrs)	log2(TTX vs Ctrl 5min)	log2(TTX vs Ctrl 15min)	log2(TTX vs Ctrl 24hrs)	p.adjust Bic5min	p.adjust Bic15min	p.adjust Bic24hrs	p.adjust TTX5min	p.adjust TTX15min	p.adjust TTX24hrs
A0A096MIV5;A2VD14;F1M8H5;A0A096MJ15	A0A096MIV5;A2VD14;F1M8H5		Abcf2	ATP-binding cassette subfamily F member 2 OS=Rattus norvegicus OX=10116 GN=Abcf2 PE=1 SV=1;ATP-binding cassette subfamily F member 2 OS=Rattus norvegicus OX=10116 GN=Abcf2 PE=1 SV=1;ATP-binding cassette subfamily F member 2 OS=Rattus norvegicus OX=10116 GN		-0.0137833			-0.263122			0.561978			0.793253		1	4	9
A0A096MIX2;E9PT29;A0A096MJW9	A0A096MIX2;E9PT29		Ddx17	DEAD (Asp-Glu-Ala-Asp) box polypeptide 17, isoform CRA_a OS=Rattus norvegicus OX=10116 GN=Ddx17 PE=1 SV=1;DEAD-box helicase 17 OS=Rattus norvegicus OX=10116 GN=Ddx17 PE=1 SV=3	-0.0719783	-0.167869	-0.0765817	-0.0953358	0.0613758	-0.173484	0.481881	0.00219979	0.202528	0.411027	0.701545	0.0102311	4	3	26
A0A096MIZ1;D4A4D8;A0A096MJ96	A0A096MIZ1;D4A4D8		Palm2	Paralemmin 2 OS=Rattus norvegicus OX=10116 GN=Palm2 PE=1 SV=1;Uncharacterized protein OS=Rattus norvegicus OX=10116 PE=1 SV=3	-0.0543358	0.0245517	0.0954033	-0.0151842	0.0124808	-0.0405825	0.712654	0.695643	0.129889	0.955342	0.932124	0.589661	5	3	14
A0A096MJ28;G3V6G2	A0A096MJ28;G3V6G2		Ints2	Integrator complex subunit 2 OS=Rattus norvegicus OX=10116 GN=Ints2 PE=1 SV=1;Integrator complex subunit 2 OS=Rattus norvegicus OX=10116 GN=Ints2 PE=2 SV=2			0.580028			-0.199133			0.359944			0.668184	7	2	7
A0A096MJ90;F1LNW6	A0A096MJ90;F1LNW6		Ly6h	Lymphocyte antigen 6 family member H (Fragment) OS=Rattus norvegicus OX=10116 GN=Ly6h PE=4 SV=6;Lymphocyte antigen 6 complex, locus H (Predicted), isoform CRA_a OS=Rattus norvegicus OX=10116 GN=Ly6h PE=4 SV=2	0.0898617	-0.164348	-0.108557	-0.191418	0.0407217	-0.139866	0.668735	0.16319	0.324653	0.153505	0.86906	0.254445	11	2	5
A0A096MJ99;D4A560;A0A096MK21	A0A096MJ99;D4A560		Vamp4	Vesicle-associated membrane protein 4 OS=Rattus norvegicus OX=10116 GN=Vamp4 PE=1 SV=1;Vesicle-associated membrane protein 4 OS=Rattus norvegicus OX=10116 GN=Vamp4 PE=1 SV=1	-0.0150444	0.0808547	0.0970712	-0.051658	0.0765208	-0.0841956	0.944087	0.348959	0.208108	0.870184	0.600097	0.249309	12	3	6
A0A096MJE3	A0A096MJE3		Gspt2	G1 to S phase transition 2 OS=Rattus norvegicus OX=10116 GN=Gspt2 PE=4 SV=1	-0.04548	-0.10084	0.00134583	-0.219371	-0.132609	-0.03994	0.765847	0.705736	0.99632	0.95271	0.685451	0.930255	13	1	9
A0A096MJE6;F1LQ63;Q05546	A0A096MJE6;F1LQ63;Q05546	Tenascin-R	Tnr	Tenascin R, isoform CRA_b OS=Rattus norvegicus OX=10116 GN=Tnr PE=1 SV=1;Tenascin-R OS=Rattus norvegicus OX=10116 GN=Tnr PE=1 SV=3;Tenascin-R OS=Rattus norvegicus OX=10116 GN=Tnr PE=1 SV=1	-0.0374775	0.0692567	0.00674917	-0.0116192	0.0442058	0.12269	0.697867	0.0758117	0.816776	0.938746	0.438465	0.00799877	14	3	53
A0A096MJF9;D4A2A3	A0A096MJF9;D4A2A3		Tmem132e	Transmembrane protein 132E OS=Rattus norvegicus OX=10116 GN=Tmem132e PE=4 SV=1;Transmembrane protein 132E OS=Rattus norvegicus OX=10116 GN=Tmem132e PE=4 SV=1	-0.199265	-0.0399992	-0.195965	-0.134642	0.219168	-0.161398	0.580732	0.862579	0.212854	0.815371	0.590195	0.195196	16	2	10
A0A096MJG4;F1LQP7;A0A096MJM0	A0A096MJG4;F1LQP7;A0A096MJM0		Crtac1	Cartilage acidic protein 1 OS=Rattus norvegicus OX=10116 GN=Crtac1 PE=4 SV=1;Cartilage acidic protein 1 OS=Rattus norvegicus OX=10116 GN=Crtac1 PE=4 SV=1;Cartilage acidic protein 1 (Fragment) OS=Rattus norvegicus OX=10116 GN=Crtac1 PE=4 SV=1	-0.05313	0.0431175	0.0659758	0.0119692	0.0130017	-0.000595	0.713471	0.625702	0.359636	0.942953	0.92683	0.996008	17	3	19
A0A096MJG7;F1LVX3	A0A096MJG7		LOC102554591	Nebulette (Fragment) OS=Rattus norvegicus OX=10116 GN=Nebl PE=4 SV=1	-0.22662	-0.0423382	-0.195096	-0.309172	-0.0106977	-0.120238	0.428902	0.77374	0.167729	0.247449	0.982431	0.357944	18	2	6
A0A096MJI4	A0A096MJI4		Gigyf2	Uncharacterized protein (Fragment) OS=Rattus norvegicus OX=10116 GN=Gigyf2 PE=1 SV=1	0.157911	0.071495	-0.13517	0.139143	0.105057		0.864027	0.844618	0.805171	0.907512	0.879431		21	1	6
A0A096MJJ6;A0FKI7;M0R9S4;A0A0G2K3Z5	A0A096MJJ6;A0FKI7;M0R9S4;A0A0G2K3Z5	Acyl-CoA-binding domain-containing protein 5	Acbd5;LOC100910957	Acyl-CoA-binding domain-containing protein 5 OS=Rattus norvegicus OX=10116 GN=Acbd5 PE=1 SV=1;Acyl-CoA-binding domain-containing protein 5 OS=Rattus norvegicus OX=10116 GN=Acbd5 PE=1 SV=1;Acyl-CoA-binding domain-containing protein 5 OS=Rattus norvegicus OX	-0.0528731	0.104919	-0.134806	-0.0527054	0.168605	0.0261198	0.982653	0.726162	0.5842	0.962256	0.598341	0.918063	22	4	13
A0A096MJL2;A0A096MJC9	A0A096MJL2;A0A096MJC9		LOC100911918	Calponin-homology (CH) domain-containing protein (Fragment) OS=Rattus norvegicus OX=10116 PE=4 SV=1;Calponin-homology (CH) domain-containing protein (Fragment) OS=Rattus norvegicus OX=10116 PE=4 SV=1			0.17516						0.638284				23	2	1
Q32PX6;A0A096MJM1;A0A096MK75	Q32PX6;A0A096MJM1;A0A096MK75		Rhog	Ras homolog family member G OS=Rattus norvegicus OX=10116 GN=Rhog PE=1 SV=1;Ras homolog family member G (Fragment) OS=Rattus norvegicus OX=10116 GN=Rhog PE=1 SV=6;Ras homolog family member G (Fragment) OS=Rattus norvegicus OX=10116 GN=Rhog PE=1 SV=1	-0.180903	0.216399	-0.498728	-0.16127	0.182135	-0.19065	0.709549	0.424815	0.0386863	0.634165	0.59754	0.451143	24	3	8
A0A096MJN8;D3ZQ46	A0A096MJN8;D3ZQ46		Cmtm5	CKLF-like MARVEL transmembrane domain-containing 5 OS=Rattus norvegicus OX=10116 GN=Cmtm5 PE=4 SV=1;CKLF-like MARVEL transmembrane domain-containing 5 OS=Rattus norvegicus OX=10116 GN=Cmtm5 PE=4 SV=3	0.192373		-0.205115	0.117914		0.209452	0.94442		0.37918	0.952816		0.264791	26	2	2
A0A096MJP9;Q4V8J5	A0A096MJP9;Q4V8J5		Ddi2	DNA damage-inducible 1 homolog 2 OS=Rattus norvegicus OX=10116 GN=Ddi2 PE=1 SV=1;DNA damage-inducible 1 homolog 2 OS=Rattus norvegicus OX=10116 GN=Ddi2 PE=1 SV=1	-0.158536	-0.190399	-0.141712	-0.465023	-0.173709	-0.189196	0.70955	0.087982	0.65633	0.411027	0.561108	0.527336	29	2	8
A0A096MJS3;A0A096MK47	A0A096MJS3;A0A096MK47		Mlip	Muscular LMNA-interacting protein (Fragment) OS=Rattus norvegicus OX=10116 GN=Mlip PE=1 SV=1;Muscular LMNA-interacting protein OS=Rattus norvegicus OX=10116 GN=Mlip PE=1 SV=1	0.26567		-0.386618	-0.0853164	0.165801	-0.534585	0.650075		0.10191	0.877451	0.39511	0.0852678	30	2	16
A0A096MJT6;F1LVK0;D4A1I0	A0A096MJT6;F1LVK0		RGD1307100	Similar to RIKEN cDNA D630029K19 OS=Rattus norvegicus OX=10116 GN=RGD1307100 PE=1 SV=1;Similar to RIKEN cDNA D630029K19 OS=Rattus norvegicus OX=10116 GN=RGD1307100 PE=1 SV=3	0.0516083	-0.183247	-0.300255	0.170635	0.096512	-0.323868	0.900137	0.608715	0.085078	0.673289	0.832557	0.2127	31	3	41
A0A096MJV2;D3Z8K0;A0A096MJC5;B5DEN7	A0A096MJV2;D3Z8K0;A0A096MJC5;B5DEN7		Pdzd11	PDZ domain-containing 11 (Fragment) OS=Rattus norvegicus OX=10116 GN=Pdzd11 PE=1 SV=1;PDZ domain containing 11 (Predicted), isoform CRA_a OS=Rattus norvegicus OX=10116 GN=Pdzd11 PE=1 SV=1;PDZ domain-containing 11 (Fragment) OS=Rattus norvegicus OX=10116 GN	1.04436	-0.122376	0.347153	0.822008	0.00878	-0.136566	0.256994	0.720722	0.418977	0.54944	0.953432	0.475873	34	4	4
A0A096MJW2;A0A0H2UHL1;Q66H50;A0A096MJJ7	A0A096MJW2;A0A0H2UHL1;Q66H50;A0A096MJJ7	Fatty acyl-CoA reductase 1	Far1	Fatty acyl-CoA reductase OS=Rattus norvegicus OX=10116 GN=Far1 PE=3 SV=1;Fatty acyl-CoA reductase OS=Rattus norvegicus OX=10116 GN=Far1 PE=3 SV=1;Fatty acyl-CoA reductase 1 OS=Rattus norvegicus OX=10116 GN=Far1 PE=2 SV=1;Fatty acyl-CoA reductase (Fragment)	0.0357	-0.180679	0.163073	0.063497	0.0306385	-0.29383	0.886079	0.443392	0.556244	0.818992	0.942059	0.370147	35	4	16
A0A096MJW6;P59824	A0A096MJW6;P59824	Interleukin-1 receptor accessory protein-like 1	Il1rapl1	Interleukin-1 receptor accessory protein-like 1 OS=Rattus norvegicus OX=10116 GN=Il1rapl1 PE=4 SV=1;Interleukin-1 receptor accessory protein-like 1 OS=Rattus norvegicus OX=10116 GN=Il1rapl1 PE=2 SV=1	0.00458475	-0.0577633	0.266232	-0.135904	0.0400153	0.103906	0.984717	0.737579	0.392497	0.758843	0.874473	0.80383	36	2	16
A0A096MJY1	A0A096MJY1		Gpc6	Glypican 6 OS=Rattus norvegicus OX=10116 GN=Gpc6 PE=1 SV=1	-0.00576288	0.155062	-0.0175306	-0.0102687	0.143721	0.105955	0.97672	0.0236709	0.881972	0.976434	0.274073	0.260785	38	1	12
A0A096MJY6	A0A096MJY6		Gbe1	Glucan (1,4-alpha-), branching enzyme 1 (Fragment) OS=Rattus norvegicus OX=10116 GN=Gbe1 PE=1 SV=1	-0.378414	0.492956	-0.0554272	-0.413989		0.0265599	0.285795	0.108754	0.717292	0.411027		0.98772	39	1	3
A0A096MJZ0;B1WBZ0;A0A096MJU0	A0A096MJZ0;B1WBZ0		Dnal1;Dnalc1	Dynein light chain 1, axonemal OS=Rattus norvegicus OX=10116 GN=Dnal1 PE=1 SV=1;Dnalc1 protein OS=Rattus norvegicus OX=10116 GN=Dnal1 PE=2 SV=1	-0.0155451	0.0126536	0.196109	-0.0825495	-0.0211539	0.120727	0.961714	0.95006	0.0708009	0.823188	0.942059	0.110168	40	3	12
A0A096MJZ2;M0RCS2	A0A096MJZ2		Tbl2	RCG21429, isoform CRA_b OS=Rattus norvegicus OX=10116 GN=Tbl2 PE=1 SV=1	-0.0883162	0.0243112	0.0142336	0.0202335	-0.0291786	-0.223757	0.759222	0.880255	0.882807	0.920031	0.911008	0.00412087	41	2	18
A0A1W2Q6E9;A0A096MK30	A0A1W2Q6E9;A0A096MK30		Msn	Moesin OS=Rattus norvegicus OX=10116 GN=Msn PE=1 SV=1;Moesin OS=Rattus norvegicus OX=10116 GN=Msn PE=1 SV=1			-0.738688	0.00935208	-0.275788				0.183538	0.933217	0.603607		42	2	2
A0A096MK61;M0R3U4	A0A096MK61;M0R3U4		LOC102555086;LOC100910835	Cartilage-associated protein-like 1 OS=Rattus norvegicus OX=10116 GN=Crtapl1 PE=1 SV=1;Cartilage-associated protein-like 1 OS=Rattus norvegicus OX=10116 GN=Crtapl1 PE=1 SV=1	0.282532	0.00330885	-0.269255	0.338047	-0.0657278	-0.056759	0.499254	0.911438	0.148776	0.402097	0.942059	0.761606	44	2	3
A0A096MK70;A0A096MIY8	A0A096MK70;A0A096MIY8		Asph	Aspartate-beta-hydroxylase OS=Rattus norvegicus OX=10116 GN=Asph PE=1 SV=1;Aspartate-beta-hydroxylase OS=Rattus norvegicus OX=10116 GN=Asph PE=1 SV=1		0.135574				0.150641		0.96371				0.753526	45	2	1
A0A096MK73;P13668	A0A096MK73;P13668	Stathmin	Stmn1	Stathmin (Fragment) OS=Rattus norvegicus OX=10116 GN=Stmn1 PE=1 SV=1;Stathmin OS=Rattus norvegicus OX=10116 GN=Stmn1 PE=1 SV=2	-0.0670308	0.0628767	0.166757	-0.0593108	0.00814833	0.0168717	0.692724	0.354237	0.00130655	0.717803	0.944908	0.813169	46	2	9
A0A096MKB0;G3V842	A0A096MKB0		Rab24	RAB24, member RAS oncogene family OS=Rattus norvegicus OX=10116 GN=Rab24 PE=1 SV=1	0.0554376	-0.226233	-0.0308327	-0.116236	-0.237141	0.106279	0.72307	0.22194	0.852152	0.664723	0.332192	0.333293	48	2	11
A0A096MKC0;B2RYE6	A0A096MKC0		Gigyf2	GYF domain-containing protein (Fragment) OS=Rattus norvegicus OX=10116 GN=Gigyf2 PE=1 SV=1	0.0627758	-0.106988	0.265236	0.242801	-0.01768	0.101246	0.837101	0.462225	0.00261545	0.167731	0.956163	0.294316	51	2	15
D4A719;A0A096MKE2;A0A096MKG7	D4A719;A0A096MKE2;A0A096MKG7		Snx12	Sorting nexin 12 OS=Rattus norvegicus OX=10116 GN=Snx12 PE=1 SV=1;Sorting nexin 12 OS=Rattus norvegicus OX=10116 GN=Snx12 PE=1 SV=1;Sorting nexin 12 (Fragment) OS=Rattus norvegicus OX=10116 GN=Snx12 PE=1 SV=1	-0.00385167	-0.107387	-0.0272339	-0.0877891	-0.00302333	0.0416433	0.982571	0.206885	0.782196	0.692764	0.98786	0.663692	52	3	13
Q5U2M4;A0A096MKE9	Q5U2M4;A0A096MKE9	DNA ligase	Lig3	DNA ligase OS=Rattus norvegicus OX=10116 GN=Lig3 PE=1 SV=1;DNA ligase OS=Rattus norvegicus OX=10116 GN=Lig3 PE=1 SV=1	0.0107917	0.0285875	0.236346	0.0382521	0.202672	0.148237	0.984717	0.955198	0.529282	0.942953	0.618898	0.691735	53	2	7
A0A096MKF1;F1LPI7	A0A096MKF1;F1LPI7		Ppip5k2	Inositol hexakisphosphate and diphosphoinositol-pentakisphosphate kinase (Fragment) OS=Rattus norvegicus OX=10116 GN=Ppip5k2 PE=1 SV=1;Inositol hexakisphosphate and diphosphoinositol-pentakisphosphate kinase OS=Rattus norvegicus OX=10116 GN=Ppip5k2 PE=1 SV	-0.154654						0.796096						54	2	3
A0A0G2QC27;A0A096MKG2;B0BNB6	A0A0G2QC27;A0A096MKG2		Nol6	Nucleolar protein 6 OS=Rattus norvegicus OX=10116 GN=Nol6 PE=1 SV=1;Nucleolar protein 6 OS=Rattus norvegicus OX=10116 GN=Nol6 PE=1 SV=1	-0.0703014	-0.0735756	-0.106859	-0.00456117	-0.000343333	-0.226295	0.762184	0.48909	0.561706	0.988019	0.999962	0.159039	55	3	23
A0A096MKH2;Q4KM55	A0A096MKH2;Q4KM55		Vta1	Similar to RIKEN cDNA 1110059P08 OS=Rattus norvegicus OX=10116 GN=Vta1 PE=1 SV=1;Vesicle-trafficking 1 OS=Rattus norvegicus OX=10116 GN=Vta1 PE=1 SV=1	-0.0670483	0.116436	-0.0572183	-0.0778242	0.0455833	0.0204433	0.687378	0.0439664	0.394729	0.701681	0.663003	0.777546	56	2	10
A0A096MKH4;D4ABY4	A0A096MKH4;D4ABY4		Ube2j1	Ubiquitin-conjugating enzyme E2, J1 (Fragment) OS=Rattus norvegicus OX=10116 GN=Ube2j1 PE=1 SV=1;Ubiquitin-conjugating enzyme E2, J1 OS=Rattus norvegicus OX=10116 GN=Ube2j1 PE=1 SV=3	0.0313229	0.0102826	0.0799647	-0.0391519	-0.0252008	-0.205833	0.891889	0.952575	0.5944	0.932738	0.942464	0.178952	57	2	8
A0A096UWG9;Q2YDU7	A0A096UWG9;Q2YDU7	Diacylglycerol kinase	Dgke	Diacylglycerol kinase OS=Rattus norvegicus OX=10116 GN=Dgke PE=3 SV=1;Diacylglycerol kinase epsilon OS=Rattus norvegicus OX=10116 GN=Dgke PE=2 SV=1	0.0451838	-0.135628	-0.0718975	0.149965	-0.0810983	0.00115917	0.927208	0.244566	0.491081	0.54944	0.664667	0.994316	60	2	10
A0A0A0MXV3;P97586	A0A0A0MXV3;P97586	Cell growth regulator with EF hand domain protein 1	Cgref1	Cell growth regulator with EF hand domain 1, isoform CRA_b OS=Rattus norvegicus OX=10116 GN=Cgref1 PE=1 SV=1;Cell growth regulator with EF hand domain protein 1 OS=Rattus norvegicus OX=10116 GN=Cgref1 PE=1 SV=1	-0.0075025	-0.119728	-0.308569	-0.140125	-0.0931483	0.0447408	0.962094	0.759515	0.168552	0.990791	0.844874	0.724794	61	2	4
A0A0A0MXW1;P35738	A0A0A0MXW1;P35738	2-oxoisovalerate dehydrogenase subunit beta, mitochondrial	Bckdhb	2-oxoisovalerate dehydrogenase subunit beta, mitochondrial OS=Rattus norvegicus OX=10116 GN=Bckdhb PE=1 SV=1;2-oxoisovalerate dehydrogenase subunit beta, mitochondrial OS=Rattus norvegicus OX=10116 GN=Bckdhb PE=1 SV=3	-0.0434812	-0.0761821	-0.00428917	-0.101008	-0.0727637	-0.111331	0.739252	0.464811	0.966794	0.398418	0.670447	0.13348	62	2	14
A0A0A0MXW5;Q5M831	A0A0A0MXW5;Q5M831	Dysbindin domain-containing protein 1	Dbndd1	Dysbindin domain-containing protein 1 OS=Rattus norvegicus OX=10116 GN=Dbndd1 PE=1 SV=1;Dysbindin domain-containing protein 1 OS=Rattus norvegicus OX=10116 GN=Dbndd1 PE=1 SV=1	0.0546163	-0.0498429	-0.0373796	0.00198292		0.249458	0.826398	0.577985	0.942823	0.983469		0.226926	63	2	2
A0A0A0MXX1;Q6JP77	A0A0A0MXX1;Q6JP77	A-kinase anchor protein 7 isoforms delta and gamma	Akap7	A-kinase anchor protein 7 isoforms delta and gamma OS=Rattus norvegicus OX=10116 GN=Akap7 PE=4 SV=1;A-kinase anchor protein 7 isoforms delta and gamma OS=Rattus norvegicus OX=10116 GN=Akap7 PE=1 SV=1	-0.0395408	0.0614442	-0.178208	-0.03823	0.11246	-0.0238117	0.874601	0.609055	0.0969012	0.919899	0.706519	0.715342	64	2	8
A0A0A0MXY3;Q62763	A0A0A0MXY3;Q62763	Casein kinase I isoform gamma-3	Csnk1g3	Casein kinase I isoform gamma-3 OS=Rattus norvegicus OX=10116 GN=Csnk1g3 PE=1 SV=2;Casein kinase I isoform gamma-3 OS=Rattus norvegicus OX=10116 GN=Csnk1g3 PE=1 SV=1	0.142799	-0.0770571	0.0172787	0.2554	-0.079857	0.145212	0.95832	0.608909	0.942822	0.905513	0.717545	0.320639	65	2	6
A0A0A0MXZ0;Q80W96	A0A0A0MXZ0;Q80W96	Iron-sulfur cluster assembly 1 homolog, mitochondrial	Isca1	Iron-sulfur cluster assembly 1 homolog, mitochondrial OS=Rattus norvegicus OX=10116 GN=Isca1 PE=1 SV=1;Iron-sulfur cluster assembly 1 homolog, mitochondrial OS=Rattus norvegicus OX=10116 GN=Isca1 PE=2 SV=1	0.0134872	-0.255068	-0.430974	-0.318105	-0.295653	-0.377995	0.984952	0.582374	0.0817	0.62813	0.641864	0.152105	67	2	6
A0A0A0MY00;P70584	A0A0A0MY00;P70584	Short/branched chain specific acyl-CoA dehydrogenase, mitochondrial	Acadsb	Short/branched chain-specific acyl-CoA dehydrogenase, mitochondrial OS=Rattus norvegicus OX=10116 GN=Acadsb PE=1 SV=2;Short/branched chain specific acyl-CoA dehydrogenase, mitochondrial OS=Rattus norvegicus OX=10116 GN=Acadsb PE=1 SV=1	-0.0433583	0.0244525	-0.02359	-0.0309117	-0.00930833	-0.155233	0.712466	0.830171	0.72886	0.826183	0.939963	0.0100621	69	2	18
A0A0A0MY07;Q9R085;A0A0G2K1U1	A0A0A0MY07;Q9R085;A0A0G2K1U1	Ubiquitin carboxyl-terminal hydrolase;Ubiquitin carboxyl-terminal hydrolase 15	Usp15	Ubiquitin carboxyl-terminal hydrolase OS=Rattus norvegicus OX=10116 GN=Usp15 PE=1 SV=1;Ubiquitin carboxyl-terminal hydrolase 15 OS=Rattus norvegicus OX=10116 GN=Usp15 PE=1 SV=1;Ubiquitin carboxyl-terminal hydrolase OS=Rattus norvegicus OX=10116 GN=Usp15 PE	-0.0541857	-0.19232	-0.118975	-0.0729331	-0.103235	-0.197571	0.832024	0.087982	0.26454	0.723604	0.631787	0.482193	70	3	32
Q66HD0;A0A0A0MY09;A0A0G2K4I4	Q66HD0;A0A0A0MY09;A0A0G2K4I4	Endoplasmin	Hsp90b1	Endoplasmin OS=Rattus norvegicus OX=10116 GN=Hsp90b1 PE=1 SV=2;Endoplasmin OS=Rattus norvegicus OX=10116 GN=Hsp90b1 PE=1 SV=1;Endoplasmin OS=Rattus norvegicus OX=10116 GN=Hsp90b1 PE=1 SV=1	-0.0247592	0.0178817	0.0759225	-0.033965	0.0106825	-0.0547	0.753131	0.659034	0.0016709	0.733817	0.870547	0.0468428	72	3	61
A0A0A0MY13;D4A6L0	A0A0A0MY13;D4A6L0	Probable G-protein coupled receptor 158	Gpr158	Probable G-protein-coupled receptor 158 OS=Rattus norvegicus OX=10116 GN=Gpr158 PE=1 SV=1;Probable G-protein coupled receptor 158 OS=Rattus norvegicus OX=10116 GN=Gpr158 PE=1 SV=1	0.0911733	0.0284	0.171185	0.0246217	0.0697683	0.101517	0.508504	0.706298	0.107202	0.868042	0.503397	0.28353	73	2	43
Q1WIM2;A0A0A0MY16;A0A0G2K5U6	Q1WIM2;A0A0A0MY16;A0A0G2K5U6	Cell adhesion molecule 2	Cadm2	Cell adhesion molecule 2 OS=Rattus norvegicus OX=10116 GN=Cadm2 PE=1 SV=2;Cell adhesion molecule 2 OS=Rattus norvegicus OX=10116 GN=Cadm2 PE=1 SV=2;Cell adhesion molecule 2 OS=Rattus norvegicus OX=10116 GN=Cadm2 PE=1 SV=1	0.0494692	0.0208383	-0.04586	-0.051025	0.064225	0.009955	0.445618	0.79747	0.4452	0.50607	0.590195	0.916379	74	3	16
A0A0A0MY22;P82450	A0A0A0MY22;P82450	Sialate O-acetylesterase;Sialate O-acetylesterase small subunit;Sialate O-acetylesterase large subunit	Siae	Sialate O-acetylesterase OS=Rattus norvegicus OX=10116 GN=Siae PE=1 SV=1;Sialate O-acetylesterase OS=Rattus norvegicus OX=10116 GN=Siae PE=1 SV=2	-0.340153	-0.384452		-0.477312	-0.381805		0.758884	0.144063		0.661615	0.287398		75	2	8
A0A0A0MY31;C7E1V2;F1LNT1;P29994;F1LQX8;A0A0G2KAH9	A0A0A0MY31;C7E1V2;F1LNT1;P29994;F1LQX8;A0A0G2KAH9	Inositol 1,4,5-trisphosphate receptor type 1	Itpr1	Inositol 1,4,5-trisphosphate receptor type 1 OS=Rattus norvegicus OX=10116 GN=Itpr1 PE=1 SV=2;Inositol 1,4,5-trisphosphate receptor type 1 OS=Rattus norvegicus OX=10116 GN=Itpr1 PE=1 SV=1;Inositol 1,4,5-trisphosphate receptor type 1 OS=Rattus norvegicus OX	0.0482625	-0.0126925	0.106875	0.0477158	-0.0137508	-0.138571	0.733773	0.815798	0.00319642	0.731453	0.883806	0.0133383	76	6	69
A0A0A0MY43;F1LPQ2	A0A0A0MY43;F1LPQ2	Activating signal cointegrator 1 complex subunit 3	Ascc3	Activating signal cointegrator 1 complex subunit 3 OS=Rattus norvegicus OX=10116 GN=Ascc3 PE=1 SV=1;Activating signal cointegrator 1 complex subunit 3 OS=Rattus norvegicus OX=10116 GN=Ascc3 PE=3 SV=1	-0.178205	0.27287	0.218238	-0.271048	0.259646	-0.105201	0.582378	0.151049	0.344151	0.522962	0.426449	0.513405	77	2	21
A0A0A0MY48;A0A0A0MY49;P39052	A0A0A0MY48;A0A0A0MY49;P39052	Dynamin-2	Dnm2	Dynamin-2 OS=Rattus norvegicus OX=10116 GN=Dnm2 PE=1 SV=2;Dynamin-2 OS=Rattus norvegicus OX=10116 GN=Dnm2 PE=1 SV=2;Dynamin-2 OS=Rattus norvegicus OX=10116 GN=Dnm2 PE=1 SV=1	-0.0318358	-0.0672992	-0.0336375	-0.01495	-0.029105	0.00191917	0.795237	0.140264	0.501953	0.935445	0.698449	0.985348	78	3	28
A0A0A6YYM0	A0A0A6YYM0		Acsl6	Long-chain-fatty-acid--CoA ligase 6 OS=Rattus norvegicus OX=10116 GN=Acsl6 PE=1 SV=2	0.121442	-0.00259	0.0222075	-0.0418742	-0.0264842	0.0121767	0.741905	0.985273	0.893412	0.936097	0.891851	0.960997	79	1	2
A0A0G2JSG6;P29410	A0A0G2JSG6;P29410	Adenylate kinase 2, mitochondrial;Adenylate kinase 2, mitochondrial, N-terminally processed	Ak2	Adenylate kinase 2, mitochondrial OS=Rattus norvegicus OX=10116 GN=Ak2 PE=1 SV=1;Adenylate kinase 2, mitochondrial OS=Rattus norvegicus OX=10116 GN=Ak2 PE=2 SV=2	-0.0521141	0.0802905	0.0471481	-0.0681766	-0.0178098	-0.0807227	0.818735	0.605298	0.691336	0.716938	0.943167	0.616511	80	2	13
A0A0G2JSH2;P29147	A0A0G2JSH2;P29147	D-beta-hydroxybutyrate dehydrogenase, mitochondrial	Bdh1	3-hydroxybutyrate dehydrogenase, type 1, isoform CRA_a OS=Rattus norvegicus OX=10116 GN=Bdh1 PE=1 SV=1;D-beta-hydroxybutyrate dehydrogenase, mitochondrial OS=Rattus norvegicus OX=10116 GN=Bdh1 PE=1 SV=2	0.0136867	-0.0461258	0.0324742	-0.0556283	0.0387542	-0.120888	0.906118	0.383546	0.436368	0.606394	0.68469	0.0282841	81	2	17
A0A0G2JSH4;P18266	A0A0G2JSH4;P18266	Glycogen synthase kinase-3 beta	Gsk3b	Glycogen synthase kinase 3 beta, isoform CRA_b OS=Rattus norvegicus OX=10116 GN=Gsk3b PE=1 SV=1;Glycogen synthase kinase-3 beta OS=Rattus norvegicus OX=10116 GN=Gsk3b PE=1 SV=1	-0.0686043	0.082801	-0.163752	-0.0436721	0.407063	-0.00554402	0.879935	0.695643	0.371749	0.933396	0.236644	0.982919	82	2	2
A0A0G2JSH9;P35704	A0A0G2JSH9;P35704	Peroxiredoxin-2	Prdx2	Peroxiredoxin-2 OS=Rattus norvegicus OX=10116 GN=Prdx2 PE=1 SV=1;Peroxiredoxin-2 OS=Rattus norvegicus OX=10116 GN=Prdx2 PE=1 SV=3	-0.0167217	0.00459167	0.129692	-0.0453483	-0.0569092	0.0335692	0.894759	0.951307	0.0112862	0.542266	0.487782	0.542196	84	2	19
A0A0G2JSI1;Q9JLJ3	A0A0G2JSI1;Q9JLJ3	4-trimethylaminobutyraldehyde dehydrogenase	Aldh9a1	4-trimethylaminobutyraldehyde dehydrogenase OS=Rattus norvegicus OX=10116 GN=Aldh9a1 PE=1 SV=1;4-trimethylaminobutyraldehyde dehydrogenase OS=Rattus norvegicus OX=10116 GN=Aldh9a1 PE=1 SV=1	-0.0946342	-0.0675817	-0.0819442	-0.0637183	0.0657875	-0.0738692	0.423708	0.226518	0.225243	0.535025	0.460217	0.346169	85	2	30
A0A0G2JSJ3;A0A0G2JVB0;Q07647;A0A0G2JX37	A0A0G2JSJ3;A0A0G2JVB0;Q07647;A0A0G2JX37	Solute carrier family 2, facilitated glucose transporter member 3	Slc2a3	Solute carrier family 2 (Facilitated glucose transporter), member 3 OS=Rattus norvegicus OX=10116 GN=Slc2a3 PE=1 SV=1;Solute carrier family 2, facilitated glucose transporter member 3 OS=Rattus norvegicus OX=10116 GN=Slc2a3 PE=1 SV=1;Solute carrier family	-0.101746	0.112879	0.0744017	-0.0808933	0.0390325	0.0962758	0.391296	0.256234	0.291034	0.614032	0.786467	0.158747	87	4	10
A0A0G2JSJ8;P17164	A0A0G2JSJ8;P17164	Tissue alpha-L-fucosidase	Fuca1	Alpha-L-fucosidase OS=Rattus norvegicus OX=10116 GN=Fuca1 PE=1 SV=1;Tissue alpha-L-fucosidase OS=Rattus norvegicus OX=10116 GN=Fuca1 PE=1 SV=1	-0.29168	0.024	-0.0266033	-0.121109	-0.0364583	-0.0631392	0.0873714	0.833866	0.810181	0.247449	0.731342	0.619489	90	2	15
A0A0G2JSK3;Q8CH27	A0A0G2JSK3;Q8CH27	Calcipressin-2	Rcan2	Calcipressin-2 OS=Rattus norvegicus OX=10116 GN=Rcan2 PE=4 SV=1;Calcipressin-2 OS=Rattus norvegicus OX=10116 GN=Rcan2 PE=2 SV=1	-0.230132	-0.0174758	1.75482		-0.0949654	-0.0225083	0.782087	0.969521	0.000140165		0.876283	0.974753	92	2	4
A0A0G2JSK5;P49134	A0A0G2JSK5;P49134	Integrin beta-1	Itgb1	Integrin beta OS=Rattus norvegicus OX=10116 GN=Itgb1 PE=1 SV=1;Integrin beta-1 OS=Rattus norvegicus OX=10116 GN=Itgb1 PE=2 SV=1	-0.137385	0.165799	0.00341333	-0.0441625	0.146002	-0.0287733	0.499254	0.0215524	0.983367	0.829115	0.14858	0.852331	93	2	27
A0A0G2JSK9;O09171;F1LMG2;Q68FT5	A0A0G2JSK9;O09171	Betaine--homocysteine S-methyltransferase 1	Bhmt	Betaine--homocysteine S-methyltransferase 1 OS=Rattus norvegicus OX=10116 GN=Bhmt PE=1 SV=1;Betaine--homocysteine S-methyltransferase 1 OS=Rattus norvegicus OX=10116 GN=Bhmt PE=1 SV=1						-0.452881						0.0117332	94	4	5
A0A0G2JSL0;P28073	A0A0G2JSL0;P28073	Proteasome subunit beta type-6	Psmb6	Proteasome subunit beta OS=Rattus norvegicus OX=10116 GN=LOC100360846 PE=3 SV=1;Proteasome subunit beta type-6 OS=Rattus norvegicus OX=10116 GN=Psmb6 PE=1 SV=3	-0.137112	-0.027695	0.070705	-0.0737325	0.000321667	0.0469725	0.198008	0.762786	0.182419	0.581116	0.999962	0.327074	95	2	10
A0A0G2JSL2;Q69BT7;A0A0G2JX69	A0A0G2JSL2;Q69BT7;A0A0G2JX69	Trafficking protein particle complex subunit 4	Trappc4	RCG58353, isoform CRA_e OS=Rattus norvegicus OX=10116 GN=Trappc4 PE=1 SV=1;Trafficking protein particle complex subunit 4 OS=Rattus norvegicus OX=10116 GN=Trappc4 PE=2 SV=1;RCG58353, isoform CRA_a OS=Rattus norvegicus OX=10116 GN=Trappc4 PE=1 SV=1	-0.0389108	-0.0735504	0.0943737	0.0191332	-0.0406652	0.0747007	0.823295	0.634719	0.266898	0.924701	0.754613	0.438222	96	3	15
A0A0G2JSM1;A0A0G2K953;Q8VHV8	A0A0G2JSM1;A0A0G2K953;Q8VHV8	Selenoprotein S	Vimp	Ratsg2, isoform CRA_b OS=Rattus norvegicus OX=10116 GN=Selenos PE=1 SV=1;Selenoprotein S OS=Rattus norvegicus OX=10116 GN=Selenos PE=1 SV=1;Selenoprotein S OS=Rattus norvegicus OX=10116 GN=Selenos PE=2 SV=3		0.150029			0.129159	0.132655		0.8838			0.85898	0.324578	100	3	5
A0A0G2JSM4;O35152	A0A0G2JSM4;O35152	BET1-like protein	Bet1l	BET1-like protein OS=Rattus norvegicus OX=10116 GN=Bet1l PE=1 SV=1;BET1-like protein OS=Rattus norvegicus OX=10116 GN=Bet1l PE=1 SV=1			-0.390958	0.377803		-0.244356			0.265216	0.575026		0.173402	101	2	3
A0A0G2JSM8	A0A0G2JSM8			Cell division control protein 42 homolog OS=Rattus norvegicus OX=10116 GN=Cdc42 PE=1 SV=1	0.0109975	-0.00478833	0.0957025	0.0640683	-0.0328342	0.124724	0.924303	0.969521	0.133602	0.599027	0.841779	0.150767	102	1	3
Q62897;A0A0G2JSN5;A0A0G2JSW5	Q62897;A0A0G2JSN5;A0A0G2JSW5	Potassium voltage-gated channel subfamily D member 3	Kcnd3	Potassium voltage-gated channel subfamily D member 3 OS=Rattus norvegicus OX=10116 GN=Kcnd3 PE=1 SV=2;Potassium voltage-gated channel subfamily D member 3 OS=Rattus norvegicus OX=10116 GN=Kcnd3 PE=1 SV=1;Potassium voltage-gated channel subfamily D member 3	-0.0382567	0.108941	-0.00860308	-0.0515199	0.184081	-0.087626	0.974274	0.710976	0.882934	0.821042	0.624442	0.416991	103	3	11
A0A0G2JSP3;B5DF89	A0A0G2JSP3;B5DF89	Cullin-3	Cul3	Cullin-3 OS=Rattus norvegicus OX=10116 GN=Cul3 PE=1 SV=1;Cullin-3 OS=Rattus norvegicus OX=10116 GN=Cul3 PE=1 SV=2	-0.0172058	0.0194125	0.0950942	-0.0427075	-0.0340975	-0.0148642	0.826751	0.742297	0.0393915	0.736475	0.56246	0.805551	105	2	42
A0A0G2JSQ0;P56932	A0A0G2JSQ0;P56932	Serine/threonine-protein phosphatase 2A 55 kDa regulatory subunit B delta isoform	Ppp2r2d	Serine/threonine-protein phosphatase 2A 55 kDa regulatory subunit B OS=Rattus norvegicus OX=10116 GN=Ppp2r2d PE=1 SV=1;Serine/threonine-protein phosphatase 2A 55 kDa regulatory subunit B delta isoform OS=Rattus norvegicus OX=10116 GN=Ppp2r2d PE=2 SV=1	-0.0712061	-0.0525067	0.00182339	0.15705	-0.12666	0.104831	0.874844	0.747714	0.99275	0.550807	0.678303	0.41511	106	2	6
A0A0G2JSQ1;Q63754	A0A0G2JSQ1;Q63754	Beta-synuclein	Sncb	Beta-synuclein OS=Rattus norvegicus OX=10116 GN=Sncb PE=1 SV=1;Beta-synuclein OS=Rattus norvegicus OX=10116 GN=Sncb PE=1 SV=1	-0.0804317	0.0619292	-0.0235975	-0.113118	0.100619	-0.0561025	0.620467	0.345214	0.65953	0.616139	0.35758	0.274109	107	2	4
A0A0G2JSQ4	A0A0G2JSQ4			Tropomyosin 1, alpha, isoform CRA_p OS=Rattus norvegicus OX=10116 GN=Tpm1 PE=1 SV=1	-0.087305	0.0336925	-0.0454642	-0.0692075	0.0354867	0.0797892	0.539042	0.715981	0.600922	0.593643	0.870547	0.0647727	108	1	6
A0A0G2JSQ6;P97588	A0A0G2JSQ6;P97588	Mothers against decapentaplegic homolog 1	Smad1	Mothers against decapentaplegic homolog OS=Rattus norvegicus OX=10116 GN=Smad1 PE=1 SV=1;Mothers against decapentaplegic homolog 1 OS=Rattus norvegicus OX=10116 GN=Smad1 PE=2 SV=1	-0.260204	-0.148743	0.0184808		-0.206411	-0.0436075	0.309969	0.867655	0.875229		0.780164	0.893953	109	2	2
A0A0G2JSQ9	A0A0G2JSQ9			Proline-, glutamic acid- and leucine-rich protein 1 OS=Rattus norvegicus OX=10116 GN=Pelp1 PE=1 SV=1	0.543382						0.330793						110	1	2
A0A0G2JSR0;Q9R1Z0	A0A0G2JSR0;Q9R1Z0	Voltage-dependent anion-selective channel protein 3	Vdac3	Voltage-dependent anion-selective channel protein 3 OS=Rattus norvegicus OX=10116 GN=Vdac3 PE=1 SV=1;Voltage-dependent anion-selective channel protein 3 OS=Rattus norvegicus OX=10116 GN=Vdac3 PE=1 SV=2	-0.00917917	-0.0751625	0.0477558	-0.061565	-0.0698567	-0.144909	0.93953	0.0277305	0.146175	0.411027	0.253927	0.0390574	111	2	21
A0JPQ9;A0A0G2JSR1;Q7TP14	A0JPQ9;A0A0G2JSR1;Q7TP14	Chitinase domain-containing protein 1	Chid1	Chitinase domain-containing protein 1 OS=Rattus norvegicus OX=10116 GN=Chid1 PE=2 SV=2;Chitinase domain-containing protein 1-like OS=Rattus norvegicus OX=10116 GN=LOC100911881 PE=1 SV=1;Cc1-9 OS=Rattus norvegicus OX=10116 GN=Chid1 PE=1 SV=1	-0.06238	-0.0394133	-0.0504733	-0.0283467	-0.0773475	-0.0711583	0.575981	0.568433	0.4261	0.825043	0.0709484	0.244733	112	3	18
A0A0G2JSR2;P40748;Q925C0	A0A0G2JSR2;P40748	Synaptotagmin-3	Syt3	Synaptotagmin III, isoform CRA_a OS=Rattus norvegicus OX=10116 GN=Syt3 PE=4 SV=1;Synaptotagmin-3 OS=Rattus norvegicus OX=10116 GN=Syt3 PE=1 SV=1	-0.0420803	0.0614825	-0.0155719	-0.0392817	0.0456398	0.103011	0.892975	0.715981	0.912521	0.866733	0.832009	0.383345	113	3	13
A0A0G2JSR6;P43425	A0A0G2JSR6;P43425	Guanine nucleotide-binding protein G(I)/G(S)/G(O) subunit gamma-7	Gng7	Guanine nucleotide-binding protein subunit gamma OS=Rattus norvegicus OX=10116 GN=Gng7 PE=3 SV=1;Guanine nucleotide-binding protein G(I)/G(S)/G(O) subunit gamma-7 OS=Rattus norvegicus OX=10116 GN=Gng7 PE=2 SV=2	0.774565	0.26759	0.386078	0.371066	-0.0658762	0.533057	0.00139499	0.171879	0.00310483	0.247449	0.786467	7.85743e-06	115	2	4
A0A0G2JSR7;P43244	A0A0G2JSR7;P43244	Matrin-3	Matr3	Matrin-3 OS=Rattus norvegicus OX=10116 GN=Matr3 PE=1 SV=1;Matrin-3 OS=Rattus norvegicus OX=10116 GN=Matr3 PE=1 SV=2	-0.0845775	-0.210788	-0.0651975	0.0198017	0.0382508	-0.208509	0.102582	1.24675e-05	0.0481911	0.857036	0.56528	4.94424e-08	116	2	46
A0A0G2JSR9;Q91ZS3	A0A0G2JSR9;Q91ZS3	45 kDa calcium-binding protein	Sdf4	45 kDa calcium-binding protein OS=Rattus norvegicus OX=10116 GN=Sdf4 PE=1 SV=1;45 kDa calcium-binding protein OS=Rattus norvegicus OX=10116 GN=Sdf4 PE=1 SV=1	-0.1466	-0.203218	0.0536125	0.0643225	-0.172664	-0.0359567	0.629507	0.447256	0.861003	0.846282	0.58608	0.91699	117	2	13
A0A0G2JSS8;Q9R063	A0A0G2JSS8;Q9R063	Peroxiredoxin-5, mitochondrial	Prdx5	Peroxiredoxin OS=Rattus norvegicus OX=10116 GN=Prdx5 PE=1 SV=1;Peroxiredoxin-5, mitochondrial OS=Rattus norvegicus OX=10116 GN=Prdx5 PE=1 SV=1	-0.0268533	0.0415583	0.07892	-0.0580617	0.0106867	0.0297342	0.770308	0.371563	0.0052206	0.54944	0.895246	0.39496	118	2	16
A0A0G2JSS9	A0A0G2JSS9			Atlastin-3 OS=Rattus norvegicus OX=10116 GN=Atl3 PE=1 SV=1	0.112292			0.0880563			0.869648			0.896136			119	1	3
A0A0G2JSU4;A0A0G2JSV0;Q8VBU2	A0A0G2JSU4;A0A0G2JSV0;Q8VBU2	Protein NDRG2	Ndrg2	N-myc downstream regulated gene 2, isoform CRA_b OS=Rattus norvegicus OX=10116 GN=Ndrg2 PE=1 SV=1;N-myc downstream regulated gene 2, isoform CRA_a OS=Rattus norvegicus OX=10116 GN=Ndrg2 PE=1 SV=1;Protein NDRG2 OS=Rattus norvegicus OX=10116 GN=Ndrg2 PE=1 SV	-0.235943	-0.0036925	-0.330458	-0.0110658	0.0403392	0.0272175	0.674777	0.985273	0.0210075	0.980327	0.821292	0.904968	120	3	14
A0A0G2JSW0;P18666;Q64122	A0A0G2JSW0;P18666	Myosin regulatory light chain 12B	Myl12b	Myosin regulatory light chain 12B OS=Rattus norvegicus OX=10116 GN=Myl12b PE=4 SV=1;Myosin regulatory light chain 12B OS=Rattus norvegicus OX=10116 GN=Myl12b PE=1 SV=3	0.0654672	-0.39109	0.204487	0.103884	-0.599344	0.65216	0.957022	0.436086	0.828473	0.942953	0.387427	0.251533	121	3	3
A0A0G2JSW1;Q6QI25	A0A0G2JSW1;Q6QI25	ORM1-like protein 3	Ormdl3	ORM1-like protein OS=Rattus norvegicus OX=10116 GN=Ormdl3 PE=3 SV=1;ORM1-like protein 3 OS=Rattus norvegicus OX=10116 GN=Ormdl3 PE=2 SV=2	-0.113652	-0.174799	0.02723	-0.0808567	-0.0666004	0.0853883	0.7621	0.713242	0.890061	0.848147	0.868167	0.68052	122	2	2
A0A0G2JSY2;F1LPH1;D3ZL24;P27321;D4A129;O55154	A0A0G2JSY2;F1LPH1;D3ZL24;P27321	Calpastatin	Cast	Calpastatin OS=Rattus norvegicus OX=10116 GN=Cast PE=1 SV=1;Calpastatin OS=Rattus norvegicus OX=10116 GN=Cast PE=1 SV=1;Calpastatin OS=Rattus norvegicus OX=10116 GN=Cast PE=1 SV=2;Calpastatin OS=Rattus norvegicus OX=10116 GN=Cast PE=1 SV=3		0.0404181	-0.585121	-1.04172	0.189154	0.250748		0.725796	0.103343	0.527216	0.764336	0.32043	123	6	15
A0A0G2JVK4;A0A0G2JSY3;P42676	A0A0G2JVK4;A0A0G2JSY3;P42676	Neurolysin, mitochondrial	Nln	Neurolysin, mitochondrial OS=Rattus norvegicus OX=10116 GN=Nln PE=1 SV=1;Neurolysin (Metallopeptidase M3 family), isoform CRA_a OS=Rattus norvegicus OX=10116 GN=Nln PE=1 SV=1;Neurolysin, mitochondrial OS=Rattus norvegicus OX=10116 GN=Nln PE=1 SV=1	-0.0770017	0.0274217	0.0280942	-0.023775	-0.0547758	-0.109678	0.365175	0.555249	0.53617	0.852388	0.497132	0.00644485	124	3	37
A0A0G2JSZ1;Q6GQP4	A0A0G2JSZ1;Q6GQP4	Ras-related protein Rab-31	Rab31	Ras-related protein Rab-31 OS=Rattus norvegicus OX=10116 GN=Rab31 PE=4 SV=1;Ras-related protein Rab-31 OS=Rattus norvegicus OX=10116 GN=Rab31 PE=1 SV=2	-0.0090725	-0.0350992	0.050425	-0.0244692	0.0114208	0.0800367	0.959061	0.56592	0.272386	0.916871	0.939545	0.0721225	126	2	11
A0A0G2JSZ5;Q63081	A0A0G2JSZ5;Q63081	Protein disulfide-isomerase A6	Pdia6	Protein disulfide-isomerase A6 OS=Rattus norvegicus OX=10116 GN=Pdia6 PE=1 SV=1;Protein disulfide-isomerase A6 OS=Rattus norvegicus OX=10116 GN=Pdia6 PE=1 SV=2	-0.0373383	0.0171367	0.0595583	0.024915	0.0368183	-0.072395	0.591287	0.777868	0.0537915	0.69482	0.648419	0.0184057	127	2	27
A0A0G2JT00;G3V616;Q6MGD0	A0A0G2JT00;G3V616;Q6MGD0	Protein CutA	Cuta	Divalent cation tolerant protein CUTA, isoform CRA_c OS=Rattus norvegicus OX=10116 GN=Cuta PE=1 SV=1;Divalent cation tolerant protein CUTA, isoform CRA_b OS=Rattus norvegicus OX=10116 GN=Cuta PE=1 SV=1;Protein CutA OS=Rattus norvegicus OX=10116 GN=Cuta PE=	-0.0167174	-0.0614645	0.0730053	-0.127166	-0.077329	0.0261074	0.947886	0.702067	0.340067	0.501788	0.64002	0.754242	128	3	4
A0A0G2JT06;A0A0G2JW80;P97834	A0A0G2JT06;A0A0G2JW80;P97834	COP9 signalosome complex subunit 1	Gps1	COP9 signalosome complex subunit 1 OS=Rattus norvegicus OX=10116 GN=Gps1 PE=1 SV=1;COP9 signalosome complex subunit 1 OS=Rattus norvegicus OX=10116 GN=Gps1 PE=1 SV=1;COP9 signalosome complex subunit 1 OS=Rattus norvegicus OX=10116 GN=Gps1 PE=1 SV=1	-0.0626617	-0.004595	0.0793075	-0.0718733	-0.0399908	0.0523558	0.644363	0.958225	0.191772	0.633694	0.69358	0.367353	129	3	23
A0A0G2JT23;D3ZA69	A0A0G2JT23;D3ZA69		Nrbp2	Nuclear receptor-binding protein 2 OS=Rattus norvegicus OX=10116 GN=Nrbp2 PE=1 SV=1;Nuclear receptor-binding protein 2 OS=Rattus norvegicus OX=10116 GN=Nrbp2 PE=1 SV=1	-0.105387	0.069413	0.0904143	-0.0622372	0.0525975	0.0654756	0.396421	0.418334	0.408212	0.621486	0.684334	0.619698	130	2	24
A0A0G2JT30;Q5U2R0	A0A0G2JT30;Q5U2R0	Methionine adenosyltransferase 2 subunit beta	Mat2b	Methionine adenosyltransferase 2 subunit beta OS=Rattus norvegicus OX=10116 GN=Mat2b PE=1 SV=1;Methionine adenosyltransferase 2 subunit beta OS=Rattus norvegicus OX=10116 GN=Mat2b PE=2 SV=1	0.0609793	0.104792	0.0334872	0.00248208	-0.00716633	-0.00628625	0.632441	0.157553	0.699542	0.988019	0.957653	0.958593	133	2	16
A0A0G2JT47;P57769	A0A0G2JT47;P57769	Sorting nexin-16	Snx16	Sorting nexin-16 OS=Rattus norvegicus OX=10116 GN=Snx16 PE=1 SV=1;Sorting nexin-16 OS=Rattus norvegicus OX=10116 GN=Snx16 PE=1 SV=2	-0.0599298	0.0816597	0.0466804	-0.0748833	-0.00795833	0.119931	0.87851	0.725796	0.826824	0.878927	0.98786	0.546412	134	2	12
M0R4R4;M0RD55;A0A0G2JT50;O55148	M0R4R4;M0RD55;A0A0G2JT50;O55148	Growth arrest-specific protein 7	Gas7	Growth arrest-specific protein 7 OS=Rattus norvegicus OX=10116 GN=Gas7 PE=4 SV=2;Growth arrest-specific protein 7 OS=Rattus norvegicus OX=10116 GN=Gas7 PE=4 SV=1;Growth arrest-specific protein 7 OS=Rattus norvegicus OX=10116 GN=Gas7 PE=4 SV=1;Growth arrest	0.0283492	-0.0514542	0.0731558	-0.01878	-0.0555967	0.0108242	0.790093	0.296645	0.419163	0.896067	0.452617	0.918008	135	4	24
A0A0G2JT63;D3ZX82	A0A0G2JT63;D3ZX82		Cyfip2	Cytoplasmic FMR1-interacting protein 2 OS=Rattus norvegicus OX=10116 GN=Cyfip2 PE=4 SV=1;Cytoplasmic FMR1 interacting protein 2 (Predicted) OS=Rattus norvegicus OX=10116 GN=Cyfip2 PE=4 SV=2	0.071145	-0.0805225	0.0937525	0.0157808	-0.0536292	0.0413825	0.416199	0.18249	0.0780963	0.844746	0.542107	0.698808	137	2	45
A0A0G2JT78;F1LVC3	A0A0G2JT78;F1LVC3		Rab6b	RAB6B, member RAS oncogene family OS=Rattus norvegicus OX=10116 GN=Rab6b PE=4 SV=1;RAB6B, member RAS oncogene family OS=Rattus norvegicus OX=10116 GN=Rab6b PE=4 SV=2	-0.07958	-0.0120183	0.08592	0.0282658	-0.0726317	-0.0415233	0.630412	0.911042	0.0646821	0.88625	0.487782	0.359934	139	2	9
D3ZTV7;A0A0G2JT90	D3ZTV7;A0A0G2JT90		Ash2l	ASH2-like histone lysine methyltransferase complex subunit OS=Rattus norvegicus OX=10116 GN=Ash2l PE=1 SV=1;ASH2-like histone lysine methyltransferase complex subunit OS=Rattus norvegicus OX=10116 GN=Ash2l PE=1 SV=1		-0.161818			0.193048			0.563293			0.406986		140	2	5
A0A0G2JT93;Q9WU82	A0A0G2JT93;Q9WU82	Catenin beta-1	Ctnnb1	Catenin (Cadherin associated protein), beta 1, isoform CRA_a OS=Rattus norvegicus OX=10116 GN=Ctnnb1 PE=1 SV=1;Catenin beta-1 OS=Rattus norvegicus OX=10116 GN=Ctnnb1 PE=1 SV=1	-0.0249817	0.0179483	-0.0785475	0.0106	0.0459492	-0.065185	0.826556	0.743908	0.0359022	0.952868	0.657575	0.105124	141	2	38
A0A0G2JTA0;Q5BK32	A0A0G2JTA0;Q5BK32	FAS-associated factor 2	Faf2	FAS-associated factor 2 OS=Rattus norvegicus OX=10116 GN=Faf2 PE=1 SV=1;FAS-associated factor 2 OS=Rattus norvegicus OX=10116 GN=Faf2 PE=2 SV=1	0.00958583	-0.00937167	0.0447508	0.0531533	0.0196292	-0.0406425	0.93014	0.91797	0.251961	0.52585	0.801768	0.541557	142	2	18
A0A0G2JTA1;D3ZHI9	A0A0G2JTA1;D3ZHI9		Ppp2r5e	Serine/threonine-protein phosphatase 2A 56 kDa regulatory subunit OS=Rattus norvegicus OX=10116 GN=Ppp2r5e PE=1 SV=1;Serine/threonine-protein phosphatase 2A 56 kDa regulatory subunit OS=Rattus norvegicus OX=10116 GN=Ppp2r5e PE=1 SV=1	0.017015	-0.0749983	0.0234117	-0.007325	-0.0352633	-0.0189542	0.904218	0.42192	0.744458	0.973783	0.797673	0.872166	143	2	20
A0A0G2JTA7;D4AAY3	A0A0G2JTA7;D4AAY3		Rasal2	RAS protein activator-like 2 OS=Rattus norvegicus OX=10116 GN=Rasal2 PE=1 SV=1;RAS protein activator like 2 (Predicted), isoform CRA_a OS=Rattus norvegicus OX=10116 GN=Rasal2 PE=1 SV=1	0.232938	0.0637237	0.331643	0.316227	-0.00496108	-0.174848	0.549651	0.626179	0.0172105	0.438446	0.972747	0.239788	144	2	36
A0A0G2JTB2;A0A096MIX1	A0A0G2JTB2;A0A096MIX1		Gbe1	Glucan (1,4-alpha-), branching enzyme 1 OS=Rattus norvegicus OX=10116 GN=Gbe1 PE=1 SV=1;Glucan (1,4-alpha-), branching enzyme 1 (Fragment) OS=Rattus norvegicus OX=10116 GN=Gbe1 PE=1 SV=1	-0.163772	0.232295	-0.155151	-0.220186	0.12518	-0.0476334	0.455365	0.313745	0.287914	0.54944	0.662002	0.818782	145	2	11
A0A0G2JTD8;D4A6T9	A0A0G2JTD8;D4A6T9		Mark4	Microtubule affinity-regulating kinase 4 OS=Rattus norvegicus OX=10116 GN=Mark4 PE=4 SV=1;Non-specific serine/threonine protein kinase OS=Rattus norvegicus OX=10116 GN=Mark4 PE=4 SV=1	-0.0151995	0.0544474	-0.080931	-0.0113939	0.0681932	-0.023204	0.935131	0.5527	0.503169	0.97327	0.56043	0.852109	148	2	28
A0A0G2JTF2;Q6P730;A0A0G2JTS0	A0A0G2JTF2;Q6P730;A0A0G2JTS0	Disabled homolog 2-interacting protein	Dab2ip	Disabled homolog 2-interacting protein OS=Rattus norvegicus OX=10116 GN=Dab2ip PE=1 SV=1;Disabled homolog 2-interacting protein OS=Rattus norvegicus OX=10116 GN=Dab2ip PE=1 SV=1;Disabled homolog 2-interacting protein OS=Rattus norvegicus OX=10116 GN=Dab2ip	-0.0148531	-0.102896	-0.0984897	0.0351714	-0.0416819	0.00758125	0.950566	0.114694	0.420277	0.906288	0.77627	0.972449	149	3	31
A0A0G2JTF5	A0A0G2JTF5			Ubiquitin-specific peptidase 34 OS=Rattus norvegicus OX=10116 GN=Usp34 PE=1 SV=1	-0.177136	0.0684309	0.0333408	-0.0941308	0.191315	0.000816667	0.947886	0.816516	0.911432	0.852388	0.611785	0.998435	150	1	9
A0A0G2JTF6;Q8CGV7	A0A0G2JTF6;Q8CGV7	Thiamine-triphosphatase	Thtpa	Thiamine-triphosphatase OS=Rattus norvegicus OX=10116 GN=Thtpa PE=1 SV=1;Thiamine-triphosphatase OS=Rattus norvegicus OX=10116 GN=Thtpa PE=2 SV=3	0.0714435	0.0237017	0.17858	0.101911	-0.131431	0.198439	0.84676	0.913912	0.181819	0.64498	0.627762	0.236002	151	2	10
A0A0G2JTG7;Q8VHV7;G3V9Q3;Q499R8	A0A0G2JTG7;Q8VHV7;G3V9Q3	Heterogeneous nuclear ribonucleoprotein H;Heterogeneous nuclear ribonucleoprotein H, N-terminally processed	Hnrnph1	Heterogeneous nuclear ribonucleoprotein H OS=Rattus norvegicus OX=10116 GN=Hnrnph1 PE=1 SV=1;Heterogeneous nuclear ribonucleoprotein H OS=Rattus norvegicus OX=10116 GN=Hnrnph1 PE=1 SV=2;Heterogeneous nuclear ribonucleoprotein H OS=Rattus norvegicus OX=1011	-0.0363142	-0.194012	-0.0212167	-0.112428	-0.0629233	-0.125828	0.869648	0.0298205	0.854135	0.39851	0.813128	0.0461702	152	4	11
A0A0G2JTH4	A0A0G2JTH4			Leukocyte surface antigen CD47 OS=Rattus norvegicus OX=10116 GN=Cd47 PE=1 SV=1	-0.0419283	0.0447925	-0.0919108	-0.0450017	0.129868	-0.037135	0.836253	0.81514	0.487209	0.890737	0.558418	0.739523	154	1	2
D3ZI99;A0A0G2JTI7	D3ZI99;A0A0G2JTI7		Prpf3	PRP3 pre-mRNA processing factor 3 homolog (Yeast) (Predicted), isoform CRA_a OS=Rattus norvegicus OX=10116 GN=Prpf3 PE=1 SV=1;Pre-mRNA-processing factor 3 OS=Rattus norvegicus OX=10116 GN=Prpf3 PE=1 SV=1	-0.248797	-0.0357729		-0.278658	-0.08084		0.625044	0.946518		0.582528	0.849961		156	2	18
G3V969;A0A0G2JTJ9	G3V969;A0A0G2JTJ9		Tfcp2	Tcfcp2 protein OS=Rattus norvegicus OX=10116 GN=Tfcp2 PE=1 SV=2;RCG50655 OS=Rattus norvegicus OX=10116 GN=Tfcp2 PE=1 SV=1	0.0135517		-0.403065	0.253162	-0.191097		0.872783		0.0195211	0.935069	0.704005		157	2	6
D3ZAU7;A0A0G2JTK1	D3ZAU7;A0A0G2JTK1		Ttbk1	Tau tubulin kinase 1 OS=Rattus norvegicus OX=10116 GN=Ttbk1 PE=1 SV=3;Tau tubulin kinase 1 OS=Rattus norvegicus OX=10116 GN=Ttbk1 PE=1 SV=1	0.0161137	-0.111329	0.365469	-0.133737	-0.146817	0.15533	0.980074	0.816516	0.411044	0.839636	0.841779	0.782663	158	2	19
D3ZG37;A0A0G2JTK4	D3ZG37;A0A0G2JTK4		Ppp6r1	Protein phosphatase 6, regulatory subunit 1 OS=Rattus norvegicus OX=10116 GN=Ppp6r1 PE=1 SV=1;Protein phosphatase 6, regulatory subunit 1 OS=Rattus norvegicus OX=10116 GN=Ppp6r1 PE=1 SV=1	-0.0304267	-0.0703302	-0.023088	-0.0512363	0.00234728	-0.0709416	0.924667	0.522485	0.756563	0.844746	0.9911	0.236073	159	2	23
A0A0G2K415;A0A0G2JTL1;P62603	A0A0G2K415;A0A0G2JTL1;P62603	Tripartite motif-containing protein 26	Trim26	Tripartite motif-containing protein 26 OS=Rattus norvegicus OX=10116 GN=Trim26 PE=1 SV=1;RCG58595, isoform CRA_b OS=Rattus norvegicus OX=10116 GN=Trim26 PE=1 SV=1;Tripartite motif-containing protein 26 OS=Rattus norvegicus OX=10116 GN=Trim26 PE=3 SV=1			0.0852213			-0.157444			0.949219			0.437293	161	3	4
A0A0G2JTL4;Q63116	A0A0G2JTL4;Q63116	Tyrosine-protein kinase receptor	Kit	Mast/stem cell growth factor receptor OS=Rattus norvegicus OX=10116 GN=Kit PE=1 SV=1;Mast/stem cell growth factor receptor OS=Rattus norvegicus OX=10116 GN=Kit PE=1 SV=1	-0.00990493	-0.0187771	-0.22409	0.0145108	-0.0402414	-0.0631963	0.980074	0.961786	0.318182	0.983469	0.937577	0.670863	162	2	22
A0A0G2JTL5;P52873	A0A0G2JTL5;P52873	Pyruvate carboxylase, mitochondrial	Pc	Pyruvate carboxylase, mitochondrial OS=Rattus norvegicus OX=10116 GN=Pc PE=1 SV=1;Pyruvate carboxylase, mitochondrial OS=Rattus norvegicus OX=10116 GN=Pc PE=1 SV=2	-0.104202	0.0429558	-0.0151542	-0.0219617	0.0313925	-0.0746042	0.205561	0.325876	0.599982	0.858903	0.566291	0.0218785	163	2	58
A0A0G2JTM9	A0A0G2JTM9			DnaJ heat shock protein family (Hsp40) member B14 OS=Rattus norvegicus OX=10116 GN=Dnajb14 PE=4 SV=1		-0.174331	-0.33782	0.123457	-0.120845	-0.244045		0.534774	0.03066	0.808179	0.801508	0.15965	165	1	9
A0A0G2JTN4;D4AB17	A0A0G2JTN4;D4AB17		LOC100912917	Phosphoribosylformylglycinamidine synthase OS=Rattus norvegicus OX=10116 GN=Pfas PE=1 SV=1;Phosphoribosylformylglycinamidine synthase OS=Rattus norvegicus OX=10116 GN=Pfas PE=1 SV=3	-0.00306192	0.067396	-0.0892212	-0.0941418	0.0370943	-0.0161021	0.980788	0.366145	0.199478	0.411027	0.798493	0.874216	167	2	45
A0A0G2JTP7;Q4KLY4;Q6MGB6	A0A0G2JTP7;Q4KLY4	E3 ubiquitin-protein ligase RING2	Rnf2	E3 ubiquitin-protein ligase RING2 OS=Rattus norvegicus OX=10116 GN=Rnf2 PE=1 SV=1;E3 ubiquitin-protein ligase RING2 OS=Rattus norvegicus OX=10116 GN=Rnf2 PE=2 SV=1			-0.23826			0.0464492			0.516884			0.849858	168	3	12
A0A0G2JTR4;A0A0G2JZZ7	A0A0G2JTR4;A0A0G2JZZ7			Active breakpoint cluster region-related protein OS=Rattus norvegicus OX=10116 GN=Abr PE=1 SV=2;Active breakpoint cluster region-related protein OS=Rattus norvegicus OX=10116 GN=Abr PE=1 SV=1	0.0282392	-0.0667433	0.147807	-0.00913667	-0.0490333	0.0648742	0.720189	0.133798	0.00536145	0.924701	0.266561	0.39267	170	2	46
A0A0G2JTS9;D4AE47	A0A0G2JTS9			F-box protein 42 OS=Rattus norvegicus OX=10116 GN=Fbxo42 PE=4 SV=1		-0.505391	-0.135566		-0.529393	-0.130911		0.327777	0.509313		0.236644	0.713818	172	2	13
A0A0G2JUQ5;Q498N4;A0A0G2JTT2;O55012;Q66WT9	A0A0G2JUQ5;Q498N4;A0A0G2JTT2;O55012;Q66WT9	Phosphatidylinositol-binding clathrin assembly protein	Picalm	Phosphatidylinositol binding clathrin assembly protein, isoform CRA_d OS=Rattus norvegicus OX=10116 GN=Picalm PE=1 SV=1;Phosphatidylinositol binding clathrin assembly protein, isoform CRA_c OS=Rattus norvegicus OX=10116 GN=Picalm PE=1 SV=1;Phosphatidylinos	0.00419317	-0.0644875	0.0805933	-0.246472	-0.175253	-0.0974783	0.983044	0.582374	0.140924	0.0277805	0.19502	0.152137	173	5	3
A0A0G2JTT4;Q5BK72	A0A0G2JTT4;Q5BK72		Rab30	RAB30, member RAS oncogene family OS=Rattus norvegicus OX=10116 GN=Rab30 PE=1 SV=1;RAB30, member RAS oncogene family OS=Rattus norvegicus OX=10116 GN=Rab30 PE=1 SV=1	0.0309828	-0.0118104	-0.107358	0.0939742	-0.0886588	0.373297	0.91452	0.945248	0.49128	0.776682	0.591592	0.00399239	174	2	9
A0A0G2JTT6	A0A0G2JTT6			HECT and RLD domain-containing E3 ubiquitin protein ligase family member 1 OS=Rattus norvegicus OX=10116 GN=Herc1 PE=1 SV=1	-0.0569698	-0.023645	0.18077	-0.0187125	0.0750957	-0.479887	0.826751	0.851572	0.0092175	0.97327	0.681887	0.0254163	175	1	61
D3ZB30;A0A0G2JTV1;Q6P736	D3ZB30;A0A0G2JTV1;Q6P736		Ptbp1	Polypyrimidine tract binding protein 1, isoform CRA_c OS=Rattus norvegicus OX=10116 GN=Ptbp1 PE=1 SV=1;Polypyrimidine tract-binding protein 1 OS=Rattus norvegicus OX=10116 GN=Ptbp1 PE=1 SV=1;Polypyrimidine tract binding protein 1, isoform CRA_a OS=Rattus n		0.261073	-0.158381	0.00325948	0.366203	-0.0600681		0.27735	0.370934	0.834906	0.343631	0.794592	176	3	1
A0A0G2JTW1	A0A0G2JTW1			RAS related protein 2a OS=Rattus norvegicus OX=10116 GN=Rap2a PE=4 SV=1	-0.0612239	-0.0616474	0.0131442	-0.0128895	-0.0528134	0.0148655	0.674777	0.19518	0.882751	0.942953	0.561108	0.88007	177	1	7
A0A0G2JTX2	A0A0G2JTX2			PRA1 family protein OS=Rattus norvegicus OX=10116 GN=Praf2 PE=1 SV=1	-0.0382196	0.0712633	0.106198	0.0421367	-0.0208858	0.0346308	0.827518	0.311381	0.000218839	0.787244	0.826467	0.371771	178	1	5
A0A0G2JTX9	A0A0G2JTX9			Derlin OS=Rattus norvegicus OX=10116 GN=Derl2 PE=1 SV=1	0.0277858	0.14709	0.218215	-0.0415733	0.0316621		0.962094	0.969583	0.547067	0.905632	0.87417		179	1	2
Q6IRK4;A0A0G2JTY3	Q6IRK4;A0A0G2JTY3		Slc37a4	Solute carrier family 37 (Glucose-6-phosphate transporter), member 4 OS=Rattus norvegicus OX=10116 GN=Slc37a4 PE=1 SV=1;Solute carrier family 37 member 4 OS=Rattus norvegicus OX=10116 GN=Slc37a4 PE=1 SV=1	-0.0303404	-0.210785		-0.0661979			0.891257	0.496131		0.983469			180	2	4
A0A0G2JTY6;F1LRK4	A0A0G2JTY6;F1LRK4		Grsf1	G-rich RNA sequence-binding factor 1 OS=Rattus norvegicus OX=10116 GN=Grsf1 PE=1 SV=1;G-rich RNA sequence-binding factor 1 OS=Rattus norvegicus OX=10116 GN=Grsf1 PE=1 SV=2	0.0421317	-0.0359683	-0.0481946	-0.0055075	0.0436792	-0.161692	0.768971	0.725796	0.556429	0.983469	0.705975	0.0163003	181	2	17
Q7M767;A0A0G2JU07;Q66H93	Q7M767;A0A0G2JU07	Ubiquitin-conjugating enzyme E2 variant 2	Ube2v2	Ubiquitin-conjugating enzyme E2 variant 2 OS=Rattus norvegicus OX=10116 GN=Ube2v2 PE=1 SV=3;Ubiquitin-conjugating enzyme E2 variant 2 OS=Rattus norvegicus OX=10116 GN=Ube2v2 PE=1 SV=1	-0.067612	-0.0396925	-0.0929242	-0.0314625	-0.0824733	-0.0983292	0.796832	0.715985	0.668617	0.919249	0.526363	0.679157	183	3	5
A0A0G2JU11;F1M386;A0A0A0MP77	A0A0G2JU11;F1M386;A0A0A0MP77	Rap guanine nucleotide exchange factor 2	Rapgef2	Rap guanine nucleotide exchange factor 2 OS=Rattus norvegicus OX=10116 GN=Rapgef2 PE=1 SV=1;Rap guanine nucleotide exchange factor 2 OS=Rattus norvegicus OX=10116 GN=Rapgef2 PE=1 SV=2;Rap guanine nucleotide exchange factor 2 OS=Rattus norvegicus OX=10116 G	0.0267033	-0.0198525	0.0363808	-0.011115	-0.00869167	0.0433608	0.723003	0.64116	0.550315	0.933396	0.900011	0.482756	185	3	62
A0A0G2JU15;D3ZGM1;Q4KM70	A0A0G2JU15;D3ZGM1		Ptcd3	Pentatricopeptide repeat domain 3 OS=Rattus norvegicus OX=10116 GN=Ptcd3 PE=1 SV=1;Pentatricopeptide repeat domain 3 OS=Rattus norvegicus OX=10116 GN=Ptcd3 PE=1 SV=1	-0.0130125	-0.179575	0.02823	0.007785	-0.0811183	-0.0668858	0.905616	0.00088202	0.606821	0.973783	0.44077	0.20881	186	3	26
A0A0G2JU25;D3ZFD2	A0A0G2JU25;D3ZFD2	Polypeptide N-acetylgalactosaminyltransferase	Galnt2	Polypeptide N-acetylgalactosaminyltransferase OS=Rattus norvegicus OX=10116 GN=Galnt2 PE=1 SV=1;Polypeptide N-acetylgalactosaminyltransferase OS=Rattus norvegicus OX=10116 GN=Galnt2 PE=1 SV=1	-0.0746917	-0.0477242	-0.000731667	0.000154167	-0.0197117	-0.237619	0.499254	0.572721	0.996776	0.998815	0.82708	0.0310583	187	2	27
A0A0G2JU49;B0BN02	A0A0G2JU49;B0BN02		Mtx1	Metaxin 1 OS=Rattus norvegicus OX=10116 GN=Mtx1 PE=1 SV=1;Metaxin 1 OS=Rattus norvegicus OX=10116 GN=Mtx1 PE=1 SV=1	-0.0547575	-0.107905	-0.0130525	-0.04726	-0.0405058	-0.142112	0.591287	0.157965	0.861928	0.70345	0.717545	0.0721359	189	2	16
A0A0G2JU73;F1LP64;A0A0A0MXY4;A0A1W2Q676	A0A0G2JU73;F1LP64;A0A0A0MXY4;A0A1W2Q676	E3 ubiquitin-protein ligase TRIP12	Trip12	E3 ubiquitin-protein ligase TRIP12 OS=Rattus norvegicus OX=10116 GN=Trip12 PE=1 SV=1;E3 ubiquitin-protein ligase TRIP12 OS=Rattus norvegicus OX=10116 GN=Trip12 PE=1 SV=1;E3 ubiquitin-protein ligase TRIP12 OS=Rattus norvegicus OX=10116 GN=Trip12 PE=1 SV=2;E	-0.116371	-0.142076	-0.131751	-0.191321	-0.0452268	-0.0847759	0.611151	0.127084	0.155616	0.606394	0.81521	0.280501	191	4	43
A0A0G2JU77;D4A190	A0A0G2JU77			Eukaryotic translation initiation factor 3 subunit K OS=Rattus norvegicus OX=10116 GN=Eif3k PE=1 SV=1	0.0913749	-0.146752	0.173827	-0.122488	-0.0594334	-0.252064	0.674777	0.434243	0.08339	0.560493	0.774946	0.073834	192	2	7
A0A0G2JU89;F1LQI5;Q2TL32	A0A0G2JU89;F1LQI5;Q2TL32	E3 ubiquitin-protein ligase UBR4	Ubr4	E3 ubiquitin-protein ligase UBR4 OS=Rattus norvegicus OX=10116 GN=Ubr4 PE=1 SV=1;E3 ubiquitin-protein ligase UBR4 OS=Rattus norvegicus OX=10116 GN=Ubr4 PE=1 SV=1;E3 ubiquitin-protein ligase UBR4 OS=Rattus norvegicus OX=10116 GN=Ubr4 PE=1 SV=2	-0.0325383	-0.0754825	0.0300075	-0.0263292	-0.0490775	0.0108417	0.588378	0.0106416	0.267111	0.698233	0.225195	0.784105	194	3	158
G3V7X3;A0A0G2JUA7	G3V7X3;A0A0G2JUA7		Nck1	NCK adaptor protein 1 OS=Rattus norvegicus OX=10116 GN=Nck1 PE=1 SV=3;NCK adaptor protein 1 OS=Rattus norvegicus OX=10116 GN=Nck1 PE=1 SV=1						-0.0361004						0.679157	196	2	12
A0A0G2KB37;A0A0G2JUA8	A0A0G2KB37;A0A0G2JUA8			Transmembrane protein 189 OS=Rattus norvegicus OX=10116 GN=Tmem189 PE=4 SV=1;Transmembrane protein 189 OS=Rattus norvegicus OX=10116 GN=Tmem189 PE=4 SV=1			-0.504733			0.169955			0.196228			0.823636	197	2	3
A0A0G2JUB0;Q810F4	A0A0G2JUB0;Q810F4	Protein FAM3C	Fam3c	Protein FAM3C OS=Rattus norvegicus OX=10116 GN=Fam3c PE=1 SV=1;Protein FAM3C OS=Rattus norvegicus OX=10116 GN=Fam3c PE=2 SV=1	-0.11786	-0.125808	-0.146608	-0.02466	0.00213642	-0.0560441	0.531701	0.0421396	0.151097	0.938746	0.994449	0.552715	198	2	10
A0A0G2JUC7;Q6AYH5	A0A0G2JUC7;Q6AYH5	Dynactin subunit 2	Dctn2	Dynactin subunit 2 OS=Rattus norvegicus OX=10116 GN=Dctn2 PE=1 SV=1;Dynactin subunit 2 OS=Rattus norvegicus OX=10116 GN=Dctn2 PE=1 SV=1	-0.0275283	0.0236008	0.0421508	-0.00144667	-0.0096825	0.0818908	0.674047	0.620127	0.0174453	0.988019	0.920748	0.000841417	199	2	27
A0A0G2JUC9;D4ACN3	A0A0G2JUC9;D4ACN3		Herc2	HECT and RLD domain-containing E3 ubiquitin protein ligase 2 OS=Rattus norvegicus OX=10116 GN=Herc2 PE=1 SV=1;HECT and RLD domain-containing E3 ubiquitin protein ligase 2 OS=Rattus norvegicus OX=10116 GN=Herc2 PE=1 SV=2	-0.0598284	0.0991699	-0.0382735	-0.099664	0.394576	-0.200818	0.938442	0.700656	0.943234	0.903415	0.357804	0.780017	200	2	48
A0A0G2JUD4;A0A0G2K5C9;A0A0G2K546;A0A0G2K763	A0A0G2JUD4;A0A0G2K5C9;A0A0G2K546			Selenoprotein I OS=Rattus norvegicus OX=10116 GN=Selenoi PE=1 SV=1;Selenoprotein I OS=Rattus norvegicus OX=10116 GN=Selenoi PE=1 SV=1;Selenoprotein I (Fragment) OS=Rattus norvegicus OX=10116 GN=Selenoi PE=1 SV=1	0.00652572	-0.0663873	0.188392	-0.10559	-0.112996	-0.0176591	0.973865	0.436086	0.00111516	0.612914	0.271301	0.821184	201	4	7
D4A060;A0A0G2JUF2	D4A060;A0A0G2JUF2		Snx30	Sorting nexin family member 30 OS=Rattus norvegicus OX=10116 GN=Snx30 PE=1 SV=2;Sorting nexin family member 30 OS=Rattus norvegicus OX=10116 GN=Snx30 PE=1 SV=1	0.0442374	-0.240343	-0.0191902	0.176193	-0.250687	0.0642142	0.930834	0.516838	0.94385	0.69167	0.611331	0.689559	203	2	17
A0A0G2JUG4;F1LS67;P49801	A0A0G2JUG4;F1LS67		Rgs6	Regulator of G-protein-signaling 6 OS=Rattus norvegicus OX=10116 GN=Rgs6 PE=1 SV=1;Regulator of G-protein-signaling 6 OS=Rattus norvegicus OX=10116 GN=Rgs6 PE=1 SV=3	0.0368552	-0.0514486	0.0676947	-0.00988183	-0.0838096	0.152983	0.839555	0.469835	0.403066	0.976083	0.464119	0.0484403	204	3	16
A0A0G2JUG7	A0A0G2JUG7			IQ motif and Sec7 domain 1 OS=Rattus norvegicus OX=10116 GN=Iqsec1 PE=1 SV=1	-0.00421417	-0.0871017	0.0934083	-0.0279375	-0.10778	0.0525275	0.974582	0.0138326	0.162444	0.852388	0.0709484	0.539727	205	1	35
A0A0G2K7X6;A0A0G2JY21;A0A0G2JUH2;A0A0G2JZQ1	A0A0G2K7X6;A0A0G2JY21;A0A0G2JUH2;A0A0G2JZQ1			DEAD-box helicase 19B OS=Rattus norvegicus OX=10116 GN=Ddx19b PE=1 SV=1;DEAD-box helicase 19B OS=Rattus norvegicus OX=10116 GN=Ddx19b PE=1 SV=1;DEAD-box helicase 19B OS=Rattus norvegicus OX=10116 GN=Ddx19a PE=1 SV=1;DEAD-box helicase 19B OS=Rattus norvegic	0.131623	-0.192331		0.140722	-0.0784071		0.794514	0.392072		0.748517	0.879443		206	4	3
Q6AXV0;A0A0G2JUH4	Q6AXV0;A0A0G2JUH4		Pnkp	Polynucleotide kinase 3-phosphatase OS=Rattus norvegicus OX=10116 GN=Pnkp PE=1 SV=1;Polynucleotide kinase 3-phosphatase OS=Rattus norvegicus OX=10116 GN=Pnkp PE=1 SV=1			-0.355737			-0.209193			0.376129			0.420325	207	2	8
A0A0G2JUI3;F1LSL6;P97837	A0A0G2JUI3;F1LSL6;P97837	Disks large-associated protein 2	Dlgap2	Disks large-associated protein 2 OS=Rattus norvegicus OX=10116 GN=Dlgap2 PE=1 SV=1;Disks large-associated protein 2 OS=Rattus norvegicus OX=10116 GN=Dlgap2 PE=1 SV=3;Disks large-associated protein 2 OS=Rattus norvegicus OX=10116 GN=Dlgap2 PE=1 SV=3	0.167559	-0.0435531	0.0783504	0.0982237	0.1291	0.255819	0.644757	0.836072	0.682744	0.826183	0.627962	0.0727306	208	3	19
A0A0G2JUI5;A0A0G2JTD7;F1LNR0;A0A1B0GWM1;A0A1B0GWX9	A0A0G2JUI5;A0A0G2JTD7;F1LNR0		Clasp1	Cytoplasmic linker-associated protein 1 OS=Rattus norvegicus OX=10116 GN=Clasp1 PE=1 SV=1;Cytoplasmic linker-associated protein 1 OS=Rattus norvegicus OX=10116 GN=Clasp1 PE=1 SV=1;Cytoplasmic linker-associated protein 1 OS=Rattus norvegicus OX=10116 GN=Cla	-0.0854558	-0.194727	0.160786	-0.113392	-0.129126	0.142894	0.737499	0.336835	0.288753	0.723604	0.684302	0.387805	209	5	1
A0A0G2JUJ9;D4A2Z6	A0A0G2JUJ9;D4A2Z6		Sec63	SEC63 homolog, protein translocation regulator OS=Rattus norvegicus OX=10116 GN=Sec63 PE=1 SV=1;SEC63 homolog, protein translocation regulator OS=Rattus norvegicus OX=10116 GN=Sec63 PE=1 SV=1	0.00396417	-0.0519958	-0.0537858	0.002715	0.0471958	-0.152944	0.988106	0.690467	0.478551	0.9926	0.841779	0.107746	210	2	32
A0A0G2JUL7;B3GNI6	A0A0G2JUL7;B3GNI6	Septin-11	Sept11	Septin 11 OS=Rattus norvegicus OX=10116 GN=Sept11 PE=1 SV=1;Septin-11 OS=Rattus norvegicus OX=10116 GN=Septin11 PE=1 SV=1	-0.0181483	0.0252342	-0.0735367	-0.0539167	0.054945	0.0263175	0.892975	0.715308	0.287493	0.733001	0.684302	0.645101	213	2	18
D3ZTJ0;A0A0G2JUM3	D3ZTJ0;A0A0G2JUM3	Protein XRP2	Rp2	Protein XRP2 OS=Rattus norvegicus OX=10116 GN=Rp2 PE=1 SV=3;RP2 activator of ARL3 GTPase OS=Rattus norvegicus OX=10116 GN=Rp2 PE=1 SV=1				0.108429						0.751838			214	2	5
A0A0G2JUM8	A0A0G2JUM8			Cytochrome c oxidase assembly factor 6 OS=Rattus norvegicus OX=10116 GN=Coa6 PE=1 SV=1	0.321418		-0.211507	0.103813	-0.689126	0.00701208	0.768971		0.227287	0.850248	0.642128	0.963838	215	1	4
A0A0G2JUR5	A0A0G2JUR5			Myosin phosphatase Rho-interacting protein OS=Rattus norvegicus OX=10116 GN=Mprip PE=1 SV=1	-0.135821	0.149257	-0.243932	0.0778679	0.0319205	-0.765032	0.805052	0.751167	0.368583	0.940574	0.961282	0.00238859	218	1	30
A0A0G2JUS5;D3Z917	A0A0G2JUS5;D3Z917		Dolpp1	Dolichyl pyrophosphate phosphatase 1 (Predicted), isoform CRA_b OS=Rattus norvegicus OX=10116 GN=Dolpp1 PE=1 SV=1;Dolichyl pyrophosphate phosphatase 1 (Predicted), isoform CRA_c OS=Rattus norvegicus OX=10116 GN=Dolpp1 PE=1 SV=1	0.0725908	-0.0884467	0.133353	0.0173258	-0.00951833	-0.070925	0.376805	0.532842	0.113997	0.933217	0.965663	0.515981	219	2	4
A0A0G2JUS7;B0BN86	A0A0G2JUS7;B0BN86	Transmembrane protein 11, mitochondrial	Tmem11	Transmembrane protein 11, mitochondrial OS=Rattus norvegicus OX=10116 GN=Tmem11 PE=1 SV=1;Transmembrane protein 11, mitochondrial OS=Rattus norvegicus OX=10116 GN=Tmem11 PE=2 SV=1	-0.0941191	-0.0414513	-0.119922	-0.242126	0.0938992	-0.219874	0.601366	0.656277	0.474336	0.153505	0.394452	0.132403	220	2	4
A0A0G2JUT1;Q6AYP5	A0A0G2JUT1;Q6AYP5		Cadm1	Cell adhesion molecule 1 OS=Rattus norvegicus OX=10116 GN=Cadm1 PE=1 SV=1;Cell adhesion molecule 1 OS=Rattus norvegicus OX=10116 GN=Cadm1 PE=1 SV=1	0.0048675	-0.0599967	-0.0429492	-0.0851208	-0.00538667	0.0902792	0.974274	0.3823	0.389551	0.524761	0.956163	0.144181	221	2	19
A0A0G2JUT7	A0A0G2JUT7			Beta 3-glucosyltransferase OS=Rattus norvegicus OX=10116 GN=B3glct PE=1 SV=1	-0.0722083	0.12538	-0.0632051	0.0489648	0.168948	-0.171818	0.78308	0.595062	0.666964	0.877451	0.505041	0.107403	223	1	14
A0A0G2JUT8;Q3B7U4	A0A0G2JUT8;Q3B7U4	Cytoplasmic tRNA 2-thiolation protein 2	Ctu2	Cytoplasmic tRNA 2-thiolation protein 2 OS=Rattus norvegicus OX=10116 GN=Ctu2 PE=1 SV=1;Cytoplasmic tRNA 2-thiolation protein 2 OS=Rattus norvegicus OX=10116 GN=Ctu2 PE=2 SV=2		0.131447			0.0311996			0.823677			0.949707		224	2	5
A0A0G2JUU7;D3ZMR7	A0A0G2JUU7;D3ZMR7		Tubgcp3	Gamma-tubulin complex component OS=Rattus norvegicus OX=10116 GN=Tubgcp3 PE=1 SV=1;Gamma-tubulin complex component OS=Rattus norvegicus OX=10116 GN=Tubgcp3 PE=1 SV=1	0.0443791	-0.1159		-0.186099	-0.010786		0.936387	0.462225		0.407411	0.976809		225	2	13
G3V649;A0A0G2JUX0;P51400	G3V649;A0A0G2JUX0;P51400	Double-stranded RNA-specific editase 1	Adarb1	Adenosine deaminase, RNA-specific, B1, isoform CRA_d OS=Rattus norvegicus OX=10116 GN=Adarb1 PE=4 SV=3;Double-stranded RNA-specific editase 1 OS=Rattus norvegicus OX=10116 GN=Adarb1 PE=4 SV=1;Double-stranded RNA-specific editase 1 OS=Rattus norvegicus OX=1	-0.139455		0.29242	-0.0560771	0.0310565		0.609466		0.443478	0.92712	0.995971		227	3	5
A0A0G2JUX5	A0A0G2JUX5			Transcriptional activator protein Pur-beta OS=Rattus norvegicus OX=10116 GN=Purb PE=1 SV=1	0.00826542	0.0394828	0.212643	-0.0759842	0.0382334	0.158562	0.968375	0.73308	0.00995538	0.716418	0.797673	0.0256297	228	1	1
A0A0G2JUX7;F1M7S0;Q9JK71	A0A0G2JUX7;F1M7S0;Q9JK71	Membrane-associated guanylate kinase, WW and PDZ domain-containing protein 3	Magi3	Membrane-associated guanylate kinase, WW and PDZ domain-containing protein 3 OS=Rattus norvegicus OX=10116 GN=Magi3 PE=1 SV=1;Membrane-associated guanylate kinase, WW and PDZ domain-containing protein 3 OS=Rattus norvegicus OX=10116 GN=Magi3 PE=1 SV=1;Memb	-0.273152	-0.110225	0.0541596	-0.150536	-0.0237582	0.0056831	0.301851	0.391262	0.686335	0.714897	0.945325	0.970866	229	3	34
D3ZKK5;A0A0G2JUZ0	D3ZKK5;A0A0G2JUZ0		Mtmr1	Myotubularin-related protein 1 OS=Rattus norvegicus OX=10116 GN=Mtmr1 PE=1 SV=1;Myotubularin-related protein 1 OS=Rattus norvegicus OX=10116 GN=Mtmr1 PE=1 SV=1	0.0920536	-0.146405	-0.0170484	0.0754942	0.0947355	0.129609	0.487989	0.338507	0.920079	0.741756	0.750542	0.123031	230	2	27
A0A0G2JUZ5	A0A0G2JUZ5			Glycine cleavage system P protein OS=Rattus norvegicus OX=10116 GN=Gldc PE=1 SV=1	-0.280589	0.13395	-0.275588	0.0540689	-0.000955592	-0.114611	0.589358	0.568433	0.0525389	0.933396	0.999912	0.545886	232	1	7
A0A0G2JV04;D3ZHG8	A0A0G2JV04;D3ZHG8		Gga3	ADP-ribosylation factor-binding protein GGA3 OS=Rattus norvegicus OX=10116 GN=Gga3 PE=1 SV=1;ADP-ribosylation factor-binding protein GGA3 OS=Rattus norvegicus OX=10116 GN=Gga3 PE=1 SV=1	-0.0395244	0.115797	-0.00461342	-0.0638975	0.115035	-0.0435434	0.799745	0.450577	0.969314	0.723604	0.606567	0.50299	233	2	22
A0A0G2JV05;Q566Q7	A0A0G2JV05			Maestro heat-like repeat family member 1 OS=Rattus norvegicus OX=10116 GN=Mroh1 PE=1 SV=1	0.0760833	0.253848	-0.165454	-0.000690833	0.175302	-0.167274	0.90361	0.457418	0.408212	0.988019	0.760583	0.515288	234	2	10
F1LQ91;A0A0G2JV16	F1LQ91;A0A0G2JV16		Dock11	Dedicator of cytokinesis 11 OS=Rattus norvegicus OX=10116 GN=Dock11 PE=1 SV=2;Dedicator of cytokinesis 11 OS=Rattus norvegicus OX=10116 GN=Dock11 PE=1 SV=1	-0.966658	0.0445887		-0.680658	0.286494		0.179232	0.715981		0.516643	0.944908		236	2	15
A0A0G2JV28;Q5FVH7	A0A0G2JV28;Q5FVH7	Male-enhanced antigen 1	Mea1	Male-enhanced antigen 1 OS=Rattus norvegicus OX=10116 GN=Mea1 PE=1 SV=1;Male-enhanced antigen 1 OS=Rattus norvegicus OX=10116 GN=Mea1 PE=1 SV=1	0.0124729	0.0967887			-0.125093		0.947338	0.999498			0.725873		238	2	2
A0A0G2JV31;O54975	A0A0G2JV31;O54975	Xaa-Pro aminopeptidase 1;Xaa-Pro aminopeptidase 1, N-terminally processed	Xpnpep1	X-prolyl aminopeptidase (Aminopeptidase P) 1, soluble, isoform CRA_a OS=Rattus norvegicus OX=10116 GN=Xpnpep1 PE=1 SV=1;Xaa-Pro aminopeptidase 1 OS=Rattus norvegicus OX=10116 GN=Xpnpep1 PE=1 SV=1	0.00661333	-0.0374975	-0.03205	-0.00294	-0.0128	0.0427783	0.93953	0.116654	0.345114	0.983469	0.842877	0.106449	239	2	37
A0A0G2JV54;Q9Z118	A0A0G2JV54;Q9Z118	Polypyrimidine tract-binding protein 3	Ptbp3	Polypyrimidine tract-binding protein 3 OS=Rattus norvegicus OX=10116 GN=Ptbp3 PE=1 SV=1;Polypyrimidine tract-binding protein 3 OS=Rattus norvegicus OX=10116 GN=Ptbp3 PE=2 SV=1	-0.0474492	-0.180737	0.111698	0.048865	-0.05442	-0.219832	0.889944	0.302303	0.477159	0.915863	0.864339	0.0255748	241	2	8
A0A0G2JV81;A0A0G2K9H8;P61206;A0A0G2K4Q4	A0A0G2JV81;A0A0G2K9H8;P61206;A0A0G2K4Q4	ADP-ribosylation factor 3	Arf3	ADP-ribosylation factor 3 OS=Rattus norvegicus OX=10116 GN=Arf3 PE=3 SV=1;ADP-ribosylation factor 3 OS=Rattus norvegicus OX=10116 GN=Arf3 PE=3 SV=1;ADP-ribosylation factor 3 OS=Rattus norvegicus OX=10116 GN=Arf3 PE=2 SV=2;Uncharacterized protein OS=Rattus	0.0993044	-0.255357	0.254648	-0.364337	-0.107285	-0.0268222	0.773983	0.127084	0.155226	0.247449	0.667113	0.944124	245	4	2
A0A0G2JV84	A0A0G2JV84			Glutamic--pyruvic transaminase 2 OS=Rattus norvegicus OX=10116 GN=Gpt2 PE=1 SV=1	-0.148255	0.00769992	0.002924	-0.112317	-0.00592658	-0.0561304	0.642917	0.966623	0.984821	0.761392	0.98786	0.706806	246	1	7
A0A0G2JV93;P31422	A0A0G2JV93;P31422	Metabotropic glutamate receptor 3	Grm3	Metabotropic glutamate receptor 3 OS=Rattus norvegicus OX=10116 GN=Grm3 PE=1 SV=1;Metabotropic glutamate receptor 3 OS=Rattus norvegicus OX=10116 GN=Grm3 PE=1 SV=1	-0.0184232	-0.00184692	-0.034958	-0.132759	0.0831857	-0.0638367	0.918341	0.987517	0.671845	0.501788	0.55741	0.487081	247	2	18
G3V7P1;A0A0G2JVB6;A0A0G2K4U8	G3V7P1;A0A0G2JVB6;A0A0G2K4U8	Syntaxin-12	Stx12	Syntaxin-12 OS=Rattus norvegicus OX=10116 GN=Stx12 PE=1 SV=1;Syntaxin-12 OS=Rattus norvegicus OX=10116 GN=Stx12 PE=1 SV=1;Syntaxin-12 OS=Rattus norvegicus OX=10116 GN=Stx12 PE=1 SV=1	-0.0599458	-0.01688	0.00215583	0.00865417	0.0192408	-0.0399658	0.399761	0.797486	0.973633	0.941239	0.858695	0.332296	251	3	16
D4A1Y0;A0A0G2JVC2	D4A1Y0;A0A0G2JVC2		Scyl2	SCY1-like pseudokinase 2 OS=Rattus norvegicus OX=10116 GN=Scyl2 PE=1 SV=1;SCY1-like pseudokinase 2 OS=Rattus norvegicus OX=10116 GN=Scyl2 PE=1 SV=1	0.0170211	-0.0180422	-0.145464	-0.0742477	-0.0728397	0.0530585	0.94026	0.898541	0.31764	0.816102	0.566291	0.533292	252	2	25
A0A0G2JVD0;D4A5K7	A0A0G2JVD0;D4A5K7		Rbm28	RNA binding motif protein 28 (Predicted), isoform CRA_b OS=Rattus norvegicus OX=10116 GN=Rbm28 PE=1 SV=1;RNA-binding motif protein 28 OS=Rattus norvegicus OX=10116 GN=Rbm28 PE=1 SV=2				0.122831						0.821042			254	2	5
A0A0G2JVD6;A0A0G2K913;P80385	A0A0G2JVD6;A0A0G2K913;P80385	5-AMP-activated protein kinase subunit gamma-1	Prkag1	5-AMP-activated protein kinase subunit gamma-1 OS=Rattus norvegicus OX=10116 GN=Kmt2d PE=1 SV=1;5-AMP-activated protein kinase subunit gamma-1 OS=Rattus norvegicus OX=10116 GN=Prkag1 PE=1 SV=1;5-AMP-activated protein kinase subunit gamma-1 OS=Rattus nor	-0.200713	-0.0369083	0.0110017	-0.171846	-0.0864192	-0.0428758	0.211207	0.823677	0.949219	0.411027	0.755588	0.71096	255	3	16
A0A0G2JVE0	A0A0G2JVE0			F-box and WD repeat domain-containing 11 OS=Rattus norvegicus OX=10116 GN=Fbxw11 PE=1 SV=1	-0.366171	-0.243543	0.0604304	-0.07911	0.195132	-0.0525183	0.00955009	0.0917456	0.766636	0.821506	0.778977	0.829482	256	1	3
Q80WA4;A0A0G2JVE8;D4AAF8	Q80WA4;A0A0G2JVE8;D4AAF8	RNA-binding protein Nova-1	Nova1	RNA-binding protein Nova-1 (Fragment) OS=Rattus norvegicus OX=10116 GN=Nova1 PE=2 SV=1;RNA-binding protein Nova-1 OS=Rattus norvegicus OX=10116 GN=Nova1 PE=4 SV=1;RNA-binding protein Nova-1 OS=Rattus norvegicus OX=10116 GN=Nova1 PE=4 SV=2	0.115943	-0.0830286	-0.0424238	-0.0309656	-0.0366923	-0.308823	0.680775	0.793876	0.86614	0.950733	0.924794	0.21004	258	3	11
A0A0G2JVG3;M0RD14	A0A0G2JVG3;M0RD14	Pyruvate kinase		Pyruvate kinase OS=Rattus norvegicus OX=10116 GN=Pkm PE=1 SV=1;Pyruvate kinase OS=Rattus norvegicus OX=10116 GN=LOC100362738 PE=3 SV=2	-0.293927	0.0483084	0.0616746	-0.185706	-0.0636451	0.0394338	0.37011	0.766071	0.735014	0.432006	0.907457	0.83511	260	2	4
A0A0G2JVH1;F1M3R4;A0A0G2K318;P70569	A0A0G2JVH1;F1M3R4;A0A0G2K318;P70569	Unconventional myosin-Vb	Myo5b	Unconventional myosin-Vb OS=Rattus norvegicus OX=10116 GN=Myo5b PE=1 SV=1;Unconventional myosin-Vb OS=Rattus norvegicus OX=10116 GN=Myo5b PE=1 SV=3;Unconventional myosin-Vb OS=Rattus norvegicus OX=10116 GN=Myo5b PE=1 SV=1;Unconventional myosin-Vb OS=Rattus	-0.195732			-0.634678			0.309539			0.359082			262	4	10
A0A0G2JVH4;A0A140TAG5;Q3KR86	A0A0G2JVH4;A0A140TAG5;Q3KR86	MICOS complex subunit Mic60	Immt	MICOS complex subunit MIC60 OS=Rattus norvegicus OX=10116 GN=Immt PE=1 SV=1;MICOS complex subunit MIC60 OS=Rattus norvegicus OX=10116 GN=Immt PE=1 SV=1;MICOS complex subunit Mic60 (Fragment) OS=Rattus norvegicus OX=10116 GN=Immt PE=1 SV=1	-0.0365967	-0.013505	-0.0565675	0.0126858	0.0362025	-0.055155	0.746626	0.792961	0.0692905	0.955096	0.705829	0.0216235	263	3	53
A0A0G2JVI4;D3ZDZ7	A0A0G2JVI4;D3ZDZ7		Fuk	Fucokinase OS=Rattus norvegicus OX=10116 GN=Fcsk PE=1 SV=1;Fucokinase OS=Rattus norvegicus OX=10116 GN=Fcsk PE=1 SV=1	-0.0554179	-0.0416113	0.0473367	0.00802167	-0.00969792	0.0498454	0.839555	0.858105	0.846976	0.980305	0.963296	0.779274	265	2	16
A0A0G2JVI5;G3V6Z3;Q8VH46	A0A0G2JVI5;G3V6Z3;Q8VH46	Actin filament-associated protein 1	Afap1	Actin filament-associated protein 1 OS=Rattus norvegicus OX=10116 GN=Afap1 PE=1 SV=1;Actin filament-associated protein 1 OS=Rattus norvegicus OX=10116 GN=Afap1 PE=1 SV=1;Actin filament-associated protein 1 OS=Rattus norvegicus OX=10116 GN=Afap1 PE=1 SV=1	-0.0624906	0.0854876	0.0365206	-0.0537933	-0.0265249	-0.117324	0.65361	0.416051	0.76202	0.664723	0.919771	0.315404	266	3	19
A0A0G2JVI9;Q62845	A0A0G2JVI9;Q62845	Contactin-4	Cntn4	Contactin-4 OS=Rattus norvegicus OX=10116 GN=Cntn4 PE=4 SV=1;Contactin-4 OS=Rattus norvegicus OX=10116 GN=Cntn4 PE=1 SV=1	0.136397	-0.0731904	0.0932802	0.0750332	0.0532702	-0.247798	0.916301	0.775972	0.518395	0.963637	0.910254	0.249096	268	2	19
Q9QZH4;A0A0G2JVK3;G3V9X3	Q9QZH4;A0A0G2JVK3;G3V9X3	5-AMP-activated protein kinase subunit beta-2	Prkab2	5-AMP-activated protein kinase subunit beta-2 OS=Rattus norvegicus OX=10116 GN=Prkab2 PE=1 SV=1;5-AMP-activated protein kinase subunit beta-2 OS=Rattus norvegicus OX=10116 GN=Prkab2 PE=1 SV=1;5-AMP-activated protein kinase subunit beta-2 OS=Rattus norve	0.239568	0.264114	-0.122272	-0.0104871	0.1265	0.176757	0.280854	0.0963128	0.328212	0.986676	0.607386	0.135659	269	3	6
A0A0G2JVL6;F7EXQ7	A0A0G2JVL6;F7EXQ7			NADH dehydrogenase [ubiquinone] 1 alpha subcomplex subunit 8 OS=Rattus norvegicus OX=10116 GN=Ndufa8 PE=1 SV=1;NADH dehydrogenase [ubiquinone] 1 alpha subcomplex subunit 8 OS=Rattus norvegicus OX=10116 GN=Ndufa8 PE=1 SV=1	0.0918817	0.0121283	0.0638308	-0.0188967	0.0198042	0.0177175	0.473643	0.907862	0.534933	0.875002	0.897506	0.885683	272	2	13
A0A0G2JVM0	A0A0G2JVM0			Multifunctional fusion protein OS=Rattus norvegicus OX=10116 GN=Aldh4a1 PE=1 SV=1	-0.124694	0.170131	-0.0268028	0.0836375	-0.0375284	0.0537537	0.822735	0.382264	0.898321	0.890214	0.942464	0.872223	273	1	2
A0A0G2JVM2	A0A0G2JVM2			Uncharacterized protein OS=Rattus norvegicus OX=10116 GN=Mia3 PE=1 SV=1	-0.039158	0.124695	0.153722	0.00903342	0.0745305	-0.0960795	0.7621	0.111927	0.0606867	0.963637	0.52391	0.129106	274	1	26
A0A0G2JVM6;P84060	A0A0G2JVM6;P84060	Dystrobrevin beta	Dtnb	Dystrobrevin OS=Rattus norvegicus OX=10116 GN=Dtnb PE=1 SV=1;Dystrobrevin beta OS=Rattus norvegicus OX=10116 GN=Dtnb PE=1 SV=2	-0.123881	0.207604	-0.138829	-0.0582708	-0.12721	0.104591	0.674047	0.240685	0.281666	0.866733	0.683914	0.495593	275	2	6
A0A0G2JVP5	A0A0G2JVP5			Poly(A)-binding protein-interacting protein 1 OS=Rattus norvegicus OX=10116 GN=Paip1 PE=1 SV=1	0.0127821	0.00508792		-0.143687			0.962094	0.972968		0.634165			276	1	2
A0A0G2JVR9;Q4FZU8	A0A0G2JVR9;Q4FZU8	Protein FAM65A	Fam65a	Rho family-interacting cell polarization regulator 1 OS=Rattus norvegicus OX=10116 GN=Ripor1 PE=1 SV=1;Rho family-interacting cell polarization regulator 1 OS=Rattus norvegicus OX=10116 GN=Ripor1 PE=1 SV=2	-0.0533631	-0.225897	-0.271638	-0.0490754	-0.170103	-0.0520513	0.646927	0.0669855	0.103343	0.772463	0.166947	0.692357	278	2	37
A0A0G2JVT0;A0A0G2KA84;D3ZL82	A0A0G2JVT0;A0A0G2KA84;D3ZL82		Trim37	Tripartite motif-containing 37 OS=Rattus norvegicus OX=10116 GN=Trim37 PE=4 SV=1;Tripartite motif-containing 37 OS=Rattus norvegicus OX=10116 GN=Trim37 PE=4 SV=1;Tripartite motif protein 37 (Predicted) OS=Rattus norvegicus OX=10116 GN=Trim37 PE=4 SV=3		0.0961575			0.295604			0.911438			0.366843		279	3	2
A0A0G2JVT3;Q5U2P6	A0A0G2JVT3;Q5U2P6	PILR alpha-associated neural protein	Pianp	PILR alpha-associated neural protein OS=Rattus norvegicus OX=10116 GN=Pianp PE=4 SV=1;PILR alpha-associated neural protein OS=Rattus norvegicus OX=10116 GN=Pianp PE=2 SV=1		-0.28628	-0.182979		0.100609			0.712222	0.44951		0.956516		280	2	2
A0A0G2JVU1;D3ZP06	A0A0G2JVU1;D3ZP06	Integrin beta	Itgb8	Integrin beta OS=Rattus norvegicus OX=10116 GN=Itgb8 PE=1 SV=1;Integrin beta OS=Rattus norvegicus OX=10116 GN=Itgb8 PE=1 SV=1	0.0601015	0.175539	-0.0329642	0.145189	0.0755949	0.0500096	0.786087	0.135577	0.792825	0.402097	0.657662	0.7044	282	2	17
A0A0G2JVW5	A0A0G2JVW5			E3 ubiquitin-protein ligase HUWE1 OS=Rattus norvegicus OX=10116 GN=Huwe1 PE=1 SV=1	-0.0630058	-0.0145125	0.0119292	-0.0444133	0.0201067	0.0629925	0.300203	0.803737	0.875229	0.527216	0.765894	0.127612	284	1	83
F1LZX9;A0A0G2JVZ6	F1LZX9;A0A0G2JVZ6		Itgav	Integrin subunit alpha V OS=Rattus norvegicus OX=10116 GN=Itgav PE=1 SV=3;Integrin subunit alpha V OS=Rattus norvegicus OX=10116 GN=Itgav PE=1 SV=1	-0.0631842	0.047835	-0.04614	-0.0252442	0.003155	-0.001985	0.697867	0.299734	0.602638	0.890737	0.967986	0.987089	286	2	37
A0A0G2JW01;E9PT39;A0A0G2K5D0	A0A0G2JW01;E9PT39;A0A0G2K5D0			HP domain-containing protein OS=Rattus norvegicus OX=10116 PE=1 SV=1;HP domain-containing protein (Fragment) OS=Rattus norvegicus OX=10116 PE=1 SV=3;HP domain-containing protein (Fragment) OS=Rattus norvegicus OX=10116 PE=1 SV=1	0.0654325	0.100877	-0.217745	-0.0296797	0.0841683	-0.0842508	0.79844	0.434995	0.469171	0.942953	0.68469	0.798929	287	3	15
A0A0G2JW13	A0A0G2JW13			NACHT and WD repeat domain-containing protein 2-like OS=Rattus norvegicus OX=10116 GN=LOC103694210 PE=4 SV=1	0.0763169	0.0236782	0.0434303	0.0156464	0.0419713	0.19637	0.824614	0.852002	0.788892	0.974602	0.758659	0.10285	289	1	2
A0A0G2JW14;Q5XIC4	A0A0G2JW14;Q5XIC4	Maspardin	Spg21	Maspardin OS=Rattus norvegicus OX=10116 GN=Spg21 PE=1 SV=1;Maspardin OS=Rattus norvegicus OX=10116 GN=Spg21 PE=2 SV=1	-0.01234			0.259498		-0.0090575	0.973865			0.630897		0.827957	290	2	7
F1LQI2;A0A0G2JW21;O55005	F1LQI2;A0A0G2JW21;O55005	Roundabout homolog 1	Robo1	Roundabout homolog 1 OS=Rattus norvegicus OX=10116 GN=Robo1 PE=1 SV=3;Roundabout homolog 1 OS=Rattus norvegicus OX=10116 GN=Robo1 PE=1 SV=1;Roundabout homolog 1 OS=Rattus norvegicus OX=10116 GN=Robo1 PE=1 SV=1	-0.203597	-0.0266002	-0.105417	-0.0795317	-0.00872294	0.0698523	0.580366	0.927145	0.436627	0.844036	0.984736	0.731851	291	3	35
A0A0G2JW34;D3ZV37	A0A0G2JW34			CDGSH iron sulfur domain 3 OS=Rattus norvegicus OX=10116 GN=Cisd3 PE=1 SV=1	0.169292	0.699883		0.0789275	0.300027	0.441457	0.984717	0.267376		0.955489	0.784875	0.653246	293	2	3
A0A0G2JW52;O70467	A0A0G2JW52;O70467	Protein arginine N-methyltransferase 3	Prmt3	Protein arginine N-methyltransferase 3 OS=Rattus norvegicus OX=10116 GN=Prmt3 PE=1 SV=1;Protein arginine N-methyltransferase 3 OS=Rattus norvegicus OX=10116 GN=Prmt3 PE=1 SV=1	0.0205217	-0.2227	-0.0814592	0.0276117	-0.0232458	-0.0301892	0.957914	0.313321	0.700762	0.962256	0.939545	0.791205	295	2	9
Q9QYJ2;A0A0G2JW85;F1LSI5	Q9QYJ2;A0A0G2JW85	Ras GTPase-activating protein 3	Rasa3	Ras GTPase-activating protein 3 OS=Rattus norvegicus OX=10116 GN=Rasa3 PE=1 SV=2;Ras GTPase-activating protein 3 OS=Rattus norvegicus OX=10116 GN=Rasa3 PE=1 SV=1	-0.0149366	-0.138135	-0.0945624	0.0411079	0.103198	0.0805126	0.976292	0.328232	0.562243	0.941926	0.611785	0.614652	300	3	31
A0A0G2JW88	A0A0G2JW88			Microtubule-associated protein OS=Rattus norvegicus OX=10116 GN=Map4 PE=1 SV=1	-0.0578895	-0.0129966	-0.116534	-0.074595	0.0694507	0.00611858	0.772983	0.95006	0.374854	0.770823	0.648419	0.96129	301	1	10
A0A0G2JW92;D3ZCJ3	A0A0G2JW92;D3ZCJ3		Mfsd6	Major facilitator superfamily domain-containing 6 OS=Rattus norvegicus OX=10116 GN=Mfsd6 PE=1 SV=1;Major facilitator superfamily domain-containing 6 OS=Rattus norvegicus OX=10116 GN=Mfsd6 PE=1 SV=1	0.553572	-0.0073945	0.426665	0.282607		0.151029	0.273676	0.968897	0.110356	0.569988		0.771738	302	2	6
A0A0G2JW94	A0A0G2JW94			Clathrin interactor 1 OS=Rattus norvegicus OX=10116 GN=Clint1 PE=1 SV=1	-0.131292	0.193874	0.190099	-0.0196283	0.123287	0.170275	0.809682	0.430969	0.16228	0.97736	0.760583	0.262994	303	1	1
A0A0G2JWA3;F1LQM9	A0A0G2JWA3;F1LQM9		Xpo7	Exportin 7 OS=Rattus norvegicus OX=10116 GN=Xpo7 PE=1 SV=1;Exportin 7 OS=Rattus norvegicus OX=10116 GN=Xpo7 PE=1 SV=2	-0.0199433	-0.0825108	0.0309333	-0.02373	-0.0670842	0.0463067	0.895086	0.27096	0.641716	0.858766	0.572856	0.345665	304	2	38
D3ZKE6;A0A0G2JWA5;B5DF63;P0C219	D3ZKE6;A0A0G2JWA5;B5DF63;P0C219	Sarcolemmal membrane-associated protein	Slmap	Sarcolemma associated protein (Predicted) OS=Rattus norvegicus OX=10116 GN=Slmap PE=1 SV=1;Sarcolemmal membrane-associated protein OS=Rattus norvegicus OX=10116 GN=Slmap PE=1 SV=1;Sarcolemmal membrane-associated protein OS=Rattus norvegicus OX=10116 GN=Slm	-0.103206	0.199871	0.0943717	-0.0473635	0.236566	-0.10083	0.570869	0.258983	0.450235	0.874545	0.371851	0.493745	305	4	35
A0A0G2JWA9;E9PSL7;Q9QX19	A0A0G2JWA9;E9PSL7;Q9QX19		Cit	Citron rho-interacting serine/threonine kinase OS=Rattus norvegicus OX=10116 GN=Cit PE=1 SV=1;Citron rho-interacting serine/threonine kinase OS=Rattus norvegicus OX=10116 GN=Cit PE=1 SV=1;Citron rho-interacting serine/threonine kinase OS=Rattus norvegicus	0.112054	-0.215389	-0.57997	0.0715499	-0.117966	-0.304421	0.872783	0.453182	0.11813	0.931427	0.765894	0.353534	307	3	36
A0A0G2JWC6;G3V7W8;O08654	A0A0G2JWC6;G3V7W8;O08654	UPF0183 protein C16orf70 homolog	RGD621098	Similar to RIKEN cDNA D230025D16Rik OS=Rattus norvegicus OX=10116 GN=RGD621098 PE=1 SV=1;Similar to RIKEN cDNA D230025D16Rik OS=Rattus norvegicus OX=10116 GN=RGD621098 PE=1 SV=1;UPF0183 protein C16orf70 homolog OS=Rattus norvegicus OX=10116 PE=2 SV=1	0.0944521	-0.157523	-0.0784966	0.0199456	-0.0305633	0.0582972	0.631389	0.363293	0.476311	0.963637	0.81521	0.574831	308	3	10
Q5XI19;A0A0G2JWC7	Q5XI19;A0A0G2JWC7		Fermt2	Fermitin family homolog 2 (Drosophila) OS=Rattus norvegicus OX=10116 GN=Fermt2 PE=1 SV=1;Fermitin family member 2 OS=Rattus norvegicus OX=10116 GN=Fermt2 PE=1 SV=1	-0.0905257	-0.0712084	-0.0749398	-0.116105	-0.0143205	-0.00794575	0.622475	0.456	0.227827	0.402097	0.941892	0.955765	309	2	31
A0A0G2JWE3;Q3SWT4	A0A0G2JWE3;Q3SWT4	Protein IWS1 homolog	Iws1	Protein IWS1 homolog OS=Rattus norvegicus OX=10116 GN=Iws1 PE=1 SV=1;Protein IWS1 homolog OS=Rattus norvegicus OX=10116 GN=Iws1 PE=1 SV=1			0.00183292						0.931565				311	2	10
A0A0G2JWF4;F1LR71	A0A0G2JWF4;F1LR71		Aspscr1	ASPSCR1 tether for SLC2A4, UBX domain-containing OS=Rattus norvegicus OX=10116 GN=Aspscr1 PE=1 SV=1;ASPSCR1 tether for SLC2A4, UBX domain-containing OS=Rattus norvegicus OX=10116 GN=Aspscr1 PE=1 SV=2	-0.0891422	0.105629	-0.118221	-0.180911	-0.0119014	0.0593328	0.855996	0.621658	0.607572	0.610472	0.976855	0.808249	312	2	14
A0A0G2JWG6;G3V6A8	A0A0G2JWG6;G3V6A8		Golgb1	Golgin B1 OS=Rattus norvegicus OX=10116 GN=Golgb1 PE=1 SV=1;Golgi autoantigen, golgin subfamily b, macrogolgin 1, isoform CRA_c OS=Rattus norvegicus OX=10116 GN=Golgb1 PE=1 SV=1	0.0739537	0.257526	-0.101692	0.241487	0.204873	-0.519434	0.874601	0.539278	0.64918	0.571091	0.668772	0.0468428	314	2	75
A0A0G2JWH3	A0A0G2JWH3			Condensin complex subunit 1 OS=Rattus norvegicus OX=10116 GN=Ncapd2 PE=1 SV=1					-2.55115						0.497132		316	1	4
B4F7C9;A0A0G2JWH5	B4F7C9;A0A0G2JWH5		Stt3a	STT3 oligosaccharyltransferase complex catalytic subunit A OS=Rattus norvegicus OX=10116 GN=Stt3a PE=1 SV=1;STT3 oligosaccharyltransferase complex catalytic subunit A OS=Rattus norvegicus OX=10116 GN=Stt3a PE=1 SV=1	0.0008975	-0.0140258	0.133892	0.0188233	-0.0215225	-0.0567758	0.991624	0.866719	0.000414427	0.906683	0.82637	0.294425	317	2	21
A0A0G2JWJ0;Q10728;D3ZR53;D4A1S6;D4ACS0	A0A0G2JWJ0;Q10728;D3ZR53;D4A1S6;D4ACS0	Protein phosphatase 1 regulatory subunit 12A;Protein phosphatase 1 regulatory subunit	Ppp1r12a	Protein phosphatase 1 regulatory subunit OS=Rattus norvegicus OX=10116 GN=Ppp1r12a PE=1 SV=1;Protein phosphatase 1 regulatory subunit 12A OS=Rattus norvegicus OX=10116 GN=Ppp1r12a PE=1 SV=2;Protein phosphatase 1 regulatory subunit OS=Rattus norvegicus OX=1	-0.0216679	-0.00505458	0.00562979	0.0678854	-0.0503142	0.038849	0.905267	0.966745	0.961898	0.714897	0.725873	0.647563	318	5	30
B1WBR1;A0A0G2JWJ7;O35254	B1WBR1;A0A0G2JWJ7;O35254	Golgi reassembly-stacking protein 1	Gorasp1	Golgi reassembly-stacking protein 1 OS=Rattus norvegicus OX=10116 GN=Gorasp1 PE=1 SV=1;Golgi reassembly-stacking protein 1 OS=Rattus norvegicus OX=10116 GN=Gorasp1 PE=1 SV=1;Golgi reassembly-stacking protein 1 OS=Rattus norvegicus OX=10116 GN=Gorasp1 PE=1	-0.0338867	-0.0690127	0.0431033	-0.06056	0.0442392	0.106599	0.932619	0.661601	0.840262	0.890737	0.87064	0.430221	319	3	9
A0A0G2JWK2;Q00566	A0A0G2JWK2;Q00566	Methyl-CpG-binding protein 2	Mecp2	Methyl-CpG-binding protein 2 OS=Rattus norvegicus OX=10116 GN=Mecp2 PE=1 SV=1;Methyl-CpG-binding protein 2 OS=Rattus norvegicus OX=10116 GN=Mecp2 PE=1 SV=1	-0.0645883	0.0161792	0.0175142	-0.0385717	0.0473083	-0.036255	0.748553	0.866003	0.736331	0.853146	0.755839	0.524702	320	2	29
A0A0G2JWK6	A0A0G2JWK6			APC membrane recruitment protein 2 OS=Rattus norvegicus OX=10116 GN=Amer2 PE=1 SV=1	-0.185479	0.269281	-0.141729	0.0125668	0.117326	-0.0871874	0.520669	0.168588	0.381412	0.983469	0.653014	0.475116	321	1	21
A0A0G2JWK7;P31232	A0A0G2JWK7;P31232	Transgelin	Tagln	Transgelin OS=Rattus norvegicus OX=10116 GN=Tagln PE=1 SV=1;Transgelin OS=Rattus norvegicus OX=10116 GN=Tagln PE=1 SV=2	-0.179834		-1.08779	0.836704		-0.680516	0.962094		0.0996786	0.701743		0.172428	322	2	13
A0A0G2JWM2;Q5RJQ4	A0A0G2JWM2;Q5RJQ4	NAD-dependent protein deacetylase sirtuin-2	Sirt2	NAD-dependent protein deacetylase OS=Rattus norvegicus OX=10116 GN=Sirt2 PE=1 SV=1;NAD-dependent protein deacetylase sirtuin-2 OS=Rattus norvegicus OX=10116 GN=Sirt2 PE=1 SV=1	-0.0425058	0.0034525	-0.101398	-0.10764	0.105951	-0.0664733	0.765756	0.956747	0.172643	0.187637	0.497482	0.549456	323	2	19
A0A0G2JWP1	A0A0G2JWP1			Cleavage stimulation factor subunit 2 OS=Rattus norvegicus OX=10116 GN=Cstf2 PE=1 SV=1	-0.2316		0.420868	-0.217478		0.265553	0.630412		0.00866761	0.738683		0.279921	326	1	1
A0A0G2JWP8;P41516;A0A0G2JUF8	A0A0G2JWP8;P41516;A0A0G2JUF8	DNA topoisomerase 2-alpha	Top2a	DNA topoisomerase 2 OS=Rattus norvegicus OX=10116 GN=Top2a PE=1 SV=1;DNA topoisomerase 2-alpha OS=Rattus norvegicus OX=10116 GN=Top2a PE=1 SV=1;DNA topoisomerase 2 OS=Rattus norvegicus OX=10116 GN=Top2a PE=1 SV=1	-0.130797	-0.0270292	-0.0945792	-0.0206375	-0.0241133	-0.245284	0.438087	0.792049	0.290161	0.942953	0.895246	0.0294112	327	3	31
A0A0G2JWR5;A0A0G2JZ19;B2RYG5;D3ZSS1	A0A0G2JWR5;A0A0G2JZ19;B2RYG5;D3ZSS1		Taf15	TATA-binding protein-associated factor 2N-like OS=Rattus norvegicus OX=10116 GN=LOC103694865 PE=4 SV=1;TATA-box-binding protein-associated factor 15 OS=Rattus norvegicus OX=10116 GN=Taf15 PE=4 SV=1;TATA-box-binding protein-associated factor 15 OS=Rattus no	-0.122942	0.157005	-0.151182	0.0421418	0.181372	-0.0788027	0.519862	0.493017	0.243791	0.896666	0.598341	0.509014	330	4	8
A0A0G2JWS2;D4A164	A0A0G2JWS2;D4A164		Nebl	Nebulette OS=Rattus norvegicus OX=10116 GN=Nebl PE=1 SV=1;Nebulette OS=Rattus norvegicus OX=10116 GN=Nebl PE=1 SV=2	-0.138227	-0.118731	-0.142971	-0.148028	-0.14684	-0.236545	0.506044	0.464172	0.283495	0.448588	0.39055	0.176883	331	2	7
A0A0G2JWT6;D3ZGV2;A0A0G2JV14	A0A0G2JWT6;D3ZGV2;A0A0G2JV14		Pex16	Peroxisomal membrane protein PEX16 OS=Rattus norvegicus OX=10116 GN=Pex16 PE=1 SV=1;Peroxisomal membrane protein PEX16 OS=Rattus norvegicus OX=10116 GN=Pex16 PE=1 SV=3;Peroxisomal membrane protein PEX16 OS=Rattus norvegicus OX=10116 GN=Pex16 PE=1 SV=1	-0.302321	-0.177549	0.0777282	-0.111059	-0.236936	-0.00158642	0.613679	0.456	0.749446	0.755878	0.407187	0.996486	334	3	11
A0A0G2JWU3;D3ZFE9;F1M9A4;A0A0G2JUV4	A0A0G2JWU3;D3ZFE9;F1M9A4;A0A0G2JUV4		Mrpl1	Mitochondrial ribosomal protein L1-like OS=Rattus norvegicus OX=10116 GN=LOC100359687 PE=1 SV=1;Mitochondrial ribosomal protein L1-like OS=Rattus norvegicus OX=10116 GN=LOC100359687 PE=1 SV=3;Mitochondrial ribosomal protein L1 OS=Rattus norvegicus OX=10116	-0.0350006	2.58333e-06	-0.0616318	-0.0344342	-0.00132792	-0.191729	0.860782	0.999948	0.366115	0.916797	0.994449	0.0282681	335	4	17
A0A0G2JWV8;F1LXS6;A0A0G2K0L6	A0A0G2JWV8;F1LXS6;A0A0G2K0L6		Thoc7	Similar to RIKEN cDNA 1500006O09 (Predicted), isoform CRA_b OS=Rattus norvegicus OX=10116 GN=Thoc7 PE=1 SV=1;THO complex 7 OS=Rattus norvegicus OX=10116 GN=Thoc7 PE=1 SV=2;Similar to RIKEN cDNA 1500006O09 (Predicted), isoform CRA_a OS=Rattus norvegicus OX=		0.274801						0.558111					338	3	5
A0A0G2JWV9	A0A0G2JWV9			Pre-B-cell leukemia transcription factor 1 (Predicted), isoform CRA_b OS=Rattus norvegicus OX=10116 GN=Pbx1_predicted PE=4 SV=1	-0.433745	-0.136148	0.0285062	-0.208387	0.136449	0.210042	0.256994	0.44227	0.941064	0.187637	0.849716	0.312521	339	1	1
A0A0G2JWY8;D3ZXY9	A0A0G2JWY8			StAR-related lipid transfer domain-containing 7 OS=Rattus norvegicus OX=10116 GN=Stard7 PE=1 SV=1	-0.0879401	0.0193654	0.0687099	-0.251067	-0.0483767	-0.0208127	0.845502	0.95006	0.951633	0.616139	0.925973	0.870985	340	2	12
A0A0G2JX15;F1MAA4	A0A0G2JX15;F1MAA4		Atp13a2	Cation-transporting ATPase OS=Rattus norvegicus OX=10116 GN=Atp13a2 PE=3 SV=1;Cation-transporting ATPase OS=Rattus norvegicus OX=10116 GN=Atp13a2 PE=3 SV=2	-0.0461587			-0.0405013			0.96113			0.993449			341	2	5
A0A0G2JX25;Q5FVP6	A0A0G2JX25;Q5FVP6		Gmpr2	GMP reductase OS=Rattus norvegicus OX=10116 GN=Gmpr2 PE=1 SV=1;GMP reductase OS=Rattus norvegicus OX=10116 GN=Gmpr2 PE=1 SV=1	-0.0904806	0.0347183	-0.133925	-0.121355	0.088161	-0.0836415	0.692724	0.911438	0.42217	0.581116	0.73572	0.537807	343	2	12
D4A2N1;A0A0G2JX45	D4A2N1;A0A0G2JX45	Arginyl-tRNA--protein transferase 1	Ate1	Arginyl-tRNA--protein transferase 1 OS=Rattus norvegicus OX=10116 GN=Ate1 PE=1 SV=1;Arginyl-tRNA--protein transferase 1 OS=Rattus norvegicus OX=10116 GN=Ate1 PE=1 SV=1	-0.0402842	-0.275575		-0.0495875			0.929964	0.270963		0.907702			345	2	9
A0A0G2JX62;B1WBT4	A0A0G2JX62;B1WBT4		Srpk2	SRSF protein kinase 2 OS=Rattus norvegicus OX=10116 GN=Srpk2 PE=1 SV=1;SFRS protein kinase 2 OS=Rattus norvegicus OX=10116 GN=Srpk2 PE=1 SV=1	-0.0375603	0.101993	0.0373105	-0.115796	-0.000188933	-0.00243266	0.874601	0.510025	0.814778	0.657929	0.999962	0.991749	347	2	14
A0A0G2JX67;D3ZZ32;Q5HZA6	A0A0G2JX67;D3ZZ32;Q5HZA6	Prolyl endopeptidase-like	Prepl	Prolyl endopeptidase-like OS=Rattus norvegicus OX=10116 GN=Prepl PE=1 SV=1;Prolyl endopeptidase-like OS=Rattus norvegicus OX=10116 GN=Prepl PE=1 SV=3;Prolyl endopeptidase-like OS=Rattus norvegicus OX=10116 GN=Prepl PE=1 SV=2	-0.0777471	0.050983	0.134294	-0.153173	-0.0647863	-0.204336	0.673481	0.539786	0.0724522	0.358538	0.706197	0.00575698	348	3	25
A0A0G2JX74;P42346	A0A0G2JX74;P42346	Serine/threonine-protein kinase mTOR	Mtor	Serine/threonine-protein kinase mTOR OS=Rattus norvegicus OX=10116 GN=Mtor PE=1 SV=1;Serine/threonine-protein kinase mTOR OS=Rattus norvegicus OX=10116 GN=Mtor PE=1 SV=1	-0.0899642	-0.130146	0.0114333	-0.0800392	-0.103404	0.0605033	0.150535	0.0115835	0.772237	0.247449	0.202761	0.151251	350	2	91
A0A0G2JX90	A0A0G2JX90			GTPase-activating Rap/RanGAP domain-like 3 OS=Rattus norvegicus OX=10116 GN=Garnl3 PE=1 SV=1	-0.00711156	-0.3094	0.582824	-0.00272315	-0.211467	0.528907	0.984717	0.151317	0.268298	0.993046	0.330854	0.332296	351	1	19
A0A0G2JX93;F1M9D6	A0A0G2JX93;F1M9D6	Signal transducer and activator of transcription	Stat1	Signal transducer and activator of transcription OS=Rattus norvegicus OX=10116 GN=Stat1 PE=1 SV=1;Signal transducer and activator of transcription OS=Rattus norvegicus OX=10116 GN=Stat1 PE=1 SV=2			0.0252119						0.973106				352	2	10
F1LP59;A0A0G2JXA1	F1LP59;A0A0G2JXA1		Rab3gap1	Rab3 GTPase-activating protein catalytic subunit OS=Rattus norvegicus OX=10116 GN=Rab3gap1 PE=1 SV=3;Rab3 GTPase-activating protein catalytic subunit OS=Rattus norvegicus OX=10116 GN=Rab3gap1 PE=1 SV=1		0.0554314			0.291395			0.823677			0.469658		353	2	1
A0A0G2JXB1;A0A0G2JXN6;P08699	A0A0G2JXB1;A0A0G2JXN6;P08699	Galectin-3	Lgals3	Galectin OS=Rattus norvegicus OX=10116 GN=Lgals3 PE=1 SV=1;Galectin OS=Rattus norvegicus OX=10116 GN=Lgals3 PE=1 SV=1;Galectin-3 OS=Rattus norvegicus OX=10116 GN=Lgals3 PE=1 SV=4	-0.869319	-0.358115		-0.563358			0.0995731	0.878458		0.465189			354	3	5
A0A0G2JXC3;P05765;D3ZSE0;D3ZRI8	A0A0G2JXC3;P05765;D3ZSE0	40S ribosomal protein S21	Rps21;LOC100363012	40S ribosomal protein S21 OS=Rattus norvegicus OX=10116 GN=Rps21 PE=1 SV=1;40S ribosomal protein S21 OS=Rattus norvegicus OX=10116 GN=Rps21 PE=1 SV=1;40S ribosomal protein S21 OS=Rattus norvegicus OX=10116 PE=3 SV=1	0.127548	0.127884	0.243994	-0.137732	-0.0381851	0.0144634	0.630428	0.0511219	0.00818065	0.501788	0.725873	0.924658	355	4	5
A0A0G2JXD0;P17077;M0RBD4;M0R5Y8;F1M7A9;A0A0G2JX41;D3ZA49	A0A0G2JXD0;P17077;M0RBD4	60S ribosomal protein L9	Rpl9;LOC100911472	60S ribosomal protein L9 pseudogene OS=Rattus norvegicus OX=10116 GN=LOC103692829 PE=4 SV=1;60S ribosomal protein L9 OS=Rattus norvegicus OX=10116 GN=Rpl9 PE=1 SV=1;Uncharacterized protein OS=Rattus norvegicus OX=10116 GN=LOC103690796 PE=4 SV=2	0.12958	-0.0790609	0.0548479	-0.0555927	-0.145829	0.0570627	0.497008	0.56631	0.768327	0.744952	0.648419	0.709087	358	7	5
A0A0G2JXD9	A0A0G2JXD9			DOP1 leucine zipper-like protein B OS=Rattus norvegicus OX=10116 GN=Dop1b PE=1 SV=1	0.214333	0.0129393	0.0914238		0.326844	0.00132646	0.891889	0.971777	0.778969		0.696709	0.874535	360	1	12
A0A0G2JXG3;Q6AY41;D3Z9E9	A0A0G2JXG3;Q6AY41	Cell cycle control protein 50A	Tmem30a	Cell cycle control protein OS=Rattus norvegicus OX=10116 GN=Tmem30a PE=1 SV=1;Cell cycle control protein 50A OS=Rattus norvegicus OX=10116 GN=Tmem30a PE=1 SV=1	-0.0327042	0.0333433	-0.0669175	-0.004115	0.0280958	0.0685667	0.762184	0.744744	0.309496	0.988019	0.797673	0.0514689	361	3	16
A0A0G2JXG5	A0A0G2JXG5			Uncharacterized protein OS=Rattus norvegicus OX=10116 PE=1 SV=1	-0.19243	0.218516		-0.272699			0.782894	0.947308		0.776107			362	1	3
F1M0N7;A0A0G2JXG7	F1M0N7;A0A0G2JXG7		Lrrc16a	Capping protein regulator and myosin 1 linker 1 OS=Rattus norvegicus OX=10116 GN=Carmil1 PE=1 SV=2;Capping protein regulator and myosin 1 linker 1 OS=Rattus norvegicus OX=10116 GN=Carmil1 PE=1 SV=1	0.003025	0.0937183	-0.0510775	0.0185267	0.04802	0.0108342	0.9898	0.595062	0.708976	0.969017	0.826106	0.944124	363	2	19
A0A0H2UHS3;A0A0G2JXH2;Q5PPN7	A0A0H2UHS3;A0A0G2JXH2;Q5PPN7	Coiled-coil domain-containing protein 51	Ccdc51	Coiled-coil domain-containing protein 51 OS=Rattus norvegicus OX=10116 GN=Ccdc51 PE=1 SV=1;Coiled-coil domain-containing protein 51 OS=Rattus norvegicus OX=10116 GN=Ccdc51 PE=1 SV=1;Coiled-coil domain-containing protein 51 OS=Rattus norvegicus OX=10116 GN=	-0.162383	0.0247102	-0.0421129	-0.155457	0.0148099	-0.104554	0.403776	0.826846	0.688135	0.411027	0.951779	0.292555	364	3	13
G3V8B3;A0A0G2JXI9;G3V9C7;M0R4L7;D3ZWM5;A0A0G2JXE0;D3ZNH4;Q00715;A0A0G2K7R1	G3V8B3;A0A0G2JXI9;G3V9C7;M0R4L7;D3ZWM5;A0A0G2JXE0;D3ZNH4;Q00715	Histone H2B;Histone H2B type 1	LOC100910200;Hist1h2bk;Hist1h2bl;Hist1h2bb;Hist1h2bo	Histone H2B OS=Rattus norvegicus OX=10116 GN=Hist1h2bq PE=3 SV=1;Histone H2B OS=Rattus norvegicus OX=10116 GN=Hist1h2bo PE=3 SV=1;Histone H2B OS=Rattus norvegicus OX=10116 GN=Hist1h2bk PE=3 SV=1;Histone H2B OS=Rattus norvegicus OX=10116 GN=Hist1h2bl PE=3 S	0.0716123	0.299684	-0.19779		0.140384		0.7621	0.143121	0.322052		0.55741		365	9	1
F1LUY5;A0A0G2JXJ6	F1LUY5;A0A0G2JXJ6		Ttc7b	Tetratricopeptide repeat domain 7B OS=Rattus norvegicus OX=10116 GN=Ttc7b PE=1 SV=3;Tetratricopeptide repeat domain 7B OS=Rattus norvegicus OX=10116 GN=Ttc7b PE=1 SV=1	-0.0950895	-0.0438869	0.240949	-0.0686573	-0.0118719	0.0786987	0.73172	0.776988	0.0924357	0.746697	0.956496	0.725052	366	2	15
A0A0G2JXJ7;Q9Z1X1	A0A0G2JXJ7;Q9Z1X1	Extended synaptotagmin-1	Esyt1	Extended synaptotagmin-1 OS=Rattus norvegicus OX=10116 GN=Esyt1 PE=1 SV=1;Extended synaptotagmin-1 OS=Rattus norvegicus OX=10116 GN=Esyt1 PE=1 SV=1	-0.202126	0.13427	0.0835188	-0.059245	0.122447	0.0539525	0.519862	0.540952	0.623668	0.93046	0.605764	0.82075	367	2	12
A0A0G2JXK1;P54282	A0A0G2JXK1;P54282	Voltage-dependent P/Q-type calcium channel subunit alpha-1A	Cacna1a	Voltage-dependent P/Q-type calcium channel subunit alpha OS=Rattus norvegicus OX=10116 GN=Cacna1a PE=1 SV=1;Voltage-dependent P/Q-type calcium channel subunit alpha-1A OS=Rattus norvegicus OX=10116 GN=Cacna1a PE=1 SV=1	0.0761796	-0.175793	-0.164492	-0.0999625	0.105427	0.0339787	0.91111	0.572239	0.684561	0.874545	0.832016	0.918008	368	2	25
A0A0G2JXN2;A0A096MKD5;A0A096MJK9	A0A0G2JXN2			Tripartite motif-containing protein 46 OS=Rattus norvegicus OX=10116 GN=Trim46 PE=1 SV=2	-0.213332	-0.0989503	-0.66891	-0.433883	-0.00274575	-0.208924	0.845502	0.767412	0.043923	0.64498	0.996461	0.577976	370	3	14
A0A0G2JXN8;B5DF26	A0A0G2JXN8			Oxysterol-binding protein OS=Rattus norvegicus OX=10116 GN=Osbpl8 PE=1 SV=1	-0.0212933	-0.03194	-0.0410667	-0.0130467	0.0101667	-0.239362	0.814	0.357329	0.32117	0.932738	0.907457	1.57981e-06	371	2	30
A0A0G2JXP3;F1LRN8;A0A0G2JUY1	A0A0G2JXP3;F1LRN8;A0A0G2JUY1		Nedd4l	Neural precursor cell-expressed, developmentally down-regulated 4-like, E3 ubiquitin protein ligase OS=Rattus norvegicus OX=10116 GN=Nedd4l PE=1 SV=1;Neural precursor cell-expressed, developmentally down-regulated 4-like, E3 ubiquitin protein ligase OS=Rat	0.05169	-0.0477383	-0.130292	-0.0718842	-0.0761725	0.0144467	0.674777	0.196417	0.000426556	0.494945	0.24824	0.828353	372	3	29
D3ZY86;A0A0G2JXP4	D3ZY86;A0A0G2JXP4		Tango2	Similar to Ser/Thr-rich protein T10 in DGCR region (Predicted), isoform CRA_a OS=Rattus norvegicus OX=10116 GN=Tango2 PE=1 SV=1;Transport and golgi organization 2 homolog OS=Rattus norvegicus OX=10116 GN=Tango2 PE=1 SV=1	-0.384556	-0.0625729	0.0949482	0.0965237	-0.0153041	-0.0646854	0.582378	0.775427	0.420277	0.894966	0.953692	0.759392	373	2	9
A0A0G2JXR9;D3ZY03;O88382	A0A0G2JXR9;D3ZY03;O88382	Membrane-associated guanylate kinase, WW and PDZ domain-containing protein 2	Magi2	Membrane-associated guanylate kinase, WW and PDZ domain-containing protein 2 OS=Rattus norvegicus OX=10116 GN=Magi2 PE=1 SV=1;Membrane-associated guanylate kinase, WW and PDZ domain-containing protein 2 OS=Rattus norvegicus OX=10116 GN=Magi2 PE=1 SV=3;Memb	0.0519942	0.0811334	0.01052	0.0188733	0.0769551	-0.0778317	0.720189	0.540952	0.932508	0.943944	0.706519	0.325472	374	3	36
A0A0G2JXT3;F1LND7;P05369	A0A0G2JXT3;F1LND7;P05369	Farnesyl pyrophosphate synthase	Fdps	Farnesyl pyrophosphate synthase OS=Rattus norvegicus OX=10116 GN=Fdps PE=1 SV=1;Farnesyl pyrophosphate synthase OS=Rattus norvegicus OX=10116 GN=Fdps PE=1 SV=3;Farnesyl pyrophosphate synthase OS=Rattus norvegicus OX=10116 GN=Fdps PE=2 SV=2	-0.0867974	0.111075	-0.136348	-0.0648619	0.0559667	-0.30695	0.868782	0.582374	0.506547	0.933396	0.915662	0.0843596	375	3	3
A0A0G2JXT6;D3ZC22	A0A0G2JXT6;D3ZC22		Mtmr6	Myotubularin-related protein 6 OS=Rattus norvegicus OX=10116 GN=Mtmr6 PE=1 SV=1;Myotubularin related protein 6 (Predicted), isoform CRA_a OS=Rattus norvegicus OX=10116 GN=Mtmr6 PE=1 SV=1	0.167855	-0.661127	-0.945347	0.250292	0.137209	-0.676339	0.947007	0.405357	0.520253	0.903792	0.909734	0.60084	376	2	13
D4A8D5;A0A0G2JXT8	D4A8D5;A0A0G2JXT8		Flnb	Filamin B OS=Rattus norvegicus OX=10116 GN=Flnb PE=1 SV=1;Filamin B OS=Rattus norvegicus OX=10116 GN=Flnb PE=1 SV=1		0.299973	-1.02206		0.40276	-0.488896		0.135577	0.0542362		0.294645	0.327074	377	2	38
A0A0G2JXW4	A0A0G2JXW4			Heterogeneous nuclear ribonucleoprotein C, isoform CRA_a OS=Rattus norvegicus OX=10116 GN=Hnrnpc PE=1 SV=1	-0.924181	-1.17054	-0.0405201	-0.18374	-0.0156364	0.0690405	2.59373e-06	1.71626e-11	0.618637	0.844746	0.942083	0.409966	378	1	2
A0A0G2JXY6;Q00954	A0A0G2JXY6;Q00954	Sodium channel subunit beta-1	Scn1b	Sodium channel subunit beta-1 OS=Rattus norvegicus OX=10116 GN=Scn1b PE=4 SV=1;Sodium channel subunit beta-1 OS=Rattus norvegicus OX=10116 GN=Scn1b PE=1 SV=1	0.116339	-0.0569835	-0.0143533	0.0960642	-0.132292	-0.028551	0.689915	0.668984	0.948259	0.867106	0.622381	0.873017	379	2	4
A0A0G2JXZ3;D3ZZM6;P70486	A0A0G2JXZ3			Transcriptional regulator ATRX OS=Rattus norvegicus OX=10116 GN=Atrx PE=1 SV=1	0.122817	-0.361298	0.104329	-0.0142898	-0.327892	0.0468468	0.809887	0.0847142	0.746658	0.988019	0.565147	0.849509	381	3	26
A0A0G2JY03	A0A0G2JY03			Uncharacterized protein OS=Rattus norvegicus OX=10116 PE=1 SV=1	0.0222175	-0.0798742	-0.114058	-0.0504783	0.04271	-0.0535067	0.905267	0.307078	0.267111	0.865295	0.754613	0.437568	382	1	12
A0A0G2JY08	A0A0G2JY08			Myosin XVIIIa OS=Rattus norvegicus OX=10116 GN=Myo18a PE=1 SV=1	0.00499017	-0.0685716	0.104707	0.0300287	-0.0148718	0.00842017	0.982571	0.586289	0.497502	0.938649	0.956476	0.975863	384	1	4
A0A0G2JY22	A0A0G2JY22			Disco-interacting protein 2 homolog B OS=Rattus norvegicus OX=10116 GN=Dip2b PE=1 SV=1	-0.107512	-0.00628583	-0.0779892	-0.00627083	0.0447783	-0.00233583	0.257049	0.928908	0.206067	0.978657	0.532662	0.973713	388	1	47
A0A0G2JY26	A0A0G2JY26			DnaJ heat shock protein family (Hsp40) member C6 OS=Rattus norvegicus OX=10116 GN=Dnajc6 PE=1 SV=1	0.109013	-0.00508186	0.0293638	-0.116639	-0.0349525	-0.00541812	0.626657	0.985855	0.823065	0.731723	0.898738	0.976829	389	1	2
A0A0G2JY43;G3V9W6;P30839;P11883	A0A0G2JY43;G3V9W6;P30839	Aldehyde dehydrogenase;Fatty aldehyde dehydrogenase	Aldh3a2	Aldehyde dehydrogenase family 3 member A2 OS=Rattus norvegicus OX=10116 GN=Aldh3a2 PE=1 SV=1;Aldehyde dehydrogenase OS=Rattus norvegicus OX=10116 GN=Aldh3a2 PE=1 SV=1;Aldehyde dehydrogenase family 3 member A2 OS=Rattus norvegicus OX=10116 GN=Aldh3a2 PE=1 S	-0.175168	0.0417117	0.0957425	-0.0276858	0.0989208	0.024445	0.11387	0.666446	0.0214675	0.890737	0.346107	0.720089	390	4	24
D3ZHK8;A0A0G2JY45;A0A0G2K520	D3ZHK8;A0A0G2JY45;A0A0G2K520		Cpeb2	Cytoplasmic polyadenylation element binding protein 2 OS=Rattus norvegicus OX=10116 GN=Cpeb2 PE=1 SV=3;Cytoplasmic polyadenylation element binding protein 2 OS=Rattus norvegicus OX=10116 GN=Cpeb2 PE=1 SV=1;Cytoplasmic polyadenylation element binding protei	0.375038	-0.132757		-0.320124	-1.17358		0.497008	0.969663		0.692206	0.520182		391	3	5
F1MAJ0;A0A0G2JY48	F1MAJ0;A0A0G2JY48	Receptor protein-tyrosine kinase	Ephb2	Eph receptor B2 OS=Rattus norvegicus OX=10116 GN=Ephb2 PE=1 SV=3;Eph receptor B2 OS=Rattus norvegicus OX=10116 GN=Ephb2 PE=1 SV=1	-0.0851637	-0.0835631	0.0301892	-0.00944243	-0.0240597	0.00610096	0.601366	0.228081	0.553465	0.974602	0.81521	0.936433	392	2	23
D3ZV33;A0A0G2JY58	D3ZV33;A0A0G2JY58		Pogz	Pogo transposable element with ZNF domain (Predicted), isoform CRA_a OS=Rattus norvegicus OX=10116 GN=Pogz PE=1 SV=1;Pogo transposable element-derived with ZNF domain OS=Rattus norvegicus OX=10116 GN=Pogz PE=1 SV=1	0.168869	-0.481431	-0.556463	-0.162054	-0.0126247	-0.340908	0.7666	0.338154	0.0645997	0.826843	0.993018	0.223982	393	2	22
A0A0G2JY68;M0RCH8	A0A0G2JY68;M0RCH8			Ribosomal L1 domain-containing 1-like 1 OS=Rattus norvegicus OX=10116 GN=Rsl1d1l1 PE=1 SV=1;Ribosomal L1 domain-containing 1-like 1 OS=Rattus norvegicus OX=10116 GN=Rsl1d1l1 PE=1 SV=2	-0.0234458	0.00399	-0.02648	-0.0045025	0.192276	-0.153481	0.941362	0.914084	0.938855	0.988019	0.601018	0.234536	394	2	4
A0A0G2JY69;G3V907;Q9QYU1	A0A0G2JY69;G3V907;Q9QYU1	Peroxisomal biogenesis factor 19	LOC100911356;Pex19	Peroxisomal biogenesis factor 19 OS=Rattus norvegicus OX=10116 GN=Pex19 PE=1 SV=1;Peroxisomal biogenesis factor 19 OS=Rattus norvegicus OX=10116 GN=LOC100911356 PE=1 SV=1;Peroxisomal biogenesis factor 19 OS=Rattus norvegicus OX=10116 GN=Pex19 PE=1 SV=1	-0.0905413	-0.0786477	-0.074088	-0.0783849	-0.0336624	0.00673192	0.295958	0.444151	0.347644	0.516592	0.786972	0.948735	395	3	16
A0A0G2JY73;D4A554	A0A0G2JY73;D4A554		Eif4g3	Eukaryotic translation initiation factor 4 gamma, 3 OS=Rattus norvegicus OX=10116 GN=Eif4g3 PE=1 SV=1;Eukaryotic translation initiation factor 4 gamma, 3 OS=Rattus norvegicus OX=10116 GN=Eif4g3 PE=1 SV=2	0.0203786	-0.121079	0.2784	-0.214535	-0.0909945	-0.0407013	0.901334	0.136596	0.0101489	0.187637	0.514059	0.691855	396	2	46
A0A0G2JYA2;Q9JHU5	A0A0G2JYA2;Q9JHU5	Arfaptin-1	Arfip1	ADP-ribosylation factor interacting protein 1, isoform CRA_b OS=Rattus norvegicus OX=10116 GN=Arfip1 PE=1 SV=1;Arfaptin-1 OS=Rattus norvegicus OX=10116 GN=Arfip1 PE=1 SV=1					0.0689546						0.94246		401	2	5
A0A0G2JYD4;D3ZKC6	A0A0G2JYD4;D3ZKC6		Vps13d	Vacuolar protein sorting 13 homolog D OS=Rattus norvegicus OX=10116 GN=Vps13d PE=1 SV=1;Vacuolar protein sorting 13 homolog D OS=Rattus norvegicus OX=10116 GN=Vps13d PE=1 SV=1	-0.508243	-0.0656292	-0.266765	-0.405122	0.0555225	-0.129094	0.584012	0.882683	0.100939	0.618325	0.883365	0.346221	403	2	26
A0A0G2JYD8;G3V7U6;Q8R4C0	A0A0G2JYD8;G3V7U6;Q8R4C0	Calpain-5	Capn5	Calpain-5 OS=Rattus norvegicus OX=10116 GN=Capn5 PE=1 SV=1;Calpain-5 OS=Rattus norvegicus OX=10116 GN=Capn5 PE=1 SV=2;Calpain-5 OS=Rattus norvegicus OX=10116 GN=Capn5 PE=1 SV=1	-0.117448	-0.00692417	-0.0478567	-0.0484117	0.0148783	0.0764233	0.188924	0.956747	0.548352	0.815371	0.932613	0.247571	404	3	27
A0A0G2JYF0;W0NXI0;W0NT44	A0A0G2JYF0;W0NXI0;W0NT44	Anion exchange protein	Slc4a10	Anion exchange protein OS=Rattus norvegicus OX=10116 GN=Slc4a10 PE=1 SV=1;Anion exchange protein OS=Rattus norvegicus OX=10116 GN=Slc4a10 PE=2 SV=1;Anion exchange protein OS=Rattus norvegicus OX=10116 GN=Slc4a10 PE=1 SV=1	0.0202994	-0.393602	-0.148634	-0.136983	-0.368163	-0.21723	0.947338	0.120105	0.49128	0.844746	0.642128	0.149928	405	3	3
Q4W1H3;Q4W1H4;A0A0G2JYG5;Q63358	Q4W1H3;Q4W1H4;A0A0G2JYG5;Q63358	Unconventional myosin-IXb	myo9b;Myo9b	Myosin 9b OS=Rattus norvegicus OX=10116 GN=Myo9b PE=1 SV=1;Myosin 9b OS=Rattus norvegicus OX=10116 GN=Myo9b PE=1 SV=1;Unconventional myosin-IXb OS=Rattus norvegicus OX=10116 GN=Myo9b PE=1 SV=1;Unconventional myosin-IXb OS=Rattus norvegicus OX=10116 GN=Myo9	0.407131	-0.0493392	0.116105			0.0854546	0.777711	0.914859	0.672458			0.846744	406	4	9
A0A0G2JYH1;O08561	A0A0G2JYH1;O08561	Phosphatidylinositol 4-kinase beta	Pi4kb	Phosphatidylinositol 4-kinase beta OS=Rattus norvegicus OX=10116 GN=Pi4kb PE=1 SV=1;Phosphatidylinositol 4-kinase beta OS=Rattus norvegicus OX=10116 GN=Pi4kb PE=1 SV=1	-0.353888	0.237212	0.0667121	-0.400656	0.204003	0.0474483	0.719001	0.291326	0.863375	0.247449	0.662274	0.794592	408	2	14
A0A0G2JYH7;B0BN10	A0A0G2JYH7			SH2 domain containing 3C (Predicted) OS=Rattus norvegicus OX=10116 GN=Sh2d3c PE=1 SV=1	-0.307991	-0.0247971	-0.092785	-0.00156	0.168295	0.622591	0.78911	0.969521	0.774575	0.855544	0.688663	0.0241947	409	2	12
A0A0G2JYR4;A0A0G2JYI0;F1LZG6;F1M3T7	A0A0G2JYR4;A0A0G2JYI0;F1LZG6		Lrba	LPS-responsive beige-like anchor protein OS=Rattus norvegicus OX=10116 GN=Lrba PE=1 SV=1;LPS-responsive beige-like anchor protein OS=Rattus norvegicus OX=10116 GN=Lrba PE=1 SV=1;LPS-responsive beige-like anchor protein (Fragment) OS=Rattus norvegicus OX=10	-0.0143877	-0.125694	-0.0770008	-0.0133197	-0.0223415	-0.0132326	0.925805	0.0151214	0.0968928	0.95271	0.840935	0.894374	410	4	17
P0CE43;A0A0G2JYJ1;D3ZEA3	P0CE43;A0A0G2JYJ1;D3ZEA3	Growth factor receptor-bound protein 10	Grb10	Growth factor receptor-bound protein 10 OS=Rattus norvegicus OX=10116 GN=Grb10 PE=3 SV=1;Growth factor receptor-bound protein 10 OS=Rattus norvegicus OX=10116 GN=Grb10 PE=4 SV=1;Growth factor receptor-bound protein 10 OS=Rattus norvegicus OX=10116 GN=Grb10	0.00318375	-0.0161588	0.3012	-0.0178696	-0.0287804	-0.186858	0.957286	0.970497	0.153285	0.976183	0.961282	0.356504	411	3	9
A0A0G2JYK4;R9PXS3;Q4KM51	A0A0G2JYK4;R9PXS3;Q4KM51	Transcription elongation factor, mitochondrial	Tefm	Transcription elongation factor, mitochondrial OS=Rattus norvegicus OX=10116 GN=Tefm PE=1 SV=1;Transcription elongation factor, mitochondrial OS=Rattus norvegicus OX=10116 GN=Tefm PE=1 SV=1;Transcription elongation factor, mitochondrial OS=Rattus norvegicu	-0.0804413	-0.0059875	-0.118934	0.194053	-0.148839	-0.223734	0.839555	0.981639	0.495777	0.787295	0.816004	0.173355	412	3	3
A0A0G2JYM4;F1LRK7;P97528	A0A0G2JYM4;F1LRK7;P97528	Contactin-6	Cntn6	Contactin-6 OS=Rattus norvegicus OX=10116 GN=Cntn6 PE=4 SV=1;Contactin-6 OS=Rattus norvegicus OX=10116 GN=Cntn6 PE=4 SV=3;Contactin-6 OS=Rattus norvegicus OX=10116 GN=Cntn6 PE=1 SV=1		0.153597		0.0279575	0.150045			0.514968		0.949109	0.807907		413	3	5
A0A0G2JYN0;Q5U2M6	A0A0G2JYN0;Q5U2M6	DDB1- and CUL4-associated factor 8	Dcaf8	DDB1- and CUL4-associated factor 8 OS=Rattus norvegicus OX=10116 GN=Dcaf8 PE=1 SV=1;DDB1- and CUL4-associated factor 8 OS=Rattus norvegicus OX=10116 GN=Dcaf8 PE=1 SV=1	0.229683	0.0367981	-0.150982	0.025225	0.143782	-0.0508825	0.588378	0.95202	0.373283	0.970237	0.716544	0.651874	415	2	12
A0A0G2JYN4;Q5XIS4	A0A0G2JYN4			ERGIC and golgi 2 OS=Rattus norvegicus OX=10116 GN=Ergic2 PE=1 SV=1	-0.148086	-0.209009	-0.0929301	-0.0637028	-0.0425694	-0.197516	0.698764	0.332258	0.604006	0.933396	0.92118	0.339871	416	2	9
A0A0G2JYQ3;A0A0G2K678;F1LQJ1;P0CB49	A0A0G2JYQ3;A0A0G2K678;F1LQJ1;P0CB49	YLP motif-containing protein 1	Ylpm1	YLP motif-containing protein 1 OS=Rattus norvegicus OX=10116 GN=Ylpm1 PE=1 SV=1;YLP motif-containing protein 1 OS=Rattus norvegicus OX=10116 GN=Ylpm1 PE=1 SV=1;YLP motif-containing protein 1 OS=Rattus norvegicus OX=10116 GN=Ylpm1 PE=1 SV=3;YLP motif-contai	0.00249741	-0.0362429	-0.0514463	0.0970767	0.0119153	-0.0457213	0.984717	0.631622	0.566967	0.516643	0.944908	0.556966	417	4	40
A0A0G2JYR1;B5DEY3	A0A0G2JYR1			Exocyst complex component OS=Rattus norvegicus OX=10116 GN=Exoc6b PE=1 SV=1	0.00931077	0.0498446	0.0302656	-0.0677283	-0.0586427	-0.0228736	0.96113	0.672408	0.787919	0.701743	0.74435	0.813434	418	2	30
F1LQN9;A0A0G2JYT4	F1LQN9;A0A0G2JYT4		Exoc1	Exocyst complex component 1 OS=Rattus norvegicus OX=10116 GN=Exoc1 PE=1 SV=3;Exocyst complex component 1 OS=Rattus norvegicus OX=10116 GN=Exoc1 PE=1 SV=1	-0.375088	-0.0110117	-0.118432	-0.26343	-0.258274	0.0175134	0.301222	0.94701	0.952534	0.501788	0.616943	0.781332	420	2	5
A0A0G2JYU2;Q5XIE3	A0A0G2JYU2;Q5XIE3	39S ribosomal protein L11, mitochondrial	Mrpl11	Mitochondrial ribosomal protein L11 OS=Rattus norvegicus OX=10116 GN=mrpl11 PE=1 SV=1;39S ribosomal protein L11, mitochondrial OS=Rattus norvegicus OX=10116 GN=Mrpl11 PE=2 SV=1	-0.0905555	-0.055434	-0.0404362	-0.0928536	-0.0608949	-0.192597	0.584012	0.694973	0.733696	0.621486	0.706519	0.0331847	422	2	12
A0A0G2JYU3;A0A096MK06	A0A0G2JYU3;A0A096MK06		Astn2	Astrotactin 2 OS=Rattus norvegicus OX=10116 GN=Astn2 PE=4 SV=1;Astrotactin 2 OS=Rattus norvegicus OX=10116 GN=Astn2 PE=4 SV=1		-0.0116892						0.997579					423	2	9
A0A0G2JYU5;P63149	A0A0G2JYU5;P63149	Ubiquitin-conjugating enzyme E2 B	Ube2b	Ubiquitin-conjugating enzyme E2 B OS=Rattus norvegicus OX=10116 GN=LOC103694902 PE=1 SV=1;Ubiquitin-conjugating enzyme E2 B OS=Rattus norvegicus OX=10116 GN=Ube2b PE=2 SV=1	-0.150252	0.230499	0.0203867	-0.213422	0.119697	0.0162908	0.682527	0.340177	0.889921	0.826183	0.760583	0.86679	424	2	2
A0A0G2JYW3;P08081	A0A0G2JYW3;P08081	Clathrin light chain A	Clta	Clathrin light chain OS=Rattus norvegicus OX=10116 GN=Clta PE=1 SV=1;Clathrin light chain A OS=Rattus norvegicus OX=10116 GN=Clta PE=1 SV=1	0.086345	-0.0754842	0.143381	-0.0210442	-0.0519783	-0.02319	0.601366	0.652768	0.0876305	0.942953	0.843529	0.863898	426	2	14
P28818;A0A0G2JZ23;F1LM43	P28818;A0A0G2JZ23;F1LM43	Ras-specific guanine nucleotide-releasing factor 1	Rasgrf1	Ras-specific guanine nucleotide-releasing factor 1 OS=Rattus norvegicus OX=10116 GN=Rasgrf1 PE=1 SV=1;Ras-specific guanine nucleotide-releasing factor 1 OS=Rattus norvegicus OX=10116 GN=Rasgrf1 PE=4 SV=1;Ras-specific guanine nucleotide-releasing factor 1 O	-0.00431358	-0.0963751	-0.0326929	-0.374957	-0.130378	0.091078	0.874601	0.855768	0.848317	0.703866	0.779128	0.444863	429	3	20
A0A0G2JZ27	A0A0G2JZ27			FH2 domain-containing protein OS=Rattus norvegicus OX=10116 PE=1 SV=1	-0.0202325	0.150153	-0.384553	0.0641792	0.0399375	-0.00986408	0.975044	0.512912	0.00545477	0.936097	0.92683	0.975899	431	1	19
A0A0G2JZ48;A0A0G2K8G1;A0A0G2JYB3	A0A0G2JZ48;A0A0G2K8G1;A0A0G2JYB3			RCG56136, isoform CRA_a OS=Rattus norvegicus OX=10116 GN=Tmf1 PE=1 SV=1;TATA element modulatory factor 1 OS=Rattus norvegicus OX=10116 GN=Tmf1 PE=1 SV=1;TATA element modulatory factor 1 OS=Rattus norvegicus OX=10116 GN=Tmf1 PE=1 SV=1	0.0569767	0.379225		0.00393583	0.445242		0.842772	0.408464		0.97327	0.423216		432	3	16
F1LY70;A0A0G2JZ53	F1LY70;A0A0G2JZ53		Birc6	Baculoviral IAP repeat-containing 6 OS=Rattus norvegicus OX=10116 GN=Birc6 PE=1 SV=3;Baculoviral IAP repeat-containing 6 OS=Rattus norvegicus OX=10116 GN=Birc6 PE=1 SV=1	-0.286884	-0.044835	-0.0604462	-0.150141	-0.0111569	-0.509071	0.403776	0.698201	0.744619	0.318103	0.973387	0.139545	433	2	42
A0A0G2JZ60	A0A0G2JZ60			Fibronectin type III and SPRY domain-containing 1-like OS=Rattus norvegicus OX=10116 GN=Fsd1l PE=4 SV=1	0.000991	-0.0238098	0.0062285	-0.0113677	-0.00710158	-0.0128887	0.993962	0.88875	0.968831	0.976183	0.977801	0.929803	435	1	27
A0A0G2JZ83;A0A0G2K2D4	A0A0G2JZ83;A0A0G2K2D4			ArfGAP with GTPase domain, ankyrin repeat and PH domain 3 OS=Rattus norvegicus OX=10116 GN=Agap3 PE=4 SV=1;ArfGAP with GTPase domain, ankyrin repeat and PH domain 3 OS=Rattus norvegicus OX=10116 GN=Agap3 PE=4 SV=1	-0.0242808	0.0698067	0.024015	-0.081345	0.0232325	0.00568583	0.844241	0.275443	0.611163	0.569988	0.870547	0.948691	440	2	12
A0A0G2JZ84	A0A0G2JZ84			Ectopic P-granules autophagy protein 5 homolog OS=Rattus norvegicus OX=10116 GN=Epg5 PE=1 SV=1	0.261634	-0.424525	-0.079769	0.146462	-0.119098	-0.0869018	0.5266	0.0554609	0.804345	0.854722	0.716544	0.669512	441	1	17
A0A0G2JZ88	A0A0G2JZ88			Similar to hypothetical protein A530094D01 OS=Rattus norvegicus OX=10116 GN=RGD1306556 PE=1 SV=1	0.0553504	-0.0157086		0.0934102	-0.121654		0.943251	0.834804		0.826183	0.523482		442	1	9
A0A0G2JZA1;F1M950;A0A1W2Q6F3;D3ZEC8	A0A0G2JZA1;F1M950;A0A1W2Q6F3		Robo2	Roundabout guidance receptor 2 OS=Rattus norvegicus OX=10116 GN=Robo2 PE=4 SV=1;Roundabout guidance receptor 2 OS=Rattus norvegicus OX=10116 GN=Robo2 PE=4 SV=3;Roundabout guidance receptor 2 OS=Rattus norvegicus OX=10116 GN=Robo2 PE=4 SV=1	0.0441792	-0.0622367	-0.0453533	0.0317517	-0.0126058	-0.180456	0.799745	0.359355	0.408212	0.779062	0.950318	0.00917831	443	4	48
A0A0G2JZA2;P97576	A0A0G2JZA2;P97576	GrpE protein homolog 1, mitochondrial	Grpel1	GrpE protein homolog OS=Rattus norvegicus OX=10116 GN=Grpel1 PE=1 SV=1;GrpE protein homolog 1, mitochondrial OS=Rattus norvegicus OX=10116 GN=Grpel1 PE=1 SV=2	-0.0340717	-0.0308367	0.0439283	-0.04115	-0.0665575	-0.157296	0.762184	0.718537	0.372507	0.793816	0.519535	0.00408254	444	2	16
A0A0G2JZA7;D3ZZ19	A0A0G2JZA7;D3ZZ19		Tmem2	Cell migration-inducing hyaluronidase 2 OS=Rattus norvegicus OX=10116 GN=Cemip2 PE=1 SV=1;Cell migration-inducing hyaluronidase 2 OS=Rattus norvegicus OX=10116 GN=Cemip2 PE=1 SV=1	0.0692338	-0.288892	-0.339071	0.193213	-0.0103029	-0.670227	0.92319	0.543457	0.155206	0.751395	0.99207	0.0471921	446	2	14
A0A0G2JZB7	A0A0G2JZB7			Neuron navigator 3 OS=Rattus norvegicus OX=10116 GN=Nav3 PE=4 SV=1	0.212184	0.0187499	-0.0990738	0.218228	-0.0364459	-0.0719509	0.625044	0.920001	0.420277	0.614032	0.879078	0.698174	448	1	43
A0A0G2JZB8;E9PSV8;Q9JJK1	A0A0G2JZB8;E9PSV8;Q9JJK1	Neuronal membrane glycoprotein M6-b	Gpm6b	Neuronal membrane glycoprotein M6-b OS=Rattus norvegicus OX=10116 GN=Gpm6b PE=4 SV=1;Neuronal membrane glycoprotein M6-b OS=Rattus norvegicus OX=10116 GN=Gpm6b PE=4 SV=2;Neuronal membrane glycoprotein M6-b OS=Rattus norvegicus OX=10116 GN=Gpm6b PE=1 SV=1	-0.0187658	-0.0366958	-0.202889	-0.0914575	0.0114742	-0.0518325	0.947886	0.723169	0.0070582	0.709685	0.9623	0.451143	449	3	9
A0A0G2JZC6;F1LQS9;Q9ES67	A0A0G2JZC6;F1LQS9;Q9ES67	Rho guanine nucleotide exchange factor 11	Arhgef11	Rho guanine nucleotide exchange factor 11 OS=Rattus norvegicus OX=10116 GN=Arhgef11 PE=1 SV=1;Rho guanine nucleotide exchange factor 11 OS=Rattus norvegicus OX=10116 GN=Arhgef11 PE=1 SV=3;Rho guanine nucleotide exchange factor 11 OS=Rattus norvegicus OX=10	-0.0494024	-0.0547137	-0.256065	0.170026	-0.231097	0.289269	0.947338	0.726162	0.356417	0.808407	0.537884	0.176957	451	3	33
A0A0G2JZD1	A0A0G2JZD1			Serine/threonine-protein phosphatase 2A 56 kDa regulatory subunit OS=Rattus norvegicus OX=10116 GN=Ppp2r5c PE=1 SV=1		-0.241049			-0.194082			0.461786			0.702594		452	1	5
A0A0G2JZF0;B5DEG8	A0A0G2JZF0;B5DEG8		Sec24c	SEC24 homolog C, COPII coat complex component OS=Rattus norvegicus OX=10116 GN=Sec24c PE=1 SV=1;LOC685144 protein OS=Rattus norvegicus OX=10116 GN=Sec24c PE=1 SV=1	-0.0120975	0.118584	0.04447	-0.0943342	-0.000531667	0.0258325	0.947338	0.00929111	0.410435	0.463171	0.996599	0.7499	455	2	27
A0A0G2JZF5;A0A0G2K1S9	A0A0G2JZF5;A0A0G2K1S9			CCM2 scaffold protein OS=Rattus norvegicus OX=10116 GN=Ccm2 PE=1 SV=1;CCM2 scaffold protein OS=Rattus norvegicus OX=10116 GN=Ccm2 PE=1 SV=1		0.0233675	-0.160965		-0.182083	-0.0284092		0.858813	0.422988		0.335792	0.756796	456	2	11
A0A0G2JZF6	A0A0G2JZF6			NADH:ubiquinone oxidoreductase complex assembly factor 2 OS=Rattus norvegicus OX=10116 GN=Ndufaf2 PE=1 SV=1	0.0705589	0.064791	-0.0725645	-0.0411754	-0.0185168	-0.117665	0.805052	0.69849	0.715563	0.940574	0.96233	0.572238	457	1	8
A0A0G2JZG7;Q6P799	A0A0G2JZG7;Q6P799	Serine--tRNA ligase, cytoplasmic	Sars	Serine--tRNA ligase, cytoplasmic OS=Rattus norvegicus OX=10116 GN=Sars PE=1 SV=1;Serine--tRNA ligase, cytoplasmic OS=Rattus norvegicus OX=10116 GN=Sars PE=1 SV=3	-0.0100008	0.0213533	0.100742	-0.0362633	-0.0341542	0.0396942	0.927008	0.64979	0.00536145	0.742086	0.743901	0.437086	459	2	29
A0A0G2JZH0;D3ZJ77	A0A0G2JZH0;D3ZJ77		Cab39	Calcium-binding protein 39 OS=Rattus norvegicus OX=10116 GN=Cab39 PE=1 SV=1;Calcium binding protein 39 (Predicted), isoform CRA_a OS=Rattus norvegicus OX=10116 GN=Cab39 PE=1 SV=1	0.0933833	-0.0491167	-0.030965	0.0079975	-0.0688575	-0.0885108	0.229225	0.481992	0.685005	0.961468	0.53434	0.359934	460	2	19
A0A0G2JZH8	A0A0G2JZH8			Dihydrolipoamide acetyltransferase component of pyruvate dehydrogenase complex OS=Rattus norvegicus OX=10116 GN=Pdhx PE=1 SV=1	-0.32395	0.0743082	-0.0739407	-0.413	-0.013089	-0.493904	0.425983	0.777868	0.921169	0.465189	0.972747	0.71096	462	1	5
A0A0G2JZH9	A0A0G2JZH9			DExH-box helicase 57 OS=Rattus norvegicus OX=10116 GN=Dhx57 PE=4 SV=1	0.0154242	-0.128133	-0.0460266	0.0675175	-0.170797	0.156366	0.962094	0.503067	0.865053	0.913597	0.605468	0.359566	463	1	24
M0RBF0;A0A0G2JZI0;O88453;A0A0G2JW97	M0RBF0;A0A0G2JZI0;O88453;A0A0G2JW97	Scaffold attachment factor B1	Safb	Scaffold attachment factor B1 OS=Rattus norvegicus OX=10116 GN=Safb PE=1 SV=1;Scaffold attachment factor B OS=Rattus norvegicus OX=10116 GN=Safb PE=1 SV=1;Scaffold attachment factor B1 OS=Rattus norvegicus OX=10116 GN=Safb PE=1 SV=2;Scaffold attachment fac	-0.0220083	-0.00404667	0.030455	0.0191425	-0.0297625	-0.148552	0.891889	0.951307	0.5842	0.938746	0.758659	0.00220512	464	4	19
A0A0G2JZI2	A0A0G2JZI2			Glutamyl-prolyl-tRNA synthetase OS=Rattus norvegicus OX=10116 GN=Eprs PE=1 SV=1	0.0827885	-0.124399	-0.0543893	-0.0503562	0.123094	-0.05636	0.673449	0.460111	0.658332	0.866733	0.773743	0.763384	465	1	7
A0A0G2JZK7;F1M9A2;P48768	A0A0G2JZK7;F1M9A2;P48768	Sodium/calcium exchanger 2	Slc8a2	Sodium/calcium exchanger 2 OS=Rattus norvegicus OX=10116 GN=Slc8a2 PE=3 SV=1;Sodium/calcium exchanger 2 OS=Rattus norvegicus OX=10116 GN=Slc8a2 PE=3 SV=3;Sodium/calcium exchanger 2 OS=Rattus norvegicus OX=10116 GN=Slc8a2 PE=1 SV=1	0.0349442	-0.101993	0.000388333	-0.0387408	-0.071305	0.09631	0.805052	0.0386762	0.997412	0.644547	0.523482	0.337912	469	3	33
A0A0G2JZM8	A0A0G2JZM8			CLIP-associating protein 2 OS=Rattus norvegicus OX=10116 GN=Clasp2 PE=1 SV=1			-0.184315	-0.112503					0.10413	0.851804			471	1	4
A0A0G2JZN2;O08721	A0A0G2JZN2;O08721	Netrin receptor UNC5A	Unc5a	Netrin receptor UNC5A OS=Rattus norvegicus OX=10116 GN=Unc5a PE=4 SV=1;Netrin receptor UNC5A OS=Rattus norvegicus OX=10116 GN=Unc5a PE=1 SV=1			0.092405			0.562925			0.809916			0.00589483	472	2	10
D4A659;A0A0G2JZQ5	D4A659;A0A0G2JZQ5		Zfp532	Zinc finger protein 532 OS=Rattus norvegicus OX=10116 GN=Zfp532 PE=1 SV=1;Zinc finger protein 532 OS=Rattus norvegicus OX=10116 GN=Zfp532 PE=1 SV=1		0.00815042	-0.0810725		0.105326	-0.155608		0.915852	0.566111		0.868167	0.521759	476	2	5
A0A0G2JZR1;D4A0F3	A0A0G2JZR1;D4A0F3	Oxysterol-binding protein	Osbpl6	Oxysterol-binding protein OS=Rattus norvegicus OX=10116 GN=Osbpl6 PE=1 SV=1;Oxysterol-binding protein OS=Rattus norvegicus OX=10116 GN=Osbpl6 PE=1 SV=1	-0.191755	0.0452615	0.0954491	-0.087661		-0.15836	0.501803	0.79954	0.707109	0.854175		0.511368	477	2	26
A0A0G2JZS1;F1LT58	A0A0G2JZS1;F1LT58		Kpna6	Importin subunit alpha OS=Rattus norvegicus OX=10116 GN=Kpna6 PE=1 SV=1;Importin subunit alpha OS=Rattus norvegicus OX=10116 GN=Kpna6 PE=1 SV=3	-0.101121	-0.118272	0.0329794	-0.141719	-0.0655811	-0.047396	0.641786	0.32086	0.802034	0.411027	0.755332	0.726854	478	2	11
A0A0G2JZT1	A0A0G2JZT1			NACHT and WD repeat domain-containing 2 OS=Rattus norvegicus OX=10116 GN=Nwd2 PE=4 SV=1	0.173616	-0.0498641	0.0113659	0.0292648	0.109774	0.0863318	0.308498	0.680872	0.940654	0.93455	0.468025	0.451143	480	1	57
A0A0G2JZU8;A0A1B0GWT2;A0A1B0GWR2	A0A0G2JZU8;A0A1B0GWT2			Ubiquitin-specific peptidase 9, Y-linked OS=Rattus norvegicus OX=10116 GN=Usp9y PE=3 SV=1;Ubiquitin-specific peptidase 9, Y-linked (Fragment) OS=Rattus norvegicus OX=10116 GN=Usp9y PE=4 SV=1	0.2196						0.984717						482	3	6
A0A0G2JZV3;G3V8G1	A0A0G2JZV3;G3V8G1		Agtpbp1	ATP/GTP-binding protein 1 OS=Rattus norvegicus OX=10116 GN=Agtpbp1 PE=4 SV=1;ATP/GTP binding protein 1 (Predicted), isoform CRA_a OS=Rattus norvegicus OX=10116 GN=Agtpbp1 PE=4 SV=1	0.0849007	-0.203182	0.0730709	0.0626488	-0.262721	0.0875989	0.805052	0.121988	0.591065	0.872768	0.320252	0.418385	483	2	22
A0A0G2JZW4;D4A205	A0A0G2JZW4;D4A205		Apc2	APC regulator of WNT-signaling pathway 2 OS=Rattus norvegicus OX=10116 GN=Apc2 PE=4 SV=1;APC regulator of WNT-signaling pathway 2 OS=Rattus norvegicus OX=10116 GN=Apc2 PE=4 SV=1		-0.0728767	-0.418034	0.141314	0.122963	-0.266705		0.920707	0.0290925	0.829115	0.497842	0.109869	485	2	18
A0A0G2JZX5;A0A0G2KAA0	A0A0G2JZX5			IQ motif and Sec7 domain 2 OS=Rattus norvegicus OX=10116 GN=Iqsec2 PE=1 SV=1	0.100812	-0.115742	0.0542766	0.0190747	-0.029276	0.1296	0.484011	0.206769	0.608208	0.92712	0.8603	0.201383	486	2	31
A0A0G2JZX9;A0A0G2K2K1	A0A0G2JZX9;A0A0G2K2K1			Phosphodiesterase OS=Rattus norvegicus OX=10116 GN=Pde1a PE=3 SV=1;Phosphodiesterase OS=Rattus norvegicus OX=10116 GN=Pde1a PE=3 SV=1	-0.0649695	0.222158	0.217601	-0.0716087	0.148815	0.391105	0.821333	0.114694	0.290033	0.847819	0.63776	0.125367	487	2	15
A0A0G2JZY0	A0A0G2JZY0			LSM family member 14B OS=Rattus norvegicus OX=10116 GN=Lsm14b PE=1 SV=1	0.212377						0.632441						488	1	5
A0A0G2JZY3;A0A0G2KB70	A0A0G2JZY3;A0A0G2KB70			RALBP1-associated Eps domain-containing 1 OS=Rattus norvegicus OX=10116 GN=Reps1 PE=1 SV=1;RALBP1-associated Eps domain-containing 1 OS=Rattus norvegicus OX=10116 GN=Reps1 PE=1 SV=1	0.175515	-0.0301347	0.185639	-0.0164503	-0.104742	-0.0120608	0.827514	0.751167	0.301514	0.988019	0.590381	0.960769	489	2	10
A0A0G2JZZ3;D3ZD47	A0A0G2JZZ3			Cap-binding complex-dependent translation initiation factor OS=Rattus norvegicus OX=10116 GN=Ctif PE=1 SV=1	0.0319879	-0.0613146	-0.210059	0.262385	-0.136531	-0.0259687	0.958753	0.913411	0.479753	0.697905	0.939545	0.975899	490	2	9
A0A0G2JZZ4	A0A0G2JZZ4			Selenoprotein M OS=Rattus norvegicus OX=10116 GN=Selenom PE=1 SV=1	0.103933	0.0499475	0.143484	0.0164767	-0.102205	0.113819	0.697867	0.830821	0.381441	0.970237	0.760583	0.51477	491	1	6
D4A244;A0A0G2JZZ5	D4A244;A0A0G2JZZ5		Frs2	Fibroblast growth factor receptor substrate 2 OS=Rattus norvegicus OX=10116 GN=Frs2 PE=1 SV=1;Fibroblast growth factor receptor substrate 2 OS=Rattus norvegicus OX=10116 GN=Frs2 PE=1 SV=1	-0.0150025	0.00658833	0.077055	0.0209717	-0.0930083	-0.00537333	0.962094	0.969521	0.662736	0.952816	0.657032	0.980817	492	2	5
A0A0G2K012;M0RAE4	A0A0G2K012;M0RAE4		Ubxn6	UBX domain protein 6 OS=Rattus norvegicus OX=10116 GN=Ubxn6 PE=1 SV=1;Similar to UBX domain containing 1, isoform CRA_c OS=Rattus norvegicus OX=10116 GN=Ubxn6 PE=1 SV=1	-0.201808	-0.078025	-0.0306132	-0.185545	-0.0986252	0.20713	0.581466	0.799115	0.937854	0.485692	0.783001	0.447794	493	2	19
A0A0G2K016;Q5U2W0	A0A0G2K016;Q5U2W0		Sun1	Sad1 and UNC84 domain-containing 1 OS=Rattus norvegicus OX=10116 GN=Sun1 PE=1 SV=1;Sad1 and UNC84 domain-containing 1 OS=Rattus norvegicus OX=10116 GN=Sun1 PE=1 SV=1	-0.0460879	-0.0876763	-0.217446	0.0518498	0.270855	-0.327836	0.874601	0.568433	0.120035	0.92528	0.0974642	0.0926407	494	2	23
A0A0G2K018;A0A0G2K0S0;Q6RFY2	A0A0G2K018;A0A0G2K0S0;Q6RFY2	Phosphatase and actin regulator 3	Phactr3	Phosphatase and actin regulator OS=Rattus norvegicus OX=10116 GN=Phactr3 PE=1 SV=1;Phosphatase and actin regulator OS=Rattus norvegicus OX=10116 GN=Phactr3 PE=1 SV=1;Phosphatase and actin regulator 3 OS=Rattus norvegicus OX=10116 GN=Phactr3 PE=1 SV=1	-0.0831114			-0.930851	-0.373366		0.884283			0.714897	0.944908		495	3	7
F1LUA1;A0A0G2K051	F1LUA1;A0A0G2K051		Eea1	Early endosome antigen 1 OS=Rattus norvegicus OX=10116 GN=Eea1 PE=1 SV=1;Early endosome antigen 1 OS=Rattus norvegicus OX=10116 GN=Eea1 PE=1 SV=1	-0.01186	0.0101633	-0.0426575	-0.0635483	-0.0159083	-0.110738	0.93953	0.92524	0.6077	0.634165	0.877603	0.0373455	497	2	69
A0A0G2K059;M0RDI5	A0A0G2K059;M0RDI5		Mcu	Mitochondrial calcium uniporter OS=Rattus norvegicus OX=10116 GN=Mcu PE=1 SV=1;Mitochondrial calcium uniporter OS=Rattus norvegicus OX=10116 GN=Mcu PE=1 SV=1	-0.0514008	-0.03968	0.0844692	0.0215375	-0.0721925	-0.0378408	0.705432	0.574432	0.166516	0.874545	0.386401	0.528661	498	2	20
A0A0G2K075;A0A0G2JX79;A0A0G2JXS8;Q7TPJ0	A0A0G2K075;A0A0G2JX79;A0A0G2JXS8;Q7TPJ0	Translocon-associated protein subunit alpha	Ssr1	Translocon-associated protein subunit alpha OS=Rattus norvegicus OX=10116 GN=Ssr1 PE=1 SV=1;Translocon-associated protein subunit alpha OS=Rattus norvegicus OX=10116 GN=Ssr1 PE=1 SV=1;Translocon-associated protein subunit alpha OS=Rattus norvegicus OX=1011	0.00633483	-0.0997439	0.277515	0.0179841	-0.106898	-0.281233	0.962094	0.471069	0.032609	0.942953	0.611331	0.0415044	499	4	1
A0A0G2K079	A0A0G2K079			Breast carcinoma-amplified sequence 1 homolog OS=Rattus norvegicus OX=10116 GN=Bcas1 PE=1 SV=1	0.256312	-0.0756954		-0.240658	0.213442		0.757907	0.89583		0.83792	0.725729		500	1	2
Q5XIM5;A0A0G2K0B0;Q6QI67	Q5XIM5;A0A0G2K0B0	Protein CDV3 homolog	Cdv3	Protein CDV3 homolog OS=Rattus norvegicus OX=10116 GN=Cdv3 PE=1 SV=1;Protein CDV3 homolog OS=Rattus norvegicus OX=10116 GN=Cdv3 PE=1 SV=1	0.0201517	0.034435	-0.0264158	-0.0792796	0.0534554	-0.0173865	0.905622	0.804743	0.776224	0.890737	0.743561	0.896511	503	3	11
A0A0G2K0B4;A0A0G2K8P3;Q62940	A0A0G2K0B4;A0A0G2K8P3;Q62940	E3 ubiquitin-protein ligase NEDD4	Nedd4	E3 ubiquitin-protein ligase OS=Rattus norvegicus OX=10116 GN=Nedd4 PE=1 SV=1;E3 ubiquitin-protein ligase OS=Rattus norvegicus OX=10116 GN=Nedd4 PE=1 SV=1;E3 ubiquitin-protein ligase NEDD4 OS=Rattus norvegicus OX=10116 GN=Nedd4 PE=1 SV=1	-0.138182	0.0046275	-0.213346	-0.0378183	0.000406667	-0.0671583	0.38488	0.940718	0.0016709	0.78665	0.998682	0.391471	504	3	37
A0A0G2K0B6;F1LRK0	A0A0G2K0B6;F1LRK0		Snap91	Clathrin coat assembly protein AP180 OS=Rattus norvegicus OX=10116 GN=Snap91 PE=1 SV=1;Clathrin coat assembly protein AP180 OS=Rattus norvegicus OX=10116 GN=Snap91 PE=1 SV=3	0.18664	0.0992242	0.115406	-0.0123925	-0.145544	-0.195508	0.0764888	0.228728	0.0829439	0.949109	0.281556	0.0304354	505	2	3
A0A0G2K0E0;Q6AYT6	A0A0G2K0E0;Q6AYT6		Ddx56	DEAD (Asp-Glu-Ala-Asp) box polypeptide 56 OS=Rattus norvegicus OX=10116 GN=Ddx56 PE=1 SV=1;DEAD (Asp-Glu-Ala-Asp) box polypeptide 56 OS=Rattus norvegicus OX=10116 GN=Ddx56 PE=1 SV=1	-0.227618						0.219896						508	2	6
D3ZMI4;A0A0G2K0F3;D4A9L5;Q9WTP0;A0A0G2K0B2;D4ACZ4	D3ZMI4;A0A0G2K0F3;D4A9L5;Q9WTP0;A0A0G2K0B2;D4ACZ4	Band 4.1-like protein 1	Epb41l1	Erythrocyte membrane protein band 4.1-like 1 OS=Rattus norvegicus OX=10116 GN=Epb41l1 PE=1 SV=1;Erythrocyte membrane protein band 4.1-like 1 OS=Rattus norvegicus OX=10116 GN=Epb41l1 PE=1 SV=1;Erythrocyte membrane protein band 4.1-like 1 OS=Rattus norvegicu	0.04554	-0.0257858	0.00820167	-0.0398283	-0.0109317	0.0038725	0.764196	0.398958	0.917969	0.821453	0.942059	0.975693	510	6	62
A0A0G2K764;A0A0G2K0G3	A0A0G2K764;A0A0G2K0G3			Thioredoxin reductase 3 OS=Rattus norvegicus OX=10116 GN=Txnrd3 PE=1 SV=1;Thioredoxin reductase 3 OS=Rattus norvegicus OX=10116 GN=Txnrd3 PE=1 SV=1			0.12405						0.593312				511	2	7
A0A0G2K0J0;F1LR36	A0A0G2K0J0;F1LR36		Supt6h	Transcription elongation factor spt6 OS=Rattus norvegicus OX=10116 GN=Supt6h PE=1 SV=1;Transcription elongation factor spt6 OS=Rattus norvegicus OX=10116 GN=Supt6h PE=1 SV=2	-0.47212	-0.23516	-0.171961	-0.16605	0.152335	0.00728967	0.37011	0.720722	0.318043	0.823188	0.792813	0.614437	515	2	24
A0A0G2K0J2	A0A0G2K0J2			Voltage-dependent calcium channel subunit alpha-2/delta-2 OS=Rattus norvegicus OX=10116 GN=Cacna2d2 PE=1 SV=1	0.120528	-0.0841458	-0.331555	0.203224	-0.0937925	-0.054115	0.614762	0.633256	0.463628	0.465189	0.615769	0.7044	516	1	2
A0A0G2K0J3;A0A0G2K1R9;A0A0G2K2B9;A0A0G2JUJ5	A0A0G2K0J3;A0A0G2K1R9;A0A0G2K2B9			Ankyrin-3 OS=Rattus norvegicus OX=10116 GN=Ank3 PE=1 SV=1;Ankyrin-3 OS=Rattus norvegicus OX=10116 GN=Ank3 PE=1 SV=1;Ankyrin-3 OS=Rattus norvegicus OX=10116 GN=Ank3 PE=1 SV=1		-0.226413	-0.0401988		0.0709946			0.401475	0.927175		0.972747		517	4	2
A0A0G2K0J4	A0A0G2K0J4			Nipped-B protein OS=Rattus norvegicus OX=10116 GN=Nipbl PE=1 SV=1	0.240235	0.0628325	-0.223283	0.278612	0.21672	-0.0125521	0.822735	0.930267	0.605643	0.776107	0.872386	0.879197	518	1	17
A0A0G2K5D4;A0A0G2K0J9;P63079	A0A0G2K5D4;A0A0G2K0J9;P63079	Gamma-aminobutyric acid receptor subunit beta-3	Gabrb3	Gamma-aminobutyric acid receptor subunit beta-3 (Fragment) OS=Rattus norvegicus OX=10116 GN=Gabrb3 PE=1 SV=1;Gamma-aminobutyric acid receptor subunit beta-3 OS=Rattus norvegicus OX=10116 GN=Gabrb3 PE=1 SV=1;Gamma-aminobutyric acid receptor subunit beta-3 O	0.00383667	-0.04207	-0.0548292	0.0178967	-0.010075	-0.0547242	0.979467	0.715981	0.405096	0.963637	0.963555	0.439229	519	3	7
A0A0G2K0L0;F1LX70;A0A0G2KB21;B5DFH4;A0A0G2K950	A0A0G2K0L0;F1LX70;A0A0G2KB21		Papss1	3-phosphoadenosine 5-phosphosulfate synthase 1 OS=Rattus norvegicus OX=10116 GN=Papss1 PE=1 SV=1;3-phosphoadenosine 5-phosphosulfate synthase 1 OS=Rattus norvegicus OX=10116 GN=Papss1 PE=1 SV=3;3-phosphoadenosine 5-phosphosulfate synthase 1 OS=Rattus	-0.0773225	-0.0241458	-0.474064	-0.497016	0.131217	-0.410808	0.912564	0.95006	0.00991947	0.157282	0.879078	0.209836	521	5	15
A0A0G2K0M5;Q9JM80	A0A0G2K0M5;Q9JM80	Phosphoprotein associated with glycosphingolipid-enriched microdomains 1	Pag1	Phosphoprotein-associated with glycosphingolipid-enriched microdomains 1 OS=Rattus norvegicus OX=10116 GN=Pag1 PE=1 SV=1;Phosphoprotein associated with glycosphingolipid-enriched microdomains 1 OS=Rattus norvegicus OX=10116 GN=Pag1 PE=1 SV=1	0.0181581	0.107154	-0.139685	0.00362184	0.270675	-0.0188231	0.93953	0.775223	0.680592	0.967	0.679099	0.973713	522	2	9
A0A0G2K0M8	A0A0G2K0M8			Neural cell adhesion molecule 1 OS=Rattus norvegicus OX=10116 GN=Ncam1 PE=1 SV=1	0.0662933	0.093535	-0.0421083	0.0376233	0.0459208	0.0316308	0.528823	0.1635	0.415114	0.592368	0.773743	0.650471	523	1	17
Q5U306;A0A0G2K0P0	Q5U306;A0A0G2K0P0		Akap8l	A kinase (PRKA) anchor protein 8-like OS=Rattus norvegicus OX=10116 GN=Akap8l PE=1 SV=1;A-kinase-anchoring protein 8-like OS=Rattus norvegicus OX=10116 GN=Akap8l PE=1 SV=1		-0.174423			0.0538875			0.307902			0.756561		524	2	4
A0A0G2K0P1;D3ZWA5	A0A0G2K0P1;D3ZWA5		Kifap3	Kinesin-associated protein 3 OS=Rattus norvegicus OX=10116 GN=Kifap3 PE=1 SV=1;Kinesin-associated protein 3 OS=Rattus norvegicus OX=10116 GN=Kifap3 PE=1 SV=3	-0.312073	0.0132862	0.264692	-0.20829	0.0302531	0.0213967	0.156625	0.966745	0.232558	0.245956	0.943705	0.947575	525	2	20
A0A0G2K7R8;A0A0G2K0P8;Q8VII6	A0A0G2K7R8;A0A0G2K0P8;Q8VII6	Choline transporter-like protein 1	Slc44a1	CDW92 antigen, isoform CRA_a OS=Rattus norvegicus OX=10116 GN=Slc44a1 PE=1 SV=1;CDW92 antigen, isoform CRA_b OS=Rattus norvegicus OX=10116 GN=Slc44a1 PE=1 SV=1;Choline transporter-like protein 1 OS=Rattus norvegicus OX=10116 GN=Slc44a1 PE=1 SV=1	0.0593637	0.078048	-0.165613	0.0324575	0.0364842	-0.0912672	0.86503	0.625528	0.0367578	0.962256	0.890037	0.520057	527	3	11
A0A0G2K0Q2;F1M8F2	A0A0G2K0Q2;F1M8F2	Kinesin-like protein	Kif5a	Kinesin heavy chain isoform 5A OS=Rattus norvegicus OX=10116 GN=Kif5a PE=1 SV=1;Kinesin heavy chain isoform 5A OS=Rattus norvegicus OX=10116 GN=Kif5a PE=1 SV=2						0.498129						0.480046	529	2	1
A0A0G2K0Q7;D3ZFU9	A0A0G2K0Q7;D3ZFU9		Mylk	Myosin light chain kinase OS=Rattus norvegicus OX=10116 GN=Mylk PE=1 SV=1;Myosin light chain kinase OS=Rattus norvegicus OX=10116 GN=Mylk PE=1 SV=2	0.0905463	-0.0293095	0.069056	0.10492	-0.0426127	0.0139222	0.588378	0.767308	0.411616	0.527216	0.797673	0.916525	530	2	5
A0A0G2K0S1;Q66HR5	A0A0G2K0S1;Q66HR5	Calcium-binding and coiled-coil domain-containing protein 1	Calcoco1	Calcium-binding and coiled-coil domain-containing protein 1-like OS=Rattus norvegicus OX=10116 GN=Calcoco1 PE=1 SV=1;Calcium-binding and coiled-coil domain-containing protein 1 OS=Rattus norvegicus OX=10116 GN=Calcoco1 PE=2 SV=1	-0.00166483	0.237475	0.00512592	-0.00577775	0.0864608	0.116795	0.9793	0.183489	0.989394	0.983469	0.773743	0.578319	533	2	13
A0A0G2K0S7;D3ZPI4	A0A0G2K0S7;D3ZPI4		Rap1gap2	RAP1 GTPase-activating protein 2 OS=Rattus norvegicus OX=10116 GN=Rap1gap2 PE=1 SV=1;GTPase activating RANGAP domain-like 4 (Predicted), isoform CRA_a OS=Rattus norvegicus OX=10116 GN=Rap1gap2 PE=1 SV=1	0.0900917	0.00259953	-0.0283115	0.00355473	-0.0149702	0.0977012	0.757907	0.986274	0.834403	0.991318	0.95157	0.417672	534	2	18
A0A0G2K0T5;F1LNV5;Q6P6Q9	A0A0G2K0T5;F1LNV5;Q6P6Q9	Calcium uptake protein 1, mitochondrial	Micu1	Calcium uptake protein 1, mitochondrial OS=Rattus norvegicus OX=10116 GN=Micu1 PE=1 SV=1;Calcium uptake protein 1, mitochondrial OS=Rattus norvegicus OX=10116 GN=Micu1 PE=1 SV=2;Calcium uptake protein 1, mitochondrial OS=Rattus norvegicus OX=10116 GN=Micu1	-0.0708925	-0.0221225	-0.000296333	0.00687083	0.00405417	-0.0617417	0.547094	0.823677	0.997412	0.980327	0.980481	0.120974	535	3	14
A0A0G2K0V3	A0A0G2K0V3			3(2),5-bisphosphate nucleotidase 1 OS=Rattus norvegicus OX=10116 GN=Bpnt1 PE=1 SV=1		-0.28139	-0.0117682		-0.27684	-0.064319		0.390941	0.973633		0.506371	0.564221	536	1	2
A0A0G2K0V4;A0A1B0GWY5;Q5FVC2;A0A1B0GWX6;A0A1B0GWW1;A0A1B0GWX8	A0A0G2K0V4;A0A1B0GWY5;Q5FVC2	Rho guanine nucleotide exchange factor 2	Arhgef2	Rho guanine nucleotide exchange factor 2 OS=Rattus norvegicus OX=10116 GN=Arhgef2 PE=1 SV=1;Rho guanine nucleotide exchange factor 2 OS=Rattus norvegicus OX=10116 GN=Arhgef2 PE=1 SV=1;Rho guanine nucleotide exchange factor 2 OS=Rattus norvegicus OX=10116 G	-0.149819	-0.207725	-0.223467	-0.0885177	-0.0942222	0.0230046	0.499254	0.0996375	0.0195211	0.680654	0.555588	0.788689	537	6	31
A0A0G2K0W1;Q8CJH2	A0A0G2K0W1;Q8CJH2	Disabled homolog 1	Dab1	Disabled homolog 1 OS=Rattus norvegicus OX=10116 GN=Dab1 PE=1 SV=1;Disabled homolog 1 OS=Rattus norvegicus OX=10116 GN=Dab1 PE=1 SV=1	0.0911325	-0.168447	0.0494958	-0.0043925	-0.14791	-0.174771	0.707317	0.291946	0.64727	0.988019	0.585833	0.213687	538	2	4
A0A0G2K0W9;P48004	A0A0G2K0W9;P48004	Proteasome subunit alpha type-7	Psma7	Proteasome subunit alpha type OS=Rattus norvegicus OX=10116 GN=Psma7 PE=1 SV=1;Proteasome subunit alpha type-7 OS=Rattus norvegicus OX=10116 GN=Psma7 PE=1 SV=1	-0.0181275	0.0677825	0.0274142	-0.0503942	0.00290083	0.0005525	0.875098	0.160142	0.643995	0.674149	0.984042	0.996486	539	2	10
G3V7E6;A0A0G2K0X1	G3V7E6;A0A0G2K0X1		Pcm1	Pericentriolar material 1 OS=Rattus norvegicus OX=10116 GN=Pcm1 PE=1 SV=1;Pericentriolar material 1 OS=Rattus norvegicus OX=10116 GN=Pcm1 PE=1 SV=1	0.109506			-0.0885332			0.91021			0.962555			540	2	12
A0A0G2K0X9;G3V699;Q9Z2Q1	A0A0G2K0X9;G3V699;Q9Z2Q1	Protein transport protein Sec31A	Sec31a	Protein transport protein Sec31A OS=Rattus norvegicus OX=10116 GN=Sec31a PE=1 SV=1;Protein transport protein Sec31A OS=Rattus norvegicus OX=10116 GN=Sec31a PE=1 SV=1;Protein transport protein Sec31A OS=Rattus norvegicus OX=10116 GN=Sec31a PE=1 SV=2	-0.0285617	-0.0633392	0.0475783	-0.105354	-0.0471908	0.0444133	0.81938	0.23791	0.527659	0.187637	0.826999	0.451143	542	3	43
A0A0G2K110;Q3KRD8	A0A0G2K110;Q3KRD8	Eukaryotic translation initiation factor 6	Eif6	Eukaryotic translation initiation factor 6 OS=Rattus norvegicus OX=10116 GN=Eif6 PE=1 SV=1;Eukaryotic translation initiation factor 6 OS=Rattus norvegicus OX=10116 GN=Eif6 PE=1 SV=1	0.104706	-0.0230214	-0.0243584	0.00714071	0.158992	-0.116112	0.766497	0.907265	0.845236	0.988019	0.526363	0.435615	545	2	9
A0A0G2K121;Q5FVQ4	A0A0G2K121;Q5FVQ4	Malectin	Mlec	Unc-119 lipid-binding chaperone B OS=Rattus norvegicus OX=10116 GN=Mlec PE=1 SV=1;Malectin OS=Rattus norvegicus OX=10116 GN=Mlec PE=2 SV=1	-0.0130467	-0.00762417	0.0763642	0.00769083	0.053775	-0.0438517	0.916301	0.935435	0.0134568	0.976183	0.652667	0.341595	546	2	15
A0A0G2K132	A0A0G2K132			Formin-like 2 OS=Rattus norvegicus OX=10116 GN=Fmnl2 PE=1 SV=1	-0.257602	-0.00774611	0.00347791	-0.0853297	0.0626947	0.0434745	0.445618	0.969937	0.986162	0.857036	0.733068	0.791992	547	1	20
A0A0G2K139;Q9R0L4;D4AAI5;G3V7E8	A0A0G2K139;Q9R0L4;D4AAI5;G3V7E8	Cullin-associated NEDD8-dissociated protein 2	Cand2	Cullin-associated NEDD8-dissociated protein 2 OS=Rattus norvegicus OX=10116 GN=Cand2 PE=4 SV=1;Cullin-associated NEDD8-dissociated protein 2 OS=Rattus norvegicus OX=10116 GN=Cand2 PE=1 SV=1;Cullin-associated NEDD8-dissociated protein 2 OS=Rattus norvegicus	-0.262623	-0.134198	-0.570673	-0.0551946	0.18478		0.591287	0.359355	0.0050787	0.961468	0.642555		548	4	7
A0A0G2K151;P02650	A0A0G2K151;P02650	Apolipoprotein E	Apoe	Apolipoprotein E OS=Rattus norvegicus OX=10116 GN=Apoe PE=1 SV=1;Apolipoprotein E OS=Rattus norvegicus OX=10116 GN=Apoe PE=1 SV=2	-0.113264	0.107389	-0.110952	0.00154417	0.0858917	-0.081285	0.499254	0.188855	0.323843	0.992889	0.35758	0.607724	550	2	19
D3ZIP3;A0A0G2K161;D3ZKF7;D4A9A6;D4A6Q4;A0A0G2KAK2	D3ZIP3;A0A0G2K161;D3ZKF7;D4A9A6;D4A6Q4;A0A0G2KAK2		Epb4.1	Erythrocyte membrane protein band 4.1 OS=Rattus norvegicus OX=10116 GN=Epb41 PE=1 SV=1;Erythrocyte membrane protein band 4.1 OS=Rattus norvegicus OX=10116 GN=Epb41 PE=1 SV=1;Erythrocyte membrane protein band 4.1 OS=Rattus norvegicus OX=10116 GN=Epb41 PE=1	0.154301	-0.326129		0.222871	-0.00818609		0.652642	0.390941		0.514681	0.994449		551	6	19
A0A0G2K189;G3V8F4	A0A0G2K189;G3V8F4		Scrn3	Secernin 3 OS=Rattus norvegicus OX=10116 GN=Scrn3 PE=1 SV=1;Secernin 3 OS=Rattus norvegicus OX=10116 GN=Scrn3 PE=1 SV=2	-0.0343182	0.312121	0.0931959	-0.191805	-0.321945	0.357418	0.94442	0.575902	0.583317	0.60218	0.281213	0.0282681	553	2	8
A0A0G2K199;Q9R1J8	A0A0G2K199;Q9R1J8	Prolyl 3-hydroxylase 1	Lepre1	Leprecan 1, isoform CRA_c OS=Rattus norvegicus OX=10116 GN=P3h1 PE=1 SV=1;Prolyl 3-hydroxylase 1 OS=Rattus norvegicus OX=10116 GN=P3h1 PE=1 SV=1		-0.289876						0.301488					554	2	6
A0A0G2K1A9	A0A0G2K1A9			Nucleolar protein 11 OS=Rattus norvegicus OX=10116 GN=Nol11 PE=1 SV=1	-0.154763	-0.300996	-0.0187508	0.116224	-0.184332	-0.105142	0.674777	0.0681037	0.944397	0.740366	0.478994	0.654664	556	1	5
A0A0G2K1B6;F2Z3R4	A0A0G2K1B6;F2Z3R4	Nuclear factor 1	Nfix	Nuclear factor 1 OS=Rattus norvegicus OX=10116 GN=Nf1x PE=1 SV=1;Nuclear factor 1 OS=Rattus norvegicus OX=10116 GN=Nf1x PE=1 SV=1	-0.356753	-0.00469658	-0.141542	-0.155643	-0.241867	-0.188298	0.317455	0.951307	0.494647	0.619818	0.332192	0.317401	558	2	10
A0A0G2K1C0;Q4V7C7	A0A0G2K1C0;Q4V7C7	Actin-related protein 3	Actr3	Actin-related protein 3 OS=Rattus norvegicus OX=10116 GN=Actr3 PE=1 SV=1;Actin-related protein 3 OS=Rattus norvegicus OX=10116 GN=Actr3 PE=1 SV=1	0.0144775	-0.00498167	-0.02265	-0.0618783	0.0540208	-0.0102108	0.914293	0.953925	0.74621	0.738683	0.452814	0.919778	559	2	24
A0A0G2K1D2	A0A0G2K1D2			RAP1, GTP-GDP dissociation stimulator 1 (Predicted), isoform CRA_a OS=Rattus norvegicus OX=10116 GN=Rap1gds1 PE=1 SV=1	0.0219711	0.265055	-0.322135	-0.140593		-0.265052	0.970988	0.559683	0.0216391	0.672718		0.0960884	561	1	2
A0A0G2K1E5;F1LSH0	A0A0G2K1E5;F1LSH0		Sympk	Symplekin OS=Rattus norvegicus OX=10116 GN=Sympk PE=1 SV=1;Symplekin OS=Rattus norvegicus OX=10116 GN=Sympk PE=1 SV=2	-0.217204	-0.157153	-0.19188	0.00865692	0.0911161	-0.15462	0.102582	0.437315	0.146188	0.973783	0.749263	0.210639	563	2	20
Q3SWT5;A0A0G2K1G1;D4A7D4	Q3SWT5;A0A0G2K1G1	Solute carrier family 41 member 3	Slc41a3	Solute carrier family 41 member 3 OS=Rattus norvegicus OX=10116 GN=Slc41a3 PE=2 SV=1;Solute carrier family 41 member 3 OS=Rattus norvegicus OX=10116 GN=Slc41a3 PE=4 SV=1	-0.0195875						0.973865						565	3	3
A0A0G2K1G4	A0A0G2K1G4			Ring finger and SPRY domain-containing 1 OS=Rattus norvegicus OX=10116 GN=Rspry1 PE=4 SV=1	-0.336394	-0.0801108	0.048365	-0.0404483	-0.142228	0.115015	0.309539	0.563293	0.885932	0.942953	0.519641	0.601283	566	1	11
A0A0G2K1G8;D3ZSU3	A0A0G2K1G8;D3ZSU3		Slc7a14	Solute carrier family 7, member 14 OS=Rattus norvegicus OX=10116 GN=Slc7a14 PE=1 SV=1;Similar to solute carrier family 7, member 14 OS=Rattus norvegicus OX=10116 GN=Slc7a14 PE=1 SV=2	-0.0405164	0.00038625	0.393236	0.138376	-0.0953311	0.0795996	0.954395	0.997318	0.00089674	0.822178	0.700879	0.62173	567	2	8
A0A0G2K1I6;P56603;A0A0G2JY82	A0A0G2K1I6;P56603;A0A0G2JY82	Secretory carrier-associated membrane protein 1	Scamp1	Secretory carrier-associated membrane protein OS=Rattus norvegicus OX=10116 GN=Scamp1 PE=1 SV=1;Secretory carrier-associated membrane protein 1 OS=Rattus norvegicus OX=10116 GN=Scamp1 PE=1 SV=1;Secretory carrier-associated membrane protein OS=Rattus norveg	-0.098755	0.0475992	-0.103555	-0.0509683	0.0764775	-0.0195275	0.402368	0.469701	0.110942	0.701743	0.507548	0.785931	569	3	12
A0A0G2K1L0	A0A0G2K1L0			Tenascin C OS=Rattus norvegicus OX=10116 GN=Tnc PE=1 SV=1	-0.154938	0.508303	0.757867	0.0225581	0.2459	0.127217	0.859276	0.117992	0.0368047	0.962256	0.797673	0.798185	571	1	26
A0A0G2K1L4;A0A0G2K4S1	A0A0G2K1L4;A0A0G2K4S1			Uncharacterized protein OS=Rattus norvegicus OX=10116 GN=Reps2 PE=1 SV=1;Uncharacterized protein OS=Rattus norvegicus OX=10116 GN=Reps2 PE=1 SV=1					-0.265461						0.601814		572	2	1
A0A0G2K1L8	A0A0G2K1L8			Brain acid soluble protein 1 OS=Rattus norvegicus OX=10116 GN=Basp1 PE=1 SV=1	0.126477	-0.291402	0.438935	0.113949	-0.543309	-0.114064	0.70244	0.40114	0.14113	0.831135	0.191171	0.638823	573	1	2
A0A0G2K1M2;F1LNM0;Q62696	A0A0G2K1M2;F1LNM0;Q62696	Disks large homolog 1	Dlg1	Disks large homolog 1 OS=Rattus norvegicus OX=10116 GN=Dlg1 PE=1 SV=1;Disks large homolog 1 OS=Rattus norvegicus OX=10116 GN=Dlg1 PE=1 SV=1;Disks large homolog 1 OS=Rattus norvegicus OX=10116 GN=Dlg1 PE=1 SV=1	-0.02849	0.114578	0.10909	-0.0126342	0.105667	0.0384117	0.84454	0.0410782	0.0257167	0.950733	0.30883	0.467128	574	3	30
A0A0G2K1M7;F1M5Z5	A0A0G2K1M7;F1M5Z5	Anoctamin	Ano6	Anoctamin OS=Rattus norvegicus OX=10116 GN=Ano6 PE=1 SV=1;Anoctamin OS=Rattus norvegicus OX=10116 GN=Ano6 PE=1 SV=2						0.168585						0.244324	576	2	4
A0A0G2K1N9	A0A0G2K1N9			Selenoprotein O OS=Rattus norvegicus OX=10116 GN=Selenoo PE=1 SV=1	-0.0606138	-0.0902475	0.0390658	0.0353062	-0.049275	0.0585042	0.765756	0.607676	0.72886	0.988019	0.8603	0.607724	580	1	9
A0A0G2K1P1;D3ZTB0	A0A0G2K1P1;D3ZTB0		Mtmr7	Myotubularin-related protein 7 OS=Rattus norvegicus OX=10116 GN=Mtmr7 PE=1 SV=1;Myotubularin related protein 7 (Predicted), isoform CRA_a OS=Rattus norvegicus OX=10116 GN=Mtmr7 PE=4 SV=1	-0.184387	-0.155121	-0.11039	-0.00834998	-0.0452555	-0.19942	0.757403	0.404365	0.337223	0.988019	0.807907	0.103829	581	2	22
A0A0G2K1Q8	A0A0G2K1Q8			ATP-binding cassette subfamily A member 3 OS=Rattus norvegicus OX=10116 GN=Abca3 PE=1 SV=1	-0.0593078	-0.0282892	-0.0896263	0.0889735	-0.016852	-0.26802	0.593443	0.8838	0.314516	0.411027	0.952459	0.0101691	582	1	21
Q9JMB3;A0A0G2K1Q9;A3E0T0	Q9JMB3;A0A0G2K1Q9;A3E0T0		Epb41l3	Erythrocyte membrane protein band 4.1-like 3 OS=Rattus norvegicus OX=10116 GN=Epb41l3 PE=1 SV=1;Erythrocyte membrane protein band 4.1-like 3 OS=Rattus norvegicus OX=10116 GN=Epb41l3 PE=1 SV=1;Erythrocyte membrane protein band 4.1-like 3 OS=Rattus norvegicu	-0.080847	0.0767801	-0.216425	-0.00926502	0.148031	-0.0965374	0.708962	0.574432	0.166901	0.983469	0.532662	0.411351	583	3	3
A0A0G2K1R2;D3ZUL4	A0A0G2K1R2			BAF chromatin-remodeling complex subunit BCL7A OS=Rattus norvegicus OX=10116 GN=Bcl7a PE=1 SV=1	-0.679911	0.324119		-1.12181	0.291055		0.525751	0.38157		0.48663	0.662274		584	2	2
A0A0G2K1R5	A0A0G2K1R5			CaM kinase-like vesicle-associated protein OS=Rattus norvegicus OX=10116 GN=Camkv PE=1 SV=1	0.113322		-0.117397	-0.240277	0.0903497		0.709549		0.744001	0.502096	0.875703		585	1	2
A0A0G2K1S6;F1LQQ1	A0A0G2K1S6;F1LQQ1	Malic enzyme	Me1	Malic enzyme OS=Rattus norvegicus OX=10116 GN=Me1 PE=1 SV=1;Malic enzyme OS=Rattus norvegicus OX=10116 GN=Me1 PE=1 SV=3	-0.0239375	0.0195183	0.09418	-0.114583	0.0082475	-0.0119058	0.927008	0.945248	0.46003	0.748517	0.986973	0.954755	587	2	1
A0A0G2K1U5;Q3MHU5	A0A0G2K1U5;Q3MHU5	Protein FAM134A	Fam134a	Reticulophagy regulator 2 OS=Rattus norvegicus OX=10116 GN=Retreg2 PE=1 SV=1;Reticulophagy regulator 2 OS=Rattus norvegicus OX=10116 GN=Retreg2 PE=1 SV=2	-0.0553329	-0.0354516	0.198432	-0.128197	-0.0651391	-0.047946	0.883165	0.870269	0.0793192	0.620026	0.710383	0.593971	588	2	8
A0A0G2K1U9;M0R686	A0A0G2K1U9;M0R686		Irgq	Immunity-related GTPase Q OS=Rattus norvegicus OX=10116 GN=Irgq PE=1 SV=1;Immunity-related GTPase Q OS=Rattus norvegicus OX=10116 GN=Irgq PE=1 SV=2	0.0100692	-0.0902567	0.0935083	0.0231958	-0.0572492	0.11044	0.939414	0.302303	0.100059	0.909015	0.590195	0.016015	589	2	20
A0A0G2K1W1	A0A0G2K1W1			RAB11 family-interacting protein 5 OS=Rattus norvegicus OX=10116 GN=Rab11fip5 PE=1 SV=1	-0.325327	0.0367364	0.079129	0.0367909	0.124192	-0.183883	0.198995	0.706172	0.624748	0.897985	0.222274	0.282277	591	1	16
A0A0G2K1Z2;D3ZDI5	A0A0G2K1Z2;D3ZDI5		Arhgap12	Rho GTPase-activating protein 12 OS=Rattus norvegicus OX=10116 GN=Arhgap12 PE=1 SV=1;Rho GTPase-activating protein 12 OS=Rattus norvegicus OX=10116 GN=Arhgap12 PE=1 SV=3	-0.0672891	0.138295		0.114342	0.263593	0.183368	0.843761	0.792049		0.967	0.631787	0.771738	594	2	12
A0A0G2K1Z9;D3ZP98	A0A0G2K1Z9;D3ZP98		Hm13	Histocompatibility 13 (Predicted), isoform CRA_d OS=Rattus norvegicus OX=10116 GN=Hm13 PE=1 SV=1;Histocompatibility 13 (Predicted), isoform CRA_a OS=Rattus norvegicus OX=10116 GN=Hm13 PE=1 SV=1	-0.00869153	0.0074135	-0.122354	0.0341058	0.213185	-0.114037	0.970988	0.973048	0.201046	0.90502	0.488686	0.210225	595	2	9
A0A0G2K214	A0A0G2K214			Zinc finger CCCH-type-containing 7B OS=Rattus norvegicus OX=10116 GN=Zc3h7b PE=1 SV=1	-0.16373	-0.193904	0.06486	0.116628	0.0676142	0.0111633	0.775535	0.595062	0.830061	0.795016	0.845232	0.976829	596	1	16
A0A0G2K219;D3ZCY3	A0A0G2K219;D3ZCY3		Fchsd2	FCH and double SH3 domains 2 OS=Rattus norvegicus OX=10116 GN=Fchsd2 PE=1 SV=1;FCH and double SH3 domains 2 OS=Rattus norvegicus OX=10116 GN=Fchsd2 PE=1 SV=2	0.177405	-0.112197	0.0370508	0.122078	0.0324435	-0.028019	0.697867	0.442361	0.669957	0.731723	0.939963	0.918067	597	2	14
A0A0G2K226	A0A0G2K226			NudC domain-containing 3 (Fragment) OS=Rattus norvegicus OX=10116 GN=Nudcd3 PE=1 SV=1	-0.00154878	0.132441	0.0189574	0.00339954	0.00630075	-0.0358767	0.990426	0.114694	0.889633	0.988019	0.973387	0.821981	598	1	7
A0A0G2K227;P31643;F1LQW0;F1LNR9;A0A0G2JSN3;P48056	A0A0G2K227;P31643	Sodium- and chloride-dependent taurine transporter	Slc6a6	Transporter OS=Rattus norvegicus OX=10116 GN=Slc6a6 PE=1 SV=1;Sodium- and chloride-dependent taurine transporter OS=Rattus norvegicus OX=10116 GN=Slc6a6 PE=2 SV=1	-0.0499642	-0.0924281	0.628086	0.0571605	-0.729378	0.363046	0.941633	0.832666	0.179465	0.942953	0.506838	0.442178	599	6	7
A0A0G2K249;Q5RKH1	A0A0G2K249;Q5RKH1	Serine/threonine-protein kinase PRP4 homolog	Prpf4b	Serine/threonine-protein kinase PRP4 homolog OS=Rattus norvegicus OX=10116 GN=Prpf4b PE=1 SV=1;Serine/threonine-protein kinase PRP4 homolog OS=Rattus norvegicus OX=10116 GN=Prpf4b PE=1 SV=1	-0.0223408	-0.147967	0.0250621	0.164497	-0.0764177	0.0906791	0.898922	0.190816	0.901514	0.398718	0.773225	0.637683	600	2	14
A0A0G2K261;A0A0G2K150;D4A8P9	A0A0G2K261;A0A0G2K150			Isoleucyl-tRNA synthetase 2, mitochondrial OS=Rattus norvegicus OX=10116 GN=Iars2 PE=1 SV=1;Isoleucyl-tRNA synthetase 2, mitochondrial OS=Rattus norvegicus OX=10116 GN=Iars2 PE=1 SV=1	0.012125	-0.0477533	-0.0244167	-0.00543667	-0.0209283	-0.0691642	0.87851	0.265626	0.38438	0.973783	0.776526	0.0273595	601	3	43
F7EZZ0;A0A0G2K264	F7EZZ0;A0A0G2K264		Dap3	Death-associated protein 3 OS=Rattus norvegicus OX=10116 GN=Dap3 PE=1 SV=1;Death-associated protein 3 OS=Rattus norvegicus OX=10116 GN=Dap3 PE=1 SV=1	-0.0539083	0.0738367	-0.0648992	-0.0279992	0.0194475	-0.131755	0.641786	0.363677	0.291563	0.838103	0.890037	0.0158855	602	2	14
A0A0G2K283;Q6TXG4	A0A0G2K283;Q6TXG4		Dhx8	DEAH (Asp-Glu-Ala-His) box polypeptide 8 OS=Rattus norvegicus OX=10116 GN=Dhx8 PE=1 SV=1;DEAH-box helicase 8 OS=Rattus norvegicus OX=10116 GN=Dhx8 PE=1 SV=1		1.04123			0.57699			0.127248			0.611331		603	2	3
A0A0G2K293;D4A2V0;Q9Z0J8	A0A0G2K293;D4A2V0;Q9Z0J8	Neuronal growth regulator 1	Negr1	Neuronal growth regulator 1 OS=Rattus norvegicus OX=10116 GN=Negr1 PE=4 SV=1;Neuronal growth regulator 1 OS=Rattus norvegicus OX=10116 GN=Negr1 PE=4 SV=3;Neuronal growth regulator 1 OS=Rattus norvegicus OX=10116 GN=Negr1 PE=1 SV=1	0.0260767	0.00652417	-0.00545583	-0.0492383	0.0654667	0.0156633	0.828786	0.95006	0.962414	0.588091	0.446286	0.903178	604	3	14
A0A0G2K2B3;M0R961;Q99PF5	A0A0G2K2B3;M0R961;Q99PF5	Far upstream element-binding protein 2	Khsrp	Far upstream element-binding protein 2 OS=Rattus norvegicus OX=10116 GN=Khsrp PE=1 SV=1;Far upstream element-binding protein 2 OS=Rattus norvegicus OX=10116 GN=Khsrp PE=1 SV=1;Far upstream element-binding protein 2 OS=Rattus norvegicus OX=10116 GN=Khsrp PE	0.0477875	0.025965	0.16988	-0.154038	-0.0915425	-0.0822733	0.845502	0.643709	0.0158883	0.402097	0.610265	0.455913	607	3	26
A0A0G2K2B5;A0A096MJT4	A0A0G2K2B5			Aspartate-beta-hydroxylase OS=Rattus norvegicus OX=10116 GN=Asph PE=1 SV=1	-0.0470804	0.0345179	0.130862	-0.0222179	0.1942	-0.352885	0.844241	0.895046	0.571098	0.953942	0.663003	0.141553	608	2	2
D3ZVJ9;A0A0G2K2B7	D3ZVJ9;A0A0G2K2B7		Wdr20	WD repeat domain 20 OS=Rattus norvegicus OX=10116 GN=Wdr20 PE=1 SV=2;WD repeat domain 20 OS=Rattus norvegicus OX=10116 GN=Wdr20 PE=1 SV=1	0.0173104	-0.0143126	-0.0388922	-0.0885584	0.0493873	0.0329766	0.93014	0.948644	0.85363	0.723604	0.797673	0.898869	609	2	17
D3ZC84;A0A0G2K2C7	D3ZC84;A0A0G2K2C7	Ubiquitin carboxyl-terminal hydrolase	Usp9x	Ubiquitin specific peptidase 9, X chromosome (Predicted) OS=Rattus norvegicus OX=10116 GN=Usp9x PE=1 SV=1;Ubiquitin-specific peptidase 9, X-linked OS=Rattus norvegicus OX=10116 GN=Usp9x PE=1 SV=1	-0.0456975	-0.0924892	0.01072	-0.0415475	-0.0377092	0.0305467	0.532374	0.00034363	0.699542	0.603155	0.272946	0.489755	610	2	98
D3ZQL7;A0A0G2K2D6	D3ZQL7;A0A0G2K2D6		Tppp	Similar to 25 kDa brain-specific protein (P25-alpha) (Predicted), isoform CRA_a OS=Rattus norvegicus OX=10116 GN=Tppp PE=1 SV=1;Tubulin polymerization-promoting protein OS=Rattus norvegicus OX=10116 GN=Tppp PE=1 SV=1	-0.0699733	0.0358525	0.163548	0.0203167	-0.0228875	0.171101	0.499254	0.699138	0.0380348	0.92794	0.812417	0.0398791	611	2	12
A0A0G2K2F4	A0A0G2K2F4			Serine and arginine-rich-splicing factor 12 OS=Rattus norvegicus OX=10116 GN=Srsf12 PE=4 SV=1		-0.122473	-0.304499	-0.0287321	-0.103471	0.320423		0.630342	0.0309809	0.943342	0.769269	0.547715	613	1	4
A0A0G2K2I6;F1LSM8;Q63603	A0A0G2K2I6;F1LSM8		Dock9	Dedicator of cytokinesis protein 9 OS=Rattus norvegicus OX=10116 GN=Dock9 PE=1 SV=1;Dedicator of cytokinesis protein 9 OS=Rattus norvegicus OX=10116 GN=Dock9 PE=1 SV=2	-0.0161681	-0.137437	-0.0643172	-0.00483783	-0.157302	0.0421888	0.96113	0.123134	0.37139	0.988019	0.154494	0.650699	614	3	43
A0A0G2K2L8;Q62915	A0A0G2K2L8;Q62915	Peripheral plasma membrane protein CASK	Cask	Peripheral plasma membrane protein CASK-like OS=Rattus norvegicus OX=10116 GN=LOC100910506 PE=1 SV=1;Peripheral plasma membrane protein CASK OS=Rattus norvegicus OX=10116 GN=Cask PE=1 SV=1	0.105545	-0.0620833	0.0236625	-0.0389042	-0.0564758	-0.016615	0.402769	0.404209	0.718459	0.875327	0.662272	0.874216	617	2	14
A0A0G2K2M9	A0A0G2K2M9			Serine/arginine repetitive matrix 2 OS=Rattus norvegicus OX=10116 GN=Srrm2 PE=1 SV=1	-0.0515125	0.0361058	0.0365017	-0.0622375	0.0285225	-0.116269	0.771435	0.618181	0.61868	0.58484	0.769269	0.10029	619	1	43
A0A0G2K2P5;F1M4A0	A0A0G2K2P5;F1M4A0		Tjp1	Tight junction protein ZO-1 OS=Rattus norvegicus OX=10116 GN=Tjp1 PE=1 SV=1;Tight junction protein 1 (Predicted) OS=Rattus norvegicus OX=10116 GN=Tjp1 PE=1 SV=2	-0.106425	0.129072	-0.105521	-0.051555	0.0503292	-0.006235	0.544127	0.155418	0.0807337	0.820859	0.700879	0.968812	620	2	63
A0A0G2K2P6;Q6AXM7	A0A0G2K2P6;Q6AXM7	HBS1-like protein	Hbs1l	HBS1-like protein OS=Rattus norvegicus OX=10116 GN=Hbs1l PE=1 SV=1;HBS1-like protein OS=Rattus norvegicus OX=10116 GN=Hbs1l PE=1 SV=1	0.00398156	-0.0189249	-0.0241933	0.0275472	0.0593754	-0.0629464	0.983045	0.869987	0.826824	0.918914	0.606237	0.480495	621	2	25
A0A0G2K2Q2	A0A0G2K2Q2			Glycine C-acetyltransferase OS=Rattus norvegicus OX=10116 GN=Gcat PE=1 SV=1	-0.133626	-0.0720778	-0.224188	-0.108812	-0.052325	-0.411282	0.405534	0.65236	0.0640776	0.692519	0.844874	0.0323192	622	1	11
A0A0G2K2R0;D3ZU85	A0A0G2K2R0;D3ZU85		Frmd4a	FERM_C domain-containing protein OS=Rattus norvegicus OX=10116 PE=1 SV=1;FERM_C domain-containing protein OS=Rattus norvegicus OX=10116 PE=1 SV=3	-0.0444635	-0.0511324	0.0675165	-0.0826404	-0.0669437	0.0976379	0.818075	0.670264	0.380694	0.501788	0.661733	0.230761	623	2	22
A0A0G2K2S2;P11167	A0A0G2K2S2;P11167	Solute carrier family 2, facilitated glucose transporter member 1	Slc2a1	Solute carrier family 2, facilitated glucose transporter member 1 OS=Rattus norvegicus OX=10116 GN=Slc2a1 PE=1 SV=1;Solute carrier family 2, facilitated glucose transporter member 1 OS=Rattus norvegicus OX=10116 GN=Slc2a1 PE=1 SV=1	-0.32955	0.665217	0.0911725	-0.031588	0.391815	-0.335149	0.481508	0.0138326	0.72128	0.943944	0.053618	0.179223	624	2	7
A0A0G2K2T2;D4A5P3	A0A0G2K2T2;D4A5P3		Fam73a	Mitoguardin 1 OS=Rattus norvegicus OX=10116 GN=Miga1 PE=4 SV=1;Mitoguardin 1 OS=Rattus norvegicus OX=10116 GN=Miga1 PE=4 SV=1	-0.00538167	-0.117895	-0.106003	0.05543	-0.0897017	0.0288133	0.973865	0.310049	0.378345	0.560303	0.642555	0.88007	625	2	10
Q5PQL5;A0A0G2K2U0;A0A0G2JZJ5	Q5PQL5;A0A0G2K2U0;A0A0G2JZJ5	Phosphatidylserine synthase 1	Ptdss1	Phosphatidylserine synthase 1 OS=Rattus norvegicus OX=10116 GN=Ptdss1 PE=2 SV=1;Phosphatidylserine synthase 1 OS=Rattus norvegicus OX=10116 GN=Ptdss1 PE=1 SV=1;Phosphatidylserine synthase 1 OS=Rattus norvegicus OX=10116 GN=Ptdss1 PE=1 SV=1	0.0259151	0.0394872	-0.0285386	-0.0209449	-0.0355	-0.0902211	0.920254	0.913624	0.787919	0.963637	0.924358	0.535281	627	3	6
A0A0G2K2V1;F1M625	A0A0G2K2V1;F1M625	Ubiquitin carboxyl-terminal hydrolase	Usp46	Ubiquitin carboxyl-terminal hydrolase 46 OS=Rattus norvegicus OX=10116 GN=Usp46 PE=1 SV=1;Ubiquitin carboxyl-terminal hydrolase 46 OS=Rattus norvegicus OX=10116 GN=Usp46 PE=1 SV=2			0.0351896						0.718459				630	2	7
A0A0G2K2V2;G3V9N8;P52303	A0A0G2K2V2;G3V9N8;P52303	AP complex subunit beta;AP-1 complex subunit beta-1	Ap1b1	AP complex subunit beta OS=Rattus norvegicus OX=10116 GN=Ap1b1 PE=1 SV=1;AP complex subunit beta OS=Rattus norvegicus OX=10116 GN=Ap1b1 PE=1 SV=3;AP-1 complex subunit beta-1 OS=Rattus norvegicus OX=10116 GN=Ap1b1 PE=1 SV=1	0.0244442	-0.102393	0.0642467	-0.0168	-0.108878	0.0442733	0.759222	0.0012445	0.0401625	0.897985	0.0430994	0.21004	631	3	35
A0A0G2K2V3;D3ZU27	A0A0G2K2V3;D3ZU27		Usp31	Ubiquitin-specific peptidase 31 OS=Rattus norvegicus OX=10116 GN=Usp31 PE=3 SV=1;Ubiquitin specific protease 31 (Predicted) OS=Rattus norvegicus OX=10116 GN=Usp31 PE=3 SV=1	-0.0140692	0.0091775	-0.354946	0.0741229	0.0742083	-0.162901	0.901961	0.975945	0.193691	0.744952	0.879431	0.556229	632	2	14
A0A0G2K2V5	A0A0G2K2V5			Exocyst complex component 1 OS=Rattus norvegicus OX=10116 GN=Exoc1 PE=1 SV=1	0.117659	-0.155235	-0.00399099	0.0857861	-0.0177968	-0.0193771	0.720189	0.171879	0.986868	0.823188	0.944908	0.916525	633	1	9
A0A0G2K2Y8;O55164	A0A0G2K2Y8;O55164	Multiple PDZ domain protein	Mpdz	Multiple PDZ domain protein OS=Rattus norvegicus OX=10116 GN=Mpdz PE=1 SV=1;Multiple PDZ domain protein OS=Rattus norvegicus OX=10116 GN=Mpdz PE=1 SV=1	0.411863	-0.187198	0.179493	0.0187779	-0.207427	0.00111958	0.359437	0.584281	0.530132	0.95271	0.652667	0.891901	635	2	15
A0A0G2K2Z0;F1LT71	A0A0G2K2Z0;F1LT71		Eml4	EMAP-like 4 OS=Rattus norvegicus OX=10116 GN=Eml4 PE=1 SV=1;EMAP-like 4 OS=Rattus norvegicus OX=10116 GN=Eml4 PE=1 SV=2	0.00495642	-0.0435706	0.0311675	0.0330406	-0.0820166	0.0483989	0.976501	0.64116	0.674993	0.907098	0.459885	0.589189	636	2	27
A0A0G2K2Z2;A0A0G2K5K7	A0A0G2K2Z2;A0A0G2K5K7			Inositol polyphosphate-5-phosphatase K OS=Rattus norvegicus OX=10116 GN=Inpp5k PE=1 SV=1;Inositol polyphosphate-5-phosphatase K OS=Rattus norvegicus OX=10116 GN=Inpp5k PE=1 SV=1	0.0539027	-0.0866833	0.110824	0.121552	-0.0464356	0.110203	0.883165	0.76498	0.418727	0.699601	0.879078	0.493284	637	2	9
F1LVM4;A0A0G2K302	F1LVM4;A0A0G2K302		Ap3s2	AP complex subunit sigma OS=Rattus norvegicus OX=10116 GN=Ap3s2 PE=1 SV=2;AP complex subunit sigma OS=Rattus norvegicus OX=10116 GN=Ap3s2 PE=1 SV=1	0.113679	-0.354549		0.162931	-0.0435011		0.689915	0.280667		0.510985	0.932124		638	2	5
D3ZET9;A0A0G2K315	D3ZET9;A0A0G2K315			Centrosomal protein of 170 kDa-like OS=Rattus norvegicus OX=10116 GN=LOC100909664 PE=1 SV=2;CEP170_C domain-containing protein OS=Rattus norvegicus OX=10116 GN=Cep170 PE=1 SV=1	-0.0692933	0.0193225	-0.03174	-0.0178758	0.0129533	-0.00897333	0.629507	0.747714	0.371749	0.949109	0.908593	0.855451	640	2	42
A0A0G2K329;A0A0G2JW27;A0A0G2K4Z2;A0A1W2Q6L6;A0A1W2Q638	A0A0G2K329;A0A0G2JW27;A0A0G2K4Z2			Neuronal cell adhesion molecule OS=Rattus norvegicus OX=10116 GN=Nrcam PE=1 SV=1;Neuronal cell adhesion molecule OS=Rattus norvegicus OX=10116 GN=Nrcam PE=1 SV=1;Neuronal cell adhesion molecule OS=Rattus norvegicus OX=10116 GN=Nrcam PE=1 SV=1	0.220804	0.662734		-0.00233	0.47931	-0.0444354	0.914293	0.103629		0.983689	0.0467953	0.935181	641	5	1
A0A0G2K342;F1LQG0;P54256	A0A0G2K342;F1LQG0;P54256	Huntingtin-associated protein 1	Hap1	Huntingtin-associated protein 1 OS=Rattus norvegicus OX=10116 GN=Hap1 PE=1 SV=1;Huntingtin-associated protein 1 OS=Rattus norvegicus OX=10116 GN=Hap1 PE=1 SV=1;Huntingtin-associated protein 1 OS=Rattus norvegicus OX=10116 GN=Hap1 PE=1 SV=1	-0.183873	-0.187291		-0.0245496	-0.386641	0.295726	0.674777	0.478221		0.988019	0.44134	0.308639	643	3	9
A0A0G2K344;A0A0G2K5T3	A0A0G2K344;A0A0G2K5T3			Phosphatidylinositol 4,5-bisphosphate 3-kinase catalytic subunit alpha isoform OS=Rattus norvegicus OX=10116 GN=Pik3ca PE=1 SV=1;Phosphatidylinositol 4,5-bisphosphate 3-kinase catalytic subunit OS=Rattus norvegicus OX=10116 GN=LOC685590 PE=3 SV=1	-0.164185	-0.0444392	0.28795	-0.221447	-0.0808534	0.134967	0.591287	0.840982	0.0860515	0.516643	0.814941	0.408035	644	2	15
A0A0G2K350	A0A0G2K350			NSF attachment protein gamma OS=Rattus norvegicus OX=10116 GN=Napg PE=1 SV=1	-0.067255	0.0499125	0.0657775	-0.0612768	-0.0407178	0.148724	0.790093	0.652768	0.553465	0.831945	0.922425	0.0916031	645	1	4
A0A0G2K376;Q5U317	A0A0G2K376;Q5U317	Pre-mRNA 3-end-processing factor FIP1	Fip1l1	Pre-mRNA 3-end-processing factor FIP1 OS=Rattus norvegicus OX=10116 GN=Fip1l1 PE=1 SV=1;Pre-mRNA 3-end-processing factor FIP1 OS=Rattus norvegicus OX=10116 GN=Fip1l1 PE=1 SV=1	0.12767	0.178769	0.0271265	0.157911	0.227642	-0.000800058	0.70636	0.720612	0.867643	0.607833	0.713268	0.998069	647	2	12
A0A0G2K394	A0A0G2K394			Low molecular weight phosphotyrosine protein phosphatase OS=Rattus norvegicus OX=10116 GN=Acp1 PE=1 SV=1		-0.254803	0.214328		-0.305874	0.264159		0.228728	0.149495		0.514059	0.0680094	648	1	2
A0A0G2K398;F8WFK6;P36970;A0A0G2KAD1	A0A0G2K398;F8WFK6;P36970	Glutathione peroxidase;Phospholipid hydroperoxide glutathione peroxidase, mitochondrial	Gpx4	Glutathione peroxidase OS=Rattus norvegicus OX=10116 GN=Gpx4 PE=1 SV=1;Glutathione peroxidase OS=Rattus norvegicus OX=10116 GN=Gpx4 PE=1 SV=2;Phospholipid hydroperoxide glutathione peroxidase OS=Rattus norvegicus OX=10116 GN=Gpx4 PE=1 SV=3	0.0518427	-0.0219992	0.0182643	-0.0297618	-0.0529764	-0.0103015	0.790093	0.874178	0.86614	0.905563	0.682404	0.937865	650	4	10
A0A0G2K3A0;Q9JIH7;A0A0G2K231	A0A0G2K3A0;Q9JIH7	Serine/threonine-protein kinase WNK1	Wnk1	Serine/threonine-protein kinase WNK1 OS=Rattus norvegicus OX=10116 GN=Wnk1 PE=1 SV=1;Serine/threonine-protein kinase WNK1 OS=Rattus norvegicus OX=10116 GN=Wnk1 PE=1 SV=2	0.238006	0.0838471	-0.317423	-0.0363554	0.098105	-0.2017	0.674047	0.897682	0.261553	0.988019	0.919771	0.480307	651	3	18
A0A0G2K3B0;O88900	A0A0G2K3B0;O88900	Growth factor receptor-bound protein 14	Grb14	Growth factor receptor-bound protein 14 OS=Rattus norvegicus OX=10116 GN=Grb14 PE=1 SV=1;Growth factor receptor-bound protein 14 OS=Rattus norvegicus OX=10116 GN=Grb14 PE=1 SV=1	0.025306	0.091828	0.392808	0.213996	-0.10544	0.204646	0.944087	0.82484	0.134128	0.714897	0.749337	0.58052	652	2	14
F8WFN1;A0A0G2K3B2;Q1H5H1	F8WFN1;A0A0G2K3B2;Q1H5H1	Selenoprotein T	Selt	Selenoprotein T OS=Rattus norvegicus OX=10116 GN=Selenot PE=1 SV=1;Selenoprotein T OS=Rattus norvegicus OX=10116 GN=Selenot PE=1 SV=1;Thioredoxin reductase-like selenoprotein T OS=Rattus norvegicus OX=10116 GN=Selenot PE=1 SV=2	0.0422814	-0.100028	0.016285	0.0567383	-0.0665883	-0.237424	0.821864	0.267045	0.867252	0.826183	0.760583	0.0664019	653	3	5
A0A0G2K3H2;B2RZA1	A0A0G2K3H2			Dedicator of cytokinesis 7 OS=Rattus norvegicus OX=10116 GN=Dock7 PE=1 SV=1						-0.141338						0.610584	656	2	3
D3ZBP2;A0A0G2K3H5	D3ZBP2;A0A0G2K3H5		Sin3a	SIN3 transcription regulator family member A OS=Rattus norvegicus OX=10116 GN=Sin3a PE=1 SV=1;SIN3 transcription regulator family member A OS=Rattus norvegicus OX=10116 GN=Sin3a PE=1 SV=1	-1.50732	-0.457051		-1.7512	-0.922487		0.695899	0.79747		0.567253	0.602109		657	2	15
A0A0G2K3I1;P70608;P30823	A0A0G2K3I1;P70608;P30823	High affinity cationic amino acid transporter 1	Slc7a1	High affinity cationic amino acid transporter 1 OS=Rattus norvegicus OX=10116 GN=Slc7a1 PE=4 SV=1;Cationic amino acid transporter-1 OS=Rattus norvegicus OX=10116 GN=Slc7a1 PE=2 SV=1;High affinity cationic amino acid transporter 1 OS=Rattus norvegicus OX=10	0.10384	0.329054	0.276176	-0.00529013	0.402673	0.156562	0.802788	0.497867	0.135645	0.988019	0.532662	0.473162	658	3	7
G3V9L3;A0A0G2K3I9	G3V9L3;A0A0G2K3I9		Dusp3	Dual specificity protein phosphatase OS=Rattus norvegicus OX=10116 GN=Dusp3 PE=1 SV=2;Dual specificity protein phosphatase OS=Rattus norvegicus OX=10116 GN=Dusp3 PE=1 SV=1	0.0346508	0.0559867	0.106968	0.0503492	-0.00243167	0.0885975	0.815003	0.412153	0.148175	0.731032	0.988732	0.353512	659	2	8
A0A0G2K3J4;F1LNS0;P0C6C0	A0A0G2K3J4;F1LNS0;P0C6C0	A-kinase anchor protein SPHKAP	Sphkap	A-kinase anchor protein SPHKAP OS=Rattus norvegicus OX=10116 GN=Sphkap PE=1 SV=1;A-kinase anchor protein SPHKAP OS=Rattus norvegicus OX=10116 GN=Sphkap PE=1 SV=3;A-kinase anchor protein SPHKAP OS=Rattus norvegicus OX=10116 GN=Sphkap PE=1 SV=1	0.0124127	-0.276716	-0.247959	-0.409961	0.0388332	-0.772562	0.974274	0.120614	0.0152947	0.516643	0.852428	0.000526764	660	3	45
A0A0G2K3L8;Q5U2Y7	A0A0G2K3L8			WD repeat and FYVE domain-containing 1 OS=Rattus norvegicus OX=10116 GN=Wdfy1 PE=1 SV=1	0.0886493	-0.0527941	-0.118102	0.0808557	-0.131946	-0.259876	0.644363	0.60439	0.17515	0.581116	0.236644	0.0647727	661	2	20
D3ZZ81;A0A0G2K3L9;A0A1B0GWM2;A0A1B0GWS0;A0A1B0GWW5;D3ZRB1	D3ZZ81;A0A0G2K3L9;A0A1B0GWM2;A0A1B0GWS0;A0A1B0GWW5		Ppfia1	PTPRF-interacting protein alpha 1 OS=Rattus norvegicus OX=10116 GN=Ppfia1 PE=1 SV=1;PTPRF-interacting protein alpha 1 OS=Rattus norvegicus OX=10116 GN=Ppfia1 PE=1 SV=1;PTPRF-interacting protein alpha 1 OS=Rattus norvegicus OX=10116 GN=Ppfia1 PE=1 SV=1;PTPR	0.220343	0.199295		0.195333	0.213845	-0.12673	0.625044	0.120614		0.806701	0.28792	0.812573	662	6	12
A0A0G2K3N1;F1M8X9	A0A0G2K3N1;F1M8X9		Gbf1	Golgi brefeldin A-resistant guanine nucleotide exchange factor 1 OS=Rattus norvegicus OX=10116 GN=Gbf1 PE=1 SV=1;Golgi brefeldin A-resistant guanine nucleotide exchange factor 1 OS=Rattus norvegicus OX=10116 GN=Gbf1 PE=1 SV=2	-0.195755	-0.152743	-0.097752	-0.0335208	-0.0784518	-0.163807	0.305707	0.099924	0.290518	0.900618	0.7058	0.235189	663	2	39
A0A0G2K3P7	A0A0G2K3P7			Phospholipid-transporting ATPase OS=Rattus norvegicus OX=10116 GN=Atp11b PE=1 SV=1	0.151131			0.203706			0.851028			0.563379			664	1	3
A0A0G2K3Q5;Q6PW34;A0A0G2K498;Q6PW38;A0A1W5DU98;A0A1W2Q6M6;P97686	A0A0G2K3Q5;Q6PW34;A0A0G2K498;Q6PW38;A0A1W5DU98;A0A1W2Q6M6;P97686	Neuronal cell adhesion molecule	Nrcam	Neuronal cell adhesion molecule OS=Rattus norvegicus OX=10116 GN=Nrcam PE=1 SV=1;Neuronal cell adhesion molecule OS=Rattus norvegicus OX=10116 GN=Nrcam PE=1 SV=1;Neuronal cell adhesion molecule OS=Rattus norvegicus OX=10116 GN=Nrcam PE=1 SV=1;Neuronal cell	-0.145994	-0.0433767	-0.128379	-0.133364	0.0393027	0.145728	0.653046	0.85577	0.4386	0.734494	0.907457	0.311779	665	7	7
A0A0G2K3R1;D3ZGU6	A0A0G2K3R1;D3ZGU6		Map3k4	Mitogen-activated protein kinase kinase kinase 4 OS=Rattus norvegicus OX=10116 GN=Map3k4 PE=1 SV=1;Mitogen activated protein kinase kinase kinase 4 (Predicted) OS=Rattus norvegicus OX=10116 GN=Map3k4 PE=1 SV=1	0.0340596	-0.0218696	0.194778	0.121777	-0.0650513	0.21891	0.93014	0.915983	0.465437	0.890737	0.858695	0.452005	666	2	13
A0A0G2K3S6;P70501	A0A0G2K3S6;P70501	RNA-binding protein 10	Rbm10	RNA binding motif protein 10, isoform CRA_a OS=Rattus norvegicus OX=10116 GN=Rbm10 PE=1 SV=1;RNA-binding protein 10 OS=Rattus norvegicus OX=10116 GN=Rbm10 PE=1 SV=1	-0.0884052	-0.00923375	0.280894			-0.0626042	0.790093	0.984997	0.348845			0.464125	667	2	13
A0A0G2K3S9;D3ZCC3;A0A0G2K0U1	A0A0G2K3S9;D3ZCC3		Slc24a4	Solute carrier family 24 member 4 OS=Rattus norvegicus OX=10116 GN=Slc24a4 PE=3 SV=1;Slc24a4 protein OS=Rattus norvegicus OX=10116 GN=Slc24a4 PE=2 SV=2	0.0645158	0.151822	-0.00665833	0.245505	0.0143608	0.275739	0.962094	0.282858	0.964939	0.597763	0.99207	0.0876606	668	3	3
A0A0G2K3W1	A0A0G2K3W1			von Willebrand factor A domain-containing 8 OS=Rattus norvegicus OX=10116 GN=Vwa8 PE=1 SV=1	0.0158388	0.0343268	-0.032303	0.128783	-0.0358173	0.0379248	0.924667	0.776146	0.697992	0.299051	0.857655	0.686575	670	1	17
A0A0G2K3Y6;D3ZKL3	A0A0G2K3Y6;D3ZKL3		Cpeb4	Cytoplasmic polyadenylation element-binding protein 4 OS=Rattus norvegicus OX=10116 GN=Cpeb4 PE=1 SV=1;Cytoplasmic polyadenylation element binding protein 4 (Predicted) OS=Rattus norvegicus OX=10116 GN=Cpeb4 PE=1 SV=1	-0.0361938	0.0656375	-0.0954638	0.0939758	-0.152325	0.00126042	0.923378	0.70288	0.601285	0.932738	0.624442	0.957991	671	2	10
A0A0G2K401;A0A0G2K5P9;P14882	A0A0G2K401;A0A0G2K5P9;P14882	Propionyl-CoA carboxylase alpha chain, mitochondrial	Pcca	Propionyl-CoA carboxylase alpha chain, mitochondrial OS=Rattus norvegicus OX=10116 GN=Pcca PE=1 SV=1;Propionyl-CoA carboxylase alpha chain, mitochondrial OS=Rattus norvegicus OX=10116 GN=Pcca PE=1 SV=1;Propionyl-CoA carboxylase alpha chain, mitochondrial O	0.0032375	-0.0198917	-0.0252633	0.0346692	0.00495583	-0.066985	0.974274	0.768651	0.594498	0.778578	0.970942	0.257263	672	3	36
A0A0G2K435;G3V8B8	A0A0G2K435;G3V8B8		Dnajc7	DnaJ heat shock protein family (Hsp40) member C7 OS=Rattus norvegicus OX=10116 GN=Dnajc7 PE=1 SV=1;DnaJ heat shock protein family (Hsp40) member C7 OS=Rattus norvegicus OX=10116 GN=Dnajc7 PE=1 SV=2	0.142449	-0.0320044	-0.129543	-0.17535	0.066463	-0.12426	0.86503	0.906621	0.385025	0.930451	0.73572	0.533593	676	2	17
A0A0G2K437	A0A0G2K437			Autocrine motility factor receptor OS=Rattus norvegicus OX=10116 GN=Amfr PE=1 SV=1	-0.0701677	-0.0238915	-0.275999	-0.00802508	-0.1239	-0.188009	0.713471	0.956747	0.206716	0.983469	0.843837	0.682952	677	1	11
A0A0G2K459;A0A0G2K7P7	A0A0G2K459;A0A0G2K7P7			Mitochondrial carrier 2 OS=Rattus norvegicus OX=10116 GN=Mtch2 PE=1 SV=1;Mitochondrial carrier 2 OS=Rattus norvegicus OX=10116 GN=Mtch2 PE=1 SV=1	0.0205808	-0.10669	-0.0623308	-0.0807042	0.0713342	-0.149454	0.879935	0.164583	0.260688	0.524213	0.440357	0.0194795	678	2	17
A0A0G2K464;Q9JKE3	A0A0G2K464;Q9JKE3	Secretory carrier-associated membrane protein 5	Scamp5	Secretory carrier-associated membrane protein OS=Rattus norvegicus OX=10116 GN=Scamp5 PE=1 SV=1;Secretory carrier-associated membrane protein 5 OS=Rattus norvegicus OX=10116 GN=Scamp5 PE=2 SV=1	0.0118692	-0.00124	-0.108858	0.014635	-0.001825	-0.0476892	0.951512	0.98641	0.168552	0.952817	0.992862	0.602787	679	2	4
A0A0G2K466;D4A0Y4	A0A0G2K466;D4A0Y4		Oxnad1	Oxidoreductase NAD-binding domain containing 1 (Predicted), isoform CRA_a OS=Rattus norvegicus OX=10116 GN=Oxnad1 PE=1 SV=1;Oxidoreductase NAD-binding domain containing 1 (Predicted), isoform CRA_b OS=Rattus norvegicus OX=10116 GN=Oxnad1 PE=1 SV=1	-0.444017		-0.361507	0.0908542	0.0383229	-0.0442125	0.760606		0.416817	0.919249	0.928238	0.918067	680	2	8
A0A0G2K472	A0A0G2K472			Cytoplasmic FMR1-interacting protein OS=Rattus norvegicus OX=10116 GN=Cyfip1 PE=1 SV=1	0.187639	0.110997			0.01866		0.822735	0.451035			0.939545		681	1	3
A0A0G2K478;D3ZDE4	A0A0G2K478;D3ZDE4		Dguok	Deoxyguanosine kinase OS=Rattus norvegicus OX=10116 GN=Dguok PE=1 SV=1;Deoxyguanosine kinase OS=Rattus norvegicus OX=10116 GN=Dguok PE=1 SV=1	0.0889315	-0.229341	0.130102	0.0935306	-0.142598	-0.150606	0.805052	0.578455	0.293771	0.935685	0.614555	0.201626	682	2	7
A0A0G2K490;D3ZZQ0	A0A0G2K490;D3ZZQ0		Tnik	TRAF2 and NCK-interacting kinase OS=Rattus norvegicus OX=10116 GN=Tnik PE=1 SV=1;Similar to Traf2 and NCK interacting kinase, splice variant 4 (Predicted), isoform CRA_a OS=Rattus norvegicus OX=10116 GN=Tnik PE=1 SV=1	0.0534767	0.0251867	-0.0644158	0.0362242	0.0362867	0.0319042	0.550511	0.511105	0.20094	0.716144	0.615769	0.494806	683	2	40
A0A0G2K4A0	A0A0G2K4A0			RAB11 family-interacting protein 5 OS=Rattus norvegicus OX=10116 GN=Rab11fip5 PE=1 SV=1	-0.0616117	0.0239154	0.175198	-0.0465273	0.0835861	-0.262157	0.810795	0.943976	0.25079	0.900618	0.841112	0.0946368	684	1	4
A0A0G2K4B0;D4A3F5	A0A0G2K4B0;D4A3F5		Gprc5b	G protein-coupled receptor, class C, group 5, member B OS=Rattus norvegicus OX=10116 GN=Gprc5b PE=1 SV=1;G protein-coupled receptor, class C, group 5, member B OS=Rattus norvegicus OX=10116 GN=Gprc5b PE=1 SV=1	-0.148332	0.158137	-0.261867	-0.043217	0.306699	0.203218	0.601366	0.776988	0.2971	0.850771	0.328226	0.325224	686	2	5
A0A0G2K4B6;A0A0G2JVJ7	A0A0G2K4B6			Limb development membrane protein 1 OS=Rattus norvegicus OX=10116 GN=Lmbr1 PE=3 SV=1		-0.00875917	0.0658725	-0.249928		-0.0544933		0.752904	0.744757	0.748517		0.752092	687	2	4
A0A0G2K4C6;F1M5N4	A0A0G2K4C6;F1M5N4	Malic enzyme	Me3	Malic enzyme OS=Rattus norvegicus OX=10116 GN=Me3 PE=3 SV=1;Malic enzyme OS=Rattus norvegicus OX=10116 GN=Me3 PE=3 SV=2	0.127139	-0.133519	0.169679	-0.00286665	-0.139078	-0.0661512	0.674777	0.456963	0.0772372	0.993081	0.679515	0.508422	688	2	21
A0A0G2K4D9;D3ZXT2	A0A0G2K4D9;D3ZXT2		Stag2	Stromal antigen 2 OS=Rattus norvegicus OX=10116 GN=Stag2 PE=1 SV=1;Stromal antigen 2 OS=Rattus norvegicus OX=10116 GN=Stag2 PE=1 SV=1	-0.681326		-0.16761	-0.533063			0.3967		0.422822	0.619818			690	2	14
B2RYB3;A0A0G2K4F6	B2RYB3;A0A0G2K4F6		Srrm1	Serine and arginine repetitive matrix 1 OS=Rattus norvegicus OX=10116 GN=Srrm1 PE=1 SV=1;Serine and arginine repetitive matrix 1 OS=Rattus norvegicus OX=10116 GN=Srrm1 PE=1 SV=1	-0.158027	0.0750575	0.0195898	-0.162414	-0.038772	0.0771499	0.497008	0.668993	0.897234	0.493761	0.895246	0.623918	691	2	9
A0A0G2K4G0	A0A0G2K4G0			Retinoic acid-induced 1 OS=Rattus norvegicus OX=10116 GN=Rai1 PE=1 SV=1			-0.0761196	0.618996		-0.113365			0.740364	0.309471		0.51839	692	1	6
A0A0G2K4G3;Q71UE8	A0A0G2K4G3;Q71UE8	NEDD8	Nedd8	NEDD8 OS=Rattus norvegicus OX=10116 GN=Nedd8 PE=1 SV=1;NEDD8 OS=Rattus norvegicus OX=10116 GN=Nedd8 PE=1 SV=1	-0.0280092	0.140118	0.0170425	0.0803758	0.117257	-0.04205	0.857221	0.105576	0.935022	0.78655	0.462867	0.826443	693	2	6
A0A0G2K4H3;A0A0H2UHV6;P63100	A0A0G2K4H3;A0A0H2UHV6;P63100	Calcineurin subunit B type 1	Ppp3r1	Uncharacterized protein (Fragment) OS=Rattus norvegicus OX=10116 PE=4 SV=1;Calcineurin subunit B type 1 OS=Rattus norvegicus OX=10116 GN=Ppp3r1 PE=4 SV=1;Calcineurin subunit B type 1 OS=Rattus norvegicus OX=10116 GN=Ppp3r1 PE=1 SV=2	-0.000355	-0.159173	0.204379	0.0398283	-0.234501	0.263752	0.996082	0.0148212	0.0122669	0.770063	0.0358984	0.000188457	694	3	11
A0A0G2K4H6;Q32KJ6	A0A0G2K4H6;Q32KJ6	N-acetylgalactosamine-6-sulfatase	Galns	N-acetylgalactosamine-6-sulfatase OS=Rattus norvegicus OX=10116 GN=Galns PE=1 SV=1;N-acetylgalactosamine-6-sulfatase OS=Rattus norvegicus OX=10116 GN=Galns PE=1 SV=1	-0.209791	-0.0702456	-0.145949	-0.169088	-0.0486947	-0.13687	0.205561	0.532842	0.243008	0.222998	0.792813	0.394874	695	2	19
G3V930;A0A0G2K4P8	G3V930;A0A0G2K4P8		Rnf41	Ring finger protein 41 OS=Rattus norvegicus OX=10116 GN=Rnf41 PE=2 SV=2;RCG42493 OS=Rattus norvegicus OX=10116 GN=Rnf41 PE=4 SV=1	-0.173772			-0.154757			0.658278			0.701086			699	2	2
A0A0G2K4R1	A0A0G2K4R1			Protein phosphatase 1 regulatory subunit OS=Rattus norvegicus OX=10116 GN=Ppp1r12c PE=1 SV=1	0.0912435	0.191433	-0.130085	0.0730067	-0.0636128	-0.00533661	0.822735	0.108754	0.450163	0.897985	0.794786	0.976829	700	1	18
A0A0G2K4R9;Q5NDL0	A0A0G2K4R9;Q5NDL0	EGF domain-specific O-linked N-acetylglucosamine transferase	Eogt	EGF domain-specific O-linked N-acetylglucosamine transferase OS=Rattus norvegicus OX=10116 GN=Eogt PE=4 SV=1;EGF domain-specific O-linked N-acetylglucosamine transferase OS=Rattus norvegicus OX=10116 GN=Eogt PE=2 SV=1		-0.506838			-0.0685142			0.437202			0.98786		701	2	7
D3ZIE3;A0A0G2K4S4	D3ZIE3;A0A0G2K4S4		Ddx51	DEAD (Asp-Glu-Ala-Asp) box polypeptide 51 (Predicted), isoform CRA_b OS=Rattus norvegicus OX=10116 GN=Ddx51 PE=3 SV=1;DEAD-box helicase 51 OS=Rattus norvegicus OX=10116 GN=Ddx51 PE=3 SV=1		0.0561179			-0.0622779			0.8838			0.944908		703	2	2
A0A0G2K4T3;Q5FVC7	A0A0G2K4T3;Q5FVC7	Arf-GAP with coiled-coil, ANK repeat and PH domain-containing protein 2	Acap2	Arf-GAP with coiled-coil, ANK repeat and PH domain-containing protein 2 OS=Rattus norvegicus OX=10116 GN=Acap2 PE=1 SV=1;Arf-GAP with coiled-coil, ANK repeat and PH domain-containing protein 2 OS=Rattus norvegicus OX=10116 GN=Acap2 PE=1 SV=1	-0.0478931	0.0526029	0.0340106	-0.0774253	0.0607739	-0.124511	0.874601	0.79747	0.79042	0.826183	0.821076	0.60208	704	2	21
A0A0G2K4T7;Q5U2Y1;A0A1B0GWN0;A0A1B0GWM4	A0A0G2K4T7;Q5U2Y1	General transcription factor II-I	Gtf2i	General transcription factor II-I OS=Rattus norvegicus OX=10116 GN=Gtf2i PE=1 SV=1;General transcription factor II-I OS=Rattus norvegicus OX=10116 GN=Gtf2i PE=1 SV=2	-0.0873287	0.0514466	-0.233103	-0.0295442	0.0460375	-0.161411	0.582378	0.47523	0.00647151	0.8833	0.725873	0.131887	705	4	35
A0A0G2K4T8;F1LPX0;Q01992	A0A0G2K4T8;F1LPX0;Q01992	Mitochondrial intermediate peptidase	Mipep	Mitochondrial intermediate peptidase OS=Rattus norvegicus OX=10116 GN=Mipep PE=1 SV=1;Mitochondrial intermediate peptidase OS=Rattus norvegicus OX=10116 GN=Mipep PE=1 SV=1;Mitochondrial intermediate peptidase OS=Rattus norvegicus OX=10116 GN=Mipep PE=1 SV=	-0.0470119	0.00722722	-0.00885642	0.0196018	0.0527342	-0.0553361	0.821707	0.958688	0.922891	0.934367	0.627962	0.321304	706	3	22
A0A0G2K4Y7;A0A0G2K9X3;A0A0G2K9S4	A0A0G2K4Y7;A0A0G2K9X3;A0A0G2K9S4			Unconventional myosin-Va OS=Rattus norvegicus OX=10116 GN=Myo5a PE=1 SV=1;Unconventional myosin-Va OS=Rattus norvegicus OX=10116 GN=Myo5a PE=1 SV=1;Unconventional myosin-Va OS=Rattus norvegicus OX=10116 GN=Myo5a PE=1 SV=1	-0.0329037	0.0743297	-0.104214	0.0296044	0.0388056	0.0541692	0.894759	0.555249	0.20181	0.914131	0.832016	0.166556	710	3	6
A0A0G2K4Z6	A0A0G2K4Z6			Mitochondrial ribosome-associated GTPase 2 OS=Rattus norvegicus OX=10116 GN=Mtg2 PE=1 SV=1	-0.165525	-0.202877			-0.06522		0.492189	0.485137			0.919771		711	1	4
D3ZJH9;A0A0G2K502	D3ZJH9;A0A0G2K502	Malic enzyme	Me2	Malic enzyme OS=Rattus norvegicus OX=10116 GN=Me2 PE=1 SV=1;Malic enzyme OS=Rattus norvegicus OX=10116 GN=Me2 PE=1 SV=1	-0.116807	-0.0264783	-0.156152	-0.00222417	0.0483475	-0.176323	0.418871	0.71778	0.103343	0.988019	0.566291	0.0721225	712	2	31
A0A0G2K513;D3ZSD8	A0A0G2K513;D3ZSD8		Tmem143	Transmembrane protein 143 OS=Rattus norvegicus OX=10116 GN=Tmem143 PE=1 SV=1;Transmembrane protein 143 OS=Rattus norvegicus OX=10116 GN=Tmem143 PE=1 SV=1	0.00645667	-0.437617	-0.193213	0.0972473	-0.299545	-0.233666	0.984717	0.0812144	0.192809	0.769572	0.173132	0.0647727	713	2	9
A0A0G2K523;Q99PR0	A0A0G2K523;Q99PR0	Protein O-mannosyl-transferase 1	Pomt1	Protein O-mannosyl-transferase 1 OS=Rattus norvegicus OX=10116 GN=Pomt1 PE=1 SV=1;Protein O-mannosyl-transferase 1 OS=Rattus norvegicus OX=10116 GN=Pomt1 PE=2 SV=1		0.573652			0.100926			0.226518			0.797673		714	2	9
G3V8E8;A0A0G2K526;P38406;A0A0G2K795	G3V8E8;A0A0G2K526;P38406;A0A0G2K795	Guanine nucleotide-binding protein G(olf) subunit alpha	Gnal	Guanine nucleotide-binding protein G(olf) subunit alpha OS=Rattus norvegicus OX=10116 GN=Gnal PE=4 SV=3;Guanine nucleotide-binding protein G(olf) subunit alpha OS=Rattus norvegicus OX=10116 GN=Gnal PE=1 SV=1;Guanine nucleotide-binding protein G(olf) subuni	-0.0415959	-0.225209	0.0591131	0.00786133	-0.233524	0.0956726	0.86503	0.0423616	0.621909	0.983469	0.430111	0.446732	715	4	7
A0A0G2K528;D3Z9R7	A0A0G2K528			Syntaxin 16 OS=Rattus norvegicus OX=10116 GN=Stx16 PE=1 SV=1	-0.0224253	0.0409819	-0.0246051	0.0161092	-0.0239532	-0.0623422	0.917303	0.620286	0.740364	0.949109	0.853332	0.444934	717	2	12
A0A0G2K532;D4A1J9	A0A0G2K532;D4A1J9	Leucine-rich repeat and fibronectin type-III domain-containing protein 5	Lrfn5	Leucine-rich repeat and fibronectin type-III domain-containing protein 5 OS=Rattus norvegicus OX=10116 GN=Lrfn5 PE=4 SV=1;Leucine-rich repeat and fibronectin type-III domain-containing protein 5 OS=Rattus norvegicus OX=10116 GN=Lrfn5 PE=1 SV=1	-0.0821452	-0.157448	0.059938	-0.0547499	-0.0851295	-0.0687289	0.840808	0.40114	0.738665	0.92528	0.80343	0.620145	718	2	8
A0A0G2K561;F1LP13	A0A0G2K561;F1LP13	Protein-tyrosine-phosphatase	Ptprg	Protein tyrosine phosphatase, receptor type, G OS=Rattus norvegicus OX=10116 GN=Ptprg PE=1 SV=1;Protein tyrosine phosphatase, receptor type, G OS=Rattus norvegicus OX=10116 GN=Ptprg PE=1 SV=3	0.228744	0.0780971	-0.0779659	0.157844	0.069771	-0.130157	0.528186	0.491535	0.441188	0.701743	0.550402	0.201022	719	2	23
A0A0G2K590;B2RYN7	A0A0G2K590;B2RYN7	Spastin	Spast	Spastin OS=Rattus norvegicus OX=10116 GN=Spast PE=1 SV=1;Spastin OS=Rattus norvegicus OX=10116 GN=Spast PE=1 SV=1	0.225759	-0.100317	-0.364969	0.07708	-0.00683148	-0.16505	0.937828	0.830821	0.105892	0.92138	0.993018	0.516222	720	2	20
D3ZXK3;A0A0G2K598;X4YHC6;D4A858	D3ZXK3;A0A0G2K598;X4YHC6;D4A858		Tacc2	Transforming, acidic coiled-coil-containing protein 2 OS=Rattus norvegicus OX=10116 GN=Tacc2 PE=1 SV=1;Transforming, acidic coiled-coil-containing protein 2 OS=Rattus norvegicus OX=10116 GN=Tacc2 PE=1 SV=1;Transforming acidic coiled-coil containing protein	0.00384796	0.0478517	0.0952404	-0.0251294	0.091957	-0.153765	0.984717	0.785835	0.348994	0.941289	0.701682	0.0593823	722	4	20
A0A0G2K5A4;D3ZLD5	A0A0G2K5A4;D3ZLD5		Golga3	Uncharacterized protein OS=Rattus norvegicus OX=10116 PE=4 SV=1;Golgin A3 OS=Rattus norvegicus OX=10116 GN=Golga3 PE=1 SV=1	-0.100233	-0.0526605	0.0658108	-0.0161477	-0.0226691	0.0754869	0.651452	0.625806	0.596683	0.973783	0.845232	0.485179	724	2	51
D4A3Z3;A0A0G2K5B0	D4A3Z3;A0A0G2K5B0		Tbc1d24	Similar to CG9339-PA (Predicted) OS=Rattus norvegicus OX=10116 GN=Tbc1d24 PE=1 SV=1;TBC1 domain family, member 24 OS=Rattus norvegicus OX=10116 GN=Tbc1d24 PE=1 SV=1	0.0722217	-0.204004	0.0136175	0.0175133	-0.0633083	0.0864517	0.435372	0.00015275	0.86893	0.91431	0.369665	0.277216	725	2	28
G3V7U2;A0A0G2K5C6	G3V7U2;A0A0G2K5C6		Map1a	Microtubule-associated protein 1 A, isoform CRA_c OS=Rattus norvegicus OX=10116 GN=Map1a PE=1 SV=1;Microtubule-associated protein 1A OS=Rattus norvegicus OX=10116 GN=Map1a PE=1 SV=1		0.0194703	-0.0251624		-0.195063	0.0266335		0.973166	0.916511		0.590195	0.863151	726	2	2
A0A0G2K5D5;D3ZMS4	A0A0G2K5D5;D3ZMS4		Arhgap26	Rho GTPase-activating protein 26 OS=Rattus norvegicus OX=10116 GN=Arhgap26 PE=1 SV=1;Rho GTPase activating protein 26 (Predicted) OS=Rattus norvegicus OX=10116 GN=Arhgap26 PE=1 SV=1	0.0873581	-0.0473002	0.343073	0.0339497	0.0464588	-0.0109114	0.637761	0.652768	0.00118859	0.896136	0.765894	0.944124	727	2	25
A0A0G2K5D7;Q4KLM7	A0A0G2K5D7;Q4KLM7		Specc1	Sperm antigen with calponin homology and coiled-coil domains 1 OS=Rattus norvegicus OX=10116 GN=Specc1 PE=1 SV=1;Sperm antigen with calponin homology and coiled-coil domains 1 OS=Rattus norvegicus OX=10116 GN=Specc1 PE=1 SV=1	-0.264287	-0.138487	-0.195916	-0.411436	-0.288018	-0.0890208	0.499254	0.830821	0.458413	0.386711	0.590837	0.743686	728	2	17
G3V8V6;A0A0G2K5F1;Q8K4G6	G3V8V6;A0A0G2K5F1;Q8K4G6	O-acetyl-ADP-ribose deacetylase MACROD1	Macrod1	ADP-ribose glycohydrolase MACROD1 OS=Rattus norvegicus OX=10116 GN=Macrod1 PE=1 SV=3;ADP-ribose glycohydrolase MACROD1 OS=Rattus norvegicus OX=10116 GN=Macrod1 PE=1 SV=1;ADP-ribose glycohydrolase MACROD1 (Fragment) OS=Rattus norvegicus OX=10116 GN=Macrod1	-0.025391	0.192746	-0.222679	-0.0248163	0.103057	-0.178304	0.916301	0.46856	0.0784998	0.954946	0.842854	0.102327	729	3	8
A0A0G2K5J5;D4A9F4	A0A0G2K5J5;D4A9F4		Ntng2	Netrin G2 OS=Rattus norvegicus OX=10116 GN=Ntng2 PE=4 SV=1;Netrin G2 OS=Rattus norvegicus OX=10116 GN=Ntng2 PE=4 SV=1	0.154354	-0.046715	-0.155407	0.16061	0.0418991	-0.016485	0.692719	0.69487	0.162605	0.724611	0.743561	0.925581	732	2	18
A0A0G2K5K1	A0A0G2K5K1			Anoctamin OS=Rattus norvegicus OX=10116 GN=Ano8 PE=1 SV=1	-0.00987808			-0.00525467		-0.0631333	0.976501			0.988019		0.808999	733	1	8
D3ZDB9;A0A0G2K5K3;P86172	D3ZDB9;A0A0G2K5K3;P86172	NmrA-like family domain-containing protein 1	Nmral1	NmrA-like family domain-containing protein 1 OS=Rattus norvegicus OX=10116 GN=Nmral1 PE=1 SV=2;NmrA-like family domain-containing protein 1 OS=Rattus norvegicus OX=10116 GN=Nmral1 PE=1 SV=1;NmrA-like family domain-containing protein 1 (Fragments) OS=Rattus	0.22776	0.242891	-0.293113	0.156583	0.0324912	-0.0017115	0.654882	0.727657	0.18946	0.770796	0.950318	0.996069	734	3	11
A0A0G2K5K8;F1LMR4;Q52KK4	A0A0G2K5K8;F1LMR4;Q52KK4	H/ACA ribonucleoprotein complex non-core subunit NAF1	Naf1	H/ACA ribonucleoprotein complex non-core subunit NAF1 OS=Rattus norvegicus OX=10116 GN=Naf1 PE=1 SV=1;H/ACA ribonucleoprotein complex non-core subunit NAF1 OS=Rattus norvegicus OX=10116 GN=Naf1 PE=1 SV=3;H/ACA ribonucleoprotein complex non-core subunit NAF	0.133189	-0.0901775	0.0380708	-0.0377517	-0.0625133	-0.141182	0.595309	0.617189	0.826824	0.882343	0.803347	0.278458	735	3	4
G3V9W9;A0A0G2K5L1	G3V9W9;A0A0G2K5L1		Fat1	FAT atypical cadherin 1 OS=Rattus norvegicus OX=10116 GN=Fat1 PE=1 SV=1;FAT atypical cadherin 1 OS=Rattus norvegicus OX=10116 GN=Fat1 PE=1 SV=1	-0.0567992	-0.0362296	0.204013	-0.180975	-0.147137	-0.156752	0.935131	0.762947	0.472479	0.808179	0.691359	0.742619	736	2	23
A0A0G2K5L2;Q5FVG4	A0A0G2K5L2			RCG47744, isoform CRA_c OS=Rattus norvegicus OX=10116 GN=LOC100911440 PE=1 SV=1	-0.0412042	-0.0315192	-0.0304308	-0.0790725	-0.00207667	-0.156458	0.777389	0.649059	0.519151	0.410317	0.987096	0.000319951	737	2	21
A0A0G2K5L4;E9PTD7	A0A0G2K5L4;E9PTD7		Kirrel3	Kirre-like nephrin family adhesion molecule 3 OS=Rattus norvegicus OX=10116 GN=Kirrel3 PE=4 SV=1;Kirre-like nephrin family adhesion molecule 3 OS=Rattus norvegicus OX=10116 GN=Kirrel3 PE=4 SV=3	-0.00508408	0.0671943	-0.0245749	0.00371558	0.0818339	-0.0850782	0.986444	0.807698	0.9201	0.99142	0.652667	0.715297	738	2	15
A0A0G2K5N8;D4A346	A0A0G2K5N8;D4A346		Acap3	ArfGAP with coiled-coil, ankyrin repeat and PH domains 3 OS=Rattus norvegicus OX=10116 GN=Acap3 PE=1 SV=1;ArfGAP with coiled-coil, ankyrin repeat and PH domains 3 OS=Rattus norvegicus OX=10116 GN=Acap3 PE=1 SV=1	-0.403181	-0.210048	-0.181652	-0.0942629	0.0811658	0.0590621	0.420708	0.489443	0.195375	0.949109	0.905773	0.985348	741	2	15
Q80Z26;A0A0G2K5S7	Q80Z26;A0A0G2K5S7		Entpd3	Ectonucleoside triphosphate diphosphohydrolase 3 OS=Rattus norvegicus OX=10116 GN=Entpd3 PE=1 SV=1;Ectonucleoside triphosphate diphosphohydrolase 3 OS=Rattus norvegicus OX=10116 GN=Entpd3 PE=1 SV=1	-0.0391467	0.352132	-0.161756	-0.179219	0.372296	0.165135	0.942765	0.207379	0.356973	0.654283	0.295686	0.422962	745	2	3
A0A0G2K5U9	A0A0G2K5U9			Alpha-actinin-4 OS=Rattus norvegicus OX=10116 GN=Actn4 PE=1 SV=1	0.161812	-0.221122	0.0711107	0.051796	-0.194041	-0.119113	0.378618	0.211966	0.556429	0.844746	0.503397	0.498117	747	1	2
F1LNN8;A0A0G2K5V8	F1LNN8;A0A0G2K5V8		Dapk1	Death-associated protein kinase 1 OS=Rattus norvegicus OX=10116 GN=Dapk1 PE=1 SV=1;Death-associated protein kinase 1 OS=Rattus norvegicus OX=10116 GN=Dapk1 PE=1 SV=1	-0.0694233	-0.246715	-0.416526	-0.0511625	-0.150047	0.194662	0.81982	0.0412742	0.00276205	0.90502	0.473786	0.135052	749	2	9
A0A0G2K5W6;Q6AYK5	A0A0G2K5W6;Q6AYK5	Cell growth-regulating nucleolar protein	Lyar	Cell growth-regulating nucleolar protein OS=Rattus norvegicus OX=10116 GN=Lyar PE=1 SV=1;Cell growth-regulating nucleolar protein OS=Rattus norvegicus OX=10116 GN=Lyar PE=1 SV=1	0.165055			-0.201882			0.829092			0.822178			750	2	5
A0A0G2K5Y1;Q5PQN6	A0A0G2K5Y1;Q5PQN6	Spermatogenesis-defective protein 39 homolog	Vipas39	RCG20801, isoform CRA_c OS=Rattus norvegicus OX=10116 GN=Vipas39 PE=1 SV=1;Spermatogenesis-defective protein 39 homolog OS=Rattus norvegicus OX=10116 GN=Vipas39 PE=1 SV=1	-0.0408982	0.0808861	0.0410369	-0.0733396	0.071691	0.142244	0.94026	0.572239	0.633698	0.935685	0.725873	0.193255	751	2	17
A0A0G2K5Z9;Q5FVQ7	A0A0G2K5Z9;Q5FVQ7	Membrane protein FAM174A	Fam174a	Membrane protein FAM174A OS=Rattus norvegicus OX=10116 GN=Fam174a PE=1 SV=1;Membrane protein FAM174A OS=Rattus norvegicus OX=10116 GN=Fam174a PE=2 SV=1	-0.0774896	-0.046705		-0.094725	-0.218074		0.814042	0.941129		0.883021	0.497613		752	2	2
A0A0G2K613;Q9EPH2	A0A0G2K613;Q9EPH2	MARCKS-related protein	Marcksl1	Uncharacterized protein OS=Rattus norvegicus OX=10116 PE=4 SV=1;MARCKS-related protein OS=Rattus norvegicus OX=10116 GN=Marcksl1 PE=2 SV=3	-0.0442183	-0.0655975	0.00424167	-0.0632842	-0.01965	-0.0315167	0.715911	0.3213	0.944974	0.455573	0.842877	0.615083	753	2	9
A0A0G2K617;Q569B7	A0A0G2K617;Q569B7	RWD domain-containing protein 4	Rwdd4	RWD domain-containing protein 4 OS=Rattus norvegicus OX=10116 GN=Rwdd4 PE=1 SV=1;RWD domain-containing protein 4 OS=Rattus norvegicus OX=10116 GN=Rwdd4 PE=2 SV=1	-0.407375	-0.454423	-1.47105	-0.0587279	-0.133924	-0.400624	0.772983	0.574432	0.153763	0.973629	0.819625	0.60208	754	2	7
A0A0G2K618;D4A390;Q6P7A1	A0A0G2K618			LARGE xylosyl- and glucuronyltransferase 1 OS=Rattus norvegicus OX=10116 GN=Large1 PE=4 SV=1	0.241976	-0.627883	-0.282151	0.0463458	-0.275499	-0.309141	0.689915	0.201548	0.409152	0.948092	0.590381	0.307923	755	3	23
A0A0H2UI28;A0A0G2K624;P23363	A0A0H2UI28;A0A0G2K624;P23363	Brain-derived neurotrophic factor	Bdnf	Brain-derived neurotrophic factor OS=Rattus norvegicus OX=10116 GN=Bdnf PE=3 SV=1;Brain-derived neurotrophic factor OS=Rattus norvegicus OX=10116 GN=Bdnf PE=3 SV=1;Brain-derived neurotrophic factor OS=Rattus norvegicus OX=10116 GN=Bdnf PE=2 SV=1	0.396409	0.137875	1.68556	0.140767	0.137968	-0.408031	0.591287	0.778184	2.51832e-05	0.923078	0.942367	0.102105	756	3	7
F1M7A3;A0A0G2K640;Q63262;P62516	F1M7A3;A0A0G2K640;Q63262;P62516	POU domain protein;POU domain, class 3, transcription factor 3;POU domain, class 3, transcription factor 4	Pou3f3;Pou3f4	POU domain protein OS=Rattus norvegicus OX=10116 GN=Pou3f3 PE=3 SV=3;POU domain protein OS=Rattus norvegicus OX=10116 GN=Pou3f3 PE=3 SV=1;POU domain, class 3, transcription factor 3 OS=Rattus norvegicus OX=10116 GN=Pou3f3 PE=1 SV=2;POU domain, class 3, tra	0.912044			-0.136252			0.221756			0.829115			757	4	2
A0A0G2K652;D3ZZP8	A0A0G2K652;D3ZZP8		Cul9	Cullin 9 OS=Rattus norvegicus OX=10116 GN=Cul9 PE=1 SV=1;Cullin 9 OS=Rattus norvegicus OX=10116 GN=Cul9 PE=1 SV=2		-0.0279971	0.0520908	0.0657462	0.0756158	0.128566		0.931474	0.744014	0.948291	0.882622	0.615909	758	2	13
A0A0G2K654;P06349	A0A0G2K654			Histone cluster 1 H1 family member c OS=Rattus norvegicus OX=10116 GN=Hist1h1c PE=1 SV=1	-0.37326	0.688275	-0.236722	-0.276842	-0.110529	0.19674	0.580366	0.420401	0.76235	0.464312	0.953692	0.735649	759	2	3
P32736;A0A0G2K657;F1M2I5	P32736;A0A0G2K657;F1M2I5	Opioid-binding protein/cell adhesion molecule	Opcml	Opioid-binding protein/cell adhesion molecule OS=Rattus norvegicus OX=10116 GN=Opcml PE=1 SV=2;Opioid-binding protein/cell adhesion molecule OS=Rattus norvegicus OX=10116 GN=Opcml PE=4 SV=1;Opioid-binding protein/cell adhesion molecule OS=Rattus norvegicus	0.0109308	0.00894333	0.00957667	-0.0879458	0.00428	0.0336683	0.928051	0.911438	0.922891	0.411027	0.970071	0.758208	760	3	12
A0A0G2K677	A0A0G2K677			Spectrin beta chain OS=Rattus norvegicus OX=10116 GN=Sptbn4 PE=1 SV=1	0.0433258	-0.0556775	-0.123731	0.052525	-0.0315958	0.0979383	0.78911	0.338507	0.0938386	0.761992	0.725729	0.166207	763	1	90
A0A0G2K6D5;D3ZUF9	A0A0G2K6D5;D3ZUF9		Pitrm1	Pitrilysin metallopeptidase 1 OS=Rattus norvegicus OX=10116 GN=Pitrm1 PE=1 SV=1;Pitrilysin metallepetidase 1 (Predicted) OS=Rattus norvegicus OX=10116 GN=Pitrm1 PE=1 SV=1	-0.113411	-0.0135089	-0.0837372	-0.083823	-0.0337637	-0.150489	0.198995	0.932102	0.385025	0.504519	0.786467	0.154839	764	2	43
A0A0G2K6E2;F1M6X5;Q9Z0J5	A0A0G2K6E2;F1M6X5;Q9Z0J5	Thioredoxin reductase 2, mitochondrial	Txnrd2	Thioredoxin reductase 2, isoform CRA_a OS=Rattus norvegicus OX=10116 GN=Txnrd2 PE=1 SV=1;Thioredoxin reductase 2, mitochondrial OS=Rattus norvegicus OX=10116 GN=Txnrd2 PE=1 SV=3;Thioredoxin reductase 2, mitochondrial OS=Rattus norvegicus OX=10116 GN=Txnrd2	0.0784363	0.00229808	0.0183932	0.0454689	-0.0223042	-0.000149083	0.794514	0.986612	0.85617	0.919899	0.939545	0.998618	766	3	16
F1LNP2;A0A0G2K6E5;P97711	F1LNP2;A0A0G2K6E5;P97711	G protein-coupled receptor kinase 6	Grk6	G protein-coupled receptor kinase OS=Rattus norvegicus OX=10116 GN=Grk6 PE=1 SV=3;G protein-coupled receptor kinase OS=Rattus norvegicus OX=10116 GN=Grk6 PE=1 SV=1;G protein-coupled receptor kinase 6 OS=Rattus norvegicus OX=10116 GN=Grk6 PE=2 SV=1	-0.0417149	-0.12442	0.0422979	0.0529498	-0.133733	0.162844	0.860782	0.273314	0.778969	0.885419	0.410457	0.211096	767	3	8
G3V9I7;A0A0G2K6E7	G3V9I7;A0A0G2K6E7		Adck5	AarF domain-containing kinase 5 OS=Rattus norvegicus OX=10116 GN=Adck5 PE=1 SV=2;AarF domain-containing kinase 5 OS=Rattus norvegicus OX=10116 GN=Adck5 PE=1 SV=1					-0.791575						0.598341		768	2	5
A0A0G2K6F2	A0A0G2K6F2			CUB and Sushi multiple domains 2 OS=Rattus norvegicus OX=10116 GN=Csmd2 PE=4 SV=1	0.0153504	-0.286158	0.107691		-0.0739162	-0.0791667	0.819272	0.233471	0.843085		0.914491	0.893953	769	1	20
A0A0G2K6G2;Q7TP48;D3ZGQ3	A0A0G2K6G2;Q7TP48;D3ZGQ3	Adipocyte plasma membrane-associated protein	Apmap	Adipocyte plasma membrane-associated protein OS=Rattus norvegicus OX=10116 GN=Apmap PE=1 SV=1;Adipocyte plasma membrane-associated protein OS=Rattus norvegicus OX=10116 GN=Apmap PE=2 SV=2;Adipocyte plasma membrane-associated protein OS=Rattus norvegicus OX	-0.0470558	0.0283	0.0356367	0.0700183	-0.001315	-0.0216825	0.569836	0.680833	0.2971	0.501788	0.994449	0.705836	770	3	26
A0A0G2K6G9;A0A0G2K3N6	A0A0G2K6G9;A0A0G2K3N6			Lysine demethylase 5B OS=Rattus norvegicus OX=10116 GN=Kdm5b PE=4 SV=1;Lysine demethylase 5B OS=Rattus norvegicus OX=10116 GN=Kdm5b PE=4 SV=1		-0.368275	-0.174705			0.199013		0.248243	0.895494			0.342903	771	2	6
A0A0G2K6H5;Q75UQ2	A0A0G2K6H5;Q75UQ2	Craniofacial development protein 1	Cfdp1	Craniofacial development protein 1 OS=Rattus norvegicus OX=10116 GN=Cfdp1 PE=1 SV=1;Craniofacial development protein 1 OS=Rattus norvegicus OX=10116 GN=Cfdp1 PE=1 SV=1			0.175443			0.05629			0.436627			0.442378	772	2	1
A0A0G2K6J1	A0A0G2K6J1			DENN domain-containing 1A OS=Rattus norvegicus OX=10116 GN=Dennd1a PE=1 SV=1	0.106922	0.129085	-0.08005	0.135448	-0.0533683	-0.0316433	0.646927	0.436086	0.660872	0.501788	0.85401	0.84852	774	1	1
A0A0G2K6J5;B2GV99;Q64119;A0A0G2JWE1	A0A0G2K6J5;B2GV99;Q64119;A0A0G2JWE1	Myosin light polypeptide 6	Myl6	Myosin light polypeptide 6 OS=Rattus norvegicus OX=10116 GN=Myl6 PE=1 SV=1;Myl6 protein OS=Rattus norvegicus OX=10116 GN=Myl6 PE=2 SV=1;Myosin light polypeptide 6 OS=Rattus norvegicus OX=10116 GN=Myl6 PE=1 SV=3;Myosin light polypeptide 6 OS=Rattus norvegic	-0.126828	-0.0425575	-0.0740908	-0.105599	0.04857	0.0319883	0.313322	0.59589	0.146896	0.501788	0.669374	0.404874	775	4	8
A0A0G2K6K1;Q9EPI1	A0A0G2K6K1;Q9EPI1	Xylosyltransferase 1	Xylt1	Xylosyltransferase 1 OS=Rattus norvegicus OX=10116 GN=Xylt1 PE=4 SV=1;Xylosyltransferase 1 (Fragment) OS=Rattus norvegicus OX=10116 GN=Xylt1 PE=2 SV=1	-0.245722	0.0850633	-0.00792167	-0.334044	0.0992517	0.02211	0.198008	0.734259	0.979885	0.245956	0.874473	0.923404	776	2	5
A0A0G2K6N2;D3ZN99	A0A0G2K6N2;D3ZN99		Adgrb2	Adhesion G protein-coupled receptor B2 OS=Rattus norvegicus OX=10116 GN=Adgrb2 PE=1 SV=1;Adhesion G protein-coupled receptor B2 OS=Rattus norvegicus OX=10116 GN=Adgrb2 PE=1 SV=1	-0.0458262	-0.119637		-0.0811654	0.0299879		0.975044	0.618271		0.974602	0.975122		779	2	15
Q6MG06;A0A0G2K6Q5;A0A0G2K444	Q6MG06;A0A0G2K6Q5;A0A0G2K444	Guanine nucleotide-binding protein-like 1	Gnl1	Guanine nucleotide-binding protein-like 1 OS=Rattus norvegicus OX=10116 GN=Gnl1 PE=1 SV=1;Guanine nucleotide-binding protein-like 1 OS=Rattus norvegicus OX=10116 GN=Gnl1 PE=1 SV=1;Guanine nucleotide-binding protein-like 1 (Fragment) OS=Rattus norvegicus OX	-0.0886267	-0.0791241	-0.0874976	-0.0925847	-0.0836398	0.035768	0.593443	0.22983	0.23375	0.516592	0.387243	0.592621	783	3	21
A0A0G2K6R0;F1LV37	A0A0G2K6R0;F1LV37		Tnrc6b	Trinucleotide repeat-containing adaptor 6B OS=Rattus norvegicus OX=10116 GN=Tnrc6b PE=1 SV=1;Trinucleotide repeat-containing adaptor 6B OS=Rattus norvegicus OX=10116 GN=Tnrc6b PE=1 SV=2			-0.592251			-0.0606528			0.266898			0.759392	784	2	15
A0A0G2K6T9	A0A0G2K6T9			Uncharacterized protein OS=Rattus norvegicus OX=10116 GN=Pcdh1 PE=1 SV=1	0.0439758	-0.0652392	-0.0200758	0.0553133	-0.0108183	0.130741	0.753131	0.0753638	0.830257	0.51202	0.934133	0.0919609	787	1	34
A0A0G2K6U1;F1LQ81;Q9QUL6	A0A0G2K6U1;F1LQ81;Q9QUL6	Vesicle-fusing ATPase	Nsf	Vesicle-fusing ATPase OS=Rattus norvegicus OX=10116 GN=Nsf PE=1 SV=1;N-ethylmaleimide sensitive fusion protein, isoform CRA_b OS=Rattus norvegicus OX=10116 GN=Nsf PE=1 SV=3;Vesicle-fusing ATPase OS=Rattus norvegicus OX=10116 GN=Nsf PE=1 SV=1	-0.0100067	-0.0387358	0.155962	-0.02495	-0.039845	0.0627983	0.857808	0.277505	0.0010462	0.567253	0.33915	0.271835	788	3	82
A0A0G2K6U3;Q68FR5	A0A0G2K6U3;Q68FR5	Transmembrane protein 209	Tmem209	Transmembrane protein 209 OS=Rattus norvegicus OX=10116 GN=Tmem209 PE=4 SV=1;Transmembrane protein 209 OS=Rattus norvegicus OX=10116 GN=Tmem209 PE=2 SV=1	-0.007245	-0.0556683	-0.275048	-0.0824213		0.121478	0.977019	0.983427	0.326549	0.801781		0.643864	789	2	10
A0A0G2K6X6;O08679	A0A0G2K6X6;O08679	Serine/threonine-protein kinase MARK2	Mark2	Non-specific serine/threonine protein kinase OS=Rattus norvegicus OX=10116 GN=Mark2 PE=1 SV=1;Serine/threonine-protein kinase MARK2 OS=Rattus norvegicus OX=10116 GN=Mark2 PE=1 SV=1	0.0852617	0.0189567	-0.0952358	-0.04384	0.0434108	-0.149407	0.588271	0.853912	0.21939	0.830867	0.786467	0.00790549	791	2	25
P04774;A0A0G2K6Y2;A0A0G2K914	P04774;A0A0G2K6Y2;A0A0G2K914	Sodium channel protein type 1 subunit alpha	Scn1a	Sodium channel protein type 1 subunit alpha OS=Rattus norvegicus OX=10116 GN=Scn1a PE=1 SV=1;Sodium channel protein OS=Rattus norvegicus OX=10116 GN=Scn1a PE=1 SV=1;Sodium channel protein OS=Rattus norvegicus OX=10116 GN=Scn1a PE=1 SV=1	0.0805089	0.198517	-0.0321137	-0.0342435	0.196185	0.0688086	0.839555	0.399361	0.966794	0.961468	0.550233	0.460132	792	3	4
A0A0G2K707;O08560	A0A0G2K707;O08560	Diacylglycerol kinase zeta	Dgkz	Diacylglycerol kinase OS=Rattus norvegicus OX=10116 GN=Dgkz PE=1 SV=1;Diacylglycerol kinase zeta OS=Rattus norvegicus OX=10116 GN=Dgkz PE=1 SV=1	-0.095745	-0.0706108	-0.274661	-0.0153125	-0.44256	0.062595	0.844241	0.828208	0.206716	0.988573	0.429343	0.702075	793	2	11
A0A0G2K708;F1LYS1;A0A0G2JT77;A0A0G2KAV8	A0A0G2K708;F1LYS1;A0A0G2JT77;A0A0G2KAV8		Rims1	Regulating synaptic membrane exocytosis protein 1 OS=Rattus norvegicus OX=10116 GN=Rims1 PE=1 SV=1;Regulating synaptic membrane exocytosis protein 1 OS=Rattus norvegicus OX=10116 GN=Rims1 PE=1 SV=3;Regulating synaptic membrane exocytosis protein 1 OS=Rattu	-0.415601			-0.190022			0.45601			0.612573			794	4	1
F1M9Q1;A0A0G2K712	F1M9Q1;A0A0G2K712		Tbc1d5	TBC1 domain family, member 5 OS=Rattus norvegicus OX=10116 GN=Tbc1d5 PE=1 SV=1;TBC1 domain family, member 5 OS=Rattus norvegicus OX=10116 GN=Tbc1d5 PE=1 SV=1	-0.254201	-0.00885333	-0.0295171	-0.350032	0.0726417	0.0392275	0.874601	0.969521	0.997412	0.721601	0.773215	0.863951	795	2	7
A0A0G2K717;Q5PPJ8;A0A0G2KB82	A0A0G2K717;Q5PPJ8;A0A0G2KB82		Cnot2	CCR4-NOT transcription complex, subunit 2 OS=Rattus norvegicus OX=10116 GN=Cnot2 PE=1 SV=1;CCR4-NOT transcription complex, subunit 2 OS=Rattus norvegicus OX=10116 GN=Cnot2 PE=1 SV=1;CCR4-NOT transcription complex, subunit 2 OS=Rattus norvegicus OX=10116 GN	0.0723787	0.0841433	0.218282	-0.0562642	0.0293267	0.269318	0.875944	0.626981	0.424032	0.905563	0.919539	0.227718	797	3	12
A0A0G2K719;F1LQD1;Q64060	A0A0G2K719			DEAD-box helicase 3, X-linked OS=Rattus norvegicus OX=10116 GN=Ddx3x PE=1 SV=1	-0.0411224	-0.00770987	-0.0493355	0.0100001	-0.0159229	-0.0793464	0.822735	0.968348	0.529886	0.943904	0.956163	0.416991	798	3	4
A0A0G2K724;Q4G009	A0A0G2K724;Q4G009	Malignant T-cell-amplified sequence 1	Mcts1	Malignant T-cell-amplified sequence OS=Rattus norvegicus OX=10116 GN=Mcts1 PE=1 SV=1;Malignant T-cell-amplified sequence 1 OS=Rattus norvegicus OX=10116 GN=Mcts1 PE=2 SV=1	-0.0890575	-0.0529075	0.0825925	-0.0911717	-0.0666217	0.0442108	0.122526	0.269289	0.200635	0.270916	0.392979	0.623129	799	2	13
A0A0G2K728;A0A0G2JZD0	A0A0G2K728			Cadherin-4 OS=Rattus norvegicus OX=10116 GN=Cdh4 PE=4 SV=1	-0.0814523	-0.100371	-0.0437968	-0.175681	0.117358	0.0823056	0.754903	0.542837	0.813773	0.547189	0.736103	0.51477	800	2	7
A0A0G2K736;F1MA31	A0A0G2K736;F1MA31		Kdm1a	Lysine-specific histone demethylase OS=Rattus norvegicus OX=10116 GN=Kdm1a PE=1 SV=1;Lysine-specific histone demethylase OS=Rattus norvegicus OX=10116 GN=Kdm1a PE=1 SV=3				0.0998696	0.503432					0.94883	0.191171		802	2	17
A0A0G2K737;Q920J4	A0A0G2K737;Q920J4	Thioredoxin-like protein 1	Txnl1	Thioredoxin-like protein 1 OS=Rattus norvegicus OX=10116 GN=Txnl1 PE=1 SV=1;Thioredoxin-like protein 1 OS=Rattus norvegicus OX=10116 GN=Txnl1 PE=1 SV=3	0.00947583	0.0104583	0.0424175	0.014445	0.0135858	0.0285242	0.936958	0.895214	0.53539	0.897985	0.919771	0.747263	803	2	23
D3Z8D7;A0A0G2K743;P62856;A0A0G2JY64;D3ZJ54;A0A0G2K5P4;A0A0G2JVP7	D3Z8D7;A0A0G2K743;P62856;A0A0G2JY64	40S ribosomal protein S26	LOC100361854;Rps26	40S ribosomal protein S26 OS=Rattus norvegicus OX=10116 GN=LOC100361854 PE=3 SV=1;40S ribosomal protein S26 OS=Rattus norvegicus OX=10116 GN=RGD1562415 PE=3 SV=1;40S ribosomal protein S26 OS=Rattus norvegicus OX=10116 GN=Rps26 PE=3 SV=3;40S ribosomal prote	-0.0244749	-0.17681	0.622729	-0.202289	-0.161146	0.425221	0.962094	0.62462	0.301164	0.567253	0.717545	0.51477	805	7	3
A0A0G2K747;G3V7K6;P28042	A0A0G2K747;G3V7K6;P28042	Single-stranded DNA-binding protein, mitochondrial	Ssbp1	Single-stranded DNA binding protein 1, isoform CRA_b OS=Rattus norvegicus OX=10116 GN=Ssbp1 PE=1 SV=1;Single-stranded DNA-binding protein, mitochondrial OS=Rattus norvegicus OX=10116 GN=Ssbp1 PE=1 SV=2;Single-stranded DNA-binding protein, mitochondrial OS=	-0.00459242	0.0284058	0.0452912	0.117298	-0.0226108	-0.0302612	0.976501	0.720537	0.463405	0.516643	0.825648	0.715297	807	3	9
A0A0G2K751;Q642C0	A0A0G2K751;Q642C0	DnaJ homolog subfamily C member 8	Dnajc8	DnaJ homolog subfamily C member 8 OS=Rattus norvegicus OX=10116 GN=Dnajc8 PE=1 SV=1;DnaJ homolog subfamily C member 8 OS=Rattus norvegicus OX=10116 GN=Dnajc8 PE=2 SV=1	0.00197917	0.0421017	0.206147	0.198095	-0.0935339		0.935064	0.92755	0.195682	0.569988	0.879443		808	2	6
A0A0G2K756;G3V6E4	A0A0G2K756;G3V6E4		Acbd3	Acyl-Coenzyme A binding domain containing 3 OS=Rattus norvegicus OX=10116 GN=Acbd3 PE=1 SV=1;Golgi resident protein GCP60 OS=Rattus norvegicus OX=10116 GN=Acbd3 PE=1 SV=2	-0.115587	-0.0135978	-0.135793	-0.112246	-0.0554202	-0.0294367	0.425176	0.945248	0.369285	0.523519	0.713268	0.880144	809	2	2
A0A0G2K757;P25235	A0A0G2K757;P25235	Dolichyl-diphosphooligosaccharide--protein glycosyltransferase subunit 2	Rpn2	Dolichyl-diphosphooligosaccharide--protein glycosyltransferase subunit 2 OS=Rattus norvegicus OX=10116 GN=Rpn2 PE=1 SV=1;Dolichyl-diphosphooligosaccharide--protein glycosyltransferase subunit 2 OS=Rattus norvegicus OX=10116 GN=Rpn2 PE=2 SV=2	-0.0366617	0.0194933	0.09438	0.017035	0.0102133	-0.113504	0.709549	0.674042	0.0223459	0.889568	0.896138	0.0275133	810	2	34
A0A0G2K761;D4A0H4	A0A0G2K761;D4A0H4		Cul2	Cullin 2 OS=Rattus norvegicus OX=10116 GN=Cul2 PE=1 SV=1;Cullin 2 OS=Rattus norvegicus OX=10116 GN=Cul2 PE=1 SV=1	-0.03834	-0.00882667	-0.00558833	0.01619	-0.00374833	-0.0765633	0.792679	0.940648	0.9721	0.942953	0.983675	0.455913	811	2	34
A0A0G2K770;D4A8G9	A0A0G2K770;D4A8G9	Zinc finger FYVE domain-containing protein 26	Zfyve26	Zinc finger FYVE domain-containing protein 26 OS=Rattus norvegicus OX=10116 GN=Zfyve26 PE=1 SV=1;Zinc finger FYVE domain-containing protein 26 OS=Rattus norvegicus OX=10116 GN=Zfyve26 PE=1 SV=1				-0.710896	-1.16863					0.492316	0.104517		812	2	8
A0A0G2K777;A1L1L6	A0A0G2K777;A1L1L6	Mitochondrial Rho GTPase	Rhot1	Ras homolog family member T1 OS=Rattus norvegicus OX=10116 GN=Rhot1 PE=1 SV=1;Mitochondrial Rho GTPase OS=Rattus norvegicus OX=10116 GN=Rhot1 PE=1 SV=1	-0.032445	-0.0732333	-0.187882	-0.0698775	0.0100192	-0.113216	0.805052	0.398958	0.00954697	0.416007	0.944276	0.098835	813	2	26
A0A0G2K791;D4ABL7	A0A0G2K791;D4ABL7		Mrpl33	Mitochondrial ribosomal protein L33 OS=Rattus norvegicus OX=10116 GN=Mrpl33 PE=1 SV=1;Brain and reproductive organ-expressed protein, isoform CRA_c OS=Rattus norvegicus OX=10116 GN=Mrpl33 PE=1 SV=2	0.0550434	-0.0145817	-0.253369	0.197261	-0.0538367	-0.315151	0.859288	0.950652	0.0311879	0.531109	0.743561	0.00268214	815	2	3
A0A0G2K7B6;D4A6X1	A0A0G2K7B6;D4A6X1		Dysf	Dysferlin OS=Rattus norvegicus OX=10116 GN=Dysf PE=1 SV=1;Dysferlin OS=Rattus norvegicus OX=10116 GN=Dysf PE=1 SV=2	-0.296475			-0.164135			0.888954			0.988019			816	2	12
A0A0G2K9P3;A0A0H2UHC5;A0A0G2K7B8;Q6P726	A0A0G2K9P3;A0A0H2UHC5;A0A0G2K7B8;Q6P726	Transmembrane protein 19	Tmem19	Uncharacterized protein OS=Rattus norvegicus OX=10116 GN=LOC100912615 PE=4 SV=1;Transmembrane protein 19 OS=Rattus norvegicus OX=10116 GN=Tmem19 PE=1 SV=1;Transmembrane protein 19 OS=Rattus norvegicus OX=10116 GN=Tmem19 PE=1 SV=1;Transmembrane protein 19 O	-0.0395163	0.0684883	-0.0881379	-0.49322	-0.195739	0.120617	0.916301	0.929172	0.994002	0.643897	0.662702	0.623197	817	4	3
A0A0G2K7C4;Q62761	A0A0G2K7C4;Q62761	Casein kinase I isoform gamma-1	Csnk1g1	Casein kinase I isoform gamma-1 OS=Rattus norvegicus OX=10116 GN=Csnk1g1 PE=1 SV=1;Casein kinase I isoform gamma-1 OS=Rattus norvegicus OX=10116 GN=Csnk1g1 PE=2 SV=1	0.0891393	-0.146575	0.190662	-0.0534547	-0.0940823	-0.0419761	0.839555	0.610375	0.262751	0.939068	0.842635	0.833049	818	2	9
A0A0G2K7D7	A0A0G2K7D7			Asparaginyl-tRNA synthetase 2, mitochondrial OS=Rattus norvegicus OX=10116 GN=Nars2 PE=1 SV=1	-0.224071	-0.0287829	-0.28885	-0.185742	0.0405304	-0.449504	0.591182	0.910252	0.165016	0.735794	0.832009	0.00597405	819	1	7
A0A0G2K7G2;D3ZNK4	A0A0G2K7G2			ArfGAP with FG repeats 2 OS=Rattus norvegicus OX=10116 GN=Agfg2 PE=1 SV=1	-0.0611579	0.170199	0.0311393	-0.090425	0.120409	-0.0249663	0.674777	0.325106	0.809081	0.75845	0.661733	0.841994	821	2	9
A0A0G2K7G7;G3V9Z6;B0BNF1;A0A0G2JVY6	A0A0G2K7G7;G3V9Z6;B0BNF1;A0A0G2JVY6	Septin-8	Sept8	Septin 8 OS=Rattus norvegicus OX=10116 GN=Sept8 PE=1 SV=1;Septin 8 OS=Rattus norvegicus OX=10116 GN=Sept8 PE=1 SV=1;Septin-8 OS=Rattus norvegicus OX=10116 GN=Septin8 PE=1 SV=1;Septin 8 OS=Rattus norvegicus OX=10116 GN=Sept8 PE=1 SV=1	0.0399017	0.0559058	-0.288185	-0.0289833	0.181699	-0.258365	0.680948	0.550251	0.000523542	0.854722	0.0467953	0.00106299	822	4	23
A0A0G2K7K2;Q9JM53	A0A0G2K7K2;Q9JM53	Apoptosis-inducing factor 1, mitochondrial	Aifm1	Apoptosis-inducing factor 1, mitochondrial OS=Rattus norvegicus OX=10116 GN=Aifm1 PE=1 SV=1;Apoptosis-inducing factor 1, mitochondrial OS=Rattus norvegicus OX=10116 GN=Aifm1 PE=1 SV=1	-0.0928708	0.0415333	-0.02444	0.0275683	0.00814333	-0.084215	0.156625	0.404466	0.572783	0.823188	0.939963	0.104483	826	2	27
A0A0G2K7L0;Q7TQ82	A0A0G2K7L0;Q7TQ82	28S ribosomal protein S10, mitochondrial	Mrps10	28S ribosomal protein S10, mitochondrial OS=Rattus norvegicus OX=10116 GN=Mrps10 PE=1 SV=1;28S ribosomal protein S10, mitochondrial OS=Rattus norvegicus OX=10116 GN=Mrps10 PE=2 SV=1	0.211808	0.0898321	0.126115	0.132854	0.135714	-0.0296488	0.468141	0.720722	0.429643	0.714897	0.722661	0.901704	827	2	6
A0A0G2K7L2;F1LZ40	A0A0G2K7L2;F1LZ40		Igsf3	Immunoglobulin superfamily, member 3 OS=Rattus norvegicus OX=10116 GN=Igsf3 PE=4 SV=1;Immunoglobulin superfamily, member 3 OS=Rattus norvegicus OX=10116 GN=Igsf3 PE=4 SV=2	0.0349708	-0.137224	0.0918467	-0.0209042	-0.0825058	-0.134821	0.878142	0.0412742	0.0665213	0.890737	0.394452	0.0838313	828	2	43
D3ZQM7;A0A0G2K7L4	D3ZQM7;A0A0G2K7L4		Itpk1	Inositol-tetrakisphosphate 1-kinase OS=Rattus norvegicus OX=10116 GN=Itpk1 PE=1 SV=3;Inositol-tetrakisphosphate 1-kinase OS=Rattus norvegicus OX=10116 GN=Itpk1 PE=1 SV=1	0.0126892	0.0498869	-0.133547	-0.00482917	-0.165877	-0.290609	0.822735	0.933121	0.379298	0.916797	0.584295	0.118747	829	2	6
Q5XFX7;A0A0G2K7M2	Q5XFX7;A0A0G2K7M2		Rad23a	RAD23 homolog A (S. cerevisiae) OS=Rattus norvegicus OX=10116 GN=Rad23a PE=1 SV=1;RAD23 homolog A, nucleotide excision repair protein OS=Rattus norvegicus OX=10116 GN=Rad23a PE=1 SV=1	0.0130658	0.0885417	0.116575	-0.117522	0.0749183	0.0883975	0.953786	0.431719	0.241175	0.501788	0.682608	0.351588	831	2	7
A0A0G2K7N9;Q6TUE6	A0A0G2K7N9;Q6TUE6		Arhgap5	Rho-GTPase-activating protein 5 OS=Rattus norvegicus OX=10116 GN=Arhgap5 PE=1 SV=1;LRRGT00098 OS=Rattus norvegicus OX=10116 GN=Arhgap5 PE=1 SV=1	-0.181273	0.0121567	-0.0511788	-0.0407667	-0.0428296	-0.00284004	0.570869	0.915983	0.345114	0.808036	0.74752	0.974548	833	2	43
G3V9T6;A0A0G2K7P2	G3V9T6;A0A0G2K7P2		Phf14	PHD finger protein 14 OS=Rattus norvegicus OX=10116 GN=Phf14 PE=1 SV=1;PHD finger protein 14 OS=Rattus norvegicus OX=10116 GN=Phf14 PE=1 SV=1	0.279322	-0.191782	-0.313425	-0.0310687	0.0869196	0.248872	0.674777	0.723518	0.262583	0.953797	0.890037	0.344758	834	2	9
A0A0G2K7P9;F1M8G9;A0A0G2K7R3	A0A0G2K7P9;F1M8G9;A0A0G2K7R3		Ncam2	Neural cell adhesion molecule 2 OS=Rattus norvegicus OX=10116 GN=Ncam2 PE=1 SV=1;Neural cell adhesion molecule 2 OS=Rattus norvegicus OX=10116 GN=Ncam2 PE=1 SV=2;Neural cell adhesion molecule 2 OS=Rattus norvegicus OX=10116 GN=Ncam2 PE=1 SV=1	-0.0213375	0.00854083	0.127287	-0.0212267	0.05303	0.035645	0.868368	0.89583	0.0355757	0.869545	0.497482	0.618046	835	3	35
A0A0G2K7Q7;P35559	A0A0G2K7Q7;P35559	Insulin-degrading enzyme	Ide	Insulin-degrading enzyme OS=Rattus norvegicus OX=10116 GN=Ide PE=1 SV=1;Insulin-degrading enzyme OS=Rattus norvegicus OX=10116 GN=Ide PE=1 SV=1	-0.0943242	-0.0358433	0.0877992	-0.0431225	-0.0329367	0.0638517	0.39046	0.389771	0.0552593	0.717286	0.68469	0.202425	836	2	45
A0A0G2K7S6;F1LSM3;Q9R037;A0A0G2JX77	A0A0G2K7S6;F1LSM3;Q9R037;A0A0G2JX77	WD repeat-containing protein 44	Wdr44	WD repeat-containing protein 44 OS=Rattus norvegicus OX=10116 GN=Wdr44 PE=1 SV=1;WD repeat-containing protein 44 OS=Rattus norvegicus OX=10116 GN=Wdr44 PE=1 SV=2;WD repeat-containing protein 44 OS=Rattus norvegicus OX=10116 GN=Wdr44 PE=1 SV=1;WD repeat-con	-0.0711692	-0.00515483	-0.008031	0.0655631	-0.0389626	0.0875874	0.840808	0.966745	0.956706	0.709685	0.8603	0.455159	839	4	30
F1LS02;A0A0G2K7T6;P37199;Q5BK44	F1LS02;A0A0G2K7T6;P37199	Nuclear pore complex protein Nup155	Nup155	Nuclear pore complex protein Nup155 OS=Rattus norvegicus OX=10116 GN=Nup155 PE=1 SV=1;Nuclear pore complex protein Nup155 OS=Rattus norvegicus OX=10116 GN=Nup155 PE=1 SV=1;Nuclear pore complex protein Nup155 OS=Rattus norvegicus OX=10116 GN=Nup155 PE=1 SV=	-0.106394	-0.199062	-0.0266288	0.0463263	-0.282298	0.0784658	0.709549	0.0277305	0.845329	0.883021	0.656816	0.244733	840	4	38
A0A0G2K7W4	A0A0G2K7W4			Mitogen-activated protein kinase kinase kinase kinase 4 OS=Rattus norvegicus OX=10116 GN=Map4k4 PE=1 SV=1	0.0367371	0.0999486	0.127266	0.07163	0.13797	0.198034	0.898729	0.786412	0.649633	0.890214	0.767105	0.444934	842	1	6
A0A0G2K7W6;P18445;D3ZI60;D4AAY6;D3ZG03;D3ZF07	A0A0G2K7W6;P18445;D3ZI60;D4AAY6	60S ribosomal protein L27a	Rpl27a;RGD1561984;RGD1559972	Similar to 60S ribosomal protein L27a OS=Rattus norvegicus OX=10116 GN=RGD1562402 PE=3 SV=1;60S ribosomal protein L27a OS=Rattus norvegicus OX=10116 GN=Rpl27a PE=1 SV=3;60S ribosomal protein L27a-like OS=Rattus norvegicus OX=10116 GN=LOC108351703 PE=3 SV=1	0.04758	-0.0435433	-0.113905	-0.0710925	0.047215	-0.165562	0.868782	0.651017	0.241175	0.692141	0.74752	0.206287	843	6	6
A0A0G2K7X0;F7EL36;P49911	A0A0G2K7X0;F7EL36;P49911	Acidic leucine-rich nuclear phosphoprotein 32 family member A	Anp32a	Acidic leucine-rich nuclear phosphoprotein 32 family member A OS=Rattus norvegicus OX=10116 GN=Anp32a PE=1 SV=1;Acidic leucine-rich nuclear phosphoprotein 32 family member A OS=Rattus norvegicus OX=10116 GN=Anp32a PE=1 SV=2;Acidic leucine-rich nuclear phos	-0.0408	0.0902376	0.156599	-0.269262	-0.0568045	-0.072909	0.845502	0.477681	0.105369	0.148972	0.865434	0.556502	844	3	10
D3Z9G0;A0A0G2K7X2	D3Z9G0;A0A0G2K7X2		Traf3	TNF receptor-associated factor OS=Rattus norvegicus OX=10116 GN=Traf3 PE=3 SV=1;TNF receptor-associated factor OS=Rattus norvegicus OX=10116 GN=Traf3 PE=3 SV=1	0.435943	0.196992	0.0870111	0.0436596	-0.0709488	-0.0816262	0.0995731	0.47779	0.572783	0.942953	0.874473	0.916525	845	2	15
A0A0G2K7X3;Q9EPJ0	A0A0G2K7X3;Q9EPJ0	Nuclear ubiquitous casein and cyclin-dependent kinase substrate 1	Nucks1	Nuclear ubiquitous casein and cyclin-dependent kinase substrate 1 OS=Rattus norvegicus OX=10116 GN=Nucks1 PE=1 SV=1;Nuclear ubiquitous casein and cyclin-dependent kinase substrate 1 OS=Rattus norvegicus OX=10116 GN=Nucks1 PE=1 SV=1	-0.53551	0.588596	0.786351	-0.621457	0.265522	0.631489	0.572309	0.131919	0.0298072	0.54944	0.571561	0.125615	846	2	3
A0A0G2K7Y2;A0A0G2JYS1;A0A0G2KAL4;A0A0G2JZ50	A0A0G2K7Y2;A0A0G2JYS1;A0A0G2KAL4;A0A0G2JZ50			Oxidation resistance protein 1 OS=Rattus norvegicus OX=10116 GN=Oxr1 PE=1 SV=1;Oxidation resistance protein 1 OS=Rattus norvegicus OX=10116 GN=Oxr1 PE=1 SV=1;Oxidation resistance protein 1 OS=Rattus norvegicus OX=10116 GN=Oxr1 PE=1 SV=1;Oxidation resistanc	-0.00984167	0.078124	0.0704444	0.10892	0.0662789	-0.054067	0.96113	0.539278	0.393956	0.43338	0.636566	0.438222	847	4	9
A0A0G2K808	A0A0G2K808			ArfGAP with SH3 domain, ankyrin repeat and PH domain 2 OS=Rattus norvegicus OX=10116 GN=Asap2 PE=1 SV=1	-0.0140998	-0.0092374	0.0545005	0.00114282	0.0223729	0.0309009	0.927008	0.943026	0.423138	0.99553	0.876283	0.7499	849	1	24
A0A0G2K847;G3V9U1	A0A0G2K847;G3V9U1		Agap1	ArfGAP with GTPase domain, ankyrin repeat and PH domain 1 OS=Rattus norvegicus OX=10116 GN=Agap1 PE=4 SV=1;ArfGAP with GTPase domain, ankyrin repeat and PH domain 1 OS=Rattus norvegicus OX=10116 GN=Agap1 PE=4 SV=1	-0.0925944	0.0209887	-0.0677351	-0.0832801	0.0045775	0.01807	0.472541	0.880255	0.420277	0.709685	0.984427	0.823978	850	2	16
A0A0G2K850;B1WC50;A0A140UHY3	A0A0G2K850;B1WC50;A0A140UHY3		Ewsr1	RNA-binding protein EWS-like OS=Rattus norvegicus OX=10116 GN=LOC100912481 PE=1 SV=1;Ewsr1 protein OS=Rattus norvegicus OX=10116 GN=Ewsr1 PE=1 SV=1;RNA-binding protein EWS-like OS=Rattus norvegicus OX=10116 GN=Ewsr1 PE=1 SV=1	3.23333e-05	-0.0488617	0.0417228	-0.244491	-0.144125	-0.0547265	0.99989	0.584281	0.588879	0.120381	0.321701	0.607724	851	3	9
A0A0G2K865;F1MAB9	A0A0G2K865;F1MAB9		Tpd52	Tumor protein D52 OS=Rattus norvegicus OX=10116 GN=Tpd52 PE=1 SV=1;Tumor protein D52 OS=Rattus norvegicus OX=10116 GN=Tpd52 PE=1 SV=2	-0.114132	0.0228633	0.086295	-0.0188625	-0.0150342	-0.0012375	0.48278	0.812967	0.0285262	0.915416	0.919771	0.991152	854	2	10
A0A0G2K872;Q1WIM3	A0A0G2K872;Q1WIM3	Cell adhesion molecule 3	Cadm3	Cell adhesion molecule 3 OS=Rattus norvegicus OX=10116 GN=Cadm3 PE=1 SV=1;Cell adhesion molecule 3 OS=Rattus norvegicus OX=10116 GN=Cadm3 PE=1 SV=1	0.124588	-0.0266392	-0.0680367	7.41667e-05	0.038065	0.0238283	0.252641	0.765073	0.47628	0.999265	0.805525	0.878986	855	2	20
A0A0G2K876	A0A0G2K876			Phosphodiesterase OS=Rattus norvegicus OX=10116 GN=Pde2a PE=1 SV=1	0.0159825	0.211031	0.0350108	0.0882267	0.03971	-0.253001	0.976501	0.466325	0.975785	0.90502	0.944908	0.444707	856	1	1
A0A0G2K890;P31977	A0A0G2K890;P31977	Ezrin	Ezr	Ezrin OS=Rattus norvegicus OX=10116 GN=Ezr PE=1 SV=1;Ezrin OS=Rattus norvegicus OX=10116 GN=Ezr PE=1 SV=3	-0.255929	0.348496	-0.00030925	-0.117924	0.0949088	-0.0595278	0.588378	0.0482873	0.998448	0.569988	0.68469	0.821244	859	2	22
A0A0G2K8A9	A0A0G2K8A9			HTH La-type RNA-binding domain-containing protein OS=Rattus norvegicus OX=10116 PE=1 SV=1	-0.117107	0.0310133		0.04615	-0.0592675		0.762184	0.830379		0.929786	0.992862		860	1	3
A0A0G2K8C7;Q5PQT2	A0A0G2K8C7;Q5PQT2	Myotubularin-related protein 3	Mtmr3	Myotubularin-related protein 3 OS=Rattus norvegicus OX=10116 GN=Mtmr3 PE=1 SV=1;Myotubularin-related protein 3 OS=Rattus norvegicus OX=10116 GN=Mtmr3 PE=1 SV=1						-0.145257						0.515981	862	2	11
D4A4X7;A0A0G2K8D1	D4A4X7;A0A0G2K8D1		Mospd2	Motile sperm domain-containing 2 OS=Rattus norvegicus OX=10116 GN=Mospd2 PE=1 SV=1;Motile sperm domain-containing 2 OS=Rattus norvegicus OX=10116 GN=Mospd2 PE=1 SV=1	0.248368	-0.0531167	0.0919404	0.147419	0.0176167	-0.369415	0.455137	0.878458	0.570268	0.697905	0.951104	0.00355656	863	2	14
A0A0G2K8D6;D3ZRV0	A0A0G2K8D6;D3ZRV0	DCN1-like protein	Dcun1d1	DCN1-like protein OS=Rattus norvegicus OX=10116 GN=Dcun1d1 PE=1 SV=1;DCN1-like protein OS=Rattus norvegicus OX=10116 GN=Dcun1d1 PE=1 SV=1	-0.0128447	0.149818	0.113762	-0.148199	0.0514634	0.102102	0.969151	0.230463	0.297777	0.485692	0.798181	0.345198	864	2	12
A0A0G2K8F9;D3ZQL8	A0A0G2K8F9;D3ZQL8		Pum2	Pumilio RNA-binding family member 2 OS=Rattus norvegicus OX=10116 GN=Pum2 PE=1 SV=1;Pumilio 2 (Drosophila) OS=Rattus norvegicus OX=10116 GN=Pum2 PE=1 SV=2			-0.111377		0.0352625				0.607573		0.957534		867	2	10
A0A0G2K8H0;Q5M9G3	A0A0G2K8H0;Q5M9G3	Caprin-1	Caprin1	Caprin-1 OS=Rattus norvegicus OX=10116 GN=Caprin1 PE=1 SV=1;Caprin-1 OS=Rattus norvegicus OX=10116 GN=Caprin1 PE=1 SV=2	0.143162	0.115763	0.0396733	-0.0372608	0.0491625	-0.177702	0.198995	0.0875881	0.516565	0.817352	0.590381	0.0206106	868	2	17
A0A0G2K8I0	A0A0G2K8I0			SH3 domain-binding glutamic acid-rich-like protein OS=Rattus norvegicus OX=10116 GN=Sh3bgrl2 PE=1 SV=1	-0.0961761	-0.0935942	-0.0360105	-0.0584729	-0.162591	0.0902651	0.70244	0.706298	0.845559	0.890737	0.361172	0.56803	870	1	2
D3ZG18;A0A0G2K8I5	D3ZG18;A0A0G2K8I5		Pcdh19	Protocadherin 19 OS=Rattus norvegicus OX=10116 GN=Pcdh19 PE=4 SV=2;Protocadherin 19 OS=Rattus norvegicus OX=10116 GN=Pcdh19 PE=4 SV=1	0.109651	0.0286233	0.315779		0.0524911	0.0750687	0.866438	0.986394	0.410435		0.977978	0.879958	871	2	11
A0A0G2K8K0	A0A0G2K8K0			Splicing factor proline and glutamine rich OS=Rattus norvegicus OX=10116 GN=Sfpq PE=1 SV=1	-0.0626583	-0.0334217	-0.118703	-0.0389225	0.0387775	-0.131187	0.765224	0.649059	0.0407124	0.874545	0.693719	0.0275133	873	1	36
A0A0G2K8L9;Q6TXG8	A0A0G2K8L9			Mitochondrial ribosomal protein S28 OS=Rattus norvegicus OX=10116 GN=Mrps28 PE=1 SV=1	0.0426877	-0.133933	0.0221218	0.0585463	-0.221374	-0.143679	0.892978	0.268554	0.826824	0.883021	0.191171	0.0325225	876	2	6
Q499Q2;A0A0G2K8M7	Q499Q2;A0A0G2K8M7		Tpd52l1	TPD52-like 1 OS=Rattus norvegicus OX=10116 GN=Tpd52l1 PE=2 SV=1;TPD52-like 1 OS=Rattus norvegicus OX=10116 GN=Tpd52l1 PE=4 SV=1				0.380346	-0.34112					0.559154	0.264473		877	2	4
A0A0G2K8N6;D3ZC34	A0A0G2K8N6;D3ZC34		Ankmy2	Ankyrin repeat and MYND domain-containing 2 OS=Rattus norvegicus OX=10116 GN=Ankmy2 PE=1 SV=1;Ankyrin repeat and MYND domain containing 2 (Predicted) OS=Rattus norvegicus OX=10116 GN=Ankmy2 PE=1 SV=1	-0.0112317	-0.030896	-0.142247	0.0362398	-0.0168395	-0.097282	0.939414	0.684959	0.0211026	0.82725	0.879078	0.05785	878	2	17
A0A1B0GWP1;A0A0G2K8N7;Q5U2Z8	A0A1B0GWP1;A0A0G2K8N7;Q5U2Z8	Elongation of very long chain fatty acids protein	Elovl1	Elongation of very long chain fatty acids protein (Fragment) OS=Rattus norvegicus OX=10116 GN=Elovl1 PE=3 SV=1;Elongation of very long chain fatty acids protein (Fragment) OS=Rattus norvegicus OX=10116 GN=Elovl1 PE=3 SV=1;Elongation of very long chain fatt	-0.471802	-0.0325625	-0.191694	0.0313467	0.0527392	-0.0875225	0.179232	0.869873	0.215858	0.976434	0.816004	0.715297	879	3	1
A0A0G2K8Q7;Q6MG66;A0A0G2KAB8;A0A0G2K375	A0A0G2K8Q7;Q6MG66		Lsm2	U6 snRNA-associated Sm-like protein LSm2 OS=Rattus norvegicus OX=10116 GN=Lsm2 PE=1 SV=1;U6 snRNA-associated Sm-like protein LSm2 OS=Rattus norvegicus OX=10116 GN=Lsm2 PE=1 SV=1	0.154925	0.0192185	-0.0523839	0.0234901	-0.0280615	-0.0857241	0.673481	0.915852	0.764224	0.963637	0.925973	0.660779	881	4	7
A0A0G2K8Q8	A0A0G2K8Q8			Ubiquinol-cytochrome c reductase, complex III subunit X OS=Rattus norvegicus OX=10116 GN=Uqcr10 PE=1 SV=1	0.0131233	-0.0321242	0.129578	0.0371808	0.0235183	-0.0102858	0.93953	0.769833	0.00232174	0.877451	0.890037	0.847118	882	1	2
A0A0G2K8R3;A0A0G2K174	A0A0G2K8R3;A0A0G2K174			LIM domain 7 OS=Rattus norvegicus OX=10116 GN=Lmo7 PE=1 SV=1;LIM domain 7 OS=Rattus norvegicus OX=10116 GN=Lmo7 PE=1 SV=1	0.07806	-0.177922	0.0528431	0.0480231	-0.0805156	0.0703203	0.869474	0.087982	0.71712	0.930451	0.605072	0.715297	883	2	36
A0A0G2K8S6;G3V743;O88941	A0A0G2K8S6;G3V743;O88941	Mannosyl-oligosaccharide glucosidase	Mogs	Glucosidase 1 OS=Rattus norvegicus OX=10116 GN=LOC103692171 PE=1 SV=1;Mannosyl-oligosaccharide glucosidase OS=Rattus norvegicus OX=10116 GN=Mogs PE=4 SV=2;Mannosyl-oligosaccharide glucosidase OS=Rattus norvegicus OX=10116 GN=Mogs PE=1 SV=1	-0.0940258	0.0499708	0.0134758	-0.04423	-0.0229733	-0.0592458	0.205561	0.18663	0.822582	0.57064	0.726168	0.36092	884	3	32
R9PXU6;A0A0G2K8V2;P85972	R9PXU6;A0A0G2K8V2;P85972	Vinculin	Vcl	Vinculin OS=Rattus norvegicus OX=10116 GN=Vcl PE=1 SV=1;Vinculin OS=Rattus norvegicus OX=10116 GN=Vcl PE=1 SV=1;Vinculin OS=Rattus norvegicus OX=10116 GN=Vcl PE=1 SV=1	-0.080435	0.04663	0.123385	-0.00999917	-0.01621	0.0783908	0.62019	0.64116	0.0335989	0.955342	0.924088	0.243345	887	3	42
F1M0V4;A0A0G2K8V3	F1M0V4;A0A0G2K8V3		Thoc2	THO complex 2 OS=Rattus norvegicus OX=10116 GN=Thoc2 PE=1 SV=2;THO complex 2 OS=Rattus norvegicus OX=10116 GN=Thoc2 PE=1 SV=1	-0.248385	0.0510462		-0.144186	0.271265		0.814043	0.961786		0.860929	0.631787		888	2	8
A0A0G2K8W9;G3V6S0;A0A0G2JZY6	A0A0G2K8W9;G3V6S0;A0A0G2JZY6		Sptbn1	Spectrin beta chain OS=Rattus norvegicus OX=10116 GN=Sptbn1 PE=1 SV=1;Spectrin beta chain OS=Rattus norvegicus OX=10116 GN=Sptbn1 PE=1 SV=3;Spectrin beta chain OS=Rattus norvegicus OX=10116 GN=Sptbn1 PE=1 SV=1	-0.00483167	-0.00396333	-0.00950333	0.0097475	0.0185258	0.00183417	0.962094	0.936193	0.813899	0.955096	0.872386	0.974585	889	3	187
A0A0G2K904	A0A0G2K904			RCG56631, isoform CRA_d OS=Rattus norvegicus OX=10116 GN=Sltm PE=1 SV=1	-0.0762944	-0.196304	0.115257	0.00276067	-0.0847616	-0.002898	0.784936	0.47779	0.721658	0.993739	0.832009	0.992397	891	1	15
A0A0G2K931;E9PSV5;A0A0G2KAC0	A0A0G2K931;E9PSV5;A0A0G2KAC0	Phosphoserine aminotransferase	Psat1	Phosphoserine aminotransferase OS=Rattus norvegicus OX=10116 GN=Psat1 PE=1 SV=1;Phosphoserine aminotransferase OS=Rattus norvegicus OX=10116 GN=Psat1 PE=1 SV=2;Phosphoserine aminotransferase 1 OS=Rattus norvegicus OX=10116 GN=Psat1 PE=1 SV=1	-0.149	-0.0621692	-0.267192	-0.113649	0.00971167	-0.011595	0.594526	0.625702	0.025631	0.567253	0.972987	0.960376	892	3	19
A0A0G2K946	A0A0G2K946			SPARC/osteonectin, cwcv and kazal-like domains proteoglycan 2 OS=Rattus norvegicus OX=10116 GN=Spock2 PE=1 SV=1	-0.0254156	0.0802169	0.0111578	-0.0531582	-0.11828	0.0159904	0.938326	0.64116	0.961188	0.91431	0.731897	0.937334	894	1	11
G3V8U3;A0A0G2K948	G3V8U3;A0A0G2K948		Dpf2	D4, zinc and double PHD fingers family 2 (Predicted) OS=Rattus norvegicus OX=10116 GN=Dpf2 PE=1 SV=1;Double PHD fingers 2 OS=Rattus norvegicus OX=10116 GN=Dpf2 PE=1 SV=1				-0.110733						0.841896			895	2	8
A0A0G2K952;D3ZBB7	A0A0G2K952;D3ZBB7	Ubiquitin carboxyl-terminal hydrolase	Usp32	Ubiquitin-specific peptidase 32 OS=Rattus norvegicus OX=10116 GN=Usp32 PE=1 SV=1;Ubiquitin specific protease 32 (Predicted) OS=Rattus norvegicus OX=10116 GN=Usp32 PE=1 SV=1	0.0204092	-0.00860435	-0.0381794	-0.0147695	0.0738463	0.0868524	0.92319	0.961786	0.71479	0.97327	0.650536	0.310309	896	2	34
A0A0G2K977;A0A140TAB6;Q62839;M0R5N1	A0A0G2K977;A0A140TAB6;Q62839	Golgin subfamily A member 2	Golga2	Golgin subfamily A member 2 OS=Rattus norvegicus OX=10116 GN=Golga2 PE=1 SV=1;Golgin subfamily A member 2 OS=Rattus norvegicus OX=10116 GN=Golga2 PE=1 SV=1;Golgin subfamily A member 2 OS=Rattus norvegicus OX=10116 GN=Golga2 PE=1 SV=4	-0.0267925	0.0489848	-0.1525	0.0343833	0.0308315	0.0212525	0.87851	0.690501	0.62529	0.894971	0.817103	0.838517	898	4	37
A0A0G2K987;G3V642	A0A0G2K987;G3V642		Abcg1	ATP-binding cassette subfamily G member 1 OS=Rattus norvegicus OX=10116 GN=Abcg1 PE=4 SV=1;ATP-binding cassette subfamily G member 1 OS=Rattus norvegicus OX=10116 GN=Abcg1 PE=4 SV=3	-0.144739			0.0640177			0.821864			0.891878			899	2	5
A0A0G2K999;D3ZDA6	A0A0G2K999;D3ZDA6		Sdk2	Sidekick cell adhesion molecule 2 OS=Rattus norvegicus OX=10116 GN=Sdk2 PE=1 SV=1;Sidekick cell adhesion molecule 2 OS=Rattus norvegicus OX=10116 GN=Sdk2 PE=4 SV=1	0.0163667	0.0720458	0.0788342	-0.00261	0.0522592	0.175702	0.866438	0.319535	0.363033	0.988019	0.646011	0.00582927	901	2	69
A0A0G2K9A2;P85970;A0A0G2K905;A0A0G2K2J1;A0A0G2K1V8	A0A0G2K9A2;P85970;A0A0G2K905;A0A0G2K2J1	Actin-related protein 2/3 complex subunit 2	Arpc2	Arp2/3 complex 34 kDa subunit OS=Rattus norvegicus OX=10116 GN=Arpc2 PE=1 SV=1;Actin-related protein 2/3 complex subunit 2 OS=Rattus norvegicus OX=10116 GN=Arpc2 PE=1 SV=1;Arp2/3 complex 34 kDa subunit OS=Rattus norvegicus OX=10116 GN=Arpc2 PE=1 SV=1;Arp2/	0.0217125	-0.0421717	0.0227983	0.0182267	0.00634833	-0.0234233	0.737499	0.457418	0.704599	0.860095	0.955869	0.791205	902	5	33
A0A0G2K9A9;D3ZT20	A0A0G2K9A9;D3ZT20		Fbxo41	F-box protein 41 OS=Rattus norvegicus OX=10116 GN=Fbxo41 PE=1 SV=1;F-box protein 41 OS=Rattus norvegicus OX=10116 GN=Fbxo41 PE=1 SV=3	0.0609235	-0.0208442	-0.105503	-0.00873567	0.0369667	0.0668792	0.700628	0.836072	0.197985	0.971171	0.832016	0.596724	904	2	28
A0A0G2K9B2;Q80VJ4	A0A0G2K9B2;Q80VJ4	Glycerophosphocholine phosphodiesterase GPCPD1	Gpcpd1	Glycerophosphocholine phosphodiesterase GPCPD1 OS=Rattus norvegicus OX=10116 GN=Gpcpd1 PE=1 SV=1;Glycerophosphocholine phosphodiesterase GPCPD1 OS=Rattus norvegicus OX=10116 GN=Gpcpd1 PE=1 SV=1		-0.305137	-0.418332		-0.196114	0.410903		0.0944607	0.458413		0.288513	0.175728	905	2	9
A0A0G2K9B4;D4A4B1	A0A0G2K9B4;D4A4B1		Mrpl15	Mitochondrial ribosomal protein L15 OS=Rattus norvegicus OX=10116 GN=Mrpl15 PE=1 SV=1;Mitochondrial ribosomal protein L15 OS=Rattus norvegicus OX=10116 GN=Mrpl15 PE=1 SV=2	-0.0645282	-0.0250261	-0.0706864	-0.115779	-0.115808	-0.111914	0.654882	0.834976	0.304071	0.485692	0.115354	0.296124	906	2	17
F7EWC1;A0A0G2K9C0	F7EWC1;A0A0G2K9C0		Vasp	Vasodilator-stimulated phosphoprotein OS=Rattus norvegicus OX=10116 GN=Vasp PE=1 SV=2;Vasodilator-stimulated phosphoprotein OS=Rattus norvegicus OX=10116 GN=Vasp PE=1 SV=1	-0.273632	0.126446	-0.0305452	-0.309294	0.335522	0.135295	0.251443	0.812967	0.919816	0.399435	0.598354	0.597032	907	2	12
A0A0G2K9C5;A1L1I3	A0A0G2K9C5;A1L1I3	Numb-like protein	Numbl	Numb-like protein OS=Rattus norvegicus OX=10116 GN=Numbl PE=1 SV=1;Numb-like protein OS=Rattus norvegicus OX=10116 GN=Numbl PE=1 SV=1	0.0864192	-0.0071675	-0.064865	0.102628	-0.0282125	0.180338	0.538303	0.944071	0.504755	0.32283	0.868165	0.00491085	908	2	25
D3ZJU5;A0A0G2K9D6	D3ZJU5;A0A0G2K9D6		Smarcc1	SWI/SNF related, matrix associated, actin dependent regulator of chromatin, subfamily c, member 1 (Predicted), isoform CRA_b OS=Rattus norvegicus OX=10116 GN=Smarcc1 PE=1 SV=1;SWI/SNF-related, matrix-associated, actin-dependent regulator of chromatin, subf	-0.0601117	-0.264865	-0.146978	-0.209309	-0.060105	-0.440747	0.959483	0.363677	0.467231	0.800705	0.900011	0.086544	909	2	7
A0A0G2K9D7	A0A0G2K9D7			Protocadherin gamma subfamily C, 3 OS=Rattus norvegicus OX=10116 GN=Pcdhgc3 PE=4 SV=1	-0.0903624	0.00127407	-0.169086	0.0650482	0.00430592	-0.0471187	0.822735	0.99074	0.19157	0.726606	0.984427	0.776605	910	1	16
A0A0G2K9E5;D3Z9N3	A0A0G2K9E5;D3Z9N3		Lars2	Leucyl-tRNA synthetase 2, mitochondrial OS=Rattus norvegicus OX=10116 GN=Lars2 PE=1 SV=1;Leucyl-tRNA synthetase 2, mitochondrial OS=Rattus norvegicus OX=10116 GN=Lars2 PE=1 SV=1	-0.00624625	-0.167091	-0.00943392	-0.025852	-0.066716	-0.234406	0.973865	0.0138326	0.944284	0.897099	0.692795	0.159529	911	2	30
D4A3Q2;A0A0G2K9G6	D4A3Q2;A0A0G2K9G6		Stag1	Stromal antigen 1 OS=Rattus norvegicus OX=10116 GN=Stag1 PE=1 SV=1;Stromal antigen 1 OS=Rattus norvegicus OX=10116 GN=Stag1 PE=1 SV=1	0.0268551	-0.0379943		0.248444			0.93953	0.693744		0.83628			913	2	7
A0A0G2K9H6;A0A0U1RRS2;Q62807;A0A0U1RRV6;A0A0U1RS19	A0A0G2K9H6;A0A0U1RRS2;Q62807;A0A0U1RRV6	Synaptotagmin-17	Syt17	Synaptotagmin-17 OS=Rattus norvegicus OX=10116 GN=Syt17 PE=1 SV=1;Synaptotagmin-17 OS=Rattus norvegicus OX=10116 GN=Syt17 PE=1 SV=1;Synaptotagmin-17 OS=Rattus norvegicus OX=10116 GN=Syt17 PE=1 SV=1;Synaptotagmin-17 OS=Rattus norvegicus OX=10116 GN=Syt17 PE	0.204209	-0.255722	-0.0438713	0.0533828	-0.16181	0.397123	0.750048	0.124372	0.819557	0.93046	0.475581	0.135452	915	5	14
D3ZB76;A0A0G2K9H9	D3ZB76;A0A0G2K9H9		Dnajb5	DnaJ (Hsp40) homolog, subfamily B, member 5 (Predicted) OS=Rattus norvegicus OX=10116 GN=Dnajb5 PE=4 SV=1;DnaJ heat shock protein family (Hsp40) member B5 OS=Rattus norvegicus OX=10116 GN=Dnajb5 PE=4 SV=1	0.140783	0.00647825	0.131957	0.0832705	-0.0422895	-0.20368	0.873563	0.974057	0.2956	0.870387	0.874473	0.200859	916	2	8
A0A0G2K9I6;G3V7K3;P13635	A0A0G2K9I6;G3V7K3;P13635	Ceruloplasmin	Cp	Ceruloplasmin OS=Rattus norvegicus OX=10116 GN=Cp PE=1 SV=1;Ceruloplasmin OS=Rattus norvegicus OX=10116 GN=Cp PE=1 SV=1;Ceruloplasmin OS=Rattus norvegicus OX=10116 GN=Cp PE=1 SV=3			-0.656986	-0.75239		-0.583586			0.225317	0.611188		0.327074	917	3	30
A0A0G2K9J0	A0A0G2K9J0			Tetratricopeptide repeat, ankyrin repeat and coiled-coil-containing 2 OS=Rattus norvegicus OX=10116 GN=Tanc2 PE=1 SV=1	-0.00458217	0.0296386	-0.160659	0.0449677	0.0926151	0.0492243	0.998774	0.860675	0.22086	0.918914	0.529605	0.755871	918	1	4
A0A0G2K9J2;E9PTI1	A0A0G2K9J2;E9PTI1		Atp6v1h	V-type proton ATPase subunit H OS=Rattus norvegicus OX=10116 GN=Atp6v1h PE=1 SV=1;V-type proton ATPase subunit H OS=Rattus norvegicus OX=10116 GN=Atp6v1h PE=1 SV=1	0.0461925	-0.059755	0.110073	-0.0332075	-0.0178383	0.0500567	0.658621	0.222746	0.0279602	0.822523	0.842854	0.504138	919	2	34
D3ZXE3;A0A0G2K9K0	D3ZXE3;A0A0G2K9K0		Tbc1d9	Similar to TBC1 domain family, member 8 (With GRAM domain);vascular Rab-GAP/TBC-containing (Predicted) OS=Rattus norvegicus OX=10116 GN=Tbc1d9 PE=4 SV=1;TBC1 domain family member 9 OS=Rattus norvegicus OX=10116 GN=Tbc1d9 PE=4 SV=1	0.345319	-0.0934675		-0.203531	-0.262375		0.421587	0.955198		0.830867	0.532662		920	2	8
D4A927;A0A0G2K9K2	D4A927;A0A0G2K9K2		Tacc1	Transforming, acidic coiled-coil-containing protein 1 OS=Rattus norvegicus OX=10116 GN=Tacc1 PE=1 SV=1;Transforming, acidic coiled-coil-containing protein 1 OS=Rattus norvegicus OX=10116 GN=Tacc1 PE=1 SV=1	-0.106907	-0.100518	0.116503	-0.035948	-0.155863	-0.0147697	0.581873	0.525653	0.450925	0.941263	0.514059	0.94402	921	2	19
A0A0G2K9K5	A0A0G2K9K5			Alpha-tubulin N-acetyltransferase 1 OS=Rattus norvegicus OX=10116 GN=Atat1 PE=1 SV=1	-0.368308	0.0210571	-0.000926417	-0.257038	-0.053285	0.0569004	0.324967	0.751167	0.997412	0.252022	0.81584	0.71096	922	1	1
A0A0G2K9L2;D4A6C9	A0A0G2K9L2			Target of myb1-like 2 membrane-trafficking protein OS=Rattus norvegicus OX=10116 GN=Tom1l2 PE=1 SV=1	-0.0124525	-0.032435	0.0015725	-0.0309883	-0.0322483	0.0745908	0.891889	0.595464	0.973433	0.682847	0.667896	0.0309991	923	2	33
A0A0G2K9L9;A0A096MJ77	A0A0G2K9L9;A0A096MJ77		Mdn1	Uncharacterized protein OS=Rattus norvegicus OX=10116 GN=Mdn1 PE=1 SV=1;Uncharacterized protein (Fragment) OS=Rattus norvegicus OX=10116 GN=Mdn1 PE=1 SV=1	-0.176697			-0.315742			0.591287			0.272356			924	2	14
A0A0G2K9M4	A0A0G2K9M4			WD repeat and FYVE domain-containing 3 OS=Rattus norvegicus OX=10116 GN=Wdfy3 PE=1 SV=1	-0.133648	-0.0972642	-0.113214	-0.120038	-0.0221417	0.0367247	0.295958	0.168137	0.260688	0.654283	0.853332	0.715297	925	1	77
A0A0G2K9N3	A0A0G2K9N3			DEAD (Asp-Glu-Ala-Asp) box polypeptide 3 OS=Rattus norvegicus OX=10116 GN=Ddx3 PE=1 SV=1	0.0920616	-0.00107656	-0.155863	-0.153288	-0.0181644	-0.212591	0.692724	0.904303	0.273829	0.516592	0.970708	0.0843596	927	1	4
A0A0G2K9P5	A0A0G2K9P5			Component of oligomeric golgi complex 5 OS=Rattus norvegicus OX=10116 GN=Cog5 PE=1 SV=1	-0.225532	-0.0099025	0.242809	-0.16725	-0.558149	0.137134	0.614762	0.979072	0.427244	0.751395	0.0430994	0.639875	928	1	9
A0A0G2K9Q0;D3ZA89	A0A0G2K9Q0;D3ZA89		Tbck	TBC1 domain-containing kinase OS=Rattus norvegicus OX=10116 GN=Tbck PE=1 SV=1;Similar to RIKEN cDNA A630047E20 (Predicted) OS=Rattus norvegicus OX=10116 GN=Tbck PE=1 SV=1	-0.308991	-0.0903627	-0.305277	-0.246332	0.0841634	-0.059177	0.359437	0.692229	0.0824187	0.348926	0.832016	0.874535	929	2	22
A0A0G2K9Q1;Q66H74	A0A0G2K9Q1;Q66H74	Golgi phosphoprotein 3-like	Golph3l	Golgi phosphoprotein 3-like OS=Rattus norvegicus OX=10116 GN=Golph3l PE=1 SV=1;Golgi phosphoprotein 3-like OS=Rattus norvegicus OX=10116 GN=Golph3l PE=2 SV=1	-0.107276	-0.0680171	-0.0820633	0.00433083	-0.10413	-0.0127042	0.919161	0.926023	0.86893	0.988019	0.932124	0.697042	930	2	3
A0A0G2K9Q6;Q64568	A0A0G2K9Q6;Q64568	Plasma membrane calcium-transporting ATPase 3	Atp2b3	Calcium-transporting ATPase OS=Rattus norvegicus OX=10116 GN=Atp2b3 PE=1 SV=1;Plasma membrane calcium-transporting ATPase 3 OS=Rattus norvegicus OX=10116 GN=Atp2b3 PE=1 SV=2	0.0480058	-0.0909308	0.00360583	0.0281917	-0.02774	0.00371	0.733946	0.0245791	0.974983	0.851318	0.832016	0.975899	933	2	33
A0A0G2K9R0;D4A5A9	A0A0G2K9R0;D4A5A9		Zswim8	Zinc finger, SWIM-type-containing 8 OS=Rattus norvegicus OX=10116 GN=Zswim8 PE=1 SV=1;Zinc finger SWIM domain-containing protein 8-like OS=Rattus norvegicus OX=10116 GN=LOC103689945 PE=1 SV=3	0.0576917	-0.0790258		-0.196535	0.252679	0.144156	0.765128	0.926003		0.51392	0.662274	0.72578	934	2	8
A0A0G2K9R3;F1LP46;Q5EBA1	A0A0G2K9R3;F1LP46;Q5EBA1	ATP-dependent RNA helicase SUPV3L1, mitochondrial	Supv3l1	ATP-dependent RNA helicase SUPV3L1, mitochondrial OS=Rattus norvegicus OX=10116 GN=Supv3l1 PE=1 SV=1;ATP-dependent RNA helicase SUPV3L1, mitochondrial OS=Rattus norvegicus OX=10116 GN=Supv3l1 PE=1 SV=2;ATP-dependent RNA helicase SUPV3L1, mitochondrial OS=R	-0.0513392	-0.173794	-0.181637	0.198664	-0.229332	-0.00681738	0.944084	0.776146	0.651068	0.817064	0.792287	0.991965	936	3	21
A0A0G2K9R9;A0A0G2KAX0	A0A0G2K9R9;A0A0G2KAX0			Proteasome activator subunit 4 OS=Rattus norvegicus OX=10116 GN=Psme4 PE=1 SV=1;Proteasome activator subunit 4 OS=Rattus norvegicus OX=10116 GN=Psme4 PE=1 SV=1	-0.0143396	-0.006045	0.010095		0.0265992	-0.0196833	0.982001	0.979056	0.883871		0.935332	0.982069	937	2	16
A0A0G2K9T1	A0A0G2K9T1			E3 ubiquitin-protein ligase OS=Rattus norvegicus OX=10116 GN=Itch PE=1 SV=1	-0.176444	-0.0207676	0.00838267	0.0892017	-0.0558837	-0.00623858	0.570869	0.940648	0.962679	0.822178	0.834089	0.976829	938	1	17
A0A0G2K9U6	A0A0G2K9U6			Autophagy-related 16-like 1 OS=Rattus norvegicus OX=10116 GN=Atg16l1 PE=1 SV=1					-0.0438775						0.950318		940	1	1
A0A0G2K9V6;Q5XHY5	A0A0G2K9V6;Q5XHY5	Threonine--tRNA ligase, cytoplasmic	Tars	Threonine--tRNA ligase, cytoplasmic OS=Rattus norvegicus OX=10116 GN=Tars PE=1 SV=1;Threonine--tRNA ligase, cytoplasmic OS=Rattus norvegicus OX=10116 GN=Tars PE=1 SV=1	-0.0307492	-0.0140108	-0.08711	-0.136816	0.0206792	-0.143139	0.804813	0.871099	0.206308	0.165245	0.847278	0.0176061	941	2	35
A0A0G2K9Y9;M0R440;A0A096MKE5	A0A0G2K9Y9;M0R440		LOC682914	Zinc finger protein 326 OS=Rattus norvegicus OX=10116 GN=Zfp326 PE=1 SV=1;Zinc finger protein 326 (Fragment) OS=Rattus norvegicus OX=10116 GN=Zfp326 PE=1 SV=2	-0.0173075	-0.150386	-0.146576	0.0079758	0.0609051	-0.1472	0.959061	0.0551403	0.0698731	0.988019	0.704005	0.0583933	943	3	15
A0A0G2KA06;D3ZZC3	A0A0G2KA06;D3ZZC3	Kelch-like protein 22	Klhl22	Kelch-like protein 22 OS=Rattus norvegicus OX=10116 GN=Klhl22 PE=1 SV=1;Kelch-like protein 22 OS=Rattus norvegicus OX=10116 GN=Klhl22 PE=1 SV=1	-0.111523	0.185726	-0.128427	-0.204318	0.322036	-0.114605	0.467576	0.0679216	0.154084	0.353811	0.0446744	0.115324	944	2	24
A0A0G2KA14	A0A0G2KA14			C-type lectin domain-containing 16A OS=Rattus norvegicus OX=10116 GN=Clec16a PE=1 SV=1	-0.270419	-0.0318907	0.0232536	0.0328374	-0.0689046	0.169409	0.233445	0.899926	0.938183	0.955096	0.826106	0.241877	945	1	12
A0A0G2KA27;O08873	A0A0G2KA27;O08873	MAP kinase-activating death domain protein	Madd	MAP kinase-activating death domain protein OS=Rattus norvegicus OX=10116 GN=Madd PE=1 SV=1;MAP kinase-activating death domain protein OS=Rattus norvegicus OX=10116 GN=Madd PE=1 SV=1	0.0004675	0.0220833	0.0150758	0.01827	-0.0197858	-0.0189317	0.993471	0.608715	0.626839	0.853146	0.742072	0.633315	946	2	57
E9PT04;A0A0G2KA50	E9PT04;A0A0G2KA50		Vps39	VPS39 subunit of HOPS complex OS=Rattus norvegicus OX=10116 GN=Vps39 PE=1 SV=1;VPS39 subunit of HOPS complex OS=Rattus norvegicus OX=10116 GN=Vps39 PE=1 SV=1	-0.203128	-0.192431	-0.017411	-0.0540736	0.004568	0.175497	0.497008	0.233471	0.921051	0.823188	0.982479	0.216931	947	2	24
A0A0G2KA71;Q5FVC5	A0A0G2KA71;Q5FVC5		Pvrl2	Nectin cell adhesion molecule 2 OS=Rattus norvegicus OX=10116 GN=Nectin2 PE=1 SV=1;Nectin cell adhesion molecule 2 OS=Rattus norvegicus OX=10116 GN=Nectin2 PE=1 SV=1	0.00728475	0.145361	-0.0486	0.0583449	0.0742052	-0.119433	0.962094	0.0783704	0.451035	0.731453	0.598341	0.0515462	948	2	13
Q66H18;A0A0G2KA82	Q66H18;A0A0G2KA82		Sypl1	Synaptophysin-like 1 OS=Rattus norvegicus OX=10116 GN=Sypl1 PE=1 SV=1;Synaptophysin-like 1 OS=Rattus norvegicus OX=10116 GN=Sypl1 PE=1 SV=1		0.0448437	-0.212705			-0.0904127		0.871792	0.0735945			0.600121	949	2	4
A0A0G2KA88	A0A0G2KA88			Suppressor of glucose, autophagy-associated 1 OS=Rattus norvegicus OX=10116 GN=Soga1 PE=4 SV=1			1.09325			0.5253			0.2561			0.697042	950	1	12
A0A0G2KAA3;M0RB63	A0A0G2KAA3;M0RB63		LOC684509	NADH:ubiquinone oxidoreductase subunit A3 OS=Rattus norvegicus OX=10116 GN=Ndufa3 PE=1 SV=1;RCG63041 OS=Rattus norvegicus OX=10116 GN=LOC684509 PE=4 SV=1	-0.0134042	0.104699	0.0565767	0.00733833	0.0810517	0.0597083	0.962094	0.157601	0.418727	0.98439	0.627962	0.205903	951	2	2
D3Z899;A0A0G2KAE6	D3Z899;A0A0G2KAE6		Fam73b	Mitoguardin 2 OS=Rattus norvegicus OX=10116 GN=Miga2 PE=1 SV=1;Mitoguardin 2 OS=Rattus norvegicus OX=10116 GN=Miga2 PE=1 SV=1	-0.04739	0.0452924	0.0670035	0.0656561	0.0644949	-0.0810221	0.87625	0.759586	0.468066	0.84742	0.525391	0.351764	955	2	12
A0A0G2KAI8	A0A0G2KAI8			Developmentally-regulated GTP-binding protein 2 OS=Rattus norvegicus OX=10116 GN=Drg2 PE=1 SV=1	-0.101819	0.0697587	-0.107656	0.0390832	0.219149	0.0528399	0.674777	0.711683	0.268298	0.821042	0.236644	0.628538	959	1	16
A0A0G2KAL9	A0A0G2KAL9			Mitochondrial fission factor OS=Rattus norvegicus OX=10116 GN=Mff PE=1 SV=1		-0.0884308	-0.468818	0.0111808	0.157111	-0.00767125		0.750195	0.000662523	0.988019	0.663003	0.971269	960	1	2
A0A0G2KAM3;P49432	A0A0G2KAM3;P49432	Pyruvate dehydrogenase E1 component subunit beta, mitochondrial	Pdhb	Pyruvate dehydrogenase E1 component subunit beta OS=Rattus norvegicus OX=10116 GN=Pdhb PE=1 SV=1;Pyruvate dehydrogenase E1 component subunit beta, mitochondrial OS=Rattus norvegicus OX=10116 GN=Pdhb PE=1 SV=2	-0.0442492	-0.04709	0.0192433	-0.02618	0.00672917	-0.0656167	0.656595	0.282858	0.699336	0.876614	0.939963	0.201383	961	2	27
A0A0G2KAM4	A0A0G2KAM4			Fascin OS=Rattus norvegicus OX=10116 GN=Fscn1 PE=3 SV=1	0.162662	-0.11962	0.02736	-0.183469	0.139686	-0.0609075	0.547094	0.408464	0.534933	0.644019	0.561376	0.785689	962	1	1
A0A0G2KAN7	A0A0G2KAN7			Glutaminase kidney isoform, mitochondrial OS=Rattus norvegicus OX=10116 GN=Gls PE=1 SV=1	-0.0798187	-0.0866179	0.0476267	-0.05731	0.00663583	-0.157883	0.7666	0.437202	0.776224	0.90502	0.977801	0.262836	964	1	3
A0A0G2KAS7;G3V846;P24942;A0A0G2JSU1;A0A0G2K611;O35921;F1LR26	A0A0G2KAS7;G3V846;P24942;A0A0G2JSU1;A0A0G2K611	Amino acid transporter;Excitatory amino acid transporter 1	Slc1a3	Amino acid transporter OS=Rattus norvegicus OX=10116 GN=Slc1a3 PE=1 SV=1;Amino acid transporter OS=Rattus norvegicus OX=10116 GN=Slc1a3 PE=1 SV=1;Excitatory amino acid transporter 1 OS=Rattus norvegicus OX=10116 GN=Slc1a3 PE=1 SV=2;Amino acid transporter O	-0.0561142	0.224276	-0.167942	0.0689933	0.138405	-0.030135	0.894759	0.19518	0.169532	0.7638	0.284318	0.861916	967	7	10
A0A0G2KAS8	A0A0G2KAS8			WNK lysine deficient protein kinase 2 OS=Rattus norvegicus OX=10116 GN=Wnk2 PE=1 SV=1	0.032545	-0.0345225	-0.0188808	-0.205685	-0.232461	0.0757142	0.962094	0.951307	0.964939	0.753467	0.706519	0.841994	968	1	6
A0A0G2KAU2;Q5XID7	A0A0G2KAU2;Q5XID7	Armadillo repeat-containing X-linked protein 3	Armcx3	Armadillo repeat-containing X-linked protein 3 OS=Rattus norvegicus OX=10116 GN=Armcx3 PE=1 SV=1;Armadillo repeat-containing X-linked protein 3 OS=Rattus norvegicus OX=10116 GN=Armcx3 PE=1 SV=1	-0.0845179	-0.0823113	0.0784773	-0.225907	0.0361344	-0.113245	0.54038	0.605	0.401748	0.167731	0.875703	0.490438	970	2	16
A0A0G2KAW2;O35412;F1LS65;D3ZQP5;A0A0G2K2Z9	A0A0G2KAW2;O35412;F1LS65	Signal-induced proliferation-associated 1-like protein 1	Sipa1l1	Signal-induced proliferation-associated 1 like 1, isoform CRA_b OS=Rattus norvegicus OX=10116 GN=Sipa1l1 PE=1 SV=1;Signal-induced proliferation-associated 1-like protein 1 OS=Rattus norvegicus OX=10116 GN=Sipa1l1 PE=1 SV=1;Signal-induced proliferation-asso	0.0148567	-0.02044	0.033615	0.0439525	0.03703	-0.0173558	0.947886	0.679445	0.680883	0.854385	0.566161	0.862682	971	5	61
A0A0G2KAX2;Q5BK00	A0A0G2KAX2			Similar to hypothetical protein FLJ10925 OS=Rattus norvegicus OX=10116 GN=RGD1305455 PE=4 SV=1	0.0584266	-0.167234	-0.150253	0.0250491	-0.0690401	-0.063233	0.75536	0.218886	0.255989	0.914131	0.679702	0.408035	974	2	16
A0A0G2KAY8;Q923V8	A0A0G2KAY8;Q923V8	15 kDa selenoprotein	Sep15	Selenoprotein F OS=Rattus norvegicus OX=10116 GN=Selenof PE=1 SV=1;Selenoprotein F OS=Rattus norvegicus OX=10116 GN=Selenof PE=1 SV=3	-0.00422792	-0.00676133	0.0135618	-0.0973717	0.00949307	0.00889949	0.977017	0.968716	0.879903	0.525785	0.964209	0.93508	975	2	7
A0A0G2KAZ7;Q3SWU3	A0A0G2KAZ7;Q3SWU3	Heterogeneous nuclear ribonucleoprotein D-like	Hnrnpdl	Heterogeneous nuclear ribonucleoprotein D-like OS=Rattus norvegicus OX=10116 GN=Hnrnpdl PE=1 SV=1;Heterogeneous nuclear ribonucleoprotein D-like OS=Rattus norvegicus OX=10116 GN=Hnrnpdl PE=1 SV=1	-0.0573525	-0.141355	-0.0586758	-0.134628	-0.0416825	-0.188767	0.661506	0.0403225	0.238726	0.309471	0.684302	0.00412087	976	2	16
A0A0G2KB52;F1MA82	A0A0G2KB52;F1MA82		Map7	Microtubule-associated protein 7 OS=Rattus norvegicus OX=10116 GN=Map7 PE=1 SV=1;Microtubule-associated protein 7 OS=Rattus norvegicus OX=10116 GN=Map7 PE=1 SV=3	0.581238	-0.16107		0.167533	-0.274083		0.329044	0.800696		0.694552	0.702013		979	2	11
A0A0G2KB56;P82808;Q4KMC4	A0A0G2KB56;P82808	Glutamine--fructose-6-phosphate aminotransferase [isomerizing] 1	Gfpt1	Glutamine fructose-6-phosphate transaminase 1, isoform CRA_a OS=Rattus norvegicus OX=10116 GN=Gfpt1 PE=1 SV=1;Glutamine--fructose-6-phosphate aminotransferase [isomerizing] 1 OS=Rattus norvegicus OX=10116 GN=Gfpt1 PE=1 SV=3	0.0701914	-0.0505037	1.03562	-0.143058	-0.137531	-0.530016	0.866014	0.871181	0.000257356	0.761029	0.813267	0.0876606	980	3	19
A0A0G2KB61;D4A6A8	A0A0G2KB61;D4A6A8		Ppp1r13b	Protein phosphatase 1, regulatory subunit 13B OS=Rattus norvegicus OX=10116 GN=Ppp1r13b PE=1 SV=1;Protein phosphatase 1, regulatory (Inhibitor) subunit 13B (Predicted) OS=Rattus norvegicus OX=10116 GN=Ppp1r13b PE=1 SV=1	-0.106304	0.0121608	0.119025	-0.216959	-0.0420008	0.0366879	0.741905	0.979011	0.887917	0.619346	0.843529	0.96187	982	2	9
A0A0G2KB63;Q5XIH7	A0A0G2KB63;Q5XIH7	Prohibitin-2	Phb2	Prohibitin-2 OS=Rattus norvegicus OX=10116 GN=Phb2 PE=1 SV=1;Prohibitin-2 OS=Rattus norvegicus OX=10116 GN=Phb2 PE=1 SV=1	-0.0400625	-0.0281192	-0.0158825	0.0140358	-0.0285358	-0.0608242	0.519862	0.552467	0.699869	0.898995	0.742072	0.163201	983	2	21
A0A0G2KB91;A0A0G2K3Y0;B2RYC6	A0A0G2KB91;A0A0G2K3Y0;B2RYC6		Zfp385a	RCG50523 OS=Rattus norvegicus OX=10116 GN=Zfp385a PE=1 SV=1;Zinc finger protein 385A OS=Rattus norvegicus OX=10116 GN=Zfp385a PE=1 SV=1;Zfp385a protein OS=Rattus norvegicus OX=10116 GN=Zfp385a PE=1 SV=1	-0.391067			-0.0984458			0.593443			0.923078			985	3	6
A0A0G2KBC7;Q52KS1;P47858	A0A0G2KBC7;Q52KS1;P47858	ATP-dependent 6-phosphofructokinase;ATP-dependent 6-phosphofructokinase, muscle type	Pfkm	ATP-dependent 6-phosphofructokinase OS=Rattus norvegicus OX=10116 GN=Pfkm PE=1 SV=1;ATP-dependent 6-phosphofructokinase OS=Rattus norvegicus OX=10116 GN=Pfkm PE=1 SV=1;ATP-dependent 6-phosphofructokinase, muscle type OS=Rattus norvegicus OX=10116 GN=Pfkm P	-0.00534917	0.00385833	0.0282167	-0.0519558	-0.00432	0.0537325	0.962094	0.95202	0.529886	0.687258	0.960663	0.376729	991	3	35
A0A0G2QC02	A0A0G2QC02			Ski2-like RNA helicase OS=Rattus norvegicus OX=10116 GN=Skiv2l PE=1 SV=1	-0.019558	-0.150536	0.0141489	-0.0738963	-0.0343778	0.0546537	0.958693	0.622602	0.960793	0.907702	0.900011	0.615909	993	1	32
A0A0G2QC06;Q4FZX7;P12346	A0A0G2QC06;Q4FZX7	Signal recognition particle receptor subunit beta	Srprb	Serotransferrin OS=Rattus norvegicus OX=10116 GN=Tf PE=1 SV=1;Signal recognition particle receptor subunit beta OS=Rattus norvegicus OX=10116 GN=Srprb PE=2 SV=1	-0.11568	0.112793	-0.02681	-0.0260168	0.153547	-0.196359	0.490657	0.223175	0.797967	0.930217	0.362571	0.0310583	995	3	23
A0A0G2QC17;A1L1J4;O88483	A0A0G2QC17;A1L1J4;O88483	[Pyruvate dehydrogenase [acetyl-transferring]]-phosphatase 1, mitochondrial	Pdp1	Protein phosphatase 2C, magnesium dependent, catalytic subunit, isoform CRA_a OS=Rattus norvegicus OX=10116 GN=Pdp1 PE=1 SV=1;Protein phosphatase 2C, magnesium dependent, catalytic subunit OS=Rattus norvegicus OX=10116 GN=Pdp1 PE=1 SV=1;[Pyruvate dehydroge	-0.0284575	-0.0169525	0.0542267	-0.0348425	-0.0151008	-0.0187933	0.765224	0.844618	0.045826	0.83628	0.882622	0.636946	996	3	24
A0A0G2QC21	A0A0G2QC21			Rho guanine nucleotide exchange factor 7 OS=Rattus norvegicus OX=10116 GN=Arhgef7 PE=1 SV=1	-0.0571133	-0.00329558	-0.02996	-0.047442	0.0677944	0.0892725	0.6543	0.974057	0.599837	0.756277	0.611785	0.262994	997	1	13
A0A0G2QC31	A0A0G2QC31			Tyrosine-protein phosphatase non-receptor type 5 OS=Rattus norvegicus OX=10116 GN=Ptpn5 PE=1 SV=1	-0.492052		-0.00018875	-0.149065		-0.210591	0.613679		0.972878	0.935685		0.473162	998	1	2
A0A0G2QC38	A0A0G2QC38			Serine and arginine-rich-splicing factor 11 OS=Rattus norvegicus OX=10116 GN=Srsf11 PE=1 SV=1	-0.0396431	-0.0898143	0.0645282	-0.137603	0.180814	-0.103158	0.898779	0.562071	0.680979	0.606807	0.602366	0.613721	1002	1	7
A0A0G2QC41;D3ZVD8	A0A0G2QC41;D3ZVD8		Hdac6	Histone deacetylase 6 OS=Rattus norvegicus OX=10116 GN=Hdac6 PE=1 SV=1;Histone deacetylase 6 OS=Rattus norvegicus OX=10116 GN=LOC108348065 PE=1 SV=2	-0.0818033	-0.0271758	0.0134542	-0.0965633	0.0149092	0.052655	0.395133	0.684959	0.844371	0.141824	0.898738	0.438222	1003	2	30
A0A0G2QC56	A0A0G2QC56			Coronin OS=Rattus norvegicus OX=10116 GN=Coro2a PE=1 SV=1	0.0470909	-0.137623	0.0770056	-0.067751	-0.189362	0.0563549	0.85873	0.361566	0.479753	0.826183	0.122848	0.574333	1005	1	13
F1LYI5;A0A0G2QC62;M0R665;P25886;D3ZY63;D3Z8Q4;D4A883;D3ZWV1;D4A888;A0A0G2JT96	F1LYI5;A0A0G2QC62;M0R665;P25886;D3ZY63;D3Z8Q4	60S ribosomal protein L29	RGD1564138;LOC686807;Rpl29;RGD1566073;RGD1563300	60S ribosomal protein L29 OS=Rattus norvegicus OX=10116 PE=3 SV=3;60S ribosomal protein L29 OS=Rattus norvegicus OX=10116 PE=3 SV=1;60S ribosomal protein L29 OS=Rattus norvegicus OX=10116 PE=3 SV=1;60S ribosomal protein L29 OS=Rattus norvegicus OX=10116 GN	0.100305	0.170561	0.0540234	-0.144782	0.0543494	0.109442	0.750048	0.145309	0.699336	0.581116	0.724562	0.239788	1006	10	4
A0A0H2UH93;P60756	A0A0H2UH93;P60756	MAM domain-containing glycosylphosphatidylinositol anchor protein 2	Mdga2	MAM domain-containing glycosylphosphatidylinositol anchor protein 2 OS=Rattus norvegicus OX=10116 GN=Mdga2 PE=4 SV=1;MAM domain-containing glycosylphosphatidylinositol anchor protein 2 OS=Rattus norvegicus OX=10116 GN=Mdga2 PE=2 SV=1	-0.0516526	0.0380256	-0.184668	0.0496072	0.121405	-0.232303	0.787759	0.800696	0.277572	0.868021	0.567124	0.116561	1007	2	23
A0A0H2UH97;A1L1K3	A0A0H2UH97;A1L1K3	Anaphase-promoting complex subunit 5	Anapc5	Anaphase-promoting complex subunit 5 OS=Rattus norvegicus OX=10116 GN=Anapc5 PE=1 SV=1;Anaphase-promoting complex subunit 5 OS=Rattus norvegicus OX=10116 GN=Anapc5 PE=2 SV=1	-0.0348802	-0.163437	-0.036608	0.0107814	0.0799937	-0.0368616	0.880205	0.615629	0.997412	0.974602	0.624442	0.991987	1008	2	18
A0A0H2UHA6;Q9Z142	A0A0H2UHA6;Q9Z142	Transmembrane protein 33	Tmem33	Transmembrane protein 33 OS=Rattus norvegicus OX=10116 GN=Tmem33 PE=1 SV=1;Transmembrane protein 33 OS=Rattus norvegicus OX=10116 GN=Tmem33 PE=2 SV=1	0.00365833	-0.018195	0.0156233	0.0593592	-0.0143275	-0.0316383	0.980323	0.895013	0.769811	0.690098	0.944908	0.619047	1010	2	9
A0A0H2UHA7;Q63424	A0A0H2UHA7;Q63424	Solute carrier family 15 member 2	Slc15a2	Solute carrier family 15 (H+/peptide transporter), member 2, isoform CRA_a OS=Rattus norvegicus OX=10116 GN=Slc15a2 PE=1 SV=1;Solute carrier family 15 member 2 OS=Rattus norvegicus OX=10116 GN=Slc15a2 PE=1 SV=1	-0.221511	0.22098	-0.185951	-0.0523319	0.277118	-0.0477623	0.673481	0.228211	0.144145	0.905345	0.229486	0.858031	1011	2	16
A0A0H2UHB1;Q62904	A0A0H2UHB1;Q62904	3-keto-steroid reductase	Hsd17b7	3-keto-steroid reductase OS=Rattus norvegicus OX=10116 GN=Hsd17b7 PE=1 SV=1;3-keto-steroid reductase OS=Rattus norvegicus OX=10116 GN=Hsd17b7 PE=1 SV=1	-0.320763	-0.146082	-0.225754	-0.0515166	0.029822	-0.345248	0.625044	0.809063	0.223481	0.95271	0.979573	0.0111194	1012	2	9
A0A0H2UHB7	A0A0H2UHB7			Anion exchange protein OS=Rattus norvegicus OX=10116 GN=Slc4a4 PE=1 SV=1	-0.118903	0.294491	-0.128768	-0.0719942	0.0695666	-0.0831018	0.837101	0.128821	0.450428	0.929781	0.816682	0.654664	1013	1	3
A0A0H2UHC8;Q5FWT7	A0A0H2UHC8;Q5FWT7	Ubiquitin-like domain-containing CTD phosphatase 1	Ublcp1	Ubiquitin-like domain-containing CTD phosphatase 1 OS=Rattus norvegicus OX=10116 GN=Ublcp1 PE=1 SV=1;Ubiquitin-like domain-containing CTD phosphatase 1 OS=Rattus norvegicus OX=10116 GN=Ublcp1 PE=2 SV=1	-0.0461217		0.199499	-0.188835			0.741905		0.67781	0.609686			1014	2	5
A0A0H2UHC9;Q6V7K3	A0A0H2UHC9;Q6V7K3	Solute carrier family 35 member B1	Slc35b1	Solute carrier family 35 member B1 OS=Rattus norvegicus OX=10116 GN=Slc35b1 PE=4 SV=1;Solute carrier family 35 member B1 OS=Rattus norvegicus OX=10116 GN=Slc35b1 PE=2 SV=1	0.112419			0.0207279			0.894759			0.965959			1015	2	3
Q925Q9;A0A0H2UHD8;M0RBZ7	Q925Q9;A0A0H2UHD8;M0RBZ7	SH3 domain-containing kinase-binding protein 1	Sh3kbp1	SH3 domain-containing kinase-binding protein 1 OS=Rattus norvegicus OX=10116 GN=Sh3kbp1 PE=1 SV=2;SH3 domain-containing kinase-binding protein 1 OS=Rattus norvegicus OX=10116 GN=Sh3kbp1 PE=1 SV=1;SH3 domain-containing kinase-binding protein 1 OS=Rattus nor	-0.031639	-0.0614308	0.00319758	-0.0123205	-0.0755067	-0.0277007	0.877454	0.587525	0.974466	0.973783	0.598341	0.806422	1017	3	24
A0A0H2UHD9	A0A0H2UHD9			Nicalin OS=Rattus norvegicus OX=10116 GN=Ncln PE=1 SV=1	-0.295055	-0.0649325	-0.08072	-0.142838	-0.0766825	0.0555742	0.00724222	0.690467	0.498605	0.416007	0.624442	0.614409	1018	1	1
A0A0H2UHE1;P13086	A0A0H2UHE1;P13086	Succinyl-CoA ligase [ADP/GDP-forming] subunit alpha, mitochondrial	Suclg1	Succinate--CoA ligase [ADP/GDP-forming] subunit alpha, mitochondrial OS=Rattus norvegicus OX=10116 GN=Suclg1 PE=1 SV=1;Succinate--CoA ligase [ADP/GDP-forming] subunit alpha, mitochondrial OS=Rattus norvegicus OX=10116 GN=Suclg1 PE=2 SV=2	0.0520275	-0.01193	-0.0600758	-0.0586125	0.03266	-0.0665708	0.741905	0.904303	0.297967	0.744952	0.773045	0.213828	1020	2	16
A0A0H2UHF6;Q9ES40	A0A0H2UHF6;Q9ES40	PRA1 family protein 3	Arl6ip5	PRA1 family protein OS=Rattus norvegicus OX=10116 GN=Arl6ip5 PE=1 SV=1;PRA1 family protein 3 OS=Rattus norvegicus OX=10116 GN=Arl6ip5 PE=1 SV=1	-0.153657	0.0531633	0.00987083	-0.015545	0.0562808	-0.00907833	0.198008	0.460111	0.908461	0.938746	0.48292	0.937483	1023	2	10
A0A0H2UHF9	A0A0H2UHF9			Actin-binding LIM protein 2 OS=Rattus norvegicus OX=10116 GN=Ablim2 PE=1 SV=1			0.0358462		0.225545				0.719803		0.819157		1024	1	1
A0A0H2UHG0;Q4KM49	A0A0H2UHG0;Q4KM49	Tyrosine--tRNA ligase, cytoplasmic;Tyrosine--tRNA ligase, cytoplasmic, N-terminally processed	Yars	Tyrosine--tRNA ligase OS=Rattus norvegicus OX=10116 GN=Yars PE=1 SV=1;Tyrosine--tRNA ligase, cytoplasmic OS=Rattus norvegicus OX=10116 GN=Yars PE=2 SV=3	-0.0687842	0.0457933	0.0261633	-0.079115	0.0116625	-0.141217	0.591287	0.394428	0.644207	0.465189	0.874473	0.0535929	1025	2	44
A0A0H2UHH9;D4ACJ1;P62850	A0A0H2UHH9;D4ACJ1;P62850	40S ribosomal protein S24	LOC100363469;Rps24	40S ribosomal protein S24 OS=Rattus norvegicus OX=10116 GN=Rps24 PE=3 SV=1;40S ribosomal protein S24 OS=Rattus norvegicus OX=10116 GN=LOC100363469 PE=3 SV=1;40S ribosomal protein S24 OS=Rattus norvegicus OX=10116 GN=Rps24 PE=2 SV=1	-0.0349642	0.0353042	0.146551	-0.108714	-0.078915	0.0234075	0.887535	0.765184	0.00406219	0.586191	0.497132	0.818782	1028	3	5
A0A0H2UHJ5;Q562A2;B1WC00	A0A0H2UHJ5;Q562A2	Zinc finger RNA-binding protein	Zfr	Zinc finger RNA-binding protein OS=Rattus norvegicus OX=10116 GN=Zfr PE=1 SV=1;Zinc finger RNA-binding protein OS=Rattus norvegicus OX=10116 GN=Zfr PE=1 SV=2	0.0368275	0.0132408	-0.0361583	0.0133492	0.0301692	-0.10324	0.631389	0.843914	0.532083	0.918914	0.725729	0.0641838	1029	3	40
A0A0H2UHL9	A0A0H2UHL9			Drebrin OS=Rattus norvegicus OX=10116 GN=Dbn1 PE=1 SV=1	-0.143549	-0.0977482	-0.0651225	-0.0257662	0.112907	-0.00257058	0.644363	0.405227	0.710794	0.946042	0.662274	0.991152	1032	1	1
A0A0H2UHM0;B5DEN9	A0A0H2UHM0;B5DEN9	Vacuolar protein sorting-associated protein 28 homolog	Vps28	Vacuolar protein sorting-associated protein 28 homolog OS=Rattus norvegicus OX=10116 GN=Vps28 PE=1 SV=1;Vacuolar protein sorting-associated protein 28 homolog OS=Rattus norvegicus OX=10116 GN=Vps28 PE=2 SV=1	-0.0362948	0.107454	0.0833622	0.116297	0.0699592	0.173885	0.874601	0.169698	0.391004	0.481027	0.541659	0.0870548	1033	2	11
A0A0H2UHM5;P11598	A0A0H2UHM5;P11598	Protein disulfide-isomerase A3	Pdia3	Protein disulfide-isomerase OS=Rattus norvegicus OX=10116 GN=Pdia3 PE=1 SV=1;Protein disulfide-isomerase A3 OS=Rattus norvegicus OX=10116 GN=Pdia3 PE=1 SV=2	-0.0359708	0.0345908	0.00161167	-0.0184783	0.0265667	-0.045595	0.789409	0.543457	0.975282	0.897985	0.755839	0.302582	1034	2	46
A0A0H2UHM9;Q63364	A0A0H2UHM9;Q63364	E3 ubiquitin-protein ligase Praja-2	Pja2	E3 ubiquitin-protein ligase Praja-2 OS=Rattus norvegicus OX=10116 GN=Pja2 PE=1 SV=1;E3 ubiquitin-protein ligase Praja-2 OS=Rattus norvegicus OX=10116 GN=Pja2 PE=2 SV=1	0.136299	-0.00449632	-0.17596	0.054721	-0.00598948	-0.293808	0.765756	0.986905	0.440272	0.938746	0.991045	0.243072	1036	2	12
A0A0H2UHP0;Q9R1D1	A0A0H2UHP0;Q9R1D1	Transcriptional repressor CTCF	Ctcf	CCCTC-binding factor, isoform CRA_a OS=Rattus norvegicus OX=10116 GN=Ctcf PE=1 SV=1;Transcriptional repressor CTCF OS=Rattus norvegicus OX=10116 GN=Ctcf PE=2 SV=1	-0.00848542	-0.133642	0.00167	0.0386717	-0.113838	-0.0948192	0.984406	0.157189	0.994393	0.890214	0.601018	0.549714	1037	2	9
A0A0H2UHP8;B4F766;D3ZP27	A0A0H2UHP8;B4F766;D3ZP27	Dymeclin	Dym	Dymeclin OS=Rattus norvegicus OX=10116 GN=Dym PE=1 SV=1;Dymeclin OS=Rattus norvegicus OX=10116 GN=Dym PE=2 SV=1;Dymeclin OS=Rattus norvegicus OX=10116 GN=Dym PE=1 SV=1	-0.545735	0.0831513	0.267588	-0.278764	-0.295518	-0.109197	0.133653	0.969237	0.336717	0.272356	0.0682554	0.916525	1039	3	5
A0A0H2UHP9;A0A0G2K201	A0A0H2UHP9			RCG39700, isoform CRA_d OS=Rattus norvegicus OX=10116 GN=Rab6a PE=1 SV=1	0.0346044						0.927803						1040	2	1
A0A0H2UHQ0	A0A0H2UHQ0			4F2 cell-surface antigen heavy chain OS=Rattus norvegicus OX=10116 GN=Slc3a2 PE=1 SV=1	-0.193016	0.182674	-0.181777	-0.137311	0.138114	-0.00683856	0.509388	0.0412742	0.0442881	0.636219	0.514059	0.950247	1041	1	1
A0A0H2UHQ1;F1LZX7;P24049;A0A0G2KB77;D3Z9G9;Q7TPJ7	A0A0H2UHQ1;F1LZX7;P24049;A0A0G2KB77;D3Z9G9	60S ribosomal protein L17	Rpl17;RGD1560017	60S ribosomal protein L17 OS=Rattus norvegicus OX=10116 GN=Rpl17 PE=1 SV=1;60S ribosomal protein L17 OS=Rattus norvegicus OX=10116 GN=Rpl17 PE=1 SV=2;60S ribosomal protein L17 OS=Rattus norvegicus OX=10116 GN=Rpl17 PE=2 SV=3;Uncharacterized protein OS=Ratt	-0.0117508	0.0393708	0.025265	-0.181277	0.0373658	-0.0394592	0.962094	0.668705	0.800935	0.141824	0.858695	0.767297	1042	6	10
A0A0H2UHQ3;P0C5W1	A0A0H2UHQ3;P0C5W1	Microtubule-associated protein 1S;MAP1S heavy chain;MAP1S light chain	Map1s	Microtubule-associated protein 1S OS=Rattus norvegicus OX=10116 GN=Map1s PE=1 SV=1;Microtubule-associated protein 1S OS=Rattus norvegicus OX=10116 GN=Map1s PE=1 SV=1	0.00262583	-0.103519	-0.0511625	-0.0504292	-0.0100867	0.00416917	0.976257	0.142602	0.156234	0.39851	0.937577	0.947575	1043	2	30
A0A0H2UHQ8;D3ZFA8;P04644;D3ZKG6;M0R8M8;F1M5B1;D3ZM01	A0A0H2UHQ8;D3ZFA8;P04644;D3ZKG6	40S ribosomal protein S17	LOC100364909;Rps17;RGD1559955	40S ribosomal protein S17 OS=Rattus norvegicus OX=10116 GN=Rps17 PE=3 SV=1;40S ribosomal protein S17-like OS=Rattus norvegicus OX=10116 GN=LOC100362366 PE=3 SV=1;40S ribosomal protein S17 OS=Rattus norvegicus OX=10116 GN=Rps17 PE=1 SV=3;Uncharacterized pro	0.0211274	0.0295984	0.351111	-0.0830922	-0.12876	-0.0403537	0.968742	0.822554	0.0813392	0.890737	0.692997	0.936433	1044	7	1
A0A0H2UHR5;Q00972	A0A0H2UHR5;Q00972	[3-methyl-2-oxobutanoate dehydrogenase [lipoamide]] kinase, mitochondrial	Bckdk	Protein-serine/threonine kinase OS=Rattus norvegicus OX=10116 GN=Bckdk PE=1 SV=1;[3-methyl-2-oxobutanoate dehydrogenase [lipoamide]] kinase, mitochondrial OS=Rattus norvegicus OX=10116 GN=Bckdk PE=1 SV=2	-0.393793	-0.186249	-0.213992	-0.386017	0.290662	-0.857667	0.301851	0.71815	0.337223	0.141824	0.464119	0.0734953	1045	2	11
A0A0H2UHR7;D3ZHA0	A0A0H2UHR7;D3ZHA0	Filamin-C	Flnc	Filamin-C OS=Rattus norvegicus OX=10116 GN=Flnc PE=1 SV=1;Filamin-C OS=Rattus norvegicus OX=10116 GN=Flnc PE=1 SV=1	-0.709056	-0.328023	-0.312406	0.370733	-1.05108	-0.654213	0.643722	0.797486	0.603989	0.798928	0.347813	0.411351	1046	2	46
A0A0H2UHR9;Q6AYD2	A0A0H2UHR9;Q6AYD2	CST complex subunit STN1	Obfc1	CST complex subunit STN1 OS=Rattus norvegicus OX=10116 GN=Stn1 PE=1 SV=1;CST complex subunit STN1 OS=Rattus norvegicus OX=10116 GN=Stn1 PE=2 SV=1			-0.142026						0.348257				1047	2	5
A0A0H2UHS7;P12001	A0A0H2UHS7;P12001	60S ribosomal protein L18	Rpl18	60S ribosomal protein L18 OS=Rattus norvegicus OX=10116 GN=Rpl18 PE=1 SV=1;60S ribosomal protein L18 OS=Rattus norvegicus OX=10116 GN=Rpl18 PE=1 SV=2	0.0501017	0.0146675	-0.0626983	-0.0244375	0.0474508	-0.0611983	0.777389	0.876475	0.443478	0.890214	0.714256	0.604773	1049	2	10
A0A0H2UHS8;O08589	A0A0H2UHS8;O08589	Phospholemman	Fxyd1	FXYD domain-containing ion transport regulator OS=Rattus norvegicus OX=10116 GN=Fxyd1 PE=1 SV=1;Phospholemman OS=Rattus norvegicus OX=10116 GN=Fxyd1 PE=1 SV=2	-0.300709	0.256452	-0.468127	0.0649792	0.229954	-0.0415197	0.630963	0.179467	0.00138829	0.896953	0.231808	0.857495	1050	2	1
A0A0H2UHS9;Q3KR56	A0A0H2UHS9;Q3KR56	GRAM domain-containing protein 1A	Gramd1a	GRAM domain containing 1A, isoform CRA_a OS=Rattus norvegicus OX=10116 GN=Gramd1a PE=4 SV=1;Protein Aster-A OS=Rattus norvegicus OX=10116 GN=Gramd1a PE=2 SV=2	0.0821741	-0.324443	0.0603218	-0.109425	-0.0616111	0.119346	0.839555	0.264846	0.826824	0.822178	0.883365	0.812232	1051	2	17
A0A0H2UHT3;P0C2C0	A0A0H2UHT3;P0C2C0	39S ribosomal protein L22, mitochondrial	Mrpl22	39S ribosomal protein L22, mitochondrial OS=Rattus norvegicus OX=10116 GN=Mrpl22 PE=1 SV=1;39S ribosomal protein L22, mitochondrial OS=Rattus norvegicus OX=10116 GN=Mrpl22 PE=1 SV=1	-0.183783	0.186709	-0.0902279	0.119615	0.0201807	-0.0622054	0.623858	0.405227	0.73877	0.747061	0.957534	0.926958	1052	2	7
A0A0H2UHT5;F1LNI5	A0A0H2UHT5;F1LNI5	Protein phosphatase 1G	Ppm1g	Protein phosphatase 1G OS=Rattus norvegicus OX=10116 GN=Ppm1g PE=1 SV=1;Protein phosphatase 1G OS=Rattus norvegicus OX=10116 GN=Ppm1g PE=1 SV=2	0.183374	0.0589371	0.304928		-0.653163	0.259129	0.980074	0.471919	0.19862		0.786467	0.924633	1053	2	10
A0A0H2UHT6;D3ZM33;P62271;M0R5K9;D3ZAU6	A0A0H2UHT6;D3ZM33;P62271;M0R5K9;D3ZAU6	40S ribosomal protein S18	LOC100362298;Rps18;LOC100912024;RGD1561919	Ribosomal protein S18-like 1 OS=Rattus norvegicus OX=10116 GN=Rps18 PE=1 SV=1;Uncharacterized protein OS=Rattus norvegicus OX=10116 PE=3 SV=3;40S ribosomal protein S18 OS=Rattus norvegicus OX=10116 GN=Rps18 PE=1 SV=3;Uncharacterized protein OS=Rattus norve	0.0786667	0.0599542	0.195793	-0.111944	-0.0523567	0.0350125	0.655263	0.593393	0.0768673	0.516592	0.757106	0.801304	1054	5	3
A0A0H2UHU0;P62853;F1M6F4;D4AE10;M0R763;D3ZCH5	A0A0H2UHU0;P62853;F1M6F4;D4AE10;M0R763	40S ribosomal protein S25	Rps25;LOC100912210;RGD1563613;LOC100911337	40S ribosomal protein S25 OS=Rattus norvegicus OX=10116 GN=Rps25 PE=4 SV=1;40S ribosomal protein S25 OS=Rattus norvegicus OX=10116 GN=Rps25 PE=2 SV=1;Uncharacterized protein OS=Rattus norvegicus OX=10116 PE=4 SV=1;Uncharacterized protein OS=Rattus norvegic	0.251611	0.0557083	0.183731	-0.0800475	-0.00485167	0.0784342	0.0939798	0.608715	0.0195211	0.68897	0.977694	0.534978	1055	6	5
A0A0H2UHU1;P61515;D4AAZ6;D4A7B1;D4A829	A0A0H2UHU1;P61515;D4AAZ6;D4A7B1	Putative 60S ribosomal protein L37a;60S ribosomal protein L37a	Rpl37a-ps1;Rpl37a;LOC679823	60S ribosomal protein L37a OS=Rattus norvegicus OX=10116 GN=Rpl37a PE=3 SV=1;Putative 60S ribosomal protein L37a OS=Rattus norvegicus OX=10116 GN=Rpl37a-ps1 PE=5 SV=2;60S ribosomal protein L37a OS=Rattus norvegicus OX=10116 GN=Rpl37a PE=1 SV=1;Uncharacteri	0.0858023	-0.0876389	0.257883	0.0174601	-0.164984	-0.0334955	0.880227	0.405227	0.0145687	0.933003	0.261812	0.774947	1056	5	4
A0A0H2UHV1;Q5XHY1	A0A0H2UHV1;Q5XHY1	Leucine-rich repeat-containing protein 16B	Lrrc16b	Capping protein, Arp2/3 and myosin-I linker protein 3 OS=Rattus norvegicus OX=10116 GN=Carmil3 PE=4 SV=1;Capping protein, Arp2/3 and myosin-I linker protein 3 OS=Rattus norvegicus OX=10116 GN=Carmil3 PE=2 SV=2	-0.204744	-0.219565	0.0730668	-0.234935	0.0150658	0.0757874	0.628077	0.304271	0.569055	0.501788	0.953692	0.891901	1057	2	25
A0A0H2UHV4;B2GUV7;M0R7Z0	A0A0H2UHV4;B2GUV7;M0R7Z0	Eukaryotic translation initiation factor 5B	Eif5b	Eukaryotic translation initiation factor 5B OS=Rattus norvegicus OX=10116 GN=Eif5b PE=1 SV=1;Eukaryotic translation initiation factor 5B OS=Rattus norvegicus OX=10116 GN=Eif5b PE=1 SV=1;Tr-type G domain-containing protein OS=Rattus norvegicus OX=10116 PE=4	-0.00234472	-0.228162	-0.166981	-0.152541	-0.211852	-0.00670673	0.9898	0.378925	0.58333	0.498233	0.726683	0.9828	1058	3	25
A0A0H2UHV9;D4ABY2	A0A0H2UHV9;D4ABY2	Coatomer subunit gamma-2	Copg2	Coatomer subunit gamma OS=Rattus norvegicus OX=10116 GN=Copg2 PE=1 SV=1;Coatomer subunit gamma-2 OS=Rattus norvegicus OX=10116 GN=Copg2 PE=3 SV=2	-0.0910828	0.00103917	-0.0156115	-0.147271	-0.0169951	-0.142404	0.595576	0.990625	0.891202	0.262011	0.944276	0.197814	1059	2	21
A0A0H2UHW2;Q4FZU1	A0A0H2UHW2;Q4FZU1	Ubiquinone biosynthesis protein COQ4 homolog, mitochondrial	Coq4	Ubiquinone biosynthesis protein COQ4 homolog, mitochondrial OS=Rattus norvegicus OX=10116 GN=Coq4 PE=1 SV=1;Ubiquinone biosynthesis protein COQ4 homolog, mitochondrial OS=Rattus norvegicus OX=10116 GN=Coq4 PE=2 SV=1	-0.0731513	-0.147257	0.06256	0.0173971	-0.152114	-0.0296842	0.694478	0.549854	0.64918	0.978657	0.627762	0.863356	1060	2	3
A0A0H2UHW4;Q7TP40	A0A0H2UHW4;Q7TP40	PEST proteolytic signal-containing nuclear protein	Pcnp	PEST proteolytic signal-containing nuclear protein OS=Rattus norvegicus OX=10116 GN=Pcnp PE=1 SV=1;PEST proteolytic signal-containing nuclear protein OS=Rattus norvegicus OX=10116 GN=Pcnp PE=1 SV=1	-0.0588729			-0.144207		0.00280583	0.889141			0.748517		0.944124	1061	2	2
A0A0H2UHX1	A0A0H2UHX1			Reticulon OS=Rattus norvegicus OX=10116 GN=Rtn3 PE=1 SV=1	-0.278967	-0.318799	0.0193925	-0.521116	-0.123322	-0.186547	0.7621	0.0532566	0.974466	0.402097	0.497132	0.453855	1062	1	1
X1WI37;A0A0H2UHX3;P62703	X1WI37;A0A0H2UHX3;P62703	40S ribosomal protein S4, X isoform	LOC100362640;Rps4x	40S ribosomal protein S4 OS=Rattus norvegicus OX=10116 GN=Rps4x PE=3 SV=1;40S ribosomal protein S4 OS=Rattus norvegicus OX=10116 GN=Rps4x PE=3 SV=1;40S ribosomal protein S4, X isoform OS=Rattus norvegicus OX=10116 GN=Rps4x PE=2 SV=2	0.10313	-0.0629133	-0.001	-0.0814567	-0.189857	-0.159043	0.540772	0.69911	0.997412	0.672718	0.483557	0.246118	1063	3	8
A0A0H2UHY0;Q6MG21	A0A0H2UHY0;Q6MG21	Valine--tRNA ligase, mitochondrial	Vars2	Valine--tRNA ligase, mitochondrial OS=Rattus norvegicus OX=10116 GN=Vars2 PE=1 SV=1;Valine--tRNA ligase, mitochondrial OS=Rattus norvegicus OX=10116 GN=Vars2 PE=3 SV=1	-0.179958	0.0546517	-0.229423	0.00814756	0.0382928	-0.269357	0.501803	0.784197	0.239689	0.988019	0.934133	0.0885359	1064	2	18
A0A0H2UHZ4;O35986	A0A0H2UHZ4;O35986	Zinc finger Ran-binding domain-containing protein 2	Zranb2	Zinc finger Ran-binding domain-containing protein 2 OS=Rattus norvegicus OX=10116 GN=Zranb2 PE=1 SV=1;Zinc finger Ran-binding domain-containing protein 2 OS=Rattus norvegicus OX=10116 GN=Zranb2 PE=1 SV=2	0.240713						0.626657						1065	2	8
A0A0H2UHZ6;Q9WV25	A0A0H2UHZ6;Q9WV25	Poly(U)-binding-splicing factor PUF60	Puf60	Poly(U)-binding-splicing factor PUF60 OS=Rattus norvegicus OX=10116 GN=Puf60 PE=1 SV=1;Poly(U)-binding-splicing factor PUF60 OS=Rattus norvegicus OX=10116 GN=Puf60 PE=2 SV=2	0.00714417	-0.11823	0.0452816	-0.0378983	-0.0992478	0.00573125	0.96592	0.121988	0.520253	0.754357	0.312396	0.968015	1066	2	24
A0A0H2UI02;D4AE59	A0A0H2UI02;D4AE59	Serine/threonine-protein kinase STK11	Stk11	Serine/threonine kinase 11 (Predicted), isoform CRA_a OS=Rattus norvegicus OX=10116 GN=Stk11 PE=1 SV=1;Serine/threonine-protein kinase STK11 OS=Rattus norvegicus OX=10116 GN=Stk11 PE=1 SV=1	-0.141354	-0.141251	-0.0003875	-0.0594604	-0.0395233	0.0662074	0.733283	0.137927	0.997412	0.900618	0.845996	0.598233	1067	2	8
A0A0H2UI05;Q499T7	A0A0H2UI05;Q499T7	Cilia- and flagella-associated protein 20	Cfap20	Cilia- and flagella-associated protein 20 OS=Rattus norvegicus OX=10116 GN=Cfap20 PE=4 SV=1;Cilia- and flagella-associated protein 20 OS=Rattus norvegicus OX=10116 GN=Cfap20 PE=2 SV=1	-0.194668	-0.122012	0.0911146		0.10552	-0.13835	0.395133	0.528044	0.484902		0.844874	0.771738	1068	2	5
A0A0H2UI06;D3ZN43	A0A0H2UI06;D3ZN43	NADH dehydrogenase (ubiquinone) complex I, assembly factor 6	Ndufaf6	NADH dehydrogenase (ubiquinone) complex I, assembly factor 6 OS=Rattus norvegicus OX=10116 GN=Ndufaf6 PE=1 SV=1;NADH dehydrogenase (ubiquinone) complex I, assembly factor 6 OS=Rattus norvegicus OX=10116 GN=Ndufaf6 PE=3 SV=1	-0.154351	-0.180878	0.00598333	-0.0833892	-0.116457	-0.0299467	0.465073	0.279005	0.973433	0.854175	0.658792	0.872223	1069	2	6
A0A0H2UI10;Q8VIJ5	A0A0H2UI10;Q8VIJ5	Protein O-GlcNAcase	Mgea5	Protein O-GlcNAcase OS=Rattus norvegicus OX=10116 GN=Oga PE=1 SV=1;Protein O-GlcNAcase OS=Rattus norvegicus OX=10116 GN=Oga PE=1 SV=1	-0.01326	-0.0463908	-0.0865	-0.00438833	-0.0163825	0.041175	0.874601	0.225015	0.0186435	0.970224	0.841779	0.298399	1070	2	48
A0A0H2UI11;P62893	A0A0H2UI11;P62893	60S ribosomal protein L39	Rpl39	60S ribosomal protein L39 OS=Rattus norvegicus OX=10116 GN=Rpl39 PE=1 SV=1;60S ribosomal protein L39 OS=Rattus norvegicus OX=10116 GN=Rpl39 PE=1 SV=2	-0.0878054	0.215656	0.0304482	-0.0973031	0.084834	0.0805942	0.810795	0.174256	0.766636	0.723604	0.725873	0.614079	1071	2	2
A0A0H2UI21;Q704S8	A0A0H2UI21;Q704S8	Carnitine O-acetyltransferase	Crat	Carnitine O-acetyltransferase OS=Rattus norvegicus OX=10116 GN=Crat PE=1 SV=1;Carnitine O-acetyltransferase OS=Rattus norvegicus OX=10116 GN=Crat PE=1 SV=1	0.03261	0.0170933	-0.0760558	0.0408925	0.03835	-0.0905608	0.700628	0.822554	0.182134	0.701743	0.62292	0.172428	1073	2	28
A0A0H2UI25;P13589	A0A0H2UI25;P13589	Pituitary adenylate cyclase-activating polypeptide;PACAP-related peptide;Pituitary adenylate cyclase-activating polypeptide 27;Pituitary adenylate cyclase-activating polypeptide 38	Adcyap1	Pituitary adenylate cyclase-activating polypeptide OS=Rattus norvegicus OX=10116 GN=Adcyap1 PE=3 SV=1;Pituitary adenylate cyclase-activating polypeptide OS=Rattus norvegicus OX=10116 GN=Adcyap1 PE=1 SV=2			2.62322						2.83345e-05				1075	2	11
F1LPA2;A0A0H2UI30;O88944	F1LPA2;A0A0H2UI30;O88944	Potassium voltage-gated channel subfamily KQT member 3	Kcnq3	Potassium voltage-gated channel subfamily KQT member 3 OS=Rattus norvegicus OX=10116 GN=Kcnq3 PE=3 SV=3;Potassium voltage-gated channel subfamily KQT member 3 OS=Rattus norvegicus OX=10116 GN=Kcnq3 PE=1 SV=1;Potassium voltage-gated channel subfamily KQT me			-0.0722046		-0.132108	0.167134			0.643995		0.616943	0.748413	1076	3	7
A0A0H2UI38;P17074;D4A6G6;F1M8C7;D3ZGN8;F1M764;F1LYF3;D3ZSH6;D3ZUD7	A0A0H2UI38;P17074;D4A6G6;F1M8C7;D3ZGN8;F1M764;F1LYF3	40S ribosomal protein S19	Rps19;LOC100362339;Rps19l1	Ribosomal protein S19-like2 OS=Rattus norvegicus OX=10116 GN=Rps19l2 PE=4 SV=1;40S ribosomal protein S19 OS=Rattus norvegicus OX=10116 GN=Rps19 PE=2 SV=3;Ribosomal protein S19-like OS=Rattus norvegicus OX=10116 GN=LOC100362339 PE=4 SV=1;Uncharacterized pro	0.168821	0.136624	0.197104	-0.0422283	-0.00369833	0.0124733	0.317455	0.115816	0.00286443	0.821516	0.980071	0.927657	1077	9	11
A0A0H2UI42;P0C2C1	A0A0H2UI42;P0C2C1	39S ribosomal protein L30, mitochondrial	Mrpl30	Mitochondrial ribosomal protein L30 OS=Rattus norvegicus OX=10116 GN=Mrpl30 PE=1 SV=1;39S ribosomal protein L30, mitochondrial OS=Rattus norvegicus OX=10116 GN=Mrpl30 PE=1 SV=1	0.0558918	-0.137601	-0.334186	-0.141612	-0.197737	-0.787556	0.880466	0.691897	0.0281482	0.877451	0.775683	0.135452	1078	2	4
A0A0U1RRP5;A0A0U1RRP4	A0A0U1RRP5			SH3 and multiple ankyrin repeat domains protein 3 (Fragment) OS=Rattus norvegicus OX=10116 GN=Shank3 PE=1 SV=2		-0.206695	-0.292241	-0.0744792	0.179265	0.59258		0.460111	0.245755	0.854722	0.725729	0.234218	1080	2	1
A0A0U1RRQ1;G3V9S6	A0A0U1RRQ1;G3V9S6		Ndufa1	NADH:ubiquinone oxidoreductase subunit A1 OS=Rattus norvegicus OX=10116 GN=Ndufa1 PE=1 SV=1;NADH:ubiquinone oxidoreductase subunit A1 OS=Rattus norvegicus OX=10116 GN=Ndufa1 PE=1 SV=2	-0.200838	-0.0488796	-0.0017509	-0.0790362	-0.0113636	0.0413592	0.6543	0.767112	0.99368	0.866733	0.953442	0.715297	1081	2	1
A0A0U1RRQ3;A0A0G2JYD1	A0A0U1RRQ3;A0A0G2JYD1			Ubiquitin-associated protein 2 OS=Rattus norvegicus OX=10116 GN=Ubap2 PE=1 SV=1;Ubiquitin-associated protein 2 OS=Rattus norvegicus OX=10116 GN=Ubap2 PE=1 SV=1	-0.00543917			-0.0343383			0.987693			0.963637			1082	2	2
A0A0U1RRQ6;D3ZSN7	A0A0U1RRQ6;D3ZSN7		Slc25a44	Solute carrier family 25, member 44 OS=Rattus norvegicus OX=10116 GN=Slc25a44 PE=1 SV=1;Similar to CG5805-PA (Predicted), isoform CRA_a OS=Rattus norvegicus OX=10116 GN=Slc25a44 PE=1 SV=1	-0.0686567	-0.0857605	-0.0210517	0.136259	-0.131681	-0.101511	0.840808	0.752877	0.918129	0.658167	0.56043	0.394529	1083	2	8
A0A0U1RRR4	A0A0U1RRR4			Neurexin-1-beta (Fragment) OS=Rattus norvegicus OX=10116 GN=Nrxn1 PE=4 SV=1	-0.193456			0.00163229	-0.518056		0.66649			0.942953	0.700879		1084	1	3
A0A0U1RRS7;A0A0U1RVI2;P49187	A0A0U1RRS7;A0A0U1RVI2;P49187	Mitogen-activated protein kinase 10	Mapk10	Mitogen-activated protein kinase OS=Rattus norvegicus OX=10116 GN=Mapk10 PE=4 SV=1;Mitogen-activated protein kinase OS=Rattus norvegicus OX=10116 GN=Mapk10 PE=4 SV=1;Mitogen-activated protein kinase 10 OS=Rattus norvegicus OX=10116 GN=Mapk10 PE=1 SV=3	0.0134302	0.0587899	0.0650983	-0.0405887	-0.0824216	-0.0563922	0.912366	0.799063	0.466221	0.80427	0.614844	0.695897	1086	3	13
B5DFG5;A0A0U1RRT8;A0A0U1RRW2;A0A0U1RRQ5;A0A0U1RS01	B5DFG5;A0A0U1RRT8		Sept6	RCG53214, isoform CRA_d OS=Rattus norvegicus OX=10116 GN=Sept6 PE=1 SV=1;Septin 6 OS=Rattus norvegicus OX=10116 GN=Sept6 PE=1 SV=1	0.0147908	-0.0345133	0.0228267	-0.0253767	0.0314433	0.06902	0.88999	0.634719	0.821611	0.875612	0.786671	0.391603	1087	5	19
E9PTN4;A0A0U1RRU0	E9PTN4;A0A0U1RRU0		Srpk1	SRSF protein kinase 1 OS=Rattus norvegicus OX=10116 GN=Srpk1 PE=1 SV=3;SRSF protein kinase 1 OS=Rattus norvegicus OX=10116 GN=Srpk1 PE=1 SV=1	0.204452	-0.0120008	0.0710642	-0.25533	-0.0511392	-0.290167	0.620467	0.973725	0.707435	0.448588	0.937155	0.149928	1088	2	14
D4A6C6;A0A0U1RRU5	D4A6C6;A0A0U1RRU5		Tab1	TGF-beta-activated kinase 1/MAP3K7-binding protein 1 OS=Rattus norvegicus OX=10116 GN=Tab1 PE=4 SV=2;RCG59826 OS=Rattus norvegicus OX=10116 GN=Tab1 PE=1 SV=1	-0.0307725	-0.153392	0.162023	-0.0301923	-0.15596	0.222913	0.947886	0.297688	0.223856	0.942953	0.514059	0.0721225	1089	2	13
A0A0U1RRU7;A0A0U1RS03;D4ACJ3;A0A0U1RRS5;A0A0U1RRX2	A0A0U1RRU7;A0A0U1RS03;D4ACJ3;A0A0U1RRS5;A0A0U1RRX2		Smg7	SMG7 nonsense mediated mRNA decay factor OS=Rattus norvegicus OX=10116 GN=Smg7 PE=1 SV=1;SMG7 nonsense mediated mRNA decay factor OS=Rattus norvegicus OX=10116 GN=Smg7 PE=1 SV=1;SMG7 nonsense mediated mRNA decay factor OS=Rattus norvegicus OX=10116 GN=Smg7		-0.511022	-0.0374921		-0.2191	0.0243475		0.527596	0.911479		0.743502	0.871852	1090	5	5
A0A0U1RRV5;D3ZKG9	A0A0U1RRV5;D3ZKG9	Clustered mitochondria protein homolog	Cluh	Clustered mitochondria protein homolog OS=Rattus norvegicus OX=10116 GN=Cluh PE=1 SV=1;Clustered mitochondria protein homolog OS=Rattus norvegicus OX=10116 GN=Cluh PE=1 SV=3	0.0742283	0.0360037	-0.300247	-0.00827083	-0.001935	-0.122928	0.840808	0.90391	0.0964377	0.987417	0.995081	0.444713	1092	2	24
A0A0U1RRV7;Q0ZFS8	A0A0U1RRV7;Q0ZFS8		Srsf3	RCG61099, isoform CRA_b OS=Rattus norvegicus OX=10116 GN=Srsf3 PE=1 SV=1;RCG61099, isoform CRA_c OS=Rattus norvegicus OX=10116 GN=Srsf3 PE=1 SV=1	0.0100267	0.0631067	-0.0682958	-0.00613583	0.0465958	-0.0373833	0.962094	0.732972	0.186703	0.985884	0.844874	0.613721	1093	2	7
A0A0U1RRX4;F1MAQ5;A0A0U1RS27	A0A0U1RRX4;F1MAQ5	Microtubule-associated protein	Map2	Microtubule-associated protein OS=Rattus norvegicus OX=10116 GN=Map2 PE=1 SV=1;Microtubule-associated protein OS=Rattus norvegicus OX=10116 GN=Map2 PE=1 SV=3	0.93685						0.391296						1094	3	1
A0A0U1RRZ5;Q6MG48	A0A0U1RRZ5;Q6MG48	Protein PRRC2A	Prrc2a	Protein PRRC2A OS=Rattus norvegicus OX=10116 GN=Prrc2a PE=1 SV=1;Protein PRRC2A OS=Rattus norvegicus OX=10116 GN=Prrc2a PE=1 SV=1	0.0527073	0.173925	-0.0519624	0.0232897	0.193121	-0.2872	0.891311	0.0900411	0.556847	0.971089	0.191171	0.0153851	1095	2	31
F1LY19;A0A0U1RS25	F1LY19;A0A0U1RS25		Upf1	RCG38820 OS=Rattus norvegicus OX=10116 GN=Upf1 PE=1 SV=3;UPF1, RNA helicase and ATPase OS=Rattus norvegicus OX=10116 GN=Upf1 PE=1 SV=1	0.0762775	0.05123	0.0249158	-0.0620567	-0.0378875	-0.027215	0.403776	0.248056	0.683483	0.465189	0.73572	0.552605	1097	2	53
A0A0U1RVI9;P27952;E9PT76;A0A0G2KB28;D3ZT78;D3ZQW7;M0RAJ8;O55213	A0A0U1RVI9;P27952;E9PT76;A0A0G2KB28;D3ZT78;D3ZQW7	40S ribosomal protein S2	Rps2;Gm8225	RCG34378, isoform CRA_h OS=Rattus norvegicus OX=10116 GN=rCG_34378 PE=3 SV=1;40S ribosomal protein S2 OS=Rattus norvegicus OX=10116 GN=Rps2 PE=1 SV=1;S5 DRBM domain-containing protein OS=Rattus norvegicus OX=10116 PE=3 SV=3;Uncharacterized protein OS=Rattu	0.191336	-0.274175	0.10875	-0.400367	0.135995	-0.0425972	0.781505	0.653426	0.788405	0.628458	0.817103	0.921919	1099	8	3
A0A140TA89;P50442	A0A140TA89;P50442	Glycine amidinotransferase, mitochondrial	Gatm	Glycine amidinotransferase, mitochondrial OS=Rattus norvegicus OX=10116 GN=Gatm PE=1 SV=1;Glycine amidinotransferase, mitochondrial OS=Rattus norvegicus OX=10116 GN=Gatm PE=1 SV=1	-0.0587775	0.0820467	-0.0489292	0.00239417	0.0449117	-0.111776	0.805052	0.498233	0.589603	0.988019	0.724966	0.0807397	1100	2	25
A0A140TAA1	A0A140TAA1			Immunoglobulin superfamily, member 8 OS=Rattus norvegicus OX=10116 GN=Igsf8 PE=1 SV=1	-0.03457	0.00336833	-0.02519	-0.00408583	-0.144852	0.0816225	0.810239	0.966745	0.605827	0.983469	0.0518662	0.208305	1101	1	21
A0A140TAA2;Q4FZZ1	A0A140TAA2;Q4FZZ1	PX domain-containing protein kinase-like protein	Pxk	PX domain-containing protein kinase-like protein OS=Rattus norvegicus OX=10116 GN=Pxk PE=1 SV=1;PX domain-containing protein kinase-like protein OS=Rattus norvegicus OX=10116 GN=Pxk PE=2 SV=1						0.17982						0.464125	1102	2	5
P37285;A0A140TAB3;A0A1B0GWT8	P37285;A0A140TAB3	Kinesin light chain 1	Klc1	Kinesin light chain 1 OS=Rattus norvegicus OX=10116 GN=Klc1 PE=1 SV=2;Kinesin light chain 1 OS=Rattus norvegicus OX=10116 GN=Klc1 PE=1 SV=1	-0.0961892	0.0208275	-0.0398117	-0.00489167	0.0251708	-0.00848417	0.403776	0.649993	0.357962	0.978657	0.683914	0.916525	1105	3	32
A0A140TAC3;O88339	A0A140TAC3;O88339	Epsin-1	Epn1	Epsin-1 OS=Rattus norvegicus OX=10116 GN=Epn1 PE=1 SV=1;Epsin-1 OS=Rattus norvegicus OX=10116 GN=Epn1 PE=1 SV=1	0.0251425	0.146576	0.124567	-0.107843	-0.074745	-0.0405167	0.824448	0.0162211	0.016786	0.527216	0.438465	0.416991	1108	2	18
A0A140TAC4;P09760;F1LPI8	A0A140TAC4;P09760;F1LPI8	Tyrosine-protein kinase Fer;Non-specific protein-tyrosine kinase	Fer	Tyrosine-protein kinase OS=Rattus norvegicus OX=10116 GN=Fer PE=1 SV=1;Tyrosine-protein kinase Fer OS=Rattus norvegicus OX=10116 GN=Fer PE=1 SV=2;Tyrosine-protein kinase OS=Rattus norvegicus OX=10116 GN=Fer PE=1 SV=1	0.0534875	-0.21842	0.131303	-0.0235167	-0.00463333	-0.126581	0.866438	0.517337	0.491551	0.961059	0.994449	0.408035	1109	3	13
A0A140TAD0;Q4KM46	A0A140TAD0;Q4KM46	Interleukin-34	Il34	Interleukin-34 OS=Rattus norvegicus OX=10116 GN=Il34 PE=4 SV=1;Interleukin-34 OS=Rattus norvegicus OX=10116 GN=Il34 PE=2 SV=1		-0.0961792						0.940568					1111	2	1
A0A140TAD8;A0A0G2JT15	A0A140TAD8;A0A0G2JT15			Natural resistance-associated macrophage protein 2 OS=Rattus norvegicus OX=10116 GN=Slc11a2 PE=1 SV=1;Natural resistance-associated macrophage protein 2 OS=Rattus norvegicus OX=10116 GN=Slc11a2 PE=1 SV=1	-0.003065	-0.109268		0.00110833	0.199512		0.970096	0.53604		0.997316	0.403084		1112	2	1
A0A140TAE0;Q62667	A0A140TAE0;Q62667	Major vault protein	Mvp	Major vault protein OS=Rattus norvegicus OX=10116 GN=Mvp PE=1 SV=1;Major vault protein OS=Rattus norvegicus OX=10116 GN=Mvp PE=1 SV=4	-0.447667	0.22713	-0.429274	-0.149143	0.237155	-0.308221	0.403776	0.298031	0.0092175	0.978305	0.392979	0.366362	1113	2	10
A0A140TAE2;Q5RJN4	A0A140TAE2;Q5RJN4	UPF0515 protein C19orf66 homolog		Hypothetical protein LOC500956 OS=Rattus norvegicus OX=10116 GN=LOC500956 PE=1 SV=1;Repressor of yield of DENV protein homolog OS=Rattus norvegicus OX=10116 GN=Ryden PE=2 SV=1		-0.0701008	-0.0495267		-0.0589729	-0.227587		0.725796	0.932508		0.999962	0.697042	1114	2	5
A0A140TAE6;Q9Z311	A0A140TAE6;Q9Z311	Trans-2-enoyl-CoA reductase, mitochondrial	Mecr	Enoyl-[acyl-carrier-protein] reductase, mitochondrial OS=Rattus norvegicus OX=10116 GN=Mecr PE=1 SV=1;Enoyl-[acyl-carrier-protein] reductase, mitochondrial OS=Rattus norvegicus OX=10116 GN=Mecr PE=1 SV=1	-0.0301115	-0.0956588	-0.00390733	0.125479	0.0461739	0.0284663	0.884074	0.167311	0.972682	0.465189	0.701545	0.823109	1115	2	12
A0A140TAF0	A0A140TAF0			RCG62531, isoform CRA_g OS=Rattus norvegicus OX=10116 GN=Tpm3 PE=1 SV=1	0.126814	-0.135205	-0.104712	0.148903	0.180999	-0.0264842	0.92319	0.65879	0.666713	0.942953	0.567124	0.923404	1116	1	6
A0A140TAF2;O09032	A0A140TAF2;O09032	ELAV-like protein 4	Elavl4	ELAV-like protein OS=Rattus norvegicus OX=10116 GN=Elavl4 PE=1 SV=1;ELAV-like protein 4 OS=Rattus norvegicus OX=10116 GN=Elavl4 PE=1 SV=1	0.252334	-0.126417	-0.0858515	0.191256	-0.049382	-0.209168	0.401349	0.640956	0.492889	0.670584	0.93399	0.128148	1117	2	9
Q9WU61;A0A140TAF5;D3ZKI2	Q9WU61;A0A140TAF5;D3ZKI2	Chloride channel CLIC-like protein 1	Clcc1	Chloride channel CLIC-like protein 1 OS=Rattus norvegicus OX=10116 GN=Clcc1 PE=1 SV=1;Chloride channel CLIC-like 1, isoform CRA_c OS=Rattus norvegicus OX=10116 GN=Clcc1 PE=1 SV=1;Chloride channel CLIC-like 1, isoform CRA_d OS=Rattus norvegicus OX=10116 GN=	0.0132715	0.0852512	-0.004629	-0.00116212	0.0587574	0.0798343	0.938442	0.36936	0.95364	0.994775	0.700879	0.135052	1118	3	17
A0A140TAF7;G3V9D0	A0A140TAF7;G3V9D0	Protein O-glucosyltransferase 1	Poglut1	Protein O-glucosyltransferase 1 OS=Rattus norvegicus OX=10116 GN=Poglut1 PE=1 SV=1;Protein O-glucosyltransferase 1 OS=Rattus norvegicus OX=10116 GN=Poglut1 PE=3 SV=1	-0.208631	-0.0716598	-0.0762146	-0.199889	0.0190802	0.00481993	0.368354	0.534355	0.420277	0.309471	0.932771	0.97446	1119	2	15
A0A140TAG3;Q6TQE1	A0A140TAG3;Q6TQE1	Zinc finger CCCH domain-containing protein 18	Zc3h18	Zinc finger CCCH domain-containing protein 18 OS=Rattus norvegicus OX=10116 GN=Zc3h18 PE=1 SV=1;Zinc finger CCCH domain-containing protein 18 OS=Rattus norvegicus OX=10116 GN=Zc3h18 PE=1 SV=1	0.0913764	0.0998817	0.0438022	0.160611	-0.142297	-0.034057	0.820866	0.79109	0.786011	0.674149	0.497158	0.813071	1120	2	6
A0A140TAG8;Q6P7B7	A0A140TAG8;Q6P7B7	Protrudin	Zfyve27	Protrudin OS=Rattus norvegicus OX=10116 GN=Zfyve27 PE=4 SV=1;Protrudin OS=Rattus norvegicus OX=10116 GN=Zfyve27 PE=1 SV=2	0.00192083	-0.240712	0.0594329	0.0622792	-0.0546575	-0.0950913	0.989915	0.146488	0.337223	0.847819	0.844874	0.744164	1121	2	4
A0A140TAH1;Q9JJ50	A0A140TAH1;Q9JJ50	Hepatocyte growth factor-regulated tyrosine kinase substrate	Hgs	Hepatocyte growth factor-regulated tyrosine kinase substrate OS=Rattus norvegicus OX=10116 GN=Hgs PE=1 SV=1;Hepatocyte growth factor-regulated tyrosine kinase substrate OS=Rattus norvegicus OX=10116 GN=Hgs PE=1 SV=1	-0.0229233	-0.0408567	-0.0205292	-0.0747083	-0.0770042	-0.0001825	0.868782	0.52681	0.746246	0.516098	0.199666	0.998379	1122	2	28
A0A140TAI1;Q9JJP9	A0A140TAI1;Q9JJP9	Ubiquilin-1	Ubqln1	Ubiquilin 1, isoform CRA_a OS=Rattus norvegicus OX=10116 GN=Ubqln1 PE=1 SV=1;Ubiquilin-1 OS=Rattus norvegicus OX=10116 GN=Ubqln1 PE=1 SV=1	-0.0177925	0.0359867	-0.00229167	-0.0552167	0.0167942	0.03331	0.905267	0.583338	0.974535	0.692519	0.8603	0.445028	1124	2	13
A0A140TAJ3;Q32PX7	A0A140TAJ3;Q32PX7	Far upstream element-binding protein 1	Fubp1	Far upstream element-binding protein 1 OS=Rattus norvegicus OX=10116 GN=Fubp1 PE=1 SV=1;Far upstream element-binding protein 1 OS=Rattus norvegicus OX=10116 GN=Fubp1 PE=1 SV=1	0.0707694	0.0209103	0.143061	-0.145923	-0.0706716	-0.153198	0.753131	0.807331	0.029106	0.402097	0.683914	0.158747	1130	2	16
A0A140UHX4	A0A140UHX4			Protein kinase AMP-activated non-catalytic subunit gamma 2 OS=Rattus norvegicus OX=10116 GN=Prkag2 PE=1 SV=1	0.112175	-0.152614	0.0878653	-0.0110319	-0.03958	-0.060217	0.750017	0.503067	0.65953	0.988019	0.91187	0.774947	1134	1	12
A0A140UHX6	A0A140UHX6			Spectrin beta chain OS=Rattus norvegicus OX=10116 GN=Sptb PE=1 SV=1	0.0153808	-0.163087	-0.664489	0.135815	-0.0606786	0.208871	0.977019	0.249632	0.00584942	0.7638	0.832009	0.267345	1135	1	67
A0A140UHX9;Q6AYE1;A0A0U1RRT7	A0A140UHX9;Q6AYE1		Ccz1b	CCZ1 homolog B, vacuolar protein-trafficking and biogenesis-associated OS=Rattus norvegicus OX=10116 GN=Ccz1b PE=1 SV=1;CCZ1 homolog B, vacuolar protein-trafficking and biogenesis-associated OS=Rattus norvegicus OX=10116 GN=Ccz1b PE=1 SV=1			0.0706237			0.0472121			0.766479			0.924467	1136	3	6
A0A1B0GWR1;M0R8C5	A0A1B0GWR1;M0R8C5		Eri3	ERI1 exoribonuclease family member 3 OS=Rattus norvegicus OX=10116 GN=Eri3 PE=1 SV=1;ERI1 exoribonuclease family member 3 OS=Rattus norvegicus OX=10116 GN=Eri3 PE=1 SV=1	-0.0852352	-0.102057	0.190927	-0.136202	-0.0248228	-0.178266	0.817687	0.680525	0.315407	0.754357	0.944908	0.48294	1137	2	10
A0A1B0GWU2;G3V6U4;Q8CH84;A0A1B0GWQ5;A0A1B0GWY9	A0A1B0GWU2;G3V6U4;Q8CH84;A0A1B0GWQ5	ELAV-like protein;ELAV-like protein 2	Elavl2	ELAV-like protein OS=Rattus norvegicus OX=10116 GN=Elavl2 PE=1 SV=1;ELAV-like protein OS=Rattus norvegicus OX=10116 GN=Elavl2 PE=1 SV=4;ELAV-like protein 2 OS=Rattus norvegicus OX=10116 GN=Elavl2 PE=1 SV=1;ELAV-like protein OS=Rattus norvegicus OX=10116 GN	0.230016	0.0819903	0.210081	0.0159401	0.00253558	-0.397675	0.149896	0.201548	0.00186689	0.963637	0.987932	1.26016e-06	1138	5	6
A0A1B0GWW0	A0A1B0GWW0			Ubiquitin protein ligase E3C (Fragment) OS=Rattus norvegicus OX=10116 GN=Ube3c PE=1 SV=1	0.17777	0.0648583		0.189497			0.957286	0.670764		0.890737			1140	1	5
A0A1B0GWW9	A0A1B0GWW9			Phosphatidylinositol-binding clathrin assembly protein (Fragment) OS=Rattus norvegicus OX=10116 GN=Picalm PE=4 SV=1	-0.293693	-0.134527	0.0525617	0.0728721	0.0918133	-0.243791	0.301222	0.723199	0.859965	0.918914	0.987096	0.172428	1141	1	2
A0A1W2Q5Z6	A0A1W2Q5Z6			Tax1-binding protein 3 OS=Rattus norvegicus OX=10116 GN=Tax1bp3 PE=1 SV=1	-0.178744	0.12947	-0.101028	0.0190129	0.161859	-0.0126433	0.591287	0.291437	0.576603	0.997178	0.53434	0.957341	1143	1	2
A0A1W2Q656	A0A1W2Q656			Delta/notch-like EGF repeat-containing OS=Rattus norvegicus OX=10116 GN=Dner PE=1 SV=1	0.0443104	-0.215095	-0.29911	-0.149089	0.0172358	-0.958137	0.946524	0.516838	0.261361	0.759609	0.977801	0.0527821	1147	1	11
A0A1W2Q678;A0A1W2Q6F9	A0A1W2Q678			Uncharacterized protein OS=Rattus norvegicus OX=10116 GN=FAM120C PE=1 SV=1	0.0404531	-0.148365	0.270997	-0.138054	-0.0870414	0.054684	0.849487	0.313321	0.193963	0.562584	0.639312	0.833872	1148	2	21
A0A1W2Q680;Q6AYA1	A0A1W2Q680;Q6AYA1	H/ACA ribonucleoprotein complex subunit 1	Gar1	H/ACA ribonucleoprotein complex subunit (Fragment) OS=Rattus norvegicus OX=10116 GN=Gar1 PE=1 SV=1;H/ACA ribonucleoprotein complex subunit 1 OS=Rattus norvegicus OX=10116 GN=Gar1 PE=2 SV=1	-0.0482714	-0.0558853	-0.114512	0.0159635	-0.00291977	-0.169482	0.832655	0.708656	0.488403	0.961468	0.994449	0.200742	1150	2	6
B0BNE2;A0A1W2Q690;A0A1W2Q620	B0BNE2;A0A1W2Q690	DNA-directed RNA polymerases I, II, and III subunit RPABC1	Polr2e	DNA-directed RNA polymerases I, II, and III subunit RPABC1 OS=Rattus norvegicus OX=10116 GN=Polr2e PE=2 SV=1;DNA-directed RNA polymerases I, II, and III subunit RPABC1 OS=Rattus norvegicus OX=10116 GN=Polr2e PE=1 SV=1	0.0287997	-0.138304	-0.137884	0.084298	0.152088	-0.0923708	0.927803	0.496387	0.393956	0.836057	0.516046	0.669968	1151	3	9
D4A6U1;A0A1W2Q6C2	D4A6U1;A0A1W2Q6C2		Adam11	A disintegrin and metallopeptidase domain 11 (Predicted), isoform CRA_a OS=Rattus norvegicus OX=10116 GN=Adam11 PE=4 SV=2;ADAM metallopeptidase domain 11 OS=Rattus norvegicus OX=10116 GN=Adam11 PE=4 SV=1	0.0206588	-0.0243779	-0.174064	-0.0320756	0.0713844	-0.0939628	0.92319	0.834482	0.0586082	0.896133	0.690297	0.353197	1153	2	18
A0A1W2Q6C8	A0A1W2Q6C8			Glial fibrillary acidic protein (Fragment) OS=Rattus norvegicus OX=10116 GN=Gfap PE=1 SV=1	-0.0653192	-0.0304919	0.15815	0.110359	0.12295	0.252741	0.794752	0.906203	0.347644	0.784151	0.610265	0.103829	1154	1	2
A0A452Q762;D4A0X3	A0A452Q762;D4A0X3		Btbd8	BTB domain-containing 8 OS=Rattus norvegicus OX=10116 GN=Btbd8 PE=4 SV=1;AP2-interacting clathrin-endocytosis protein OS=Rattus norvegicus OX=10116 GN=Kiaa1107 PE=1 SV=3	-0.0765917	0.147191	0.176042	-0.0937492	0.184494	-0.0873967	0.642917	0.219636	0.0388088	0.621486	0.133028	0.104327	1158	2	31
A0A5D0;A0A1W2Q5Z8	A0A5D0		Cd200	Cd200 molecule OS=Rattus norvegicus OX=10116 GN=Cd200 PE=2 SV=1	-0.0550852	0.14185	-0.309586	-0.121031	0.28586	0.0488827	0.894759	0.478221	0.105178	0.769955	0.356879	0.767227	1159	2	1
A0JN25	A0JN25	Microtubule-associated protein	Mapt	Microtubule-associated protein OS=Rattus norvegicus OX=10116 GN=Mapt PE=1 SV=1	-0.241494	0.00950417	-0.0348133	0.0104675	-0.0196342	0.146471	0.792679	0.940648	0.828473	0.968256	0.934133	0.260785	1160	1	1
A0JN29	A0JN29		Lnp	Limb and neural patterns OS=Rattus norvegicus OX=10116 GN=Lnpk PE=1 SV=1	-0.0586242	-0.0909425	-0.062975	-0.0640892	0.0409667	0.0260717	0.691984	0.429286	0.549184	0.743725	0.853332	0.752476	1162	1	15
A0JN30	A0JN30		Cnpy2	Canopy 2 homolog (Zebrafish) OS=Rattus norvegicus OX=10116 GN=Cnpy2 PE=1 SV=1	-0.132304	0.081465	-0.103941	-0.0541208	0.0939217	-0.0285225	0.280854	0.456963	0.0410476	0.7638	0.340954	0.60084	1163	1	10
A0JPJ7	A0JPJ7	Obg-like ATPase 1	Ola1	Obg-like ATPase 1 OS=Rattus norvegicus OX=10116 GN=Ola1 PE=2 SV=1	0.00175833	-0.01063	0.0576567	-0.0482417	-0.0359483	0.040705	0.984717	0.845467	0.0724113	0.562584	0.73572	0.34684	1164	1	28
A0JPM9	A0JPM9	Eukaryotic translation initiation factor 3 subunit J	Eif3j	Eukaryotic translation initiation factor 3 subunit J OS=Rattus norvegicus OX=10116 GN=Eif3j PE=1 SV=1	0.209675	0.134595	0.134293	0.0211048	0.0262552	0.391281	0.179232	0.570002	0.525761	0.943944	0.944908	0.113555	1165	1	17
A0JPN8	A0JPN8		Lrrc24	Leucine-rich repeat-containing 24 OS=Rattus norvegicus OX=10116 GN=Lrrc24 PE=2 SV=1	-0.137399	-0.210714	-0.134095	-0.0938125	0.00326583	-0.0918692	0.620467	0.453182	0.506075	0.815371	0.994449	0.660157	1166	1	6
A0MV40	A0MV40		Shisa4	Proline rich membrane protein OS=Rattus norvegicus OX=10116 GN=Shisa4 PE=2 SV=1	0.0949901	-0.286172	-0.000601	0.197966	-0.160009	0.0579458	0.836577	0.0873837	0.997482	0.674149	0.602366	0.766375	1168	1	3
A0MZ67;D4A6P3;A0A0G2K9C4	A0MZ67;D4A6P3;A0A0G2K9C4	Shootin-1	RGD1311558	Shootin-1 OS=Rattus norvegicus OX=10116 GN=Shtn1 PE=1 SV=1;Shootin-1 OS=Rattus norvegicus OX=10116 GN=Shtn1 PE=1 SV=3;Shootin-1 OS=Rattus norvegicus OX=10116 GN=Shtn1 PE=1 SV=1	-0.129699	0.0660992	-0.0689842	-0.119537	0.0428783	-0.0760658	0.391296	0.401421	0.315155	0.480609	0.711105	0.229967	1169	3	21
A1A5P2	A1A5P2	Ribosome biogenesis regulatory protein homolog	Rrs1	Ribosome biogenesis regulatory protein homolog OS=Rattus norvegicus OX=10116 GN=Rrs1 PE=2 SV=1		-0.0475675	-0.310391		0.00946667			0.607903	0.127422		0.769269		1170	1	6
A1A5S1	A1A5S1	Pre-mRNA-processing factor 6	Prpf6	Pre-mRNA-processing factor 6 OS=Rattus norvegicus OX=10116 GN=Prpf6 PE=1 SV=1	-0.0155093	0.0375352	0.0115875	-0.0104524	0.185882	-0.00171513	0.962094	0.81073	0.966848	0.983469	0.287398	0.996486	1174	1	34
A1L108	A1L108	Actin-related protein 2/3 complex subunit 5-like protein	Arpc5l	Actin-related protein 2/3 complex subunit 5-like protein OS=Rattus norvegicus OX=10116 GN=Arpc5l PE=1 SV=2	0.0077875	0.0395342	0.00286167	-0.0552633	0.0484808	-0.0175058	0.962094	0.586423	0.982893	0.701743	0.624442	0.914573	1175	1	9
A1L127;A0A0G2K1B4;Q62739	A1L127;A0A0G2K1B4;Q62739	Rab-3A-interacting protein	Rab3ip	RAB3A interacting protein (Rabin3) OS=Rattus norvegicus OX=10116 GN=Rab3ip PE=1 SV=1;Rab-3A-interacting protein OS=Rattus norvegicus OX=10116 GN=Rab3ip PE=1 SV=1;Rab-3A-interacting protein OS=Rattus norvegicus OX=10116 GN=Rab3ip PE=1 SV=1	0.0490217	-0.119948	-0.0020325	0.026195	-0.151767	0.0488892	0.900137	0.354237	0.99275	0.952816	0.429778	0.599071	1176	3	8
A1L130	A1L130	Inhibitor of growth protein	Ing4	Inhibitor of growth protein OS=Rattus norvegicus OX=10116 GN=Ing4 PE=1 SV=1	-0.268194	-0.0425208	-0.251983	-0.07802	0.0396275	-0.0239983	0.190597	0.756132	0.086174	0.806701	0.832187	0.918008	1177	1	2
A1L134	A1L134	Ancient ubiquitous protein 1	Aup1	Ancient ubiquitous protein 1 OS=Rattus norvegicus OX=10116 GN=Aup1 PE=2 SV=1	0.0177318	-0.0673016		0.0408469	-0.172482	-0.245322	0.974582	0.800417		0.839636	0.627762	0.233654	1178	1	9
A1L1J8	A1L1J8		Rab5b	RAB5B, member RAS oncogene family OS=Rattus norvegicus OX=10116 GN=Rab5b PE=1 SV=1	-0.0276825	0.0151842	0.0341925	-0.010445	-0.0107433	-0.0055875	0.847758	0.855131	0.4501	0.963637	0.934331	0.942812	1180	1	7
A1L1J9	A1L1J9	Lipase maturation factor 2	Lmf2	Lipase maturation factor 2 OS=Rattus norvegicus OX=10116 GN=Lmf2 PE=2 SV=1	-0.084315	0.312628	-0.130915	-0.0551859	0.256065	-0.101269	0.859412	0.4376	0.368583	0.90502	0.681667	0.596102	1181	1	9
V9GZ87;A1L1K4	V9GZ87;A1L1K4	CDC42 small effector protein 2	LOC100362023;Cdc42se2	CDC42 small effector 2-like OS=Rattus norvegicus OX=10116 GN=LOC100362023 PE=1 SV=1;CDC42 small effector protein 2 OS=Rattus norvegicus OX=10116 GN=Cdc42se2 PE=3 SV=2	-0.113903	-0.0334203	-0.273856	0.0178677	0.097744	-0.104762	0.637761	0.79747	0.0692105	0.963637	0.529605	0.444707	1182	2	2
A1L1K8	A1L1K8		Habp4	Intracellular hyaluronan-binding protein 4 OS=Rattus norvegicus OX=10116 GN=Habp4 PE=1 SV=1	0.237296		-0.432132	0.107804	-0.0133258	-0.0119836	0.607899		0.392052	0.855298	0.977801	0.838517	1184	1	12
A1L1L2	A1L1L2	Transmembrane protein 214	Tmem214	Transmembrane protein 214 OS=Rattus norvegicus OX=10116 GN=Tmem214 PE=2 SV=1	-0.0781858	-0.160235	0.102006	0.0533619	-0.191215	-0.0362918	0.869474	0.48909	0.578087	0.909015	0.338788	0.908169	1185	1	17
A1L1M0;P27791	A1L1M0;P27791	cAMP-dependent protein kinase catalytic subunit alpha	Prkaca	Protein kinase, cAMP-dependent, catalytic, alpha OS=Rattus norvegicus OX=10116 GN=Prkaca PE=1 SV=1;cAMP-dependent protein kinase catalytic subunit alpha OS=Rattus norvegicus OX=10116 GN=Prkaca PE=1 SV=2	-0.00762417	-0.009315	-0.0230575	-0.00897333	0.0373975	0.0436783	0.966899	0.911438	0.790343	0.976183	0.701545	0.556229	1187	2	7
A2RRU1	A2RRU1	Glycogen [starch] synthase, muscle	Gys1	Glycogen [starch] synthase, muscle OS=Rattus norvegicus OX=10116 GN=Gys1 PE=1 SV=1	-0.452089	0.325797	-0.194901	-0.369171	0.130288	-0.319155	0.150535	0.0170831	0.167989	0.141824	0.602174	0.0647727	1188	1	19
A2RRU2	A2RRU2		Tmem127	RCG26229, isoform CRA_a OS=Rattus norvegicus OX=10116 GN=Tmem127 PE=2 SV=1	-0.107416	-0.341888	-0.196168	0.00544875	0.0120683	-0.183633	0.646927	0.155694	0.340317	0.868021	0.951104	0.353031	1189	1	4
A2RRU4	A2RRU4	Sterol regulatory element-binding protein cleavage-activating protein	Scap	Sterol regulatory element-binding protein cleavage-activating protein OS=Rattus norvegicus OX=10116 GN=Scap PE=2 SV=1	0.136747	-0.246449	-0.157342	0.163263	-0.153633	-0.235556	0.726006	0.230027	0.459095	0.741756	0.66874	0.302582	1191	1	14
A2RUW1	A2RUW1	Toll-interacting protein	Tollip	Toll-interacting protein OS=Rattus norvegicus OX=10116 GN=Tollip PE=1 SV=1	0.0116542	-0.0186767	0.0327783	0.0161792	-0.0015225	0.0792358	0.917769	0.79747	0.529282	0.935685	0.994449	0.0544668	1192	1	11
A2VCX1	A2VCX1	TIP41-like protein	Tiprl	TIP41-like protein OS=Rattus norvegicus OX=10116 GN=Tiprl PE=1 SV=1	-0.0599342	-0.0106317	0.106477	0.0237775	-0.0658317	0.0970683	0.614762	0.92755	0.00325118	0.915416	0.547625	0.0515462	1193	1	17
A2VD09;Q9QZM5	A2VD09;Q9QZM5	Abl interactor 1	Abi1	Abi1 protein OS=Rattus norvegicus OX=10116 GN=Abi1 PE=1 SV=1;Abl interactor 1 OS=Rattus norvegicus OX=10116 GN=Abi1 PE=1 SV=3	-0.00823333	-0.0300625	0.0732625	-0.029075	0.0061675	0.0794642	0.96113	0.649059	0.154352	0.855517	0.965578	0.0282681	1195	2	15
A2VD12	A2VD12	Pre-B-cell leukemia transcription factor-interacting protein 1	Pbxip1	Pre-B-cell leukemia transcription factor-interacting protein 1 OS=Rattus norvegicus OX=10116 GN=Pbxip1 PE=1 SV=1	-0.0636492	0.02498	0.0976433	0.0211217	0.0242658	0.069325	0.443151	0.710597	0.0245836	0.888362	0.776287	0.117335	1196	1	27
A3KNA0	A3KNA0		Aqr	RNA helicase aquarius OS=Rattus norvegicus OX=10116 GN=Aqr PE=1 SV=1	-0.0585708	0.16842	0.141917	0.0928401	0.0815773	-0.00134683	0.947007	0.499467	0.72886	0.976183	0.818827	0.970791	1197	1	19
A4F267	A4F267	Mitochondrial import receptor subunit TOM40B	Tomm40l	Mitochondrial import receptor subunit TOM40B OS=Rattus norvegicus OX=10116 GN=Tomm40l PE=1 SV=1	0.0658093	-0.095475	0.143644	0.084444	-0.190019	0.0260355	0.805052	0.21017	0.227287	0.823188	0.191171	0.886429	1198	1	11
A4GW50;A0A0U1RRV1	A4GW50		Stk38l	Non-specific serine/threonine protein kinase OS=Rattus norvegicus OX=10116 GN=Stk38l PE=1 SV=1	-0.0666012	0.156095		-0.0188304	0.0294092		0.803541	0.477475		0.938746	0.982431		1199	2	10
A4L9P7	A4L9P7	Sister chromatid cohesion protein PDS5 homolog A	Pds5a	Sister chromatid cohesion protein PDS5 homolog A OS=Rattus norvegicus OX=10116 GN=Pds5a PE=1 SV=1			-0.110817			-0.277371			0.513434			0.469153	1200	1	10
A5I9F0	A5I9F0	Protein-tyrosine-phosphatase	Ptprk	Protein tyrosine phosphatase receptor type K OS=Rattus norvegicus OX=10116 GN=Ptprk PE=1 SV=1	0.0709886	0.0885476	0.426364	0.0075175	0.0383255	-0.0378114	0.851028	0.734556	0.0390534	0.994671	0.939963	0.927657	1201	1	20
A6JUQ6	A6JUQ6	Clavesin-2	Clvs2	Clavesin-2 OS=Rattus norvegicus OX=10116 GN=Clvs2 PE=1 SV=1	-0.0131922	0.082949	0.0235054	-0.0757063	-0.100522	0.123593	0.966899	0.635344	0.810046	0.844746	0.611785	0.259312	1202	1	12
A6ZIQ8;G3V9T4;B1WBL7	A6ZIQ8;G3V9T4;B1WBL7	Trimeric intracellular cation channel type A	Tmem38a	Trimeric intracellular cation channel type A OS=Rattus norvegicus OX=10116 GN=Tmem38a PE=2 SV=1;Transmembrane protein 38a (Predicted), isoform CRA_b OS=Rattus norvegicus OX=10116 GN=Tmem38a PE=4 SV=1;Tmem38a protein OS=Rattus norvegicus OX=10116 GN=Tmem38a	0.0593609	-0.13224	0.140006	-0.0775319	-0.190355	-0.0617657	0.826049	0.201548	0.215787	0.770823	0.272946	0.627764	1204	3	5
A8C4G9;A0A0G2K9F7	A8C4G9;A0A0G2K9F7		Zmynd8	Spikar OS=Rattus norvegicus OX=10116 GN=Zmynd8 PE=1 SV=1;Zinc finger, MYND-type-containing 8 OS=Rattus norvegicus OX=10116 GN=Zmynd8 PE=1 SV=1	0.0735333	-0.0172827	-0.490701	0.170438	0.120477	-0.181873	0.700628	0.933087	0.0176232	0.501788	0.683914	0.172428	1205	2	19
A8WCF8;A0A0G2K272	A8WCF8;A0A0G2K272	Tumor protein p63-regulated gene 1-like protein	Tprg1l	Tumor protein p63-regulated gene 1-like protein OS=Rattus norvegicus OX=10116 GN=Tprg1l PE=1 SV=1;Tumor protein p63-regulated gene 1-like protein OS=Rattus norvegicus OX=10116 GN=Tprg1l PE=1 SV=1	-0.0305783	-0.219229	-0.0207025	-0.0824517	-0.126473	-0.0687625	0.844241	0.0232189	0.765516	0.348724	0.238825	0.421584	1207	2	17
A9CMA6	A9CMA6	Transmembrane protein 163	Tmem163	Transmembrane protein 163 OS=Rattus norvegicus OX=10116 GN=Tmem163 PE=1 SV=1		0.0292811	0.214533	-0.150926	-0.0953071	-0.0204202		0.899334	0.137736	0.951671	0.662002	0.947575	1208	1	5
A9UMV2;A0A0G2K9G3	A9UMV2;A0A0G2K9G3		Mrps24	Mitochondrial ribosomal protein S24 OS=Rattus norvegicus OX=10116 GN=Mrps24 PE=1 SV=1;Mitochondrial ribosomal protein S24 OS=Rattus norvegicus OX=10116 GN=Mrps24 PE=1 SV=1	-0.0783756	0.109024	0.123345	0.0103877	0.266109	-0.0545308	0.792162	0.607625	0.359636	0.983469	0.387427	0.665794	1210	2	8
A9UMV7	A9UMV7		Uqcr11	RCG29512 OS=Rattus norvegicus OX=10116 GN=Uqcr11 PE=1 SV=1	-0.00848051	-0.220441	0.265936	0.10112	-0.110185	-0.0564262	0.966899	0.0853146	0.00331862	0.527216	0.631787	0.445028	1211	1	2
A9UMV9	A9UMV9		Ndufa7l	NADH:ubiquinone oxidoreductase subunit A7 OS=Rattus norvegicus OX=10116 GN=Ndufa7 PE=1 SV=1	0.0677675	0.0290208	0.059765	-0.0248867	-0.00539583	-0.067715	0.797994	0.76498	0.618637	0.949109	0.976858	0.638823	1212	1	7
B0BMU0;Q7TP89	B0BMU0;Q7TP89	Peptidyl-prolyl cis-trans isomerase E;Peptidyl-prolyl cis-trans isomerase	Ppie	Peptidyl-prolyl cis-trans isomerase E OS=Rattus norvegicus OX=10116 GN=Ppie PE=1 SV=1;Peptidyl-prolyl cis-trans isomerase OS=Rattus norvegicus OX=10116 GN=Ppie PE=1 SV=1			0.187945						0.478046				1216	2	3
B0BMV4;A0A0G2K050	B0BMV4;A0A0G2K050		Yif1a	Yip1 interacting factor homolog (S. cerevisiae) OS=Rattus norvegicus OX=10116 GN=Yif1a PE=1 SV=1;Yip1-interacting factor homolog A, membrane-trafficking protein OS=Rattus norvegicus OX=10116 GN=Yif1a PE=1 SV=1				-0.30759						0.480609			1218	2	4
B0BMW0;P61107;A0A1B0GWR3	B0BMW0;P61107	Ras-related protein Rab-14	Rab14	RAB14, member RAS oncogene family OS=Rattus norvegicus OX=10116 GN=Rab14 PE=1 SV=1;Ras-related protein Rab-14 OS=Rattus norvegicus OX=10116 GN=Rab14 PE=1 SV=3	-0.0435408	-0.0600475	0.0338258	-0.0462458	-0.00787667	-0.0541258	0.692724	0.225852	0.237611	0.744952	0.94246	0.245534	1219	3	24
B0BMW2;O70351	B0BMW2;O70351	3-hydroxyacyl-CoA dehydrogenase type-2	Hsd17b10	3-hydroxyacyl-CoA dehydrogenase type-2 OS=Rattus norvegicus OX=10116 GN=Hsd17b10 PE=1 SV=1;3-hydroxyacyl-CoA dehydrogenase type-2 OS=Rattus norvegicus OX=10116 GN=Hsd17b10 PE=1 SV=3	-0.0253658	-0.04647	0.0516075	0.0289617	-0.0179108	-0.00122	0.778274	0.209621	0.0210075	0.731453	0.842635	0.976829	1220	2	23
B0BMX3	B0BMX3		S100a16	S100 calcium binding protein A16 (Predicted), isoform CRA_a OS=Rattus norvegicus OX=10116 GN=S100a16 PE=1 SV=1	-0.107673	0.238583			0.251987	0.0402288	0.957022	0.260554			0.602366	0.945193	1221	1	5
B0BMY7	B0BMY7		Twf2	Protein tyrosine kinase 9-like (A6-related protein) (Predicted), isoform CRA_b OS=Rattus norvegicus OX=10116 GN=Twf2 PE=1 SV=1	0.0342108	0.02929	0.0685775	0.0320633	-0.0223567	0.0329108	0.70244	0.69919	0.372648	0.733817	0.81584	0.749985	1223	1	20
B0BMZ1;M0R549	B0BMZ1;M0R549		RGD1305587;LOC685881	Family with sequence similarity 241 member B OS=Rattus norvegicus OX=10116 GN=Fam241b PE=1 SV=1;Hypothetical protein LOC685881 OS=Rattus norvegicus OX=10116 GN=LOC685881 PE=4 SV=1	0.124642		0.00707277	0.166918	-0.0381159	-0.194314	0.7666		0.968111	0.739455	0.966198	0.706806	1224	2	3
B0BN18	B0BN18	Prefoldin subunit 2	Pfdn2	Prefoldin subunit 2 OS=Rattus norvegicus OX=10116 GN=Pfdn2 PE=2 SV=1	-0.0166192	0.0171767	-0.0647908	-0.0386608	0.02131	0.007625	0.920693	0.830821	0.210021	0.829115	0.8603	0.933995	1225	1	9
B0BN19;A0A0G2K3Z3	B0BN19;A0A0G2K3Z3		Rab22a	RAB22A, member RAS oncogene family OS=Rattus norvegicus OX=10116 GN=Rab22a PE=1 SV=1;RAB22A, member RAS oncogene family OS=Rattus norvegicus OX=10116 GN=Rab22a PE=1 SV=1	-0.249706		-0.880613	0.0738887			0.402769		0.0799296	0.8708			1226	2	7
B0BN20	B0BN20	Tetraspanin	Tspan6	Tetraspanin OS=Rattus norvegicus OX=10116 GN=Tspan6 PE=1 SV=1	-0.158865	0.0491986	-0.357177	-0.0786193	0.0966365	-0.192325	0.453383	0.778267	0.00319642	0.776403	0.691359	0.17568	1227	1	4
B0BN30;A0A1W2Q6G8	B0BN30;A0A1W2Q6G8		Mtch1	Mitochondrial carrier 1 OS=Rattus norvegicus OX=10116 GN=Mtch1 PE=1 SV=1;Mitochondrial carrier 1 (Fragment) OS=Rattus norvegicus OX=10116 GN=Mtch1 PE=1 SV=1	0.0144775	-0.0879183	-0.0474308	0.052165	-0.0370242	-0.0167242	0.874601	0.0843603	0.37502	0.610045	0.616943	0.811064	1228	2	15
B0BN46	B0BN46		Grhpr	Glyoxylate and hydroxypyruvate reductase OS=Rattus norvegicus OX=10116 GN=Grhpr PE=1 SV=1			0.00270042			0.208895			0.903181			0.456011	1229	1	4
B0BN55;P32362	B0BN55;P32362	Uroporphyrinogen decarboxylase	Urod	Uroporphyrinogen decarboxylase OS=Rattus norvegicus OX=10116 GN=Urod PE=1 SV=1;Uroporphyrinogen decarboxylase (Fragment) OS=Rattus norvegicus OX=10116 GN=Urod PE=1 SV=1	-0.202449	0.0730092	-0.0277525	-0.104435	0.0368033	-0.0240983	0.458545	0.739592	0.856005	0.811671	0.942367	0.912348	1232	2	10
B0BN56	B0BN56	28S ribosomal protein S31, mitochondrial	Mrps31	28S ribosomal protein S31, mitochondrial OS=Rattus norvegicus OX=10116 GN=Mrps31 PE=2 SV=1	-0.0665397	-0.150101	-0.0836807	0.00277608	-0.140026	-0.110694	0.588378	0.00692259	0.458413	0.988019	0.299071	0.271835	1233	1	17
B0BN63	B0BN63		Ahsa1	Activator of Hsp90 ATPase activity 1 OS=Rattus norvegicus OX=10116 GN=Ahsa1 PE=1 SV=1	-0.0618067	-0.000541667	-0.0173608	-0.0995317	0.0311025	-0.0404417	0.532996	0.993077	0.689709	0.256737	0.732482	0.419193	1234	1	22
B0BN65	B0BN65		Fam49a	Family with sequence similarity 49, member A OS=Rattus norvegicus OX=10116 GN=Fam49a PE=1 SV=1	-0.0888442	-0.04922	0.161166	-0.0277217	-0.0158592	-0.03995	0.365175	0.338154	0.00850965	0.83792	0.842635	0.602401	1235	1	14
B0BN68	B0BN68		Mrps9	Mitochondrial ribosomal protein S9 OS=Rattus norvegicus OX=10116 GN=Mrps9 PE=1 SV=1	0.00408517	-0.140342	-0.060261	0.0738303	-0.0642219	-0.11179	0.984717	0.124132	0.810371	0.837476	0.662274	0.253483	1236	1	18
B0BN72	B0BN72	Protein FAM195B	Fam195b	Mapk-regulated corepressor-interacting protein 1 OS=Rattus norvegicus OX=10116 GN=Mcrip1 PE=1 SV=1	0.0964427	0.0369464	0.217445	-0.097029	0.136287	-0.12537	0.764196	0.883924	0.106657	0.76529	0.713268	0.404874	1237	1	5
B0BN81;P24050;A0A0G2K200	B0BN81;P24050;A0A0G2K200	40S ribosomal protein S5;40S ribosomal protein S5, N-terminally processed	Rps5	40S ribosomal protein S5 OS=Rattus norvegicus OX=10116 GN=Rps5 PE=1 SV=1;40S ribosomal protein S5 OS=Rattus norvegicus OX=10116 GN=Rps5 PE=1 SV=3;40S ribosomal protein S5 OS=Rattus norvegicus OX=10116 GN=Rps5 PE=1 SV=1	0.169822	-0.0647525	0.132538	-0.0104175	-0.132905	-0.0170083	0.13127	0.564786	0.20094	0.952817	0.614555	0.891857	1238	3	13
B0BN82	B0BN82		Rpf2	Brix domain containing 1 OS=Rattus norvegicus OX=10116 GN=Rpf2 PE=1 SV=1	-0.205042	-0.0968575		0.0460167	-0.206352		0.748318	0.801682		0.846282	0.789627		1239	1	9
B0BN83	B0BN83	Armadillo repeat-containing protein 1	Armc1	Armadillo repeat-containing protein 1 OS=Rattus norvegicus OX=10116 GN=Armc1 PE=1 SV=1	-0.09587	-0.124065	-0.038725	-0.0333367	-0.102527	-0.120718	0.499254	0.00434542	0.604545	0.83628	0.141025	0.0598114	1240	1	14
B0BN85;F1LMY6	B0BN85;F1LMY6	Suppressor of G2 allele of SKP1 homolog	Sugt1	Protein SGT1 homolog OS=Rattus norvegicus OX=10116 GN=Sugt1 PE=2 SV=1;Protein SGT1 homolog OS=Rattus norvegicus OX=10116 GN=Sugt1 PE=1 SV=1	0.0116133	-0.0307725	-0.126102	-0.0394983	0.009965	-0.0978342	0.942765	0.652768	0.0668107	0.810859	0.942584	0.124295	1241	2	22
B0BN93	B0BN93	26S proteasome non-ATPase regulatory subunit 13	Psmd13	26S proteasome non-ATPase regulatory subunit 13 OS=Rattus norvegicus OX=10116 GN=Psmd13 PE=1 SV=1	-0.02838	-0.0916508	0.0455942	-0.0570833	-0.0322683	-0.0388983	0.821707	0.0162211	0.0645997	0.581116	0.690302	0.484057	1243	1	29
B0BN94	B0BN94	Protein FAM136A	Fam136a	Protein FAM136A OS=Rattus norvegicus OX=10116 GN=Fam136a PE=1 SV=1	-0.0409312	-0.0272836	0.0540166	0.0943851	-0.0964753	-0.0510734	0.903938	0.79747	0.699127	0.516098	0.433477	0.778197	1244	1	6
B0BN99	B0BN99		Hmgb3	Hmgb3 protein OS=Rattus norvegicus OX=10116 GN=Hmgb3 PE=1 SV=1	0.433075	0.0993688	0.153015	-0.432985		-0.185873	0.484011	0.748759	0.427933	0.583702		0.544245	1246	1	4
B0BNA5	B0BNA5	Coactosin-like protein	Cotl1	Coactosin-like protein OS=Rattus norvegicus OX=10116 GN=Cotl1 PE=1 SV=1	0.001695	0.05449	0.157446	-0.000913333	-0.0984833	0.195672	0.984717	0.56592	0.0048	0.993449	0.462848	4.51178e-07	1248	1	13
B0BNA7;M0RCH0	B0BNA7;M0RCH0	Eukaryotic translation initiation factor 3 subunit I	Eif3i	Eukaryotic translation initiation factor 3 subunit I OS=Rattus norvegicus OX=10116 GN=Eif3i PE=2 SV=1;Eukaryotic translation initiation factor 3 subunit I OS=Rattus norvegicus OX=10116 GN=EIF3I PE=3 SV=2	-0.0109858	0.000268333	0.0867533	-0.125663	-0.0538983	-0.0202358	0.958753	0.997461	0.185831	0.516592	0.667903	0.893953	1249	2	19
B0BNA9	B0BNA9	CCR4-NOT transcription complex subunit 11	Cnot11	CCR4-NOT transcription complex subunit 11 OS=Rattus norvegicus OX=10116 GN=Cnot11 PE=2 SV=1	-0.126521	-0.264143	-0.0159633	-0.103981	-0.211708	-0.138598	0.689915	0.268174	0.913875	0.806701	0.560294	0.409133	1251	1	10
B0BNB0	B0BNB0		Golt1b	Golgi transport 1B OS=Rattus norvegicus OX=10116 GN=Golt1b PE=1 SV=1	-0.0147065	0.0738154	0.0625077	-0.112285	0.0118134	0.145796	0.951646	0.751167	0.659732	0.550807	0.968946	0.124152	1252	1	5
B0BNB1	B0BNB1		Commd1	Commd1 protein OS=Rattus norvegicus OX=10116 GN=Commd1 PE=1 SV=1	0.00370708	-0.000342083	-0.249808	0.119351	-0.0200846	-0.101259	0.966899	0.966745	0.279208	0.7638	0.976855	0.7499	1253	1	4
M0R9Y3;B0BNB5	M0R9Y3;B0BNB5		Nup43	Nucleoporin 43 OS=Rattus norvegicus OX=10116 GN=Nup43 PE=1 SV=1;LOC683983 protein OS=Rattus norvegicus OX=10116 GN=Nup43 PE=1 SV=1	0.329011	0.242913	-0.107535		0.175766	0.00690958	0.261484	0.225015	0.519604		0.328779	0.988166	1254	2	3
B0BNB9	B0BNB9		Htra2	HtrA serine peptidase 2 OS=Rattus norvegicus OX=10116 GN=Htra2 PE=1 SV=1	-0.0590117	0.0793355	-0.099645	0.0486308	-0.0386233	-0.159702	0.70244	0.684959	0.445406	0.772463	0.870547	0.332296	1255	1	17
B0BND0;D3ZRI1	B0BND0;D3ZRI1	Ectonucleotide pyrophosphatase/phosphodiesterase family member 6	Enpp6	Ectonucleotide pyrophosphatase/phosphodiesterase family member 6 OS=Rattus norvegicus OX=10116 GN=Enpp6 PE=1 SV=1;Ectonucleotide pyrophosphatase/phosphodiesterase 6 (Predicted), isoform CRA_a OS=Rattus norvegicus OX=10116 GN=Enpp6 PE=1 SV=1	-0.14103		0.109574	0.0869458	-0.242986	-0.156816	0.709549		0.64918	0.814954	0.562057	0.440813	1256	2	6
B0BND9	B0BND9		Srp72	Signal recognition particle subunit SRP72-like OS=Rattus norvegicus OX=10116 GN=LOC108348180 PE=1 SV=1	0.0626433	-0.0309592	0.199307	-0.0192458	-0.176481	0.0597383	0.849605	0.895214	0.0795516	0.963637	0.497482	0.615083	1258	1	1
B0BNE3	B0BNE3		Trappc5	Trafficking protein particle complex subunit 5 OS=Rattus norvegicus OX=10116 GN=Trappc5 PE=1 SV=1	-0.00879783	0.0383514	0.136735	0.0475666	0.0644626	0.142528	0.974582	0.897905	0.594501	0.897445	0.797673	0.553645	1260	1	8
B0BNE5	B0BNE5	S-formylglutathione hydrolase	Esd	S-formylglutathione hydrolase OS=Rattus norvegicus OX=10116 GN=Esd PE=2 SV=1	-0.0463108	0.00174	0.0149792	-0.0791158	0.0158567	-0.0185567	0.709549	0.980364	0.739876	0.577882	0.922425	0.749854	1261	1	15
B0BNE6	B0BNE6		Ndufs8	NADH dehydrogenase (Ubiquinone) Fe-S protein 8 (Predicted), isoform CRA_a OS=Rattus norvegicus OX=10116 GN=Ndufs8 PE=1 SV=1	-0.0246758	-0.109866	0.123406	-0.00692167	-0.0691508	-0.0327675	0.869648	0.156166	0.186098	0.974602	0.337145	0.797887	1262	1	10
B0BNE9	B0BNE9		Mtif3	LOC684274 protein OS=Rattus norvegicus OX=10116 GN=Mtif3 PE=1 SV=1					0.327626						0.690297		1263	1	4
B0BNF6	B0BNF6		March5	Membrane-associated ring finger (C3HC4) 5 OS=Rattus norvegicus OX=10116 GN=March5 PE=1 SV=1	0.101861	-0.084688	-0.156887	0.00453958	0.119488	-0.132335	0.37011	0.334944	0.0025489	0.980327	0.328883	0.0304253	1264	1	15
B0BNG0;A0A0A0MXU4	B0BNG0;A0A0A0MXU4	ER membrane protein complex subunit 2	Emc2	ER membrane protein complex subunit 2 OS=Rattus norvegicus OX=10116 GN=Emc2 PE=2 SV=1;ER membrane protein complex subunit 2 OS=Rattus norvegicus OX=10116 GN=Emc2 PE=4 SV=2	-0.0824642	0.0480392	-0.0127717	-0.0466683	0.0350008	-0.0488508	0.508997	0.544003	0.827536	0.723604	0.824486	0.350597	1265	2	16
B0BNG3	B0BNG3		Lman2	Lectin, mannose-binding 2 OS=Rattus norvegicus OX=10116 GN=Lman2 PE=1 SV=1	-0.0356642	0.00156583	0.0112292	-0.0693825	0.0644217	-0.0664042	0.703928	0.983744	0.848317	0.359082	0.392467	0.288163	1266	1	18
B0BNG7;D3ZKZ6	B0BNG7		Nudt16l1	Nudix hydrolase 16-like 1 OS=Rattus norvegicus OX=10116 GN=Nudt16l1 PE=1 SV=1	0.282183			-0.0215662			0.462866			0.978657			1267	2	9
B0BNI6	B0BNI6		Slc25a35	Similar to solute carrier family 25, member 35, isoform CRA_a OS=Rattus norvegicus OX=10116 GN=Slc25a35 PE=1 SV=1			-0.0999454	0.0433575		0.00271333			0.867643	0.933396		0.916525	1269	1	6
B0BNJ0	B0BNJ0		Sin3b	RCG38713, isoform CRA_b OS=Rattus norvegicus OX=10116 GN=Sin3b PE=2 SV=1	0.301947	-0.10181		0.181929			0.731249	0.76182		0.797971			1270	1	6
B0BNJ1	B0BNJ1		Sri	LOC683667 protein OS=Rattus norvegicus OX=10116 GN=Sri PE=1 SV=1	-0.0684638	-0.139058	0.0151942	-0.124114	-0.0628436	-0.00926217	0.622475	0.0624373	0.851128	0.399435	0.497132	0.950208	1271	1	9
B0BNJ4	B0BNJ4		Ethe1	ETHE1, persulfide dioxygenase OS=Rattus norvegicus OX=10116 GN=Ethe1 PE=1 SV=1	-0.0388283	-0.0535283	-0.09101	-0.04798	-0.0615123	-0.118567	0.764196	0.582374	0.163897	0.761992	0.74752	0.0370748	1272	1	12
B0BNJ9;M0R701;Q924P2	B0BNJ9;M0R701;Q924P2	Transmembrane protein 14C	Tmem14c;LOC100361993	RCG44002, isoform CRA_a OS=Rattus norvegicus OX=10116 GN=Tmem14c PE=1 SV=1;Uncharacterized protein OS=Rattus norvegicus OX=10116 PE=4 SV=1;Transmembrane protein 14C OS=Rattus norvegicus OX=10116 GN=Tmem14c PE=3 SV=1	0.192746	-0.19305	0.23604	0.2067	-0.169089	-0.0952867	0.131303	0.0187822	0.0433355	0.270916	0.0769529	0.498117	1273	3	4
B0BNK1;Q6IN17	B0BNK1		Rab5c	RAB5C, member RAS oncogene family OS=Rattus norvegicus OX=10116 GN=Rab5c PE=1 SV=1	-0.0980867	0.0408642	0.0204625	0.00361167	-0.0858558	0.00133333	0.441493	0.463657	0.786675	0.9872	0.529605	0.990799	1274	2	7
B0BNK7	B0BNK7	Leucine-rich repeat and fibronectin type-III domain-containing protein 3	Lrfn3	Leucine-rich repeat and fibronectin type-III domain-containing protein 3 OS=Rattus norvegicus OX=10116 GN=Lrfn3 PE=1 SV=1		-0.0478719				0.171701		0.756828				0.895263	1275	1	7
B0BNL2	B0BNL2		LOC364561	Peptidyl-prolyl cis-trans isomerase OS=Rattus norvegicus OX=10116 GN=Pin1 PE=1 SV=1	-0.0366067	-0.0276733	0.0097025	-0.0151608	0.00377917	0.134652	0.780282	0.690467	0.912217	0.942953	0.981828	0.0179194	1276	1	11
B0BNL4	B0BNL4	Heme transporter HRG1	Slc48a1	Heme transporter HRG1 OS=Rattus norvegicus OX=10116 GN=Slc48a1 PE=2 SV=1	-0.147516	0.193292	-0.143776	0.270128	0.0281883	-0.00643917	0.654225	0.386275	0.236669	0.309471	0.929931	0.998435	1277	1	1
B0BNM0	B0BNM0		Tmem222	Tmem222 protein OS=Rattus norvegicus OX=10116 GN=Tmem222 PE=1 SV=1	0.114668	0.117843	0.131939	-0.132976	0.188313	-0.280348	0.780282	0.632003	0.557541	0.835613	0.411016	0.438346	1278	1	5
B0BNM1	B0BNM1	NAD(P)H-hydrate epimerase	Apoa1bp	NAD(P)H-hydrate epimerase OS=Rattus norvegicus OX=10116 GN=Naxe PE=2 SV=1	-0.153462	-0.0353	-0.0874375	-0.0532533	-0.0790825	-0.151417	0.374533	0.699257	0.242834	0.806701	0.452814	0.0486986	1279	1	9
B0BNM9	B0BNM9	Glycolipid transfer protein	GLTP	Glycolipid transfer protein OS=Rattus norvegicus OX=10116 GN=GLTP PE=2 SV=1	-0.00619083	-0.0297168	-0.0174919	-0.37361	0.11727	0.145289	0.845502	0.90391	0.787201	0.49532	0.657032	0.512293	1280	1	3
B0K008;F1LWP8;D4AA70	B0K008		Eif1	Eukaryotic translation initiation factor 1 OS=Rattus norvegicus OX=10116 GN=Eif1 PE=1 SV=1		0.0783919			0.0242144	-0.176791		0.808621			0.998987	0.286318	1281	3	2
B0K010	B0K010		Txndc17	Thioredoxin domain-containing 17 OS=Rattus norvegicus OX=10116 GN=Txndc17 PE=1 SV=1	-0.00784929	0.0832324	0.0518551	-0.0627743	0.0458976	0.156307	0.96113	0.207379	0.377006	0.630614	0.760583	0.0145692	1282	1	6
B0K014;D4A9K3	B0K014;D4A9K3	D-tyrosyl-tRNA(Tyr) deacylase	Dtd1	D-aminoacyl-tRNA deacylase OS=Rattus norvegicus OX=10116 GN=Dtd1 PE=1 SV=1;D-aminoacyl-tRNA deacylase OS=Rattus norvegicus OX=10116 GN=Dtd1 PE=1 SV=1	-0.0549725	-0.014945	0.024805	-0.0710633	-0.04998	-0.0533533	0.819678	0.911586	0.804892	0.721601	0.779583	0.594579	1284	2	8
B0K015	B0K015		Commd8	COMM domain containing 8 (Predicted), isoform CRA_a OS=Rattus norvegicus OX=10116 GN=Commd8 PE=1 SV=1	-0.357556	-0.201167	-0.504974		-0.505819	-0.177382	0.673481	0.799115	0.0599843		0.531112	0.60084	1285	1	8
B0K017	B0K017		Adprhl2	ADP-ribosylhydrolase like 2 (Predicted) OS=Rattus norvegicus OX=10116 GN=Adprhl2 PE=1 SV=1	-0.00730486	-0.0957908	0.0314615	-0.0774231	-0.13632	0.160444	0.97392	0.382547	0.845559	0.711235	0.382445	0.144378	1286	1	12
B0K020	B0K020	CDGSH iron-sulfur domain-containing protein 1	Cisd1	CDGSH iron-sulfur domain-containing protein 1 OS=Rattus norvegicus OX=10116 GN=Cisd1 PE=3 SV=1	0.00731667	0.0643983	0.0557792	-0.0877817	0.104214	0.019365	0.962094	0.483967	0.511862	0.493761	0.357922	0.807212	1289	1	12
B0K025	B0K025	Oligosaccharyltransferase complex subunit OSTC	Ostc	Oligosaccharyltransferase complex subunit OSTC OS=Rattus norvegicus OX=10116 GN=Ostc PE=2 SV=1	0.106734	-0.0845508	0.082091	0.00444998	-0.0188558	-0.113185	0.800577	0.572239	0.474344	0.86086	0.944908	0.332028	1290	1	2
B0K030;D3ZUU5	B0K030;D3ZUU5		Dnajb1	DnaJ (Hsp40) homolog, subfamily B, member 1 (Predicted), isoform CRA_b OS=Rattus norvegicus OX=10116 GN=Dnajb1 PE=1 SV=1;DnaJ (Hsp40) homolog, subfamily B, member 1 (Predicted), isoform CRA_a OS=Rattus norvegicus OX=10116 GN=Dnajb1 PE=1 SV=1	-0.130993	0.0390039	0.0205189	-0.197418	-0.0762754	-0.0843708	0.519862	0.804589	0.86564	0.465593	0.786794	0.282084	1291	2	13
B0K031;P05426;F1LUE9;Q7TP62	B0K031;P05426	60S ribosomal protein L7	Rpl7	60S ribosomal protein L7 OS=Rattus norvegicus OX=10116 GN=Rpl7 PE=1 SV=1;60S ribosomal protein L7 OS=Rattus norvegicus OX=10116 GN=Rpl7 PE=1 SV=2	0.00892167	0.0475208	-0.0318183	-0.105066	0.0228992	-0.0211617	0.939414	0.342517	0.516654	0.270916	0.806852	0.846752	1292	4	25
B0K034	B0K034		Dtd2	D-aminoacyl-tRNA deacylase 2 OS=Rattus norvegicus OX=10116 GN=Dtd2 PE=1 SV=1			-0.197502						0.148379				1293	1	1
B0LPN4;F1LRZ1;F1LS89	B0LPN4;F1LRZ1;F1LS89	Ryanodine receptor 2	Ryr2	Ryanodine receptor 2 OS=Rattus norvegicus OX=10116 GN=Ryr2 PE=1 SV=2;Ryanodine receptor 2 OS=Rattus norvegicus OX=10116 GN=Ryr2 PE=1 SV=3;Ryanodine receptor 2 OS=Rattus norvegicus OX=10116 GN=Ryr2 PE=1 SV=3	-0.00557833	-0.0508517	0.163268	-0.0152217	-0.0613183	0.04798	0.966899	0.0815295	0.0339789	0.866733	0.328608	0.650699	1295	3	142
B0LT89;H9KVF3	B0LT89;H9KVF3	Serine/threonine-protein kinase 24;Serine/threonine-protein kinase 24 35 kDa subunit;Serine/threonine-protein kinase 24 12 kDa subunit	Stk24	Serine/threonine-protein kinase 24 OS=Rattus norvegicus OX=10116 GN=Stk24 PE=2 SV=1;Serine/threonine-protein kinase 24 OS=Rattus norvegicus OX=10116 GN=Stk24 PE=1 SV=1	0.0606251	-0.134287	-0.0548483	-0.0369617	-0.0522834	0.0343442	0.859709	0.168588	0.526284	0.940882	0.73572	0.695249	1296	2	11
B1H227	B1H227		Rcc1	LOC682908 protein OS=Rattus norvegicus OX=10116 GN=Rcc1 PE=1 SV=1	-0.112132	-0.0652172	-0.102977	-0.063115	-0.0386683	-0.105268	0.591287	0.588685	0.266898	0.640534	0.789627	0.226227	1297	1	16
B1H234;A0A0H2UHD5	B1H234;A0A0H2UHD5	Leucine-rich repeat transmembrane protein FLRT3	Flrt3	Leucine-rich repeat transmembrane protein FLRT3 OS=Rattus norvegicus OX=10116 GN=Flrt3 PE=1 SV=1;Leucine-rich repeat transmembrane protein FLRT3 OS=Rattus norvegicus OX=10116 GN=Flrt3 PE=4 SV=1		0.201256	0.960367		0.051515	0.204487		0.440049	0.000523542		0.919218	0.254263	1298	2	16
B1H248;P0C0A2	B1H248;P0C0A2	Vacuolar protein-sorting-associated protein 36	Vps36	Vacuolar protein-sorting-associated protein 36 OS=Rattus norvegicus OX=10116 GN=Vps36 PE=1 SV=1;Vacuolar protein-sorting-associated protein 36 OS=Rattus norvegicus OX=10116 GN=Vps36 PE=1 SV=1	0.089811	-0.019537	0.0874283	0.165168	-0.17349	-0.14334	0.814	0.929172	0.54151	0.645867	0.525673	0.205903	1300	2	18
B1H257	B1H257		Loh12cr1	BLOC-1-related complex subunit 5 OS=Rattus norvegicus OX=10116 GN=Borcs5 PE=1 SV=1	-0.0880029	0.0482579	-0.196605	0.279035	0.0611267	-0.0451664	0.762184	0.804622	0.162444	0.411027	0.754553	0.793979	1301	1	8
B1H264	B1H264		Tbc1d17	TBC1 domain family, member 17 OS=Rattus norvegicus OX=10116 GN=Tbc1d17 PE=1 SV=1	0.0526206	-0.0608703	-0.0637994	0.0289183	0.0298997	0.0146632	0.794514	0.710581	0.653822	0.942953	0.876585	0.917797	1302	1	14
B1H267	B1H267	Sorting nexin-5	Snx5	Sorting nexin-5 OS=Rattus norvegicus OX=10116 GN=Snx5 PE=1 SV=1	0.0411667	-0.265453	-0.453148	-0.157488	-0.155991	-0.0986357	0.962094	0.216218	0.0128465	0.709685	0.62292	0.624319	1303	1	21
B1H271;P0C546	B1H271;P0C546	Mitochondrial coenzyme A transporter SLC25A42	Slc25a42	Mitochondrial coenzyme A transporter SLC25A42 OS=Rattus norvegicus OX=10116 GN=Slc25a42 PE=1 SV=1;Mitochondrial coenzyme A transporter SLC25A42 OS=Rattus norvegicus OX=10116 GN=Slc25a42 PE=2 SV=1	-0.0365605	0.0310868	0.0573477	0.0099785	0.0655233	0.0622119	0.905616	0.839591	0.556429	0.978305	0.718631	0.550042	1305	2	9
B1H282	B1H282		Colgalt1	Collagen beta(1-O)galactosyltransferase 1 OS=Rattus norvegicus OX=10116 GN=Colgalt1 PE=1 SV=1	0.374234		0.387615	0.246039		0.263755	0.591287		0.485725	0.699601		0.896511	1306	1	11
B1H284;D3ZC58;D3ZIZ2	B1H284;D3ZC58		RGD1563991	TATA-box-binding protein-associated factor 5-like OS=Rattus norvegicus OX=10116 GN=Taf5l PE=1 SV=1;TATA-box-binding protein-associated factor 5-like OS=Rattus norvegicus OX=10116 GN=Taf5l PE=4 SV=2	0.0811025	0.0168854	0.285078	0.202109	0.0391671	-0.213596	0.654641	0.970497	0.418593	0.71047	0.933713	0.844995	1307	3	3
B1H2A2	B1H2A2		Fsd1	Fibronectin type 3 and SPRY domain-containing protein OS=Rattus norvegicus OX=10116 GN=Fsd1 PE=1 SV=1	-0.125482	-0.0004925	0.054645	-0.0139442	-0.0268442	0.0512608	0.368565	0.994015	0.281666	0.962256	0.774946	0.532299	1308	1	26
B1H2A6	B1H2A6		Fxr2	FMR1 autosomal homolog 2 OS=Rattus norvegicus OX=10116 GN=Fxr2 PE=1 SV=1	0.120298	0.0775465	-0.058758	-0.0442001	-0.0819704	-0.158078	0.403776	0.690122	0.713875	0.877451	0.841284	0.161635	1309	1	23
B1WBS1	B1WBS1		Tbc1d25	Ornithine aminotransferase-like 1 (Predicted) OS=Rattus norvegicus OX=10116 GN=Tbc1d25 PE=1 SV=1	-0.19186	-0.142037		-0.129756			0.465073	0.522485		0.943944			1315	1	3
B1WBS4	B1WBS4		Vps26b	Similar to Vacuolar protein sorting 26 homolog (VPS26 protein homolog), isoform CRA_a OS=Rattus norvegicus OX=10116 GN=Vps26b PE=1 SV=1	-0.06038	-0.0368875	-0.0297817	-0.0323208	0.0331925	-0.0471308	0.629507	0.656277	0.468066	0.868021	0.778951	0.410403	1316	1	22
B1WBV1	B1WBV1		Aida	Axin interactor, dorsalization-associated OS=Rattus norvegicus OX=10116 GN=Aida PE=1 SV=1	-0.219324	-0.038747	0.0199646	-0.158669	0.106208	0.0673094	0.369934	0.933121	0.897234	0.562521	0.68469	0.316122	1318	1	9
B1WBW4	B1WBW4	Armadillo repeat-containing protein 10	Armc10	Armadillo repeat-containing protein 10 OS=Rattus norvegicus OX=10116 GN=Armc10 PE=1 SV=1	-0.0419375	-0.0034525	-0.150615	-0.014725	0.0553717	-0.0950067	0.643722	0.973925	0.0156596	0.940574	0.684302	0.154104	1319	1	12
B1WBX2	B1WBX2		Tmem69	Transmembrane protein 69 OS=Rattus norvegicus OX=10116 GN=Tmem69 PE=2 SV=1	0.0643896	0.0612133	-0.107336	-0.132517	0.0446	-0.0961425	0.962094	0.752904	0.405096	0.919249	0.865434	0.524685	1321	1	2
B1WBX6;A0A0G2K9N0	B1WBX6;A0A0G2K9N0		Smap2	Small ArfGAP2 OS=Rattus norvegicus OX=10116 GN=Smap2 PE=1 SV=1;Small ArfGAP2 OS=Rattus norvegicus OX=10116 GN=Smap2 PE=1 SV=1	0.14334	0.0133296	0.117831	-0.0160439	-0.0787971	0.0168131	0.459989	0.87134	0.188515	0.962256	0.438465	0.881877	1322	2	11
B1WBY1	B1WBY1		Cul1	Cul1 protein OS=Rattus norvegicus OX=10116 GN=Cul1 PE=1 SV=1	-0.03334	-0.0385867	0.10155	-0.0118083	-0.0295375	0.088555	0.762184	0.683432	0.386152	0.942953	0.849961	0.386635	1323	1	35
B1WBY3	B1WBY3		Alg12	Mannosyltransferase OS=Rattus norvegicus OX=10116 GN=Alg12 PE=1 SV=1		0.0638025	0.347763		0.0713075			0.72153	0.390577		0.865162		1324	1	1
B1WBY5	B1WBY5		Dnajc11	DnaJ (Hsp40) homolog, subfamily C, member 11 OS=Rattus norvegicus OX=10116 GN=Dnajc11 PE=1 SV=1	-0.0495642	-0.03367	-0.00257833	0.0141892	-0.0298942	-0.144569	0.391296	0.522485	0.974466	0.916871	0.743561	0.00644485	1325	1	25
B1WBY7	B1WBY7		Erlin1	ER lipid raft-associated 1 OS=Rattus norvegicus OX=10116 GN=Erlin1 PE=1 SV=1	-0.151598	-0.0171339	0.021593	-0.0656879	0.0173441	-0.215042	0.247955	0.93734	0.912217	0.701743	0.942367	0.347469	1326	1	8
B1WC02	B1WC02	CTP synthase	Ctps1	CTP synthase OS=Rattus norvegicus OX=10116 GN=Ctps1 PE=1 SV=1	0.00703092	-0.0735823	-0.0191019	0.00974308	0.0314318	-0.220599	0.970988	0.218213	0.83329	0.966199	0.845825	0.0205305	1328	1	19
B1WC03	B1WC03		Aar2	AAR2-splicing factor OS=Rattus norvegicus OX=10116 GN=Aar2 PE=1 SV=1		0.120352		0.465658	0.405641			0.962807		0.117908	0.498453		1329	1	5
B1WC16	B1WC16		Bclaf1	BCL2-associated transcription factor 1, isoform CRA_a OS=Rattus norvegicus OX=10116 GN=Bclaf1 PE=1 SV=1	-0.185941	-0.105551	-0.503771	-0.0340984	-0.00752258	-0.435941	0.687378	0.7003	0.0118571	0.962615	0.979932	0.12208	1331	1	4
B1WC18	B1WC18		Podxl2	Podocalyxin-like 2 OS=Rattus norvegicus OX=10116 GN=Podxl2 PE=2 SV=1	-0.0503408	-0.0766851	-0.086747	-0.00733923	-0.121852	-0.16789	0.84454	0.402079	0.190946	0.986676	0.35771	0.200742	1332	1	10
B1WC25	B1WC25		Tra2a	Tra2a protein OS=Rattus norvegicus OX=10116 GN=Tra2a PE=1 SV=1	0.0541256	-0.223448	-0.0921928	0.0645954	0.227734	0.0538395	0.889944	0.482494	0.510428	0.890214	0.130493	0.579169	1333	1	9
B1WC26	B1WC26		Nans	N-acetylneuraminate synthase OS=Rattus norvegicus OX=10116 GN=Nans PE=1 SV=1	-0.00335083	-0.0009275	0.0549042	-0.0389858	-0.0382608	-0.0668108	0.980074	0.991681	0.253862	0.729474	0.8603	0.21069	1334	1	19
B1WC28	B1WC28	Core histone macro-H2A	H2afy2	Core histone macro-H2A OS=Rattus norvegicus OX=10116 GN=H2afy2 PE=1 SV=1	0.00350167	0.0313358	-0.0708158	0.00716333	0.0634025	-0.0824325	0.982571	0.584281	0.117494	0.976303	0.605764	0.230761	1335	1	25
B1WC33	B1WC33		Cdc42ep4	CDC42 effector protein (Rho GTPase binding) 4 (Predicted), isoform CRA_a OS=Rattus norvegicus OX=10116 GN=Cdc42ep4 PE=1 SV=1		0.174125	-0.159874		0.26676	0.111273		0.572645	0.680509		0.357804	0.614778	1337	1	9
B1WC34	B1WC34		Prkcsh	Protein kinase C substrate 80K-H OS=Rattus norvegicus OX=10116 GN=Prkcsh PE=1 SV=1	-0.0208258	-0.0107317	0.0144692	-0.0378567	0.00439083	-0.0330167	0.872417	0.897682	0.804898	0.823188	0.977978	0.457389	1338	1	27
B1WC49	B1WC49		Api5	Api5 protein OS=Rattus norvegicus OX=10116 GN=Api5 PE=1 SV=1	-0.168177	-0.0349381	0.00944975	-0.107541	-0.029915	-0.0618787	0.646939	0.698001	0.919816	0.646944	0.85398	0.627764	1340	1	22
B1WC56;D3ZVC6	B1WC56;D3ZVC6		Nhp2	Ribonucloprotein OS=Rattus norvegicus OX=10116 GN=Nhp2 PE=1 SV=1;Ribonucloprotein OS=Rattus norvegicus OX=10116 GN=Nhp2 PE=1 SV=1	-0.0356915	-0.0303114	-0.134917	-0.093713	0.298499	-0.283265	0.912653	0.913411	0.286479	0.857036	0.191171	0.0330864	1341	2	5
B1WC59;A0A0G2JW75	B1WC59;A0A0G2JW75		Extl2	Exostoses (Multiple)-like 2, isoform CRA_a OS=Rattus norvegicus OX=10116 GN=Extl2 PE=2 SV=1;Exostosin-like glycosyltransferase 2 OS=Rattus norvegicus OX=10116 GN=Extl2 PE=4 SV=1	-0.0285466	-0.277708	-0.253332	0.0275766	-0.350215	-0.300023	0.980805	0.0927489	0.418727	0.961604	0.0634974	0.269824	1342	2	10
B1WC61	B1WC61		Acad9	Acad9 protein OS=Rattus norvegicus OX=10116 GN=Acad9 PE=1 SV=1	-0.041185	-0.043945	-0.038665	-0.0261658	0.0198842	-0.139437	0.654225	0.382522	0.245167	0.823188	0.829027	0.00148743	1343	1	45
B1WC67	B1WC67		Slc25a24	RCG29001 OS=Rattus norvegicus OX=10116 GN=Slc25a24 PE=1 SV=1			-0.042785			-0.0295442			0.826824			0.977449	1344	1	9
B1WC70	B1WC70		Ppp1r8	Protein phosphatase 1, regulatory (Inhibitor) subunit 8 OS=Rattus norvegicus OX=10116 GN=Ppp1r8 PE=1 SV=1	-0.276792			-0.392629	-0.0255171	-0.0117738	0.714376			0.844746	0.773743	0.991152	1345	1	10
B1WC73	B1WC73		Arl6	ADP-ribosylation factor-like 6 (Predicted), isoform CRA_a OS=Rattus norvegicus OX=10116 GN=Arl6 PE=1 SV=1	-0.0632393	-0.00853134	0.0942015	0.0192708	0.0295397	-0.0521037	0.821394	0.969521	0.317398	0.970237	0.896817	0.65249	1346	1	14
B1WC84	B1WC84		Cnpy4	Canopy 4 homolog (Zebrafish) OS=Rattus norvegicus OX=10116 GN=Cnpy4 PE=1 SV=1	-0.0235458	0.166736	0.0809075	0.142568	0.103533	0.0960817	0.966899	0.471257	0.733696	0.793816	0.760583	0.678451	1347	1	8
B2B9A9	B2B9A9		Efnb2	Ephrin B2 OS=Rattus norvegicus OX=10116 GN=Efnb2 PE=2 SV=1	-0.0790889	0.0592065	-0.0720372	-0.0785869	-0.00762023	-0.116401	0.763961	0.655286	0.707109	0.731453	0.977978	0.333293	1349	1	10
B2DD29	B2DD29	Serine/threonine-protein kinase BRSK1	Brsk1	Serine/threonine-protein kinase BRSK1 OS=Rattus norvegicus OX=10116 GN=Brsk1 PE=1 SV=1	-0.0730892	-0.0335567	-0.0147683	-0.0553317	-0.0534567	0.0466683	0.402368	0.359355	0.856005	0.571091	0.497482	0.383345	1350	1	29
B2GUV0;P97694	B2GUV0;P97694	Cytohesin-1	Cyth1	Cyth1 protein OS=Rattus norvegicus OX=10116 GN=Cyth1 PE=2 SV=1;Cytohesin-1 OS=Rattus norvegicus OX=10116 GN=Cyth1 PE=1 SV=1	0.0696362		-0.0253092	-0.0429058		0.294225	0.951754		0.968831	0.90502		0.159529	1351	2	7
B2GUV5;A0A0G2KAG3	B2GUV5		Atp6v1g1	V-type proton ATPase subunit G OS=Rattus norvegicus OX=10116 GN=Atp6v1g1 PE=1 SV=1	0.0883458	0.0125233	0.0325825	-0.229447	0.125106	-0.0259292	0.593443	0.946518	0.830355	0.245956	0.505464	0.847118	1352	2	9
B2GUW3	B2GUW3		Hdac11	Hdac11 protein OS=Rattus norvegicus OX=10116 GN=Hdac11 PE=2 SV=1	0.00494042	0.0492788	-0.0317942	0.254675	0.113474	-0.0574783	0.790093	0.977269	0.986868	0.709921	0.865459	0.741062	1353	1	10
B2GUW4	B2GUW4		Exd2	Exdl2 protein OS=Rattus norvegicus OX=10116 GN=Exd2 PE=2 SV=1	-0.0452033	-0.0421983	-0.192186	-0.0016475	0.017622	-0.0680975	0.846423	0.816991	0.245216	0.994893	0.965663	0.695897	1354	1	15
B2GUX5	B2GUX5	5-nucleotidase	Nt5c3a	5-nucleotidase OS=Rattus norvegicus OX=10116 GN=Nt5c3a PE=1 SV=1	-0.125139	-0.0100346	-0.0420891	0.0590583	-0.117384	-0.291158	0.629507	0.966745	0.696462	0.874035	0.723978	0.086544	1355	1	18
B2GUX7	B2GUX7		Creg1	Cellular repressor of E1A-stimulated genes (Predicted), isoform CRA_b OS=Rattus norvegicus OX=10116 GN=Creg1 PE=1 SV=1	-0.0741528	-0.0792843	-0.0828816	-0.0144083	-0.179978	-0.0558166	0.844206	0.59481	0.729539	0.971171	0.312396	0.844902	1356	1	3
B2GUY0	B2GUY0	Endoplasmic reticulum mannosyl-oligosaccharide 1,2-alpha-mannosidase	Man1b1	Endoplasmic reticulum mannosyl-oligosaccharide 1,2-alpha-mannosidase OS=Rattus norvegicus OX=10116 GN=Man1b1 PE=2 SV=2	0.0768356	0.0829216	0.175579	0.214691	-0.153185	-0.0948306	0.777389	0.690826	0.200042	0.411027	0.611331	0.598465	1358	1	12
D4A559;B2GUY4	D4A559;B2GUY4		Dmtn	Dematin actin-binding protein OS=Rattus norvegicus OX=10116 GN=Dmtn PE=1 SV=1;Dematin actin-binding protein OS=Rattus norvegicus OX=10116 GN=Dmtn PE=1 SV=1	-0.113047	-0.11947	-0.290863	-0.0645983	0.00627917	0.144454	0.490657	0.168588	0.000913337	0.714897	0.979573	0.0325929	1359	2	18
B2GUY8	B2GUY8		Slc25a17	Slc25a17 protein OS=Rattus norvegicus OX=10116 GN=Slc25a17 PE=1 SV=1	0.0783829	0.175469	-0.0945863	0.186779	0.135663	-0.18564	0.916301	0.527596	0.357962	0.716938	0.714256	0.188407	1360	1	7
B2GUZ1;M0R851	B2GUZ1;M0R851	Ubiquitin carboxyl-terminal hydrolase 4;Ubiquitin carboxyl-terminal hydrolase	Usp4	Ubiquitin carboxyl-terminal hydrolase 4 OS=Rattus norvegicus OX=10116 GN=Usp4 PE=1 SV=1;Ubiquitin carboxyl-terminal hydrolase OS=Rattus norvegicus OX=10116 GN=Usp4 PE=1 SV=1	0.185858	-0.181553	-0.145672		-0.0179067	-0.269723	0.48278	0.139661	0.416823		0.942059	0.262836	1361	2	22
B2GUZ3	B2GUZ3		Mthfd1l	Methylenetetrahydrofolate dehydrogenase (NADP+-dependent) 1-like OS=Rattus norvegicus OX=10116 GN=Mthfd1l PE=1 SV=1	-0.09585	0.0511925	0.0451642	-0.0651875	0.05362	-0.159675	0.263423	0.199715	0.275634	0.533978	0.332192	0.00133963	1362	1	50
B2GUZ5	B2GUZ5	F-actin-capping protein subunit alpha-1	Capza1	F-actin-capping protein subunit alpha-1 OS=Rattus norvegicus OX=10116 GN=Capza1 PE=1 SV=1	0.0720958	0.0038275	-0.078035	0.0216717	0.0700767	-0.0532267	0.470836	0.966745	0.239775	0.897657	0.452814	0.479796	1364	1	13
B2GUZ6	B2GUZ6		Rtn4ip1	Reticulon 4-interacting protein 1 OS=Rattus norvegicus OX=10116 GN=Rtn4ip1 PE=1 SV=1	-0.198079	-0.0926691	-0.126239	-0.0254736	-0.0463816	0.0604093	0.577592	0.435052	0.291523	0.952817	0.797673	0.528795	1365	1	18
B2GUZ7	B2GUZ7		Tbcc	Tubulin folding cofactor C OS=Rattus norvegicus OX=10116 GN=Tbcc PE=1 SV=1	-0.00682226	0.0175654	0.0792083	-0.0283482	-0.041237	0.0959039	0.976501	0.913912	0.465437	0.927778	0.858695	0.31563	1366	1	14
B2GUZ9	B2GUZ9		Fam49b	Fam49b protein OS=Rattus norvegicus OX=10116 GN=Fam49b PE=1 SV=1	-0.0649233	-0.0293692	0.0896617	-0.0484408	0.0384617	0.0597575	0.697867	0.71815	0.0376961	0.844746	0.788369	0.286898	1367	1	15
B2GV01	B2GV01		Mta2	Metastasis-associated 1 family, member 2 OS=Rattus norvegicus OX=10116 GN=Mta2 PE=1 SV=1	-0.0864248	-0.174694	-0.132205	-0.0912597	-0.0798557	-0.430011	0.849487	0.658893	0.668617	0.851212	0.942083	0.0572864	1368	1	15
B2GV05	B2GV05	RNA-binding protein 5	Rbm5	RNA-binding protein 5 OS=Rattus norvegicus OX=10116 GN=Rbm5 PE=1 SV=1	-0.160386	-0.213098	-0.0978575	-0.196844	-0.0884167	0.0428025	0.617759	0.353583	0.695631	0.491642	0.8603	0.887616	1369	1	9
B2GV06	B2GV06	Succinyl-CoA:3-ketoacid coenzyme A transferase 1, mitochondrial	Oxct1	Succinyl-CoA:3-ketoacid coenzyme A transferase 1, mitochondrial OS=Rattus norvegicus OX=10116 GN=Oxct1 PE=1 SV=1	-0.121011	-0.0398242	-0.0237875	-0.0605633	-0.0523075	-0.198329	0.309539	0.344475	0.771159	0.588091	0.552231	0.000521987	1370	1	30
B2GV15	B2GV15		Dbt	Dihydrolipoamide acetyltransferase component of pyruvate dehydrogenase complex OS=Rattus norvegicus OX=10116 GN=Dbt PE=1 SV=1	-0.056055	0.00645667	-0.0554567	0.0399033	-0.0254467	-0.0128075	0.6543	0.949095	0.316595	0.812929	0.844874	0.906865	1372	1	28
B2GV22	B2GV22	Phosphatidylserine synthase 2	Ptdss2	Phosphatidylserine synthase 2 OS=Rattus norvegicus OX=10116 GN=Ptdss2 PE=1 SV=1	-0.0922337	-0.174106	-0.0809962	-0.320293	-0.140579	-0.114589	0.765756	0.35286	0.401667	0.262011	0.491346	0.327203	1373	1	9
B2GV24;A0A0G2K266	B2GV24;A0A0G2K266	E3 UFM1-protein ligase 1	Ufl1	E3 UFM1-protein ligase 1 OS=Rattus norvegicus OX=10116 GN=Ufl1 PE=1 SV=1;E3 UFM1-protein ligase 1 OS=Rattus norvegicus OX=10116 GN=Ufl1 PE=1 SV=1	-0.140004	-0.0135337	-0.0183682	-0.0778852	-0.0188558	-0.111491	0.309539	0.918068	0.881667	0.522962	0.907575	0.182798	1374	2	24
B2GV35	B2GV35		B3gat3	Galactosylgalactosylxylosylprotein 3-beta-glucuronosyltransferase OS=Rattus norvegicus OX=10116 GN=B3gat3 PE=1 SV=1	-0.118912	0.0961937	-0.0268474	0.0331924	0.163672	-0.0947925	0.430509	0.535892	0.828473	0.877451	0.364607	0.51048	1375	1	13
B2GV38	B2GV38	Ubiquitin-like protein 4A	Ubl4a	Ubiquitin-like protein 4A OS=Rattus norvegicus OX=10116 GN=Ubl4a PE=2 SV=1	0.00336102	0.0216808	-0.0441588	-0.0385628	0.0321622	0.0819812	0.984717	0.899926	0.576146	0.883021	0.895246	0.493829	1376	1	10
B2GV41	B2GV41		Usp39	Ubiquitin specific protease 39 (Predicted), isoform CRA_b OS=Rattus norvegicus OX=10116 GN=Usp39 PE=1 SV=1	-0.00662117	-0.00320258	-0.0160019	0.0759314	0.0140825	-0.0648504	0.984717	0.978682	0.944672	0.848652	0.960498	0.623918	1378	1	13
B2GV53	B2GV53		Slc25a32	Slc25a32 protein OS=Rattus norvegicus OX=10116 GN=Slc25a32 PE=1 SV=1	0.0939592	-0.0983883	0.258652	0.01718	-0.0850583	-0.112295	0.837101	0.543329	0.0250421	0.976183	0.790627	0.366145	1379	1	6
B2GV54	B2GV54	Neutral cholesterol ester hydrolase 1	Nceh1	Neutral cholesterol ester hydrolase 1 OS=Rattus norvegicus OX=10116 GN=Nceh1 PE=1 SV=1	0.0570775	-0.0376717	0.146261	0.0379967	-9.91667e-05	0.044785	0.517534	0.615144	4.21188e-05	0.701743	0.999962	0.393505	1380	1	21
B2GV57	B2GV57		Cars2	Cysteinyl-tRNA synthetase 2, mitochondrial OS=Rattus norvegicus OX=10116 GN=Cars2 PE=1 SV=1	-0.0453521	0.164366	-0.0303544	0.00553177	0.111831	-0.0582021	0.806955	0.201548	0.853772	0.986732	0.561108	0.812232	1382	1	14
B2GV62	B2GV62		Mrpl20	Mitochondrial ribosomal protein L20 OS=Rattus norvegicus OX=10116 GN=Mrpl20 PE=1 SV=1	-0.0328688	-0.0954268	-0.0306329	-0.0457888	-0.164239	-0.0706514	0.93014	0.385825	0.90807	0.90502	0.229486	0.728729	1383	1	3
B2GV65;D3ZU87	B2GV65;D3ZU87		Higd2a;Higd2al1	HIG1 domain family, member 2A OS=Rattus norvegicus OX=10116 GN=Higd2a PE=2 SV=1;HIG1 domain-containing protein OS=Rattus norvegicus OX=10116 PE=4 SV=1	-0.212472	-0.0896328	0.0905485	-0.0246682	-0.207881	0.0352531	0.453383	0.69487	0.44942	0.976183	0.271301	0.803841	1384	2	6
B2GV71	B2GV71	NADH dehydrogenase [ubiquinone] 1 alpha subcomplex assembly factor 5	Ndufaf5	Arginine-hydroxylase NDUFAF5, mitochondrial OS=Rattus norvegicus OX=10116 GN=Ndufaf5 PE=2 SV=1	-0.337664	-0.0941215	-0.102705	0.0484708	-0.0468279	-0.172209	0.102582	0.634861	0.594501	0.920453	0.852428	0.123618	1385	1	11
B2GV72	B2GV72		Cbr3	Carbonyl reductase 3 OS=Rattus norvegicus OX=10116 GN=Cbr3 PE=1 SV=1	-0.16623	0.108483	-0.0416692	-0.0529721		0.00673	0.86503	0.772362	0.908131	0.919249		0.985348	1386	1	6
B2GV73	B2GV73	Actin-related protein 2/3 complex subunit 3	Arpc3	Actin-related protein 2/3 complex subunit 3 OS=Rattus norvegicus OX=10116 GN=Arpc3 PE=1 SV=1	0.00130917	-0.0246808	-0.0023775	-0.0305717	-0.0160067	0.0627842	0.989049	0.790629	0.979885	0.828574	0.872386	0.166556	1387	1	12
B2GV74	B2GV74		Klc2	Kinesin light chain 2 OS=Rattus norvegicus OX=10116 GN=Klc2 PE=1 SV=1	-0.0935658	-0.064315	-0.0778092	-0.0409175	-0.0242158	-0.113902	0.435372	0.318331	0.197539	0.78665	0.832987	0.114675	1388	1	23
B2GV79;M0R416;Q8VD52	B2GV79;M0R416;Q8VD52	Pyridoxal phosphate phosphatase	Pdxp	Pdxp protein OS=Rattus norvegicus OX=10116 GN=Pdxp PE=1 SV=1;Pyridoxal phosphate phosphatase OS=Rattus norvegicus OX=10116 GN=Pdxp PE=1 SV=1;Pyridoxal phosphate phosphatase OS=Rattus norvegicus OX=10116 GN=Pdxp PE=1 SV=2	-0.00401167	-0.011525	-0.0146417	-0.0853808	0.0355967	0.0213817	0.97672	0.919531	0.813766	0.413845	0.774748	0.724458	1389	3	19
B2GV87	B2GV87	Receptor-type tyrosine-protein phosphatase epsilon	Ptpre	Receptor-type tyrosine-protein phosphatase epsilon OS=Rattus norvegicus OX=10116 GN=Ptpre PE=2 SV=1	-0.0100362	-0.162446	-0.11677	-0.0279829	-0.0762952	-0.0586234	0.962094	0.109675	0.453377	0.924701	0.67254	0.597981	1390	1	23
B2GV89	B2GV89		Tbc1d19	TBC1 domain family, member 19 OS=Rattus norvegicus OX=10116 GN=Tbc1d19 PE=2 SV=1	0.103265			-0.418406			0.895086			0.590055			1391	1	7
B2GV94	B2GV94		Fam134c	Fam134c protein OS=Rattus norvegicus OX=10116 GN=Retreg3 PE=1 SV=1	-0.0891718	0.146457	0.00143792	-0.0532628	0.186333	0.0232482	0.715911	0.301716	0.994831	0.84742	0.462848	0.893646	1392	1	7
B2GV96	B2GV96		Ccdc115	Coiled-coil domain-containing 115 OS=Rattus norvegicus OX=10116 GN=Ccdc115 PE=1 SV=1	-0.103786	0.0676158	-0.0694875	0.0195908	-0.0715083	0.00579333	0.687378	0.655286	0.67781	0.967	0.731611	0.98053	1393	1	6
B2RYA8;D4ABC2;A0A0G2JYE9	B2RYA8;D4ABC2		Dnajb2	DnaJ heat shock protein family (Hsp40) member B2 OS=Rattus norvegicus OX=10116 GN=Dnajb2 PE=1 SV=1;DnaJ heat shock protein family (Hsp40) member B2 OS=Rattus norvegicus OX=10116 GN=Dnajb2 PE=1 SV=1	0.0188357	0.0531672	0.0153562	0.0049354	-0.0415299	0.070101	0.907522	0.64116	0.800422	0.986732	0.697894	0.299467	1394	3	14
B2RYC9	B2RYC9	Glucosylceramidase	Gba	Glucosylceramidase OS=Rattus norvegicus OX=10116 GN=Gba PE=1 SV=1	-0.0915792	-0.061535	-0.175084	-0.0514033	-0.0194083	0.0296142	0.111	0.421363	0.00186689	0.664723	0.874473	0.588245	1396	1	23
B2RYD0	B2RYD0		Ube2g2	Ube2g2 protein OS=Rattus norvegicus OX=10116 GN=Ube2g2 PE=1 SV=1	0.166035	0.119282	-0.161463			0.0331229	0.805052	0.387925	0.572783			0.875248	1397	1	3
B2RYD7;Q7TQ74	B2RYD7;Q7TQ74		Stt3b	RCG25591, isoform CRA_a OS=Rattus norvegicus OX=10116 GN=Stt3b PE=1 SV=1;Ac1573 OS=Rattus norvegicus OX=10116 GN=Stt3b PE=1 SV=1	-0.105639	-0.0749142	0.0845842	-0.101187	0.012575	-0.141199	0.476341	0.390941	0.323855	0.461895	0.872386	0.144399	1398	2	19
B2RYF6	B2RYF6		Clptm1	CLPTM1 regulator of GABA type A receptor forward-trafficking OS=Rattus norvegicus OX=10116 GN=Clptm1 PE=1 SV=1	-0.039985	-0.0373583	-0.208265	-0.0934894	-0.0223859	-0.246452	0.759222	0.666458	0.00360969	0.419198	0.858695	0.00193896	1400	1	18
B2RYF7;A0A0G2K6R7	B2RYF7	WAS protein family homolog 1	Wash1	WASH complex subunit 1 OS=Rattus norvegicus OX=10116 GN=Washc1 PE=2 SV=1	-0.0946908	-0.0371933	-0.042101	-0.0915946	-0.109635	0.00497567	0.573927	0.769893	0.808344	0.634165	0.529605	0.985348	1401	2	11
B2RYG3	B2RYG3		Vps9d1	RGD1565149 protein OS=Rattus norvegicus OX=10116 GN=Vps9d1 PE=2 SV=1	0.0961846	0.196508	0.107182	0.102913	0.0790858	-0.0235313	0.7666	0.458397	0.929432	0.709685	0.797673	0.994791	1402	1	6
B2RYG6	B2RYG6	Ubiquitin thioesterase OTUB1	Otub1	Ubiquitin thioesterase OTUB1 OS=Rattus norvegicus OX=10116 GN=Otub1 PE=1 SV=1	-0.0140625	-0.0917158	0.12183	-0.0360567	-0.0628925	0.0529975	0.914293	0.0390537	0.00290208	0.773014	0.392979	0.40454	1403	1	20
B2RYI0	B2RYI0	WD repeat-containing protein 91	Wdr91	WD repeat-containing protein 91 OS=Rattus norvegicus OX=10116 GN=Wdr91 PE=2 SV=1	0.128783	-0.145293	-0.0422533	0.0312258	-0.0070375	0.241195	0.849487	0.380115	0.809816	0.936634	0.984427	0.173402	1406	1	15
B2RYI2	B2RYI2	Signal recognition particle subunit SRP68	Srp68	Signal recognition particle subunit SRP68 OS=Rattus norvegicus OX=10116 GN=Srp68 PE=1 SV=1	0.0122379	-0.160779	0.141142	-0.251023	-0.282197	0.0141931	0.974582	0.359355	0.524375	0.51202	0.178394	0.958026	1407	1	19
B2RYJ1	B2RYJ1		Anapc2	Anapc2 protein OS=Rattus norvegicus OX=10116 GN=Anapc2 PE=1 SV=1			0.287127		-0.131023	-0.538937			0.704666		0.947482	0.412606	1410	1	14
B2RYJ3;A0A0U1RRT3	B2RYJ3		Cul4a	Cullin 4A OS=Rattus norvegicus OX=10116 GN=Cul4a PE=1 SV=1	-0.257807	0.0048635	0.204376	-0.110589	-0.0999888	0.131132	0.0368051	0.976166	0.199478	0.731723	0.745739	0.434434	1411	2	14
B2RYJ4	B2RYJ4	L-aminoadipate-semialdehyde dehydrogenase-phosphopantetheinyl transferase	Aasdhppt	L-aminoadipate-semialdehyde dehydrogenase-phosphopantetheinyl transferase OS=Rattus norvegicus OX=10116 GN=Aasdhppt PE=2 SV=1	0.555936			0.08144			0.796832			0.993449			1412	1	10
B2RYJ7	B2RYJ7		Actr1b	ARP1 actin-related protein 1 homolog B (Yeast) OS=Rattus norvegicus OX=10116 GN=Actr1b PE=1 SV=1	-0.0463275	-0.00955833	0.0427833	-0.0205392	-0.0316583	0.113948	0.661399	0.915353	0.452819	0.897657	0.736085	0.0117957	1413	1	12
B2RYL4	B2RYL4		Armc6	Armadillo repeat containing 6 OS=Rattus norvegicus OX=10116 GN=Armc6 PE=1 SV=1	0.00590617	-0.120871	0.0166953	0.00585167	-0.0201513	0.141084	0.962094	0.0758117	0.838978	0.978657	0.924088	0.0300408	1417	1	14
B2RYM5	B2RYM5	Lys-63-specific deubiquitinase BRCC36	Brcc3	Lys-63-specific deubiquitinase BRCC36 OS=Rattus norvegicus OX=10116 GN=Brcc3 PE=2 SV=1	0.0336058	-0.0478658	-0.00323017	0.0779685	-0.0457745	0.0960551	0.944087	0.752904	0.99275	0.936553	0.853332	0.677374	1420	1	11
B2RYN0;D3ZFX4	B2RYN0;D3ZFX4		Pgm3	Phosphoacetylglucosamine mutase OS=Rattus norvegicus OX=10116 GN=Pgm3 PE=1 SV=1;Phosphoacetylglucosamine mutase OS=Rattus norvegicus OX=10116 GN=Pgm3 PE=1 SV=1	-0.0972467	0.0767658	-0.022115	-0.0703858	0.0662867	0.0457042	0.445766	0.249377	0.726041	0.597763	0.295457	0.308264	1422	2	28
B2RYN1	B2RYN1		Fn3krp	Fructosamine-3-kinase-related protein OS=Rattus norvegicus OX=10116 GN=Fn3krp PE=1 SV=1	-0.158051	0.0318717	0.058025	0.0249908	0.0127642	-0.071834	0.60216	0.796565	0.69882	0.963637	0.944908	0.70331	1423	1	11
B2RYN3	B2RYN3		Eef1e1	Eukaryotic translation elongation factor 1 epsilon 1 OS=Rattus norvegicus OX=10116 GN=Eef1e1 PE=1 SV=1	-0.02004	-0.0148533	0.0990892	-0.114902	-0.0936475	-0.0907717	0.941339	0.902411	0.168466	0.736941	0.458828	0.298399	1424	1	12
B2RYP3	B2RYP3		Fam91a1	Fam91a1 protein OS=Rattus norvegicus OX=10116 GN=Fam91a1 PE=1 SV=1	-0.148888	0.0456963	0.185002	-0.142337	0.0938398	0.114044	0.70244	0.886023	0.257604	0.780754	0.706519	0.434434	1425	1	12
B2RYP4	B2RYP4		Snx2	Sorting nexin 2 OS=Rattus norvegicus OX=10116 GN=Snx2 PE=1 SV=1	-0.106283	-0.0653375	-0.0502083	-0.137251	-0.0172558	0.142865	0.350646	0.121988	0.386957	0.287403	0.834038	0.0121836	1426	1	21
B2RYP6	B2RYP6		Luc7l2	LUC7-like 2 (S. cerevisiae) OS=Rattus norvegicus OX=10116 GN=Luc7l2 PE=1 SV=1	-0.207196	-0.059041	-0.0308606	-0.162698	0.180575	0.134538	0.591287	0.892241	0.908131	0.475672	0.748229	0.645101	1427	1	5
B2RYP8	B2RYP8		Tubgcp2	Gamma-tubulin complex component OS=Rattus norvegicus OX=10116 GN=Tubgcp2 PE=1 SV=1	-0.213653	-0.0224975	-0.0246821	-0.334003	-0.00734667	0.116514	0.628252	0.94701	0.992121	0.401851	0.983675	0.695897	1428	1	15
B2RYQ2	B2RYQ2	Serine/threonine-protein phosphatase 2A activator	Ppp2r4	Serine/threonine-protein phosphatase 2A activator OS=Rattus norvegicus OX=10116 GN=Ptpa PE=1 SV=1	-0.03172	0.013225	0.0603333	-0.0250833	-0.0332017	0.135168	0.743298	0.822248	0.11531	0.84742	0.726683	0.0033776	1429	1	13
B2RYQ5;A0A0G2KAN5;D4A5C2	B2RYQ5;A0A0G2KAN5	Enhancer of rudimentary homolog	Erh	Enhancer of rudimentary homolog OS=Rattus norvegicus OX=10116 GN=Erh PE=1 SV=1;ERH, mRNA-splicing and mitosis factor OS=Rattus norvegicus OX=10116 GN=Erh PE=1 SV=1	0.0658946	-0.0527758	0.00341975	-0.0728004	0.0604617	0.117215	0.874601	0.768581	0.989946	0.919899	0.804004	0.289914	1430	3	7
B2RYS2	B2RYS2	Cytochrome b-c1 complex subunit 7	LOC685596	Cytochrome b-c1 complex subunit 7 OS=Rattus norvegicus OX=10116 GN=Uqcrb PE=1 SV=1	-0.0598833	0.0819633	-0.0389625	-0.0418325	0.0506133	-0.002265	0.723003	0.302303	0.487595	0.854056	0.66883	0.969174	1431	1	15
B2RYS6	B2RYS6		Prtfdc1	Hypoxanthine phosphoribosyltransferase OS=Rattus norvegicus OX=10116 GN=Prtfdc1 PE=1 SV=1	-0.386997	0.0479989	0.147407	-0.347246	-0.219604	-0.0255308	0.342981	0.834804	0.239602	0.337937	0.53434	0.998435	1432	1	6
B2RYS8	B2RYS8		Ndufb8	NADH dehydrogenase [ubiquinone] 1 beta subcomplex subunit 8, mitochondrial OS=Rattus norvegicus OX=10116 GN=Ndufb8 PE=1 SV=1	-0.0201675	0.0121483	0.150033	-0.0348033	0.0965633	0.157069	0.939414	0.822554	0.105892	0.90502	0.350548	0.0847956	1433	1	8
B2RYS9	B2RYS9		Trmt112	Similar to RIKEN cDNA 0610038D11 (Predicted), isoform CRA_b OS=Rattus norvegicus OX=10116 GN=Trmt112 PE=1 SV=1	-0.031595	-0.0729786	0.0475442	0.13613	0.051451	0.0561408	0.947338	0.895978	0.856005	0.763693	0.891851	0.795017	1434	1	3
B2RYT0;M0R3S1	B2RYT0;M0R3S1		Mrps21;LOC100911433	Mitochondrial ribosomal protein S21 OS=Rattus norvegicus OX=10116 GN=Mrps21 PE=2 SV=1;Mitochondrial ribosomal protein S21-like OS=Rattus norvegicus OX=10116 GN=Mrps21l PE=4 SV=1	-0.11562	-0.0476698	-0.141511	-0.13017	-0.0416253	-0.233983	0.943068	0.852985	0.491081	0.970478	0.915789	0.133584	1435	2	3
B2RYT4	B2RYT4		Mrps14	Mitochondrial ribosomal protein S14 OS=Rattus norvegicus OX=10116 GN=Mrps14 PE=1 SV=1	-0.0677138	-0.103412	-0.0426923	-0.158803	-0.0683461	-0.166939	0.87625	0.589927	0.768327	0.664723	0.823773	0.215114	1436	1	3
B2RYT7	B2RYT7		Hdhd3	Haloacid dehalogenase-like hydrolase domain-containing 3 OS=Rattus norvegicus OX=10116 GN=Hdhd3 PE=1 SV=1	-0.0817748	-0.0398213	0.133389	-0.0190853	0.0352117	0.0739648	0.687378	0.753966	0.0724113	0.942953	0.844874	0.335857	1437	1	9
D4A601;B2RYT9	D4A601;B2RYT9	Translational activator of cytochrome c oxidase 1	Taco1	Translational activator of cytochrome c oxidase 1 OS=Rattus norvegicus OX=10116 GN=Taco1 PE=1 SV=3;Translational activator of cytochrome c oxidase 1 OS=Rattus norvegicus OX=10116 GN=Taco1 PE=2 SV=1	0.0349137	-0.132778	-0.125045	-0.0161266	-0.0215715	0.0276798	0.911993	0.595062	0.21732	0.973783	0.972747	0.83511	1438	2	4
B2RYU6	B2RYU6	Trafficking protein particle complex subunit 2-like protein	Trappc2l	Trafficking protein particle complex subunit 2-like protein OS=Rattus norvegicus OX=10116 GN=Trappc2l PE=2 SV=1	-0.307476	-0.214467	-0.0870085	-0.0644858	0.0227568	-0.111943	0.499254	0.311605	0.742609	0.717803	0.966198	0.811276	1439	1	8
B2RYU7	B2RYU7		Cbx5	Cbx5 protein OS=Rattus norvegicus OX=10116 GN=Cbx5 PE=1 SV=1	-0.247506	-0.0467496	-0.345577	-0.185725	0.11638	-0.105993	0.111	0.756132	0.00045639	0.398263	0.555588	0.438272	1440	1	10
G3V950;B2RYU8	G3V950;B2RYU8	LYR motif-containing protein 1	Lyrm1	LYR motif-containing protein 1 OS=Rattus norvegicus OX=10116 GN=Lyrm1 PE=1 SV=2;LYR motif-containing protein 1 OS=Rattus norvegicus OX=10116 GN=Lyrm1 PE=2 SV=1		0.0280817	0.446284		0.0160108	0.0196129		0.968262	0.009218		0.957653	0.905499	1441	2	5
B2RYV0	B2RYV0		Dnajc30	DnaJ (Hsp40) homolog, subfamily C, member 30 OS=Rattus norvegicus OX=10116 GN=Dnajc30 PE=1 SV=1	-0.140386			0.0631229			0.654619			0.942953			1442	1	4
B2RYV8	B2RYV8		Mrpl52	Mitochondrial ribosomal protein L52 OS=Rattus norvegicus OX=10116 GN=Mrpl52 PE=1 SV=1	-0.00422092	0.15652	-0.227184	0.140858	-0.0165273	-0.146863	0.96113	0.274895	0.0193352	0.866075	0.945135	0.14449	1443	1	4
B2RYW3	B2RYW3		Ndufb9	NADH dehydrogenase (Ubiquinone) 1 beta subcomplex, 9 OS=Rattus norvegicus OX=10116 GN=Ndufb9 PE=1 SV=1	0.0949258	-0.025145	0.140927	-0.103448	0.0499042	0.0451483	0.642917	0.785487	0.185831	0.501788	0.714256	0.697042	1444	1	13
B2RYW4	B2RYW4		Mrpl53	Mitochondrial ribosomal protein L53 OS=Rattus norvegicus OX=10116 GN=Mrpl53 PE=1 SV=1	0.179316	-0.0564936	-0.131198	-0.0266161	0.118954	0.165721	0.802774	0.864473	0.420277	0.918914	0.786972	0.498304	1445	1	6
B2RYW7	B2RYW7		Srp14	RCG26543, isoform CRA_b OS=Rattus norvegicus OX=10116 GN=Srp14 PE=1 SV=1	0.0147496	-0.0469409	0.11651	-0.210073	-0.134265	0.0209875	0.890266	0.770952	0.688627	0.26008	0.652667	0.959599	1446	1	5
B2RYW8	B2RYW8	MICOS complex subunit Mic10	Minos1	MICOS complex subunit Mic10 OS=Rattus norvegicus OX=10116 GN=Micos10 PE=3 SV=1	0.0544575	-0.23594	-0.0868944	-0.159604	0.101707	-0.192472	0.879935	0.0527488	0.680883	0.54944	0.514164	0.183909	1447	1	3
B2RYW9	B2RYW9	Fumarylacetoacetate hydrolase domain-containing protein 2	Fahd2	Fumarylacetoacetate hydrolase domain-containing protein 2 OS=Rattus norvegicus OX=10116 GN=Fahd2 PE=1 SV=1	-0.0650317	0.0853892	0.022345	0.0185225	0.0574933	-0.0219333	0.423708	0.172752	0.635782	0.870388	0.531112	0.592621	1448	1	16
B2RZ08	B2RZ08		Tmem263	RGD1563325 protein OS=Rattus norvegicus OX=10116 GN=Tmem263 PE=1 SV=1	0.138135	-0.159196	0.529756	0.240094	0.124066	0.175134	0.588378	0.609952	0.0145293	0.516592	0.842635	0.403071	1449	1	7
B2RZ27	B2RZ27		Sh3bgrl3	SH3 domain binding glutamic acid-rich protein-like 3 OS=Rattus norvegicus OX=10116 GN=Sh3bgrl3 PE=1 SV=1	-0.032265	0.0599983	0.122936	-0.0648258	0.0949975	0.100925	0.844241	0.588685	0.103537	0.734539	0.387988	0.312521	1451	1	5
B2RZ37	B2RZ37	Receptor expression-enhancing protein 5	Reep5	Receptor expression-enhancing protein 5 OS=Rattus norvegicus OX=10116 GN=Reep5 PE=1 SV=1	0.0544483	0.00651	0.0495967	-0.000711667	0.15791	0.170631	0.836577	0.973878	0.726626	0.997178	0.35758	0.0401542	1452	1	10
B2RZ57	B2RZ57		Mrpl18	Mitochondrial ribosomal protein L18 OS=Rattus norvegicus OX=10116 GN=Mrpl18 PE=1 SV=1	-0.201593		-0.018445	-0.0909533			0.790093		0.986868	0.915416			1455	1	4
B2RZ66	B2RZ66		Srp19	Signal recognition particle 19 OS=Rattus norvegicus OX=10116 GN=Srp19 PE=1 SV=1	0.140667	0.245785	0.226556	-0.496689	-0.21955	-0.0795308	0.87625	0.599966	0.729069	0.514243	0.852409	0.618446	1456	1	4
B2RZ68	B2RZ68		Dcaf7	DDB1 and CUL4-associated factor 7 OS=Rattus norvegicus OX=10116 GN=Dcaf7 PE=1 SV=1	-0.130009	0.138803	0.163694	-0.0969987	-0.0864537	0.0243105	0.497008	0.721477	0.288972	0.707674	0.932124	0.935266	1457	1	14
B2RZ72	B2RZ72		Arpc4	Actin-related protein 2/3 complex subunit 4 OS=Rattus norvegicus OX=10116 GN=Arpc4 PE=1 SV=1	-0.0932242	0.00541333	0.142871	-0.0876233	-0.0556892	0.0449692	0.37039	0.948431	0.000196519	0.411027	0.547625	0.51477	1459	1	12
B2RZ74;D3Z8H0	B2RZ74;D3Z8H0		Snrnp70	Small nuclear ribonucleoprotein U1 subunit 70 OS=Rattus norvegicus OX=10116 GN=Snrnp70 PE=1 SV=1;Small nuclear ribonucleoprotein U1 subunit 70 OS=Rattus norvegicus OX=10116 GN=Snrnp70 PE=1 SV=1	-0.0203558	0.135688	-0.0016	-0.0351408	0.13538	-0.0931417	0.891889	0.230202	0.987775	0.854674	0.401962	0.241102	1461	2	18
B2RZ78;A0A0G2JTS3	B2RZ78;A0A0G2JTS3	Vacuolar protein sorting-associated protein 29	Vps29	Vacuolar protein sorting-associated protein 29 OS=Rattus norvegicus OX=10116 GN=Vps29 PE=1 SV=2;Vacuolar protein sorting-associated protein 29 OS=Rattus norvegicus OX=10116 GN=Vps29 PE=1 SV=1	-0.0196775	-0.0695658	-0.0915558	-0.0238058	-0.00153333	-0.06249	0.894759	0.292298	0.065261	0.90502	0.994449	0.0508763	1463	2	11
B2RZ79	B2RZ79		Iscu	Iron-sulfur cluster assembly enzyme OS=Rattus norvegicus OX=10116 GN=Iscu PE=1 SV=1	0.0770235	-0.0915296	-0.109552	0.0181916	-0.00935512	-0.202218	0.880227	0.799063	0.515599	0.978657	0.987934	0.115708	1464	1	7
B2RZ89	B2RZ89		Slc25a33	LOC691431 protein OS=Rattus norvegicus OX=10116 GN=Slc25a33 PE=2 SV=1					0.207467						0.858695		1465	1	6
B2RZ96	B2RZ96		Ube2r2	LOC689226 protein OS=Rattus norvegicus OX=10116 GN=Ube2r2 PE=1 SV=1	-0.239991	-0.0682042	0.179061	-0.422997	-0.192416	0.199056	0.547094	0.833991	0.265216	0.530393	0.584295	0.220128	1467	1	6
B2RZB5	B2RZB5		Chmp2a	Charged multivesicular body protein 2A OS=Rattus norvegicus OX=10116 GN=Chmp2a PE=1 SV=1	-0.199948	0.167665	0.104411	0.137088	0.100595	-0.074333	0.387219	0.319322	0.239161	0.52733	0.760583	0.404722	1469	1	8
B2RZB6	B2RZB6		Lsm8	U6 snRNA-associated Sm-like protein LSm8 OS=Rattus norvegicus OX=10116 GN=Lsm8 PE=1 SV=1	-0.0577489	0.0435462	0.152189	-0.21486	-0.12892	0.0403467	0.895086	0.867868	0.674993	0.411027	0.722378	0.682419	1470	1	7
B2RZB7	B2RZB7		Snrpd1	Small nuclear ribonucleoprotein Sm D1 OS=Rattus norvegicus OX=10116 GN=Snrpd1 PE=1 SV=1	-0.00927417	0.0134758	-0.0274142	0.00108083	0.0730983	-0.145355	0.947886	0.883744	0.786118	0.994518	0.44315	0.158747	1471	1	5
B2RZC6;A0A0H2UHX8;Q7TP98	B2RZC6;A0A0H2UHX8;Q7TP98	Interleukin enhancer-binding factor 2	Ilf2	Ilf2 protein OS=Rattus norvegicus OX=10116 GN=Ilf2 PE=1 SV=1;Interleukin enhancer-binding factor 2 OS=Rattus norvegicus OX=10116 GN=Ilf2 PE=1 SV=1;Interleukin enhancer-binding factor 2 OS=Rattus norvegicus OX=10116 GN=Ilf2 PE=2 SV=1	-0.05039	-0.0697717	-0.0288633	-0.004485	0.00441333	-0.125079	0.519862	0.127855	0.593009	0.963637	0.976809	0.0292698	1474	3	24
F1LMZ2;B2RZC9	F1LMZ2;B2RZC9	Keratinocyte-associated protein 2	Krtcap2	Keratinocyte associated protein 2 (Predicted), isoform CRA_c OS=Rattus norvegicus OX=10116 GN=Krtcap2 PE=1 SV=3;Keratinocyte-associated protein 2 OS=Rattus norvegicus OX=10116 GN=Krtcap2 PE=2 SV=2	0.174802	-0.0809802	0.217875	0.181421	0.0184315	-0.20676	0.545403	0.652156	0.138326	0.359225	0.953692	0.430912	1475	2	1
B2RZD0	B2RZD0		Mrp63	Mitochondrial ribosomal protein 63 OS=Rattus norvegicus OX=10116 GN=Mrpl57 PE=1 SV=1	-0.284358	-0.023194		-0.289288	-0.155191		0.673481	0.986905		0.57064	0.566291		1476	1	2
B2RZD1	B2RZD1		Sec61b	Protein transport protein Sec61 subunit beta OS=Rattus norvegicus OX=10116 GN=Sec61b PE=1 SV=1	-0.0687317	0.0791783	0.0646642	0.04666	0.0213258	-0.0602025	0.7487	0.362873	0.376129	0.832094	0.918342	0.504138	1477	1	3
B2RZD2	B2RZD2	Complex I assembly factor TMEM126B, mitochondrial	Tmem126b	Complex I assembly factor TMEM126B, mitochondrial OS=Rattus norvegicus OX=10116 GN=Tmem126b PE=1 SV=2	-0.0614454	0.16016	-0.198736	-0.18661	0.040305	-0.07243	0.768971	0.930011	0.513434	0.63706	0.842854	0.96797	1478	1	5
F1LQ14;D4A4W9;B2RZD4;P11250	F1LQ14;D4A4W9;B2RZD4;P11250	60S ribosomal protein L34	Rpl34;Rpl34-ps1	60S ribosomal protein L34 OS=Rattus norvegicus OX=10116 GN=Rpl34 PE=4 SV=1;Uncharacterized protein OS=Rattus norvegicus OX=10116 PE=4 SV=1;60S ribosomal protein L34 OS=Rattus norvegicus OX=10116 GN=Rpl34 PE=1 SV=1;60S ribosomal protein L34 OS=Rattus norveg	-0.0380355	0.0394298	-0.0476323	-0.136979	-0.123405	-0.0977182	0.958709	0.64979	0.631421	0.501788	0.817103	0.413662	1479	4	3
D3ZSF9;B2RZD5	D3ZSF9;B2RZD5		Rpl22l2;LOC688712	Uncharacterized protein OS=Rattus norvegicus OX=10116 PE=4 SV=1;RCG41580, isoform CRA_a OS=Rattus norvegicus OX=10116 GN=Rpl22l1 PE=2 SV=1	0.209063	0.0385544	0.131987	0.00957192	-0.0420898	-0.0968148	0.215642	0.855299	0.259431	0.976183	0.88875	0.489831	1480	2	3
B2RZD6	B2RZD6		Ndufa4	NDUFA4, mitochondrial complex-associated OS=Rattus norvegicus OX=10116 GN=Ndufa4 PE=1 SV=1	-0.0423458	0.0819008	-0.229162	0.2804	0.225047	-0.213252	0.904011	0.822248	0.0314205	0.225691	0.4844	0.316333	1481	1	8
B2RZD7	B2RZD7	LYR motif-containing protein 9	Lyrm9	LYR motif-containing protein 9 OS=Rattus norvegicus OX=10116 GN=Lyrm9 PE=3 SV=1	0.0242151	-0.0984686	0.0413347	0.142937	-0.0846571	-0.0096375	0.93953	0.435052	0.586747	0.514817	0.667903	0.942236	1482	1	4
B3DMA0	B3DMA0	Tumor protein p53-inducible protein 11	Tp53i11	Tumor protein p53-inducible protein 11 OS=Rattus norvegicus OX=10116 GN=Tp53i11 PE=1 SV=1	0.192632	0.154004	0.164568	-0.0268806	0.0721071	0.27376	0.509388	0.429286	0.283809	0.938746	0.698449	0.150767	1483	1	3
B3DMA1;A0A0G2JYE0	B3DMA1;A0A0G2JYE0		Atxn2l	Ataxin 2-like OS=Rattus norvegicus OX=10116 GN=Atxn2l PE=1 SV=1;Ataxin 2-like OS=Rattus norvegicus OX=10116 GN=Atxn2l PE=1 SV=1	-0.003095	-0.00607583	0.16534	-0.0527617	-0.0504917	-0.0697692	0.988106	0.962743	0.0452693	0.826183	0.693719	0.50734	1484	2	33
B3DMA2	B3DMA2	Acyl-CoA dehydrogenase family member 11	Acad11	Acyl-CoA dehydrogenase family member 11 OS=Rattus norvegicus OX=10116 GN=Acad11 PE=1 SV=1	-0.397756	0.0339058	-0.332713	-0.0564175	-0.00358333	-0.347869	0.156625	0.871181	0.16961	0.850955	0.994449	0.202119	1485	1	11
B3DMA5	B3DMA5		Cnot7	CCR4-NOT transcription complex, subunit 7 OS=Rattus norvegicus OX=10116 GN=Cnot7 PE=1 SV=1	-0.167253	0.0987	-0.0263892	-0.267048	0.00205167	-0.0964183	0.516293	0.698707	0.902883	0.471005	0.977801	0.636946	1486	1	6
B4F770	B4F770		Ccdc28b	Ccdc28b protein OS=Rattus norvegicus OX=10116 GN=Ccdc28b PE=2 SV=1	-0.166814			0.194599	-0.0073		0.699066			0.533616	0.964351		1487	1	3
B4F774	B4F774		Gdap1l1	Ganglioside-induced differentiation-associated protein 1-like 1 OS=Rattus norvegicus OX=10116 GN=Gdap1l1 PE=2 SV=1	0.0111767	0.0327392	0.123302	-0.0157308	-0.0244258	-0.0580933	0.868782	0.62462	0.000554233	0.826183	0.813128	0.216931	1488	1	26
B4F775	B4F775		Gopc	Golgi associated PDZ and coiled-coil motif containing (Predicted) OS=Rattus norvegicus OX=10116 GN=Gopc PE=1 SV=1	-0.0653322	0.215266	0.226271	-0.194642	0.276738	-0.214254	0.886079	0.433182	0.190521	0.714897	0.398918	0.0925679	1489	1	12
B4F776;D3ZCK2	B4F776;D3ZCK2		Nkiras2	NFKB inhibitor-interacting Ras-like 2 OS=Rattus norvegicus OX=10116 GN=Nkiras2 PE=1 SV=1;NFKB inhibitor interacting Ras-like protein 2 (Predicted), isoform CRA_a OS=Rattus norvegicus OX=10116 GN=Nkiras2 PE=1 SV=1	-0.272675	-0.128714	0.0921058	-0.0872033	-0.203455	0.225312	0.595992	0.541318	0.677301	0.854635	0.472855	0.182505	1490	2	4
M0R5F8;B4F777	M0R5F8;B4F777	High mobility group nucleosome-binding domain-containing protein 5	Hmgn5	High mobility group nucleosome-binding domain-containing protein 5 OS=Rattus norvegicus OX=10116 GN=Hmgn5 PE=4 SV=1;High mobility group nucleosome-binding domain-containing protein 5 OS=Rattus norvegicus OX=10116 GN=Hmgn5 PE=2 SV=1					0.0342037						0.963001		1491	2	2
B4F779	B4F779		Appl2	DCC-interacting protein 13-beta OS=Rattus norvegicus OX=10116 GN=Appl2 PE=2 SV=1	-0.349117	0.171912	-0.512975	-0.103125	0.219285	-0.0448859	0.540772	0.57965	0.101677	0.815371	0.458828	0.916525	1492	1	20
B4F795	B4F795	Choline transporter-like protein 2	Slc44a2	Choline transporter-like protein 2 OS=Rattus norvegicus OX=10116 GN=Slc44a2 PE=2 SV=1	0.0101642	0.117939	-0.423588	0.0594597	0.0499528	-0.0295782	0.96592	0.429286	0.0939876	0.822178	0.841779	0.915393	1494	1	10
B4F7A1	B4F7A1	Complex III assembly factor LYRM7	Lyrm7	Complex III assembly factor LYRM7 OS=Rattus norvegicus OX=10116 GN=Lyrm7 PE=3 SV=1	-0.0102743	0.0108151	-0.198874	0.0187804	-0.0342829	-0.273904	0.96113	0.947096	0.11531	0.956964	0.879078	0.0102311	1495	1	5
B4F7A3	B4F7A3	Galectin	Lgalsl	Galectin OS=Rattus norvegicus OX=10116 GN=Lgalsl PE=1 SV=1	0.0479225	-0.0322964	0.00181417	0.0884498	-0.025558	0.16234	0.765756	0.797743	0.987775	0.599027	0.895246	0.0619961	1496	1	10
B4F7A5	B4F7A5		Cd99	CD99 molecule (Xg blood group) OS=Rattus norvegicus OX=10116 GN=Cd99 PE=1 SV=1	-0.0959026	0.274065	-0.0408653	-0.0271521	0.15908	0.158422	0.793093	0.0311697	0.819331	0.960329	0.489814	0.22112	1497	1	4
B4F7A9	B4F7A9		Csnk2a2	Casein kinase 2 alpha 2 OS=Rattus norvegicus OX=10116 GN=Csnk2a2 PE=1 SV=1	0.0037475	-0.00443667	-0.0490508	0.00891	0.0144558	0.0268742	0.980074	0.969663	0.528634	0.969566	0.944908	0.653246	1498	1	23
B4F7C1;Q9QYC5	B4F7C1;Q9QYC5	Prosaposin receptor GPR37L1	Gpr37l1	G protein-coupled receptor 37-like 1, isoform CRA_a OS=Rattus norvegicus OX=10116 GN=Gpr37l1 PE=1 SV=1;G-protein coupled receptor 37-like 1 OS=Rattus norvegicus OX=10116 GN=Gpr37l1 PE=1 SV=1	-0.314595	0.521872		0.112	-0.309173		0.806338	0.826511		0.918914	0.735343		1500	2	7
B4F7C2	B4F7C2		Tubb4a	Tubulin beta chain OS=Rattus norvegicus OX=10116 GN=Tubb4a PE=1 SV=1	-0.0639833	-0.038245	-0.00589333	0.0590225	0.0270242	-0.0463333	0.395133	0.762947	0.961188	0.643897	0.842854	0.639834	1501	1	10
B4F7C7	B4F7C7		Hebp1	Hebp1 protein OS=Rattus norvegicus OX=10116 GN=Hebp1 PE=1 SV=1	-0.0118317	-0.0225992	-0.0616167	-0.0205475	0.0257383	-0.02211	0.937828	0.747493	0.273404	0.916008	0.849961	0.711434	1503	1	14
B4F7D5	B4F7D5		Tmem181	RGD1566403 protein OS=Rattus norvegicus OX=10116 GN=Tmem181 PE=1 SV=1	-0.0406784	-0.0620363		-0.0772695	0.240181		0.883124	0.656277		0.83628	0.610265		1504	1	4
B4F7E7	B4F7E7		Mpp5	MAGUK p55 subfamily member 5 OS=Rattus norvegicus OX=10116 GN=Mpp5 PE=1 SV=1	0.434489	0.142708	-0.0587742	0.349922	0.0351333	0.0384786	0.499254	0.370889	0.788405	0.694552	0.992023	0.881877	1505	1	9
B4F7E8	B4F7E8	Niban-like protein 1	Fam129b	Protein Niban 2 OS=Rattus norvegicus OX=10116 GN=Niban2 PE=1 SV=1	0.00115817	-0.0386673	0.126694	-0.0304448	0.0139247	0.121381	0.993471	0.630165	0.236669	0.857036	0.939545	0.302077	1506	1	21
B4F7F3	B4F7F3		Arvcf	ARVCF, delta catenin family member OS=Rattus norvegicus OX=10116 GN=Arvcf PE=1 SV=1	-4.375e-06	0.00515418	-0.0406162	0.0686182	0.0159694	0.0895624	0.99995	0.970497	0.699869	0.712681	0.924358	0.299367	1508	1	31
O88496;B5DEF3;A0A0G2K0A3	O88496;B5DEF3	Vitamin K-dependent gamma-carboxylase	Ggcx	Vitamin K-dependent gamma-carboxylase OS=Rattus norvegicus OX=10116 GN=Ggcx PE=1 SV=1;Gamma-glutamyl carboxylase OS=Rattus norvegicus OX=10116 GN=Ggcx PE=1 SV=1	-0.213425	0.116384	0.107257	-0.0756133	-0.0673183	0.057875	0.461773	0.655286	0.454587	0.841526	0.842854	0.658859	1509	3	5
B5DEG7	B5DEG7		Champ1	Chromosome alignment maintaining phosphoprotein 1 OS=Rattus norvegicus OX=10116 GN=Champ1 PE=1 SV=1	-0.0108542	0.113533	-0.184942	-0.01643	-0.0493392	-0.0832583	0.974274	0.742297	0.472479	0.983469	0.932124	0.768391	1510	1	16
B5DEH2	B5DEH2	Erlin-2	Erlin2	Erlin-2 OS=Rattus norvegicus OX=10116 GN=Erlin2 PE=1 SV=1	-0.01891	-0.0781933	0.0923342	0.0796183	-0.0711517	0.00942417	0.872783	0.195388	0.0500279	0.455573	0.406319	0.917797	1511	1	19
B5DEH4	B5DEH4		Uap1l1	UDP-N-acetylglucosamine pyrophosphorylase 1-like 1 OS=Rattus norvegicus OX=10116 GN=Uap1l1 PE=1 SV=1			-0.281201			0.104588			0.163138			0.970866	1512	1	7
B5DEI0	B5DEI0		Pcyox1l	Pcyox1l protein OS=Rattus norvegicus OX=10116 GN=Pcyox1l PE=2 SV=1	-0.0460575	-0.0475917	0.024605	-0.0460425	-0.0857833	-0.116374	0.643722	0.192539	0.603354	0.701086	0.180084	0.0282681	1513	1	19
B5DEJ5;D3Z9S4	B5DEJ5;D3Z9S4		Eefsec	Eefsec protein OS=Rattus norvegicus OX=10116 GN=Eefsec PE=1 SV=1;Eukaryotic elongation factor, selenocysteine-tRNA-specific OS=Rattus norvegicus OX=10116 GN=Eefsec PE=1 SV=1	-0.01024	0.0402822	0.169281	-0.0123739	0.0184242	0.319828	0.964852	0.652774	0.557899	0.963637	0.947737	0.2393	1515	2	19
B5DEJ9	B5DEJ9		Sbf2	LOC691036 protein OS=Rattus norvegicus OX=10116 GN=Sbf2 PE=2 SV=1	-0.214803	0.0674836	0.117793	-0.169983	0.0813794	0.165569	0.563131	0.856544	0.709761	0.532433	0.786467	0.576591	1517	1	24
B5DEK0	B5DEK0		Rprd1b	Regulation of nuclear pre-mRNA domain-containing 1B OS=Rattus norvegicus OX=10116 GN=Rprd1b PE=1 SV=1	-0.07843	0.0526833	0.136025	-0.0234142	-0.0851842	-0.0280725	0.883102	0.821909	0.268298	0.988019	0.832009	0.942236	1518	1	6
B5DEL1	B5DEL1	BTB/POZ domain-containing protein KCTD5	Kctd5	BTB/POZ domain-containing protein KCTD5 OS=Rattus norvegicus OX=10116 GN=Kctd5 PE=2 SV=1	-0.0316992	0.111574	-0.0075825	0.153416	-0.00278333	-0.0723033	0.927008	0.527596	0.963605	0.522962	0.995027	0.516222	1520	1	3
B5DEL2;D4A0H5	B5DEL2;D4A0H5		Cpsf1	Cleavage and polyadenylation-specific factor 1 OS=Rattus norvegicus OX=10116 GN=Cpsf1 PE=1 SV=1;Cleavage and polyadenylation specific factor 1, 160kDa (Predicted), isoform CRA_a OS=Rattus norvegicus OX=10116 GN=Cpsf1 PE=1 SV=1	-0.251287	0.115445	-0.221738	-0.0139592	0.0552658	0.058645	0.550244	0.722857	0.513338	0.994518	0.914985	0.844152	1521	2	24
B5DEL7	B5DEL7		LOC100363239	RCG23282, isoform CRA_a OS=Rattus norvegicus OX=10116 GN=Sec61g PE=1 SV=1	-0.211328	0.131292	0.103415	0.0600034	0.0574223	-0.0736235	0.249368	0.36627	0.108007	0.723604	0.817103	0.381151	1524	1	1
B5DEL8;A0A0G2JZJ9	B5DEL8;A0A0G2JZJ9		LOC100361505	NADH dehydrogenase (Ubiquinone) Fe-S protein 5 OS=Rattus norvegicus OX=10116 GN=Ndufs5 PE=1 SV=1;Uncharacterized protein OS=Rattus norvegicus OX=10116 PE=4 SV=1	0.0111317	-0.0416517	0.0734567	-0.0800242	0.0436425	-0.0213533	0.944087	0.531708	0.478551	0.54944	0.706519	0.893953	1525	2	8
F1LSW7;B5DEM5;Q63507;Q6TUH8;D3ZHE6	F1LSW7;B5DEM5;Q63507;Q6TUH8	60S ribosomal protein L14	Rpl14;LOC306079	60S ribosomal protein L14 OS=Rattus norvegicus OX=10116 GN=Rpl14 PE=1 SV=2;60S ribosomal protein L14 OS=Rattus norvegicus OX=10116 GN=Rpl14 PE=1 SV=1;60S ribosomal protein L14 OS=Rattus norvegicus OX=10116 GN=Rpl14 PE=1 SV=3;LRRGT00066 OS=Rattus norvegicus	0.06124	-0.00451083	-0.0118825	-0.0107067	0.0790942	-0.0709617	0.794514	0.973225	0.905264	0.973783	0.700694	0.489831	1526	5	6
B5DEN5;Q7TPK5	B5DEN5		Eef1b2	Eukaryotic translation elongation factor 1 beta 2 OS=Rattus norvegicus OX=10116 GN=Eef1b2 PE=1 SV=1	0.0118333	-0.116603	0.196518	-0.159365	-0.0468658	0.0153742	0.962094	0.344475	0.00406219	0.465189	0.77627	0.893953	1527	2	13
B5DEP7;A0A0G2K3V8	B5DEP7		LOC100911683	Small nuclear ribonucleoprotein G OS=Rattus norvegicus OX=10116 GN=Snrpg PE=1 SV=1	-0.0354214	-0.0836222	0.0710848	-0.00682814	-0.0729017	-0.0957755	0.92319	0.710118	0.726318	0.988019	0.842854	0.507082	1529	2	4
G3V9W4;B5DEQ3	G3V9W4;B5DEQ3	Probable Xaa-Pro aminopeptidase 3	Xpnpep3	RCG59854, isoform CRA_b OS=Rattus norvegicus OX=10116 GN=Xpnpep3 PE=1 SV=1;Xaa-Pro aminopeptidase 3 OS=Rattus norvegicus OX=10116 GN=Xpnpep3 PE=1 SV=1	-0.132106	-0.0563314	-0.028915	-0.0784558	-0.0196805	-0.0269978	0.342981	0.692849	0.828473	0.702642	0.921342	0.849042	1531	2	16
B5DEQ4	B5DEQ4		Snrpb2	RCG27500, isoform CRA_c OS=Rattus norvegicus OX=10116 GN=Snrpb2 PE=1 SV=1	-0.0747197	-0.0498673	0.075025	0.0151041	0.0246829	-0.213192	0.702039	0.818646	0.452819	0.97327	0.943595	0.0478831	1532	1	6
B5DES0;M0R8K2	B5DES0		Snrpd2	Small nuclear ribonucleoprotein Sm D2 OS=Rattus norvegicus OX=10116 GN=Snrpd2 PE=1 SV=1	-0.113341	-0.0676408	0.0473617	-0.158189	-0.0111092	-0.0791758	0.780634	0.464811	0.46003	0.714897	0.939545	0.264791	1533	2	9
B5DEX3	B5DEX3		Cpne8	Copine 8 OS=Rattus norvegicus OX=10116 GN=Cpne8 PE=1 SV=1	-0.221023			-0.0157092			0.421587			0.963637			1534	1	10
B5DEX8	B5DEX8		Mob3a	MOB kinase activator 3A OS=Rattus norvegicus OX=10116 GN=Mob3a PE=2 SV=1						-0.0684029						0.696529	1535	1	1
B5DEY8	B5DEY8		Snx6	Sorting nexin OS=Rattus norvegicus OX=10116 GN=Snx6 PE=1 SV=1	-0.226063	-0.0500642	-0.0503008	-0.201479	-0.0333147	-0.0149061	0.39046	0.665636	0.717868	0.513537	0.908986	0.957657	1537	1	21
B5DEZ8	B5DEZ8		Plxdc2	Plexin domain containing 2 (Predicted) OS=Rattus norvegicus OX=10116 GN=Plxdc2 PE=1 SV=1	-0.393698		0.10719	-0.550786		0.514042	0.394138		0.9721	0.245956		0.122001	1539	1	4
B5DF07	B5DF07	Mitochondrial ribonuclease P protein 3	Mrpp3	Mitochondrial ribonuclease P catalytic subunit OS=Rattus norvegicus OX=10116 GN=Prorp PE=2 SV=1	-0.100654	-0.256924	-0.105542	0.110188	-0.0179408	-0.324448	0.890097	0.464172	0.752088	0.918914	0.977801	0.119432	1540	1	10
B5DF11	B5DF11	AN1-type zinc finger protein 5	Zfand5	AN1-type zinc finger protein 5 OS=Rattus norvegicus OX=10116 GN=Zfand5 PE=1 SV=1	0.0188625		0.117964	-0.246097	0.0369792		0.959061		0.475126	0.411027	0.861104		1541	1	3
B5DF29	B5DF29		Rfc5	Replication factor C (Activator 1) 5 OS=Rattus norvegicus OX=10116 GN=Rfc5 PE=1 SV=1				0.0532925		-0.260647				0.866733		0.615909	1543	1	3
B5DF41	B5DF41	Syntaphilin	Snph	Syntaphilin OS=Rattus norvegicus OX=10116 GN=Snph PE=1 SV=1	0.0949987	-0.040783	-0.0427481	-0.00134492	-0.000835	0.0749475	0.476908	0.730514	0.612101	0.993449	0.996461	0.307593	1544	1	22
B5DF46	B5DF46	Phosphomannomutase	Pmm2	Phosphomannomutase OS=Rattus norvegicus OX=10116 GN=Pmm2 PE=1 SV=1	-0.370538				-0.230984	0.0802867	0.416199				0.688663	0.541557	1545	1	9
B5DF51	B5DF51	Membrane magnesium transporter 1	Mmgt1	Membrane magnesium transporter 1 OS=Rattus norvegicus OX=10116 GN=Mmgt1 PE=2 SV=1	-0.0729441	0.0741919	-0.0743596	-0.0961649	0.0783828	-0.107353	0.624279	0.511664	0.312825	0.569988	0.590381	0.120974	1547	1	5
B5DF55	B5DF55		Stam	RCG55706 OS=Rattus norvegicus OX=10116 GN=Stam PE=1 SV=1	-0.0438292	-0.0170183	0.04598	-0.0372458	0.00801833	0.0383942	0.823295	0.824497	0.282801	0.825524	0.942059	0.409125	1548	1	17
B5DF60	B5DF60		Eif1ax	Eukaryotic translation initiation factor 1A, X-linked OS=Rattus norvegicus OX=10116 GN=Eif1ax PE=1 SV=1	-0.0360507	-0.199435	0.232512	-0.103165	-0.0783071		0.92319	0.283261	0.819331	0.829115	0.942059		1549	1	2
B5DF62	B5DF62	Non-specific serine/threonine protein kinase	Pak4	Non-specific serine/threonine protein kinase OS=Rattus norvegicus OX=10116 GN=Pak4 PE=1 SV=1	-0.392264						0.465073						1550	1	1
B5DF65	B5DF65		Blvrb	Biliverdin reductase B OS=Rattus norvegicus OX=10116 GN=Blvrb PE=1 SV=1	0.01668	0.0906458	0.0451842	-0.0393258	0.0745867	0.0692008	0.927008	0.285885	0.514285	0.835613	0.608578	0.20881	1551	1	11
B5DF74	B5DF74	Oxysterol-binding protein	Osbpl11	Oxysterol-binding protein OS=Rattus norvegicus OX=10116 GN=Osbpl11 PE=1 SV=1	0.295881	-0.131607		0.489183	-0.100706		0.576307	0.623437		0.15935	0.7905		1553	1	15
B5DF91	B5DF91	ELAV-like protein	Elavl1	ELAV-like protein 1 OS=Rattus norvegicus OX=10116 GN=Elavl1 PE=1 SV=1	-0.07625	0.0449292	0.0174075	-0.00115667	0.0885892	-0.0956267	0.403776	0.239883	0.634766	0.991365	0.14858	0.043594	1555	1	18
B5DF95;A0A0G2K782	B5DF95;A0A0G2K782		Zc2hc1a	Family with sequence similarity 164, member A OS=Rattus norvegicus OX=10116 GN=Zc2hc1a PE=1 SV=1;Zinc finger, C2HC-type-containing 1A OS=Rattus norvegicus OX=10116 GN=Zc2hc1a PE=1 SV=1	-0.0120983	0.0340958	0.01729	-0.0805325	-0.0394092	0.0730292	0.954785	0.846892	0.908461	0.5299	0.871921	0.517024	1557	2	20
B5DFB2;D4A250	B5DFB2;D4A250		Rbbp4;RGD1563620	RB-binding protein 4, chromatin-remodeling factor OS=Rattus norvegicus OX=10116 GN=Rbbp4 PE=1 SV=1;Similar to retinoblastoma-binding protein 4 OS=Rattus norvegicus OX=10116 GN=RGD1563620 PE=4 SV=1	-0.06428	-0.0774933	-0.0373942	-0.0152417	0.0340975	-0.199611	0.790093	0.417028	0.679623	0.951671	0.832016	0.0435195	1559	2	13
B5DFC3;A0A0G2JZM2	B5DFC3;A0A0G2JZM2		Sec23a	Protein transport protein SEC23 OS=Rattus norvegicus OX=10116 GN=Sec23a PE=1 SV=1;Protein transport protein SEC23 OS=Rattus norvegicus OX=10116 GN=Sec23a PE=1 SV=1	-0.0167425	0.0403567	0.130437	-0.0937875	-0.0361542	0.0635225	0.917507	0.400951	0.00536145	0.270916	0.615773	0.283639	1560	2	34
B5DFC8	B5DFC8	Eukaryotic translation initiation factor 3 subunit C	Eif3c	Eukaryotic translation initiation factor 3 subunit C OS=Rattus norvegicus OX=10116 GN=Eif3c PE=1 SV=1	0.0529892	0.0265158	0.0897117	-0.0267175	0.0361758	-0.0771833	0.712654	0.809526	0.0790238	0.896666	0.74752	0.37793	1561	1	34
B5DFD8	B5DFD8	SH3 domain-binding glutamic acid-rich-like protein	Sh3bgrl	SH3 domain-binding glutamic acid-rich-like protein OS=Rattus norvegicus OX=10116 GN=Sh3bgrl PE=1 SV=1	-0.0589808	0.0808541	0.018497	-0.00107258	0.00923025	0.10363	0.739495	0.338154	0.826824	0.994893	0.942059	0.141129	1562	1	8
B5DFE0	B5DFE0		Mpp6	Membrane palmitoylated protein 6 OS=Rattus norvegicus OX=10116 GN=Mpp6 PE=1 SV=1						0.0496981						0.904342	1563	1	2
B5DFF4	B5DFF4		Vps37c	VPS37C subunit of ESCRT-I OS=Rattus norvegicus OX=10116 GN=Vps37c PE=1 SV=1	-0.265707	-0.0139512	0.0929987	-0.13844	0.0683993	0.345193	0.606522	0.952433	0.459859	0.57064	0.823418	0.000476466	1564	1	7
B5DFI3	B5DFI3		Ap1s1	AP complex subunit sigma OS=Rattus norvegicus OX=10116 GN=Ap1s1 PE=1 SV=1	-0.0879566	-0.00457519	0.139097	-0.0426794	-0.0190059	0.0525899	0.680117	0.969663	0.0559609	0.890737	0.891924	0.552605	1565	1	8
B5DFI9	B5DFI9		Pdk3	Protein-serine/threonine kinase OS=Rattus norvegicus OX=10116 GN=Pdk3 PE=2 SV=1	-0.129451	0.0227658	0.0697275	-0.0595525	-0.0044875	-0.0771417	0.214233	0.720722	0.288773	0.685755	0.977801	0.150767	1568	1	19
B5DFJ1	B5DFJ1		Nkiras1	NFKB inhibitor interacting Ras-like protein 1 (Predicted), isoform CRA_a OS=Rattus norvegicus OX=10116 GN=Nkiras1 PE=2 SV=1	0.0277567	-0.213325	-0.102487		-0.13686	0.0984579	0.947886	0.534355	0.525761		0.613044	0.634639	1569	1	3
B5DFJ4	B5DFJ4		Vps18	VPS18 core subunit of CORVET and HOPS complexes OS=Rattus norvegicus OX=10116 GN=Vps18 PE=1 SV=1	-0.0770143	-0.0599305	-0.156991	-0.0141067	-0.0529837	-0.0397383	0.558732	0.532842	0.376739	0.93443	0.728066	0.679157	1570	1	31
B5DFJ7	B5DFJ7		Tmem9	Tmem9 protein OS=Rattus norvegicus OX=10116 GN=Tmem9 PE=2 SV=1		0.137672	-0.0532629		0.40919	-0.260146		0.649059	0.763896		0.359799	0.308147	1571	1	2
B5DFK6	B5DFK6		Ap3d1	Adaptor-related protein complex 3 subunit delta 1 OS=Rattus norvegicus OX=10116 GN=Ap3d1 PE=1 SV=1	0.02144	-0.114699	0.0363083	0.00548417	-0.0143567	0.00684667	0.814043	0.000763126	0.320331	0.961468	0.805525	0.938542	1572	1	65
B5DFK7	B5DFK7		Abhd17c	Alpha/beta hydrolase domain-containing protein 17C OS=Rattus norvegicus OX=10116 GN=Abhd17c PE=1 SV=1	0.0357146	-0.222733		-0.129586	-0.186725	-0.105931	0.84676	0.521964		0.867258	0.394869	0.706806	1573	1	6
B5DFK8;G3V6B0;A0A0G2K7V9;A0A0G2K8S0;F1M024	B5DFK8;G3V6B0;A0A0G2K7V9;A0A0G2K8S0;F1M024		Pdxdc1	Pdxdc1 protein OS=Rattus norvegicus OX=10116 GN=Pdxdc1 PE=1 SV=1;Pyridoxal-dependent decarboxylase domain-containing 1 OS=Rattus norvegicus OX=10116 GN=Pdxdc1 PE=1 SV=1;Uncharacterized protein OS=Rattus norvegicus OX=10116 PE=1 SV=1;Uncharacterized protein	-0.473158	-1.09575	0.459671	-0.0186254	-0.471189	0.524408	0.310492	1.24675e-05	0.0821877	0.980944	0.157071	0.00987266	1574	5	25
B5DFL0	B5DFL0		Snta1	Snta1 protein OS=Rattus norvegicus OX=10116 GN=Snta1 PE=1 SV=1	-0.0963637	0.240254	0.260142	-0.0942908	-0.025661	0.264972	0.825629	0.163097	0.0764374	0.850573	0.941903	0.0534706	1575	1	12
B5DFL9	B5DFL9		Sestd1	SEC14 and spectrin domain-containing 1 OS=Rattus norvegicus OX=10116 GN=Sestd1 PE=1 SV=1	-0.0292233	-0.0135192	-0.0543208	-0.0449408	-0.0103483	0.0826583	0.822735	0.830821	0.271564	0.726321	0.92118	0.0546397	1577	1	31
B5DFM8	B5DFM8		Bcas2	BCAS2, pre-mRNA-processing factor OS=Rattus norvegicus OX=10116 GN=Bcas2 PE=1 SV=1	-0.139856	-0.12799	-0.069653	-0.0759394	-0.168993	-0.184151	0.420725	0.578455	0.511761	0.736941	0.590195	0.100472	1578	1	11
B5DFN0	B5DFN0		Myeov2	COP9 signalosome subunit 9 OS=Rattus norvegicus OX=10116 GN=Cops9 PE=1 SV=1	-0.384763	-0.0785942	0.02199	-0.0859075	-0.132845	0.006015	0.0224541	0.639627	0.931146	0.799063	0.532662	0.975186	1579	1	3
B5DFN1	B5DFN1		Eif1b	Eukaryotic translation initiation factor 1B OS=Rattus norvegicus OX=10116 GN=Eif1b PE=2 SV=1	-0.110653	0.134577	0.372347	-0.0261333	0.1672	-0.116556	0.684787	0.139139	0.00104825	0.934769	0.195055	0.281657	1580	1	2
B5DFN2;A0A140TAI8	B5DFN2;A0A140TAI8	Adenosylhomocysteinase	Ahcyl1	S-adenosylhomocysteine hydrolase-like protein 1 OS=Rattus norvegicus OX=10116 GN=Ahcyl1 PE=1 SV=2;S-adenosylhomocysteine hydrolase-like protein 1 OS=Rattus norvegicus OX=10116 GN=Ahcyl1 PE=1 SV=1	0.0601817	0.0893958	0.0574242	-0.0918075	-0.149683	-0.351388	0.834917	0.327234	0.605827	0.747249	0.245098	0.000509729	1581	2	13
B5DFN3;D3Z949	B5DFN3;D3Z949	Ubiquinol-cytochrome-c reductase complex assembly factor 2	Uqcc2;RGD1561671	Ubiquinol-cytochrome-c reductase complex assembly factor 2 OS=Rattus norvegicus OX=10116 GN=Uqcc2 PE=2 SV=1;Similar to RIKEN cDNA 2900010M23 OS=Rattus norvegicus OX=10116 GN=RGD1561671 PE=4 SV=3	0.0963796	0.00726305	-0.0697806	0.136725	0.036818	-0.0733214	0.815306	0.96598	0.470977	0.823188	0.845825	0.383621	1582	2	5
B5DFN4	B5DFN4		Pfdn5	Prefoldin 5 (Predicted), isoform CRA_a OS=Rattus norvegicus OX=10116 GN=Pfdn5 PE=1 SV=1	-0.0373653	-0.0034325	0.0357777	-0.0120972	-0.0986055	0.140703	0.91021	0.966745	0.797068	0.976434	0.226109	0.236431	1583	1	8
C0HL12	C0HL12			Adhesion G protein-coupled receptor B1 OS=Rattus norvegicus OX=10116 GN=Adgrb1 PE=1 SV=1	0.176869	-0.145431	-0.0360047	0.100825	-0.0642688	0.0603157	0.591287	0.0551403	0.698422	0.69339	0.786467	0.517442	1586	1	32
C0JPT7	C0JPT7		Flna	Filamin A OS=Rattus norvegicus OX=10116 GN=Flna PE=1 SV=1	-0.312764	0.0869792	-0.329747	-0.0910342	0.126693	-0.0525233	0.409342	0.609952	0.0389496	0.766857	0.278422	0.845835	1587	1	118
F1MA16;C6K2K4	F1MA16;C6K2K4	Neuropilin and tolloid-like protein 2	Neto2	Neuropilin and tolloid-like protein 2 OS=Rattus norvegicus OX=10116 GN=Neto2 PE=4 SV=1;Neuropilin and tolloid-like protein 2 OS=Rattus norvegicus OX=10116 GN=Neto2 PE=1 SV=1	0.169343	0.306708			0.194278	-0.278892	0.464006	0.218047			0.550076	0.229658	1589	2	11
C6ZII9	C6ZII9		Sirt3	NAD-dependent protein deacetylase OS=Rattus norvegicus OX=10116 GN=Sirt3 PE=1 SV=1	-0.141151	-0.065131	-0.0054595	-0.0729917	-0.0391643	-0.123969	0.467576	0.620127	0.972878	0.739455	0.792813	0.186496	1590	1	9
D1M8S3	D1M8S3		Il1rap	Interleukin 1 receptor accessory protein b OS=Rattus norvegicus OX=10116 GN=Il1rap PE=1 SV=1			-0.130556						0.56219				1634	1	3
D2XV59	D2XV59	GTP-binding protein 1	Gtpbp1	GTP-binding protein 1 OS=Rattus norvegicus OX=10116 GN=Gtpbp1 PE=1 SV=1	-0.372236	-0.374927	-0.493755	0.114414	-0.175164	-0.204088	0.371346	0.225015	0.0389496	0.784448	0.760583	0.420416	1635	1	21
D3XAM6;Q4KSH7	D3XAM6;Q4KSH7	Dual specificity mitogen-activated protein kinase kinase 7	Map2k7	Dual-specificity mitogen-activated protein kinase kinase 7 OS=Rattus norvegicus OX=10116 GN=Map2k7 PE=2 SV=1;Dual specificity mitogen-activated protein kinase kinase 7 OS=Rattus norvegicus OX=10116 GN=Map2k7 PE=1 SV=1	0.0279775	-0.0834971			-0.0563571		0.884283	0.760023			0.798181		1636	2	4
D3Z7Z5	D3Z7Z5		Ranbp10	RAN-binding protein 10 OS=Rattus norvegicus OX=10116 GN=Ranbp10 PE=1 SV=2	-0.128573	-0.302695	-0.308724	-0.0155333	-0.0205008	-0.169538	0.787759	0.445972	0.128043	0.985981	0.972747	0.420423	1637	1	11
D3Z831	D3Z831		Ndrg4	Protein NDRG4 OS=Rattus norvegicus OX=10116 GN=Ndrg4 PE=1 SV=1	-0.337702	-0.207172	-0.439286	-0.199233	-0.12417	0.671414	0.158279	0.00642776	3.77442e-05	0.434551	0.519535	1.12925e-08	1638	1	3
D3Z865	D3Z865		Mpdu1	Mannose-P-dolichol utilization defect 1 OS=Rattus norvegicus OX=10116 GN=Mpdu1 PE=1 SV=1	0.031856	-0.072245	0.156485	-0.0140263	-0.0630163	0.034675	0.86503	0.385825	0.0535865	0.953765	0.581615	0.680335	1641	1	3
D3Z8A4	D3Z8A4		Tcaf1	Similar to mKIAA0738 protein (Predicted), isoform CRA_a OS=Rattus norvegicus OX=10116 GN=Tcaf1 PE=4 SV=1	0.343319	-0.400319	0.302731	0.184886	-0.106313	-0.083385	0.678283	0.14029	0.100904	0.942953	0.944276	0.918067	1644	1	6
D3Z8B2	D3Z8B2		Nup133	Nucleoporin 133 OS=Rattus norvegicus OX=10116 GN=Nup133 PE=1 SV=3	-0.00218205	-0.235065	-0.165395	0.00264422	-0.0762258	-0.183565	0.989049	0.0170831	0.194974	0.988019	0.725873	0.340451	1645	1	33
D3Z8C7;A0A0G2KAW5	D3Z8C7;A0A0G2KAW5		Wdr48	WD repeat domain 48 OS=Rattus norvegicus OX=10116 GN=Wdr48 PE=1 SV=1;WD repeat domain 48 OS=Rattus norvegicus OX=10116 GN=Wdr48 PE=1 SV=1	-0.0075975	-0.00977	-0.0603367	0.0103083	0.0398242	-0.0284517	0.959061	0.881432	0.357124	0.961604	0.697426	0.690568	1646	2	32
D3Z8D8	D3Z8D8		Slitrk1	SLIT and NTRK-like family, member 1 OS=Rattus norvegicus OX=10116 GN=Slitrk1 PE=4 SV=1	0.269038	-0.0599817	0.019385	-0.11277	0.0431017	-0.378577	0.562183	0.818646	0.931565	0.78665	0.8603	0.0397127	1647	1	10
D3Z8E0	D3Z8E0	Ribosomal protein S6 kinase	Rps6ka3	Ribosomal protein S6 kinase OS=Rattus norvegicus OX=10116 GN=Rps6ka3 PE=1 SV=2		0.314783	-0.0989508		-0.0635375	-0.121542		0.226518	0.382119		0.966198	0.304052	1648	1	8
D3Z8E6;A0A0G2K5T1	D3Z8E6;A0A0G2K5T1	Calmodulin-regulated spectrin-associated protein 1	Camsap1	Calmodulin-regulated spectrin-associated protein 1 OS=Rattus norvegicus OX=10116 GN=Camsap1 PE=1 SV=2;Calmodulin-regulated spectrin-associated protein 1 OS=Rattus norvegicus OX=10116 GN=Camsap1 PE=1 SV=1	-0.0421033	-0.0499708	-0.08759	-0.078555	0.00761083	-0.037875	0.78911	0.254033	0.116545	0.502811	0.94345	0.361416	1649	2	45
D3Z8L7	D3Z8L7	Ras-related protein R-Ras	Rras	Ras-related protein R-Ras OS=Rattus norvegicus OX=10116 GN=Rras PE=1 SV=1	-0.0759977	0.218448	-0.0739232	-0.000388183	0.231033	-0.0375145	0.678283	0.287118	0.54151	0.998815	0.236644	0.840697	1652	1	10
D3Z8M8	D3Z8M8		Tsc22d1	TSC22 domain family protein 1 OS=Rattus norvegicus OX=10116 GN=Tsc22d1 PE=1 SV=1	0.039784	0.156144	-0.0102399	0.043362	0.129263	0.0649464	0.787759	0.582374	0.943859	0.896136	0.750933	0.497823	1653	1	8
D3Z8Q5	D3Z8Q5		RGD1561582	RCG25747 OS=Rattus norvegicus OX=10116 GN=Tusc2 PE=4 SV=1	0.0394695	-0.103157	0.102336	0.102234	-0.124934	0.110997	0.844241	0.31206	0.327455	0.759609	0.576775	0.332296	1657	1	4
D3Z8R4;F1LT30	D3Z8R4		Rbm25l1	RNA-binding motif protein 25-like 1 OS=Rattus norvegicus OX=10116 GN=Rbm25l1 PE=1 SV=3	-0.116804	-0.0185983	0.022046	-0.0248169	0.075595	-0.123942	0.196187	0.834804	0.715731	0.915863	0.532224	0.0375382	1659	2	25
O88994;D3Z900;M0R6N2	O88994;D3Z900;M0R6N2	Mitochondrial amidoxime reducing component 2	Marc2;LOC100910481	Mitochondrial amidoxime reducing component 2 OS=Rattus norvegicus OX=10116 GN=Marc2 PE=2 SV=1;Mitochondrial amidoxime reducing component 2 OS=Rattus norvegicus OX=10116 GN=Marc2 PE=1 SV=2;MOSC domain-containing protein 2, mitochondrial-like OS=Rattus norve	-0.218279	0.160887	-0.190885	0.0143137	0.125456	-0.0689994	0.423708	0.489739	0.0956029	0.976303	0.611785	0.730006	1661	3	12
D3Z937	D3Z937		Hmg20a	High mobility group 20A OS=Rattus norvegicus OX=10116 GN=Hmg20a PE=1 SV=1		-0.0461617	-0.0330654	-0.198939	-0.00415583	-0.104107		0.755898	0.86564	0.64662	0.990316	0.49492	1662	1	6
D3Z941	D3Z941		Mars	Methionyl-tRNA synthetase OS=Rattus norvegicus OX=10116 GN=Mars PE=1 SV=1	-0.0290592	0.00387833	-0.020495	-0.0873	0.0137283	-0.149448	0.814	0.95202	0.6884	0.141824	0.907836	0.020841	1664	1	43
D3Z946	D3Z946		Tmem70	Similar to RIKEN cDNA 2210416J16 (Predicted), isoform CRA_b OS=Rattus norvegicus OX=10116 GN=Tmem70 PE=1 SV=1	-0.0383598	0.0330907	-0.0594413	0.0629098	0.0126866	-0.0957012	0.843761	0.874178	0.629883	0.723604	0.972747	0.401491	1665	1	4
D3Z955	D3Z955		Pgm2l1	Phosphoglucomutase 2-like 1 OS=Rattus norvegicus OX=10116 GN=Pgm2l1 PE=1 SV=1	-0.0404867	0.0895008	0.310692	-0.0573908	-0.0293583	-0.070355	0.731249	0.0223057	7.14534e-09	0.455573	0.624854	0.284155	1666	1	37
D3Z956	D3Z956		Rlbp1	Retinaldehyde binding protein 1 (Predicted), isoform CRA_a OS=Rattus norvegicus OX=10116 GN=Rlbp1 PE=4 SV=1	-0.070847	-0.00553233	-0.204051	-0.19251	0.151461	0.105412	0.830995	0.978682	0.0929978	0.270916	0.710383	0.453145	1667	1	8
D3Z981	D3Z981		Plxna1	Plexin A1 OS=Rattus norvegicus OX=10116 GN=Plxna1 PE=1 SV=3	0.0354058	-0.0367075	-0.0070525	0.0285433	-0.0194742	0.03079	0.709549	0.24065	0.834403	0.852388	0.800615	0.475408	1668	1	72
D3Z9C0	D3Z9C0		Mios	Meiosis regulator for oocyte development OS=Rattus norvegicus OX=10116 GN=Mios PE=1 SV=1	0.0603492	0.0676638	-0.0773129	-0.11154	0.250802	-0.406973	0.844241	0.763564	0.697096	0.896666	0.432372	0.212075	1671	1	15
D3Z9D0	D3Z9D0		RGD1306271	Similar to KIAA1549 protein OS=Rattus norvegicus OX=10116 GN=RGD1306271 PE=1 SV=3	0.122276	-0.141919	0.0192204	0.162363	-0.0371167	0.153375	0.309539	0.00973686	0.888227	0.187637	0.717545	0.134099	1672	1	31
D3Z9E6	D3Z9E6		Cpsf2	Cleavage and polyadenylation specificity factor subunit 2 OS=Rattus norvegicus OX=10116 GN=Cpsf2 PE=1 SV=1	0.167688	-0.23186	-0.0694642	0.0520229	0.0547475	-0.143649	0.8175	0.242787	0.781533	0.896067	0.858695	0.299169	1674	1	15
D3Z9H2	D3Z9H2		Hapln4	Hyaluronan and proteoglycan link protein 4 OS=Rattus norvegicus OX=10116 GN=Hapln4 PE=4 SV=1	-0.00692637	-0.314674	0.165508	0.0221053	-0.19414	0.0178043	0.947886	0.0187822	0.450925	0.961604	0.226002	0.963348	1676	1	3
D3Z9I1	D3Z9I1		Coa3	Cytochrome C oxidase assembly factor 3 OS=Rattus norvegicus OX=10116 GN=Coa3 PE=1 SV=1	-0.0901247	0.235485	0.0264649	0.167207		0.0391497	0.695899	0.341626	0.749595	0.839907		0.933073	1677	1	4
D3Z9I5	D3Z9I5		Slc26a6	RCG25530, isoform CRA_c OS=Rattus norvegicus OX=10116 GN=Slc26a6 PE=1 SV=1	0.233003	-0.211523	-0.0839954	0.20289	-0.145134	-0.0648579	0.730294	0.231365	0.84375	0.711235	0.590881	0.94773	1678	1	3
D3Z9J7	D3Z9J7		Ulk2	Unc-51-like autophagy-activating kinase 2 OS=Rattus norvegicus OX=10116 GN=Ulk2 PE=4 SV=1	-0.104544			0.151747			0.849487			0.776107			1679	1	4
D3Z9K2	D3Z9K2		Mrpl54	Mitochondrial ribosomal protein L54 OS=Rattus norvegicus OX=10116 GN=Mrpl54 PE=1 SV=1	-0.0224066	0.0342284	-0.205512	-0.0740614	0.058488	-0.210348	0.946524	0.844618	0.172229	0.826183	0.772594	0.0992112	1680	1	4
D3Z9L0	D3Z9L0		Agk	Acylglycerol kinase OS=Rattus norvegicus OX=10116 GN=Agk PE=1 SV=2	0.0268867	0.000779167	0.0156283	0.0443892	-0.0389308	-0.00170417	0.837101	0.989259	0.756672	0.707674	0.699463	0.976829	1683	1	26
D3Z9L5	D3Z9L5		Wdr11	WD repeat domain 11 OS=Rattus norvegicus OX=10116 GN=Wdr11 PE=1 SV=2	-0.0281857	0.0350525	-0.0201752	-0.0465148	0.0797941	0.0753497	0.872187	0.822522	0.882677	0.853995	0.716059	0.299467	1684	1	28
D3Z9R8	D3Z9R8	6.8 kDa mitochondrial proteolipid	Mp68	ATP synthase subunit ATP5MPL, mitochondrial OS=Rattus norvegicus OX=10116 GN=Atp5mpl PE=1 SV=1	0.259924	-0.0285208	0.0403325	0.212908	-0.354483	-0.0104108	0.771435	0.911438	0.572136	0.85103	0.734429	0.896511	1686	1	3
D3Z9Z0	D3Z9Z0		Ank1	Ankyrin 1 OS=Rattus norvegicus OX=10116 GN=Ank1 PE=1 SV=1	0.269253	0.343075		0.158665	0.504452		0.654641	0.501429		0.822178	0.149787		1688	1	13
D3Z9Z7	D3Z9Z7		Colgalt2	Collagen beta(1-O)galactosyltransferase 2 OS=Rattus norvegicus OX=10116 GN=Colgalt2 PE=4 SV=3		-0.323084		-0.0906146	0.0904988	0.0549592		0.87684		0.923078	0.683914	0.912456	1689	1	8
D3ZA31	D3ZA31		Mtmr2	Myotubularin related protein 2 (Predicted), isoform CRA_b OS=Rattus norvegicus OX=10116 GN=Mtmr2 PE=1 SV=1	-0.1313	0.0442145	0.0453331	0.0670922	-0.0146466	0.00126771	0.753131	0.844428	0.738251	0.932488	0.965663	0.995496	1690	1	27
D3ZA45	D3ZA45	Autophagy-related protein 13	Atg13	Autophagy-related protein 13 OS=Rattus norvegicus OX=10116 GN=Atg13 PE=1 SV=2	-0.0971117	0.0216288	-0.0389967	-0.113178	-0.124467	0.128847	0.734071	0.896161	0.86893	0.670584	0.760806	0.347469	1691	1	7
D3ZA84;D3ZT58;D3ZE09	D3ZA84;D3ZT58;D3ZE09		Tln2	Talin 2 OS=Rattus norvegicus OX=10116 GN=Tln2 PE=1 SV=3;Talin 2 OS=Rattus norvegicus OX=10116 GN=Tln2 PE=1 SV=2;Talin 2 OS=Rattus norvegicus OX=10116 GN=Tln2 PE=1 SV=3	-0.0452765	0.0548796	-0.190153	0.247799	0.0173041	-0.00559222	0.895086	0.79747	0.0799296	0.405637	0.949767	0.969139	1695	3	8
D3ZA85	D3ZA85		Nfu1	Histone cell cycle regulation defective interacting protein 5 (Predicted), isoform CRA_a OS=Rattus norvegicus OX=10116 GN=Nfu1 PE=1 SV=1	-0.0219367	0.0267223	-0.197745	0.0673299	-0.0257847	-0.155984	0.883165	0.776988	0.0122264	0.439431	0.841779	0.0304354	1696	1	7
D3ZA93	D3ZA93		Acot13	Acyl-CoA thioesterase 13 OS=Rattus norvegicus OX=10116 GN=Acot13 PE=1 SV=1	-0.067835	0.198913	0.0381141	-0.0294856	0.117138	-0.15476	0.781505	0.289116	0.752379	0.916871	0.657032	0.112274	1697	1	8
D3ZAA9	D3ZAA9		Mpp2	MAGUK p55 subfamily member 2 OS=Rattus norvegicus OX=10116 GN=Mpp2 PE=1 SV=2	0.0740958	-0.0681517	0.0388525	0.0798625	-0.0420892	0.0790892	0.666627	0.232548	0.726733	0.465189	0.546018	0.506285	1698	1	34
D3ZAD6;Q63374	D3ZAD6;Q63374	Neurexin-2	Nrxn2	Neurexin-2 OS=Rattus norvegicus OX=10116 GN=Nrxn2 PE=4 SV=3;Neurexin-2 OS=Rattus norvegicus OX=10116 GN=Nrxn2 PE=1 SV=3	0.140296		0.188317	0.360599		0.104253	0.844206		0.588995	0.502811		0.417672	1699	2	2
D3ZAF6	D3ZAF6	ATP synthase subunit f, mitochondrial	Atp5j2	ATP synthase subunit f, mitochondrial OS=Rattus norvegicus OX=10116 GN=Atp5mf PE=1 SV=1	-0.187153	0.12852	0.0289158	-0.05016	-0.00141083	0.0252358	0.225797	0.460111	0.860307	0.699235	0.995027	0.873333	1701	1	6
D3ZAF9	D3ZAF9		Sh3pxd2b	SH3 and PX domains 2B OS=Rattus norvegicus OX=10116 GN=Sh3pxd2b PE=1 SV=2	-0.0562025	0.128775	0.0453822	-0.0201203	-0.0647222	0.109234	0.860626	0.41112	0.841436	0.985566	0.801508	0.420849	1702	1	17
D3ZAG3	D3ZAG3		Map9	Microtubule-associated protein 9 OS=Rattus norvegicus OX=10116 GN=Map9 PE=1 SV=1	0.00128575	-0.0144629	0.158389	-0.120603	0.0758362	-0.344323	0.993471	0.930267	0.0304293	0.531109	0.526592	2.27851e-05	1704	1	27
D3ZAI6	D3ZAI6		Nt5dc3	5-nucleotidase domain-containing 3 OS=Rattus norvegicus OX=10116 GN=Nt5dc3 PE=1 SV=2	-0.0527242	-0.00622917	0.0922258	-0.0343425	-0.0265825	-0.102455	0.499254	0.927145	0.00893978	0.795281	0.760806	0.00422554	1706	1	29
D3ZAN3	D3ZAN3		Ganab	Alpha glucosidase 2 alpha neutral subunit (Predicted) OS=Rattus norvegicus OX=10116 GN=Ganab PE=1 SV=1	-0.043825	0.0013275	-0.00411333	-0.0166067	-0.0032875	-0.109756	0.709549	0.9813	0.946155	0.919249	0.973158	0.02108	1709	1	41
D3ZAN9	D3ZAN9		Slmo1	PRELI domain-containing 3A OS=Rattus norvegicus OX=10116 GN=Prelid3a PE=4 SV=1	0.0450791	0.0066215	-0.00999906	0.025127	-0.126586	-0.119852	0.87851	0.969521	0.954007	0.961468	0.518138	0.286898	1711	1	5
D3ZAP1	D3ZAP1		Med19	Mediator of RNA polymerase II transcription subunit 19 OS=Rattus norvegicus OX=10116 GN=Med19 PE=3 SV=1	-0.693596						0.678283						1712	1	4
D3ZAP9	D3ZAP9	Glycerol-3-phosphate dehydrogenase [NAD(+)]	Gpd1l	Glycerol-3-phosphate dehydrogenase [NAD(+)] OS=Rattus norvegicus OX=10116 GN=Gpd1l PE=1 SV=1	-0.0711075	0.0321742	0.0518883	-0.0499108	0.04813	0.0818317	0.39046	0.462225	0.258819	0.692141	0.447481	0.02108	1713	1	18
D3ZAQ0	D3ZAQ0		Fundc2	FUN14 domain-containing 2 OS=Rattus norvegicus OX=10116 GN=Fundc2 PE=1 SV=1	0.123958	-0.178146	-0.00451242	0.216231	-0.0036655	-0.167663	0.753131	0.558384	0.984491	0.522962	0.994449	0.22737	1714	1	6
D3ZAQ4	D3ZAQ4	Proteasome assembly chaperone 2	Psmg2	Proteasome assembly chaperone 2 OS=Rattus norvegicus OX=10116 GN=Psmg2 PE=1 SV=1	0.253815	-0.0297683	-0.0691683	0.0858487	-0.141502	-0.0868758	0.450426	0.864994	0.713151	0.868571	0.695532	0.622749	1715	1	5
D3ZAS1	D3ZAS1		RGD1562399	S5 DRBM domain-containing protein OS=Rattus norvegicus OX=10116 PE=3 SV=3	0.0155031	0.395627	0.351237	-0.275288	-0.11379	0.207189	0.976501	0.282912	0.269947	0.592368	0.794995	0.509389	1717	1	3
D3ZAS2	D3ZAS2		Sgsm1	Small G protein-signaling modulator 1 OS=Rattus norvegicus OX=10116 GN=Sgsm1 PE=1 SV=2	-0.0828301	-0.0332543	-0.25228	-0.0834611	-0.0785533	0.290203	0.319766	0.741448	0.0355999	0.609686	0.464119	0.00369588	1718	1	24
D3ZAS8	D3ZAS8		Sart3	Spliceosome-associated factor 3, U4/U6 recycling protein OS=Rattus norvegicus OX=10116 GN=Sart3 PE=1 SV=1	-0.461193	0.072775	0.465676	-1.02858	0.381458	0.133558	0.891889	0.909285	0.261361	0.739455	0.624442	0.948691	1719	1	18
D3ZAS9	D3ZAS9		Ddrgk1	DDRGK domain-containing 1 OS=Rattus norvegicus OX=10116 GN=Ddrgk1 PE=1 SV=1	-0.0520771	0.0934775	0.0421366	0.0227915	0.0531621	-0.0275441	0.721682	0.331127	0.604548	0.932738	0.683914	0.816829	1720	1	8
D3ZAT9	D3ZAT9	Failed axon connections homolog	Faxc	Failed axon connections homolog OS=Rattus norvegicus OX=10116 GN=Faxc PE=3 SV=1		-0.0501721	0.135385					0.862579	0.821013				1721	1	3
D3ZAW2;A0A0G2K0F9;A0A0G2JTF7	D3ZAW2;A0A0G2K0F9		Pisd	Phosphatidylserine decarboxylase proenzyme, mitochondrial OS=Rattus norvegicus OX=10116 GN=Pisd PE=1 SV=3;Phosphatidylserine decarboxylase proenzyme, mitochondrial OS=Rattus norvegicus OX=10116 GN=Pisd PE=1 SV=1	0.00883083	0.0509633	-0.158279	-0.238431	0.0977549	-0.188367	0.996042	0.652774	0.249785	0.475672	0.726683	0.239115	1723	3	9
D3ZAX5	D3ZAX5		Cherp	Calcium homeostasis endoplasmic reticulum protein OS=Rattus norvegicus OX=10116 GN=Cherp PE=1 SV=2	-0.211738	-0.025551	-0.0689326	-0.0323065	0.193442	-0.348674	0.541599	0.910347	0.566338	0.963637	0.286464	0.0020636	1726	1	18
D3ZAY8	D3ZAY8		Pnn	Pinin, desmosome-associated protein OS=Rattus norvegicus OX=10116 GN=Pnn PE=1 SV=1	-0.104751	-0.0228086	0.0117303	-0.0102357	0.007233	0.0131915	0.674047	0.855299	0.935438	0.978657	0.960768	0.918067	1728	1	21
D3ZAZ0	D3ZAZ0	Eukaryotic translation initiation factor 3 subunit M	Eif3m	Eukaryotic translation initiation factor 3 subunit M OS=Rattus norvegicus OX=10116 GN=Eif3m PE=1 SV=1	0.0715342	-0.0330613	0.170152	-0.0980167	-0.110317	-0.116054	0.650075	0.77487	0.0640776	0.34272	0.444433	0.316333	1729	1	14
D3ZB51	D3ZB51		Igsf9b	Protein turtle homolog B OS=Rattus norvegicus OX=10116 GN=Igsf9b PE=1 SV=1	0.0758413	0.391197	0.111064	0.0376129	-0.14889	0.130151	0.895086	0.568433	0.786675	0.986732	0.994449	0.536563	1731	1	10
D3ZB78	D3ZB78		RGD1559864	PHD finger protein 24 OS=Rattus norvegicus OX=10116 GN=Phf24 PE=1 SV=1	0.0624908	-0.0695242	-0.0554925	-0.0134942	0.0131358	0.0115217	0.647671	0.301037	0.591065	0.943944	0.939963	0.92017	1732	1	22
D3ZB92	D3ZB92		Coprs	Coordinator of PRMT5 and differentiation stimulator OS=Rattus norvegicus OX=10116 GN=Coprs PE=1 SV=1		0.0112642			0.158597			0.828322			0.544003		1733	1	1
D3ZBB3	D3ZBB3		Tmem47	Similar to transmembrane 4 superfamily member 10 (Predicted) OS=Rattus norvegicus OX=10116 GN=Tmem47 PE=1 SV=1		-0.16002			-0.0284138			0.621545			0.842877		1735	1	2
D3ZBC7	D3ZBC7		Dhrs13	Dehydrogenase/reductase 13 OS=Rattus norvegicus OX=10116 GN=Dhrs13 PE=1 SV=3	0.0337358	0.207574	0.0697442	-0.0481808	0.20611	0.09322	0.868782	0.398958	0.653652	0.942953	0.497482	0.567472	1737	1	9
D3ZBC9	D3ZBC9		Maats1	CFAP91 domain-containing protein OS=Rattus norvegicus OX=10116 GN=Maats1 PE=1 SV=2			0.422399						0.53539				1738	1	3
D3ZBE5;A0A0G2JUP0	D3ZBE5;A0A0G2JUP0	Serine/threonine-protein kinase Nek7	Nek7	Serine/threonine-protein kinase Nek7 OS=Rattus norvegicus OX=10116 GN=Nek7 PE=2 SV=1;Serine/threonine-protein kinase Nek7 OS=Rattus norvegicus OX=10116 GN=Nek7 PE=1 SV=1	-0.265212	-0.3062	0.101642		-0.19319	0.0334563	0.403776	0.109256	0.708064		0.717545	0.950208	1740	2	5
D3ZBE9;F1M7T0;O88923;D3ZNG0	D3ZBE9;F1M7T0;O88923;D3ZNG0	Latrophilin-2	Adgrl2;Lphn2	Adhesion G protein-coupled receptor L2 OS=Rattus norvegicus OX=10116 GN=Adgrl2 PE=1 SV=3;Adhesion G protein-coupled receptor L2 OS=Rattus norvegicus OX=10116 GN=Adgrl2 PE=1 SV=3;Adhesion G protein-coupled receptor L2 OS=Rattus norvegicus OX=10116 GN=Adgrl2	0.0273201	-0.0388349	0.200601	0.0704113	-0.107708	0.0538328	0.895086	0.804589	0.0286376	0.741756	0.602366	0.650322	1741	4	19
D3ZBG6	D3ZBG6		Ptrhd1	Peptidyl-tRNA hydrolase domain-containing 1 OS=Rattus norvegicus OX=10116 GN=Ptrhd1 PE=1 SV=1	0.154788	-0.882592	0.0421808	-0.0359779		0.504462	0.954512	0.123993	0.907014	0.970224		0.161206	1742	1	8
D3ZBH5	D3ZBH5		Lmtk2	Lemur tyrosine kinase 2 OS=Rattus norvegicus OX=10116 GN=Lmtk2 PE=1 SV=1	0.161858	-0.0570176	0.161425	0.0553352	-0.029648	-0.860789	0.547094	0.721477	0.137736	0.916871	0.907457	0.000239464	1743	1	28
D3ZBJ0;D3ZD76	D3ZBJ0;D3ZD76		LOC679753;LOC685221	U6 snRNA-associated Sm-like protein LSm5 OS=Rattus norvegicus OX=10116 GN=Lsm5 PE=3 SV=1;U6 snRNA-associated Sm-like protein LSm5 OS=Rattus norvegicus OX=10116 GN=LSM5 PE=3 SV=1	-0.246983	0.0716254	0.00632067	-0.141369	-0.0628	-0.0062985	0.102582	0.489822	0.969318	0.402097	0.693719	0.968812	1744	2	2
D3ZBL5;Q62784	D3ZBL5;Q62784	Type I inositol 3,4-bisphosphate 4-phosphatase	Inpp4a	Type I inositol 3,4-bisphosphate 4-phosphatase OS=Rattus norvegicus OX=10116 GN=Inpp4a PE=1 SV=3;Inositol polyphosphate-4-phosphatase type I A OS=Rattus norvegicus OX=10116 GN=Inpp4a PE=1 SV=1	-0.00189	-0.0252467	0.0230708	-0.0209842	-0.0181175	0.0674833	0.984717	0.583261	0.669957	0.891274	0.805018	0.168979	1745	2	43
D3ZBL6	D3ZBL6		Nup160	Nucleoporin 160 OS=Rattus norvegicus OX=10116 GN=Nup160 PE=1 SV=3	-0.129394	-0.0183883	-0.234205	0.0192117	0.119434	-0.0917641	0.442214	0.954504	0.0389496	0.943944	0.760583	0.393367	1746	1	21
D3ZBM3	D3ZBM3	Ferrochelatase	Fech	Ferrochelatase OS=Rattus norvegicus OX=10116 GN=Fech PE=1 SV=1	-0.0480224	0.1379	-0.003275	-0.0060235	0.16053	0.0351517	0.715911	0.202373	0.973433	0.986644	0.114496	0.517024	1747	1	20
D3ZBN0	D3ZBN0	Histone H1.5	Hist1h1b	Histone H1.5 OS=Rattus norvegicus OX=10116 GN=Hist1h1b PE=1 SV=1	-0.138999	0.230363	-0.166152	-0.0208167	0.18012	-0.10697	0.647914	0.0607494	0.214974	0.952816	0.517307	0.60208	1749	1	10
D3ZBN4	D3ZBN4		RGD1310769	Ergosterol biosynthesis 28 homolog OS=Rattus norvegicus OX=10116 GN=Erg28 PE=1 SV=1	0.0648045	-0.00222067	0.191991	-0.11943	0.0188667	0.0263836	0.774966	0.986612	0.0875627	0.642211	0.953692	0.872674	1750	1	6
D3ZBS9	D3ZBS9		Smarcd1	SWI/SNF related, matrix associated, actin dependent regulator of chromatin, subfamily d, member 1 (Predicted) OS=Rattus norvegicus OX=10116 GN=Smarcd1 PE=4 SV=1	0.16866	-0.168052	-0.0341071	-0.2512	-0.235321	-0.608243	0.822735	0.649059	0.830355	0.826183	0.743502	0.106978	1752	1	15
D3ZBT7;D4ACR7	D3ZBT7;D4ACR7		Fam8a1	Family with sequence similarity 8, member A1 OS=Rattus norvegicus OX=10116 GN=Fam8a1 PE=4 SV=2;Family with sequence similarity 8, member A1 OS=Rattus norvegicus OX=10116 GN=Fam8a1 PE=4 SV=1					0.220457						0.488686		1753	2	4
D3ZBT9;F1MAH5	D3ZBT9;F1MAH5		Ppp6r3	Protein phosphatase 6, regulatory subunit 3 OS=Rattus norvegicus OX=10116 GN=Ppp6r3 PE=1 SV=2;Protein phosphatase 6, regulatory subunit 3 OS=Rattus norvegicus OX=10116 GN=Ppp6r3 PE=1 SV=3	0.0401551	-0.121505	-0.159482	0.0729665	-0.0704519	-0.0698607	0.891889	0.192243	0.314649	0.844746	0.683914	0.578621	1754	2	30
D3ZBU7	D3ZBU7		RGD1310819	Similar to putative protein (5S487) OS=Rattus norvegicus OX=10116 GN=RGD1310819 PE=1 SV=3	0.01328	0.0387767	-0.048175	-0.00843167	-0.00699333	-0.0913492	0.962094	0.643048	0.704666	0.976303	0.966198	0.487081	1755	1	43
D3ZBW3	D3ZBW3		Tmem201	Transmembrane protein 201 OS=Rattus norvegicus OX=10116 GN=Tmem201 PE=1 SV=2	-0.314444	-0.374126	0.263281	0.0493017	-0.178355	0.253158	0.620467	0.687837	0.468006	0.949109	0.907575	0.464598	1756	1	6
D3ZBX9	D3ZBX9		Ccdc92	Coiled-coil domain-containing 92 OS=Rattus norvegicus OX=10116 GN=Ccdc92 PE=1 SV=1	-0.175242	-0.157483	-0.225821	-0.107633	0.0710571	0.0299011	0.714376	0.656625	0.503573	0.875002	0.88875	0.949749	1758	1	9
D3ZBZ6	D3ZBZ6		Disp2	Dispatched RND transporter family member 2 OS=Rattus norvegicus OX=10116 GN=Disp2 PE=4 SV=1	0.0448693	-0.248864	-0.198456	-0.116119	-0.130673	0.063522	0.883124	0.134772	0.130171	0.821506	0.498453	0.710408	1760	1	15
D3ZC07;A0A0G2JSU3;Q63945;A0A0G2K5L9;D4A466	D3ZC07;A0A0G2JSU3;Q63945	Protein SET	Pkn3;Set	Protein SET OS=Rattus norvegicus OX=10116 GN=Pkn3 PE=1 SV=3;Protein SET OS=Rattus norvegicus OX=10116 GN=Set PE=1 SV=1;Protein SET OS=Rattus norvegicus OX=10116 GN=Set PE=2 SV=2	-0.0909716	0.121311	0.184979	-0.26663	-0.0136181	-0.152559	0.84676	0.0551403	0.0388088	0.165467	0.951265	0.253483	1761	5	9
D3ZC15	D3ZC15		Rltpr	Capping protein regulator and myosin 1 linker 2 OS=Rattus norvegicus OX=10116 GN=Carmil2 PE=1 SV=2	0.0150339	0.134025	0.0224518	-0.0639217	-0.0306195	0.113033	0.970096	0.430535	0.882934	0.860095	0.945	0.327203	1762	1	16
D3ZC46	D3ZC46		Tcf25	Transcription factor 25 OS=Rattus norvegicus OX=10116 GN=Tcf25 PE=1 SV=2	-0.0949167	0.0176133	0.0615275	-0.241197	-0.0363525	0.236163	0.776855	0.93886	0.833115	0.287048	0.907575	0.398304	1763	1	13
D3ZC55	D3ZC55		Hspa12a	Heat shock 70kDa protein 12A (Predicted), isoform CRA_a OS=Rattus norvegicus OX=10116 GN=Hspa12a PE=1 SV=1	0.011345	-0.136103	0.0979875	-0.0443108	-0.09557	0.0720258	0.895086	0.0011371	0.0237164	0.516592	0.130606	0.420742	1764	1	46
D3ZC56	D3ZC56		Dst	Dystonin OS=Rattus norvegicus OX=10116 GN=Dst PE=1 SV=3	-0.09645	0.0535417	0.0911683	-0.0219375	0.027985	-0.00352417	0.198995	0.395805	0.0889485	0.833956	0.71963	0.975863	1765	1	211
D3ZC63	D3ZC63		Cmpk2	Cytidine/uridine monophosphate kinase 2 OS=Rattus norvegicus OX=10116 GN=Cmpk2 PE=1 SV=3	0.142903	-0.0564175	0.029088	0.0772519	-0.0537989	0.0711323	0.490657	0.690122	0.80911	0.721601	0.764336	0.394874	1766	1	14
D3ZC82;M0R4K6	D3ZC82		LOC687994	Nuclear FMR1-interacting protein 2 OS=Rattus norvegicus OX=10116 GN=Nufip2 PE=1 SV=2	0.11572	0.137257	0.435	-0.0297596	-0.0757788	-0.26098	0.799745	0.527596	0.000253162	0.97327	0.798091	0.215687	1768	2	16
D3ZC89	D3ZC89		Fam114a2	Uncharacterized protein OS=Rattus norvegicus OX=10116 PE=1 SV=3	0.0181722	-0.0379308	0.0820369	-0.0475265	-0.0927873	0.120945	0.901787	0.714234	0.337223	0.823188	0.536326	0.139128	1769	1	16
D3ZCA0	D3ZCA0		Prosc	Pyridoxal phosphate homeostasis protein OS=Rattus norvegicus OX=10116 GN=Plpbp PE=1 SV=1	0.0293957	0.0583857	-0.00841408	0.118164	-0.0546007	0.007635	0.894759	0.705077	0.949219	0.569988	0.789125	0.953418	1770	1	13
D3ZCE5	D3ZCE5		Gpsm2	G-protein-signaling modulator 2 OS=Rattus norvegicus OX=10116 GN=Gpsm2 PE=1 SV=2	-0.190334	0.433421	-0.0548332	-0.0787621	0.348304	0.114289	0.301222	0.0401036	0.561478	0.772317	0.0521141	0.501977	1771	1	2
D3ZCG3;A0A0G2JZC2	D3ZCG3		Mon2	MON2 homolog, regulator of endosome-to-Golgi-trafficking OS=Rattus norvegicus OX=10116 GN=Mon2 PE=1 SV=3	-0.111117	0.407861	-0.473267	-0.382713		-0.292803	0.820866	0.756889	0.506718	0.78665		0.713818	1774	2	4
D3ZCG4	D3ZCG4		Spag7	Sperm-associated antigen 7 OS=Rattus norvegicus OX=10116 GN=Spag7 PE=1 SV=1	-0.11521	0.138557	0.0946171		0.0313617	-0.109338	0.86598	0.630769	0.719803		0.95157	0.618016	1775	1	1
D3ZCG5	D3ZCG5		Mmp15	Matrix metallopeptidase 15 OS=Rattus norvegicus OX=10116 GN=Mmp15 PE=3 SV=1		-0.206709	-0.0434617		0.337235	-0.139515		0.69487	0.945465		0.56246	0.332007	1776	1	3
D3ZCG9;D3ZQM3	D3ZCG9;D3ZQM3		Itga3	Integrin alpha 3 variant A OS=Rattus norvegicus OX=10116 GN=Itga3 PE=2 SV=1;Integrin alpha 3 variant B OS=Rattus norvegicus OX=10116 GN=Itga3 PE=2 SV=1	-0.228642	-0.216273		-0.140067	-0.0192175		0.72039	0.143149		0.864844	0.942367		1777	2	9
D3ZCH3;A0A0G2JUH8	D3ZCH3;A0A0G2JUH8		Snx13	Sorting nexin 13 OS=Rattus norvegicus OX=10116 GN=Snx13 PE=1 SV=1;Sorting nexin 13 OS=Rattus norvegicus OX=10116 GN=Snx13 PE=1 SV=1		-0.0266017	-0.165588		0.0519058	-0.284151		0.85577	0.312866		0.855025	0.166556	1778	2	9
D3ZCH6;A0A0G2K9L0	D3ZCH6;A0A0G2K9L0		Rnaset2	RCG44970 OS=Rattus norvegicus OX=10116 GN=Rnaset2 PE=1 SV=1;Ribonuclease T2 OS=Rattus norvegicus OX=10116 GN=Rnaset2 PE=1 SV=1	-0.0620491	-0.234272	-0.0595088		-0.0564442	-0.309516	0.85958	0.20958	0.848143		0.858695	0.287913	1779	2	4
D3ZCI0;A0A0G2KA23;A0A0G2K785;Q63060;Q68FP7	D3ZCI0;A0A0G2KA23;A0A0G2K785;Q63060	Glycerol kinase	Gk	Glycerol kinase OS=Rattus norvegicus OX=10116 GN=Gk PE=1 SV=2;Glycerol kinase OS=Rattus norvegicus OX=10116 GN=Gk PE=1 SV=1;Glycerol kinase OS=Rattus norvegicus OX=10116 GN=Gk PE=1 SV=1;Glycerol kinase OS=Rattus norvegicus OX=10116 GN=Gk PE=2 SV=1	-0.0313209	-0.133967	0.155797	-0.0816216	-0.0276209	0.0248876	0.869474	0.123829	0.256195	0.672718	0.891416	0.861442	1780	5	19
D3ZCI2	D3ZCI2		Slc9a7	Solute carrier family 9 (Sodium/hydrogen exchanger), member 7 (Predicted) OS=Rattus norvegicus OX=10116 GN=Slc9a7 PE=1 SV=2	-0.0954346	-0.0115875	0.0496046	0.123662	-0.427171	-0.0216812	0.66649	0.828786	0.914522	0.898494	0.277981	0.930255	1781	1	4
D3ZCI5	D3ZCI5		Stxbp6	Syntaxin-binding protein 6 OS=Rattus norvegicus OX=10116 GN=Stxbp6 PE=1 SV=2	-0.0571451	-0.178419	0.0232492	-0.101325	-0.0694425	-0.0623158	0.673481	0.0390537	0.815072	0.398263	0.633525	0.411351	1782	1	9
D3ZCK1	D3ZCK1		Mei4	Meiotic double-stranded break formation protein 4 OS=Rattus norvegicus OX=10116 GN=Mei4 PE=4 SV=1		-0.130045	-0.133027			0.0787304		0.314903	0.239602			0.725759	1785	1	3
D3ZCL3	D3ZCL3	U1 small nuclear ribonucleoprotein C	Snrpc	U1 small nuclear ribonucleoprotein C OS=Rattus norvegicus OX=10116 GN=Snrpc PE=3 SV=1			0.0953743			-0.170023			0.557258			0.10285	1786	1	2
D3ZCM3	D3ZCM3		Abcg4	ATP-binding cassette subfamily G member 4 OS=Rattus norvegicus OX=10116 GN=Abcg4 PE=4 SV=1				-0.295442						0.429256			1787	1	3
D3ZCQ2	D3ZCQ2		Alg11	ALG11, alpha-1,2-mannosyltransferase OS=Rattus norvegicus OX=10116 GN=Alg11 PE=1 SV=2	0.00586717	-0.150185	-0.0752013	-0.0123367	0.116601	0.201592	0.977019	0.437202	0.666964	0.976651	0.533356	0.151541	1788	1	12
D3ZCS3	D3ZCS3		Pcbp4	Poly(rC)-binding protein 4 OS=Rattus norvegicus OX=10116 GN=Pcbp4 PE=4 SV=1	0.0257985	-0.39006	1.00776	-0.30571	0.0861504	0.859728	0.962094	0.489979	0.719803	0.247449	0.809822	0.78243	1790	1	3
D3ZCT7	D3ZCT7		Sec23b	Protein transport protein SEC23 OS=Rattus norvegicus OX=10116 GN=Sec23b PE=1 SV=2		-0.0588587	-0.13994	0.119661	0.0503929	-0.147175		0.772849	0.503573	0.940366	0.725873	0.420849	1792	1	14
D3ZCU8	D3ZCU8		Rab33a	RAB33A, member RAS oncogene family OS=Rattus norvegicus OX=10116 GN=Rab33a PE=4 SV=1	-0.0197442	-0.00905277	0.0333755	-0.156356	-0.135281	-0.0405871	0.934723	0.951847	0.794367	0.516592	0.627762	0.710002	1793	1	11
D3ZCV0	D3ZCV0		Actn2	Actinin alpha 2 OS=Rattus norvegicus OX=10116 GN=Actn2 PE=1 SV=1	0.0372258	-0.0480292	0.214839	0.0286325	-0.0388617	-0.184022	0.869648	0.652774	0.00175019	0.875166	0.725873	0.0304354	1794	1	32
D3ZCZ9	D3ZCZ9		LOC100912599	NADH dehydrogenase [ubiquinone] iron-sulfur protein 6, mitochondrial OS=Rattus norvegicus OX=10116 GN=LOC100912599 PE=1 SV=1	0.0495592	-0.0300158	0.0255508	0.0961233	0.07021	0.0122175	0.863765	0.785487	0.836604	0.731032	0.683914	0.895116	1797	1	6
D3ZD09;D3ZSB0	D3ZD09		Cox6b1	Cytochrome c oxidase subunit OS=Rattus norvegicus OX=10116 GN=Cox6b1 PE=1 SV=1	-0.119681	0.252387	-0.0967517	-0.0626917	0.372705	-0.132867	0.739252	0.181797	0.391409	0.877993	0.054186	0.236431	1799	2	8
D3ZD11	D3ZD11		Spcs2	Signal peptidase complex subunit 2 OS=Rattus norvegicus OX=10116 GN=Spcs2 PE=1 SV=1	0.0169617	0.0200533	0.0164667	0.0538008	0.0137217	0.0200083	0.924667	0.874178	0.855385	0.794525	0.942367	0.827237	1800	1	11
D3ZD23	D3ZD23		Abce1	ATP-binding cassette subfamily E member 1 OS=Rattus norvegicus OX=10116 GN=Abce1 PE=1 SV=1	-0.0850467	-0.0903925	-0.144511	-0.123902	0.055635	0.00880167	0.547094	0.204902	0.0309809	0.0972513	0.808189	0.941531	1801	1	23
D3ZD48	D3ZD48		Rab11fip2	RAB11 family interacting protein 2 (Class I) (Predicted), isoform CRA_a OS=Rattus norvegicus OX=10116 GN=Rab11fip2 PE=4 SV=2	0.272516	-0.0638066	0.0945664	0.143517	-0.131835	0.262496	0.421587	0.747978	0.593919	0.801325	0.610265	0.21004	1802	1	19
D3ZD73	D3ZD73		Ddx6	DEAD-box helicase 6 OS=Rattus norvegicus OX=10116 GN=Ddx6 PE=1 SV=1	-0.122768	-0.0800567	0.0662875	-0.153148	-0.0190525	-0.0951658	0.491279	0.244566	0.347644	0.270916	0.937217	0.397383	1804	1	28
D3ZD80	D3ZD80		Gtf3c4	General transcription factor IIIC subunit 4 OS=Rattus norvegicus OX=10116 GN=Gtf3c4 PE=1 SV=1	0.0897581	0.692429	-1.34215	0.131659	0.508354		0.936201	0.595311	0.654919	0.826471	0.994449		1805	1	5
D3ZD89	D3ZD89		Naa15	N(alpha)-acetyltransferase 15, NatA auxiliary subunit OS=Rattus norvegicus OX=10116 GN=Naa15 PE=1 SV=2	-0.257908	-0.131747	-0.0408874	-0.455547	0.025416	-0.159152	0.620467	0.493017	0.830627	0.252022	0.951265	0.182925	1808	1	23
D3ZD97	D3ZD97		Dhx15	DEAH (Asp-Glu-Ala-His) box polypeptide 15 (Predicted), isoform CRA_b OS=Rattus norvegicus OX=10116 GN=Dhx15 PE=1 SV=1	-0.0879892	-0.173711	-0.0254225	0.009585	0.0108375	-0.169585	0.587938	0.08796	0.856005	0.970224	0.977801	0.0697741	1809	1	34
D3ZDC0;F1LPZ8;Q62889;A0A096MK63	D3ZDC0;F1LPZ8;Q62889;A0A096MK63	Neuroligin-3	Nlgn3	Neuroligin-3 OS=Rattus norvegicus OX=10116 GN=Nlgn3 PE=1 SV=1;Neuroligin 3, isoform CRA_a OS=Rattus norvegicus OX=10116 GN=Nlgn3 PE=1 SV=2;Neuroligin-3 OS=Rattus norvegicus OX=10116 GN=Nlgn3 PE=1 SV=1;Neuroligin-3 (Fragment) OS=Rattus norvegicus OX=10116 G	-0.00449833	-0.0513808	-0.080745	-0.0306733	0.0201283	0.0223667	0.970096	0.337562	0.0361117	0.683843	0.839435	0.532749	1810	4	21
D3ZDC2	D3ZDC2		Slc43a2	Solute carrier family 43 member 2 OS=Rattus norvegicus OX=10116 GN=Slc43a2 PE=1 SV=1	0.14267	-0.121233	-0.517712	-0.0236704	0.201025	-0.264075	0.739856	0.577685	0.0477393	0.961604	0.357804	0.156666	1811	1	6
D3ZDD7;A0A0G2K3L7;A0A0G2JV89;Q9JKU6	D3ZDD7;A0A0G2K3L7;A0A0G2JV89;Q9JKU6	Spermatid perinuclear RNA-binding protein	Strbp	Spermatid perinuclear RNA binding protein, isoform CRA_a OS=Rattus norvegicus OX=10116 GN=Strbp PE=1 SV=1;Spermatid perinuclear RNA binding protein, isoform CRA_b OS=Rattus norvegicus OX=10116 GN=Strbp PE=1 SV=1;Spermatid perinuclear RNA-binding protein OS	-0.0168512	0.0469718	-0.314605	-0.157929	0.205551	-0.484816	0.962094	0.807427	0.0433355	0.644547	0.247521	0.00633371	1813	4	22
D3ZDH8	D3ZDH8		Sept5	Septin 5 OS=Rattus norvegicus OX=10116 GN=Sept5 PE=1 SV=1	0.555656			0.466764			0.497008			0.683679			1814	1	2
D3ZDI7	D3ZDI7		Ppp2r5a	Serine/threonine-protein phosphatase 2A 56 kDa regulatory subunit OS=Rattus norvegicus OX=10116 GN=Ppp2r5a PE=1 SV=1	-0.185906	-0.0749055	0.194081	-0.114206	-0.0931266	0.0771981	0.301851	0.670764	0.0750444	0.581116	0.717545	0.458943	1815	1	17
D3ZDJ3	D3ZDJ3		Elmod1	ELMO domain-containing 1 OS=Rattus norvegicus OX=10116 GN=Elmod1 PE=4 SV=2	0.0864013	-0.066744	-0.287504	0.106858	-0.008681	-0.474115	0.860564	0.62768	0.0150991	0.864012	0.977801	0.00011968	1817	1	12
[truncated: 4,037 more rows]
