# Supplementary material for: Dynamic bi-directional phosphorylation events associated with the reciprocal regulation of synapses during homeostatic up- and down-scaling
Source: Cell Rep. 2021 Aug 24;36(8):109583. doi: 10.1016/j.celrep.2021.109583 (PMC8411114; doi:10.1016/j.celrep.2021.109583)
Supplement: Table S5. Classification of time-sensitive phosphorylation events during the different phases of homeostatic scaling, related to Figure 2A [file mmc6.xlsx]

## Sheet: Temporal Categories
Genes	Site Identifier	Fasta Headers	Sequence Window	Bicuculline			Tetrodotoxin			Significant regulation						Temporal category				Nature of Regulation
				log2(BIC vs Ctrl 5min)	log2(BIC vsCtrl 15min)	log2(BIC vs Ctrl 24hrs)	log2(TTX vs Ctrl 5min)	log2(TTX vs Ctrl 15min)	log2(TTX vs Ctrl 24hrs)	Bic5min	Bic15min	Bic24hrs	TTX5min	TTX15min	TTX24hrs	early Bic	early TTX	late Bic	late TTX	Bic late & TTX early	Bic early &TTX late	Bic & TTX: late	Bic & TTX early
Psd	G3V8J5_S133_2	PH and SEC7 domain-containing protein 1 OS=Rattus norvegicus OX=10116 GN=Psd PE=1 SV=1	PASGGLSRSWDLGGISPSRPTPALGPGCNRK	-2.16102	-0.755968	-0.912086	0.102324	0.165325	0.437441	Down	Down	Down
Psd	G3V8J5_S126_2	PH and SEC7 domain-containing protein 1 OS=Rattus norvegicus OX=10116 GN=Psd PE=1 SV=1	VRPLNGLPASGGLSRSWDLGGISPSRPTPAL	-2.1045	-0.698439	-0.924685	0.100094	0.171466	0.421784	Down	Down	Down
Itpka	P17105_S135_1	Inositol-trisphosphate 3-kinase A OS=Rattus norvegicus OX=10116 GN=Itpka PE=1 SV=3	TSSLSSTGSSSLLEDSEDDLLSDSESRSRGN	-1.77738	-1.31455	-1.17787	0.62769	0.488342	0.0439403	Down	Down	Down	Up	Up			true
Sipa1l1	A0A0G2KAW2_S1690_2	Signal-induced proliferation-associated 1 like 1, isoform CRA_b OS=Rattus norvegicus OX=10116 GN=Sipa1l1 PE=1 SV=1;Signal-induced proliferation-associated 1-like protein 1 (Fragment) OS=Rattus norvegicus OX=10116 GN=Sipa1l1 PE=1 SV=1	FFAASDENHRPLSAASNSDQLEEQALVQMKS	-1.5444	-0.483463	-0.64409	0.185243		0.608062	Down	Down	Down	Up		Up
Appl1	D3ZWA8_S365_1	Adaptor protein, phosphotyrosine-interacting with PH domain and leucine zipper 1 OS=Rattus norvegicus OX=10116 GN=Appl1 PE=1 SV=3	TAARVNQSALEAVTPSPSFQQRHESLRPGGQ	-1.47365	-0.742617	-1.03468	0.14912		0.338661	Down	Down	Down
Atp2b2	D4A8B3_S1175_1	Calcium-transporting ATPase OS=Rattus norvegicus OX=10116 GN=Atp2b2 PE=1 SV=3	QSSVTSQSQDVASLSSPSRVSLSNALSSPTS	-1.31957	-0.722845	-0.698199	0.305424	0.347672	0.136147	Down	Down	Down		Up			true
Lrrc7	F1M4K6_S855_1	Leucine-rich repeat-containing protein 7 OS=Rattus norvegicus OX=10116 GN=Lrrc7 PE=1 SV=3;Leucine-rich repeat-containing protein 7 OS=Rattus norvegicus OX=10116 GN=Lrrc7 PE=1 SV=2	EVPPSNPWQNWTRTPSPFEDRTAFPSKLETT	-1.27621	-1.23099	-0.638008	0.466152	0.30987	0.296888	Down	Down	Down	Up		Up
Dlgap1	G3V849_S437_1	Discs, large (Drosophila) homolog-associated protein 1, isoform CRA_a OS=Rattus norvegicus OX=10116 GN=Dlgap1 PE=1 SV=3;Disks large-associated protein 1 OS=Rattus norvegicus OX=10116 GN=Dlgap1 PE=1 SV=1	INRSLDSLDPAGLLTSPKFRSRNESYMRAMS	-1.2429	-0.978054	-1.23068	0.832872	0.297013	1.18115	Down	Down	Down	Up		Up
Tp53bp1	F1M842_S431_1	Tumor protein p53-binding protein 1 OS=Rattus norvegicus OX=10116 GN=Tp53bp1 PE=1 SV=3	AVDIEKPLLPSQPAVSPQASTPVSRSTPVFT	-1.1817	-0.700683	-1.79034	0.0147492	-0.149961	0.452125	Down	Down	Down			Up				true			only_TTX
Epb41l1	Q9WTP0_S782_1	Erythrocyte membrane protein band 4.1-like 1 OS=Rattus norvegicus OX=10116 GN=Epb41l1 PE=1 SV=1;Erythrocyte membrane protein band 4.1-like 1 OS=Rattus norvegicus OX=10116 GN=Epb41l1 PE=1 SV=1;Band 4.1-like protein 1 OS=Rattus norvegicus OX=10116 GN=Epb41l1	MIPGPQTVATEIRSLSPIIGKDVLTSTYGAT	-0.999967	-1.26152	-0.548046	0.496678	0.587012	0.858573	Down	Down	Down	Up	Up	Up
Lrrc7	F1M4K6_T870_2	Leucine-rich repeat-containing protein 7 OS=Rattus norvegicus OX=10116 GN=Lrrc7 PE=1 SV=3;Leucine-rich repeat-containing protein 7 OS=Rattus norvegicus OX=10116 GN=Lrrc7 PE=1 SV=2	SPFEDRTAFPSKLETTPTTSPLPERKDHMKE	-0.986289	-0.518402	-0.319841	0.343534	0.411063	0.442917	Down	Down	Down	Up	Up	Up
Cbarp	F1MAS1_S23_2	CACN subunit beta-associated regulatory protein OS=Rattus norvegicus OX=10116 GN=Cbarp PE=1 SV=2	AGTVLQFFTRLRRHASLDGASPYFKVKKWKL	-0.964699	-1.2598	-1.13503	0.198104	-0.1606	0.578914	Down	Down	Down			Up				true			only_TTX
Cbarp	F1MAS1_S28_2	CACN subunit beta-associated regulatory protein OS=Rattus norvegicus OX=10116 GN=Cbarp PE=1 SV=2	QFFTRLRRHASLDGASPYFKVKKWKLESSQR	-0.964699	-1.2598	-1.13503	0.198104	-0.1606	0.578914	Down	Down	Down			Up				true			only_TTX
C2cd2l	Q5U2P5_T417_2	C2CD2-like OS=Rattus norvegicus OX=10116 GN=C2cd2l PE=1 SV=1;C2CD2-like OS=Rattus norvegicus OX=10116 GN=C2cd2l PE=1 SV=1	TVELHYEQGSPRNLGTPTSSTPRPSITPTKK	-0.862187	-0.787883	-1.33717	0.0736608	0.101538	0.0105492	Down	Down	Down
Kcnb1	P15387_S457_1	Potassium voltage-gated channel subfamily B member 1 OS=Rattus norvegicus OX=10116 GN=Kcnb1 PE=1 SV=3;Potassium voltage-gated channel subfamily B member 1 OS=Rattus norvegicus OX=10116 GN=Kcnb1 PE=1 SV=1	NGSIVSMNMKDAFARSIEMMDIVVEKNGESI	-0.807143	-0.78972	-0.355616	0.0894397	-0.18372	0.149418	Down	Down	Down
Cxadr	Q9R066_S306_1	Coxsackievirus and adenovirus receptor homolog OS=Rattus norvegicus OX=10116 GN=Cxadr PE=1 SV=2	ARSYIGSNHSSLGSMSPSNMEGYSKTQYNQV	-0.805975	-0.162253	-0.618766	-0.00204667	-0.00901583	-0.308527	Down	Down	Down			Down				true			only_TTX
Elfn2	D3ZH36_S530_1	Extracellular leucine-rich repeat and fibronectin type III domain-containing 2 OS=Rattus norvegicus OX=10116 GN=Elfn2 PE=1 SV=3	ARPEDDLPEIENGQGSAAEISTIAKEVDKVN	-0.784154	-1.01351	-0.995901	0.194649	0.160306	0.372265	Down	Down	Down	Up				true
Camkv	A0A0G2K1R5_T462_1	CaM kinase-like vesicle-associated protein OS=Rattus norvegicus OX=10116 GN=Camkv PE=1 SV=1	PAAQSSAAPAAKAAATPEPAVAQPDSTALEG	-0.778572	-0.632735	-0.935397	0.113247	0.0452263	0.705414	Down	Down	Down			Up				true			only_TTX
Camkv	Q63092_T462_1	CaM kinase-like vesicle-associated protein OS=Rattus norvegicus OX=10116 GN=Camkv PE=1 SV=1	PAAQSSAAPAAKAAATPEPAVAQPDSTALEG	-0.778451	-0.683419	-0.875739	0.166995	0.00247667	0.815204	Down	Down	Down			Up				true			only_TTX
Pde4b	P14270_S197_1	Phosphodiesterase OS=Rattus norvegicus OX=10116 GN=Pde4b PE=1 SV=2;Phosphodiesterase OS=Rattus norvegicus OX=10116 GN=Pde4b PE=1 SV=2;cAMP-specific 3',5'-cyclic phosphodiesterase 4B OS=Rattus norvegicus OX=10116 GN=Pde4b PE=1 SV=4;cAMP-specific 3',5'-cycli	RRESFLYRSDSDYDLSPKAMSRNSSLPSEQH;RRESFLYRSDSDYDLSPKSMSRNSSIASDIH	-0.753092	-0.772428	-0.323808	-0.00564258	-0.135132	0.421048	Down	Down	Down
Cacnb1	A0A0G2K4U4_S26_1	Voltage-dependent L-type calcium channel subunit beta-1 OS=Rattus norvegicus OX=10116 GN=Cacnb1 PE=1 SV=1;Calcium channel, voltage-dependent, beta 1 subunit, isoform CRA_a OS=Rattus norvegicus OX=10116 GN=Cacnb1 PE=1 SV=1;Voltage-dependent L-type calcium c	PYPPSQEIPMEVFDPSPQGKYSKRKGRFKRS	-0.751371	-0.738767	-0.933059	0.0730776	0.179558	0.0855895	Down	Down	Down
Atp2b4	Q64542_S1151_1	Plasma membrane calcium-transporting ATPase 4 OS=Rattus norvegicus OX=10116 GN=Atp2b4 PE=1 SV=1	AADDEMSQSFLNQEESPSLASKSRITKRLSD	-0.732842	0.519391	-0.509878	0.0722923	-0.0156477	0.254341	Down	Up	Down
Epb41l3	A0A0G2K1Q9_S481_2	Erythrocyte membrane protein band 4.1-like 3 OS=Rattus norvegicus OX=10116 GN=Epb41l3 PE=1 SV=1;Erythrocyte membrane protein band 4.1-like 3 OS=Rattus norvegicus OX=10116 GN=Epb41l3 PE=1 SV=1;Erythrocyte membrane protein band 4.1-like 3 OS=Rattus norvegicu	AAEVGTGQYATTKVISQTNLITTVTPEKKAE;DGEVGTGQYATTKVISQTNLITTVTPEKKAE	-0.664119	-0.720966	-0.801238	0.127867	0.0856692	-0.117065	Down	Down	Down	Up				true
Gramd1b	D3ZYJ5_S418_1	GRAM domain-containing 1B OS=Rattus norvegicus OX=10116 GN=Gramd1b PE=1 SV=1	NDSSSKSSIETKPDASPQLPKKSITNSTLTS	-0.660714	-0.259373	-0.822842	-0.0469196	0.140463	0.148491	Down	Down	Down
Lzts1	Q8CFC9_S233_1	Leucine zipper putative tumor suppressor 1 OS=Rattus norvegicus OX=10116 GN=Lzts1 PE=1 SV=3	ILQDSNMMSLKALSFSDGGSKLAHPGKVEKG	-0.644221	-0.684938	-0.622502	0.315691	0.350085	-0.46553	Down	Down	Down	Up	Up	Down
Kcnb2	Q63099_S461_1	Potassium voltage-gated channel subfamily B member 2 OS=Rattus norvegicus OX=10116 GN=Kcnb2 PE=1 SV=2;Ion_trans domain-containing protein OS=Rattus norvegicus OX=10116 PE=1 SV=1	NGSIVSMNLKDAFARSMELIDVAVEKAGESA	-0.630512	-0.656752	-0.218064	0.205873	-0.105175	0.139127	Down	Down	Down
Plppr4	G3V864_S474_1	Phospholipid phosphatase-related protein type 4 OS=Rattus norvegicus OX=10116 GN=Plppr4 PE=1 SV=1;Phospholipid phosphatase-related protein type 4 OS=Rattus norvegicus OX=10116 GN=Plppr4 PE=1 SV=1	RKMSLQVMDSEPEGQSPPRSIEMRSSSEPSR	-0.605029	-0.982985	-1.23798	0.12665	0.0539506	1.00609	Down	Down	Down			Up				true			only_TTX
Limch1	F1M392_S975_1	LIM and calponin homology domains 1 OS=Rattus norvegicus OX=10116 GN=Limch1 PE=1 SV=2	PKTLALEKSINHQIESPGERRKKSPRENFRA	-0.563583	-0.353026	-0.397263	-0.0159342	0.0727267	0.269489	Down	Down	Down			Up				true			only_TTX
Epb41l3	A0A0G2K1Q9_T490_2	Erythrocyte membrane protein band 4.1-like 3 OS=Rattus norvegicus OX=10116 GN=Epb41l3 PE=1 SV=1;Erythrocyte membrane protein band 4.1-like 3 OS=Rattus norvegicus OX=10116 GN=Epb41l3 PE=1 SV=1;Erythrocyte membrane protein band 4.1-like 3 OS=Rattus norvegicu	ATTKVISQTNLITTVTPEKKAEEEHVEEEDR	-0.51167	-0.672084	-0.86935	0.194228	0.190343	-0.0336767	Down	Down	Down	Up				true
Speg	Q63638_S493_1	Striated muscle-specific serine/threonine-protein kinase OS=Rattus norvegicus OX=10116 GN=Speg PE=1 SV=2	KAASLDERTRQRSATSDLELRFAQELGRIRR	-0.50547	-0.389202	-0.686575	-0.048721	0.0565426	0.0204921	Down	Down	Down
Palm	Q920Q0_S345_1	Paralemmin-1 OS=Rattus norvegicus OX=10116 GN=Palm PE=1 SV=1	IEDSVTPREPAPLNGSAAELPATKEENQTGP	-0.43777	-0.738877	-0.297924	0.384537	0.08656	0.824395	Down	Down	Down	Up		Up
Tp53bp1	F1M842_S1118_2	Tumor protein p53-binding protein 1 OS=Rattus norvegicus OX=10116 GN=Tp53bp1 PE=1 SV=3	SASSVSQQRASQGSLSPQEEVMEADLLEGLG	-0.416517	-0.469467	0.79959	0.238923	0.00171625	0.186697	Down	Down	Up
Tp53bp1	F1M842_S1116_2	Tumor protein p53-binding protein 1 OS=Rattus norvegicus OX=10116 GN=Tp53bp1 PE=1 SV=3	EDSASSVSQQRASQGSLSPQEEVMEADLLEG	-0.416517	-0.448158	0.787703	0.238923	0.00738375	0.17481	Down	Down	Up
Ccdc88a	D3ZYD7_S1206_1	Coiled coil domain-containing 88A OS=Rattus norvegicus OX=10116 GN=Ccdc88a PE=1 SV=3	KQLVNNKDTTSFEDVSPQGISDDSSTGSRVH	-0.412077	-0.429821	-0.27702	0.256511	0.244872	0.182779	Down	Down	Down	Up				true
Tp53bp1	F1M842_S535_1	Tumor protein p53-binding protein 1 OS=Rattus norvegicus OX=10116 GN=Tp53bp1 PE=1 SV=3	STSECSQSSKMESLGSPRTEEVGENTQVEDT	-0.400931	-0.558052	-0.509074	0.0526577	-0.229685	-0.00324367	Down	Down	Down
Prkar1b	P81377_S83_1	cAMP-dependent protein kinase type I-beta regulatory subunit OS=Rattus norvegicus OX=10116 GN=Prkar1b PE=2 SV=2;cAMP-dependent protein kinase type I-beta regulatory subunit OS=Rattus norvegicus OX=10116 GN=Prkar1b PE=4 SV=3	RQKSNSQCDSHDEEISPTPPNPVVKARRRRG	-0.38807	-0.536035	-0.426334	-0.0183725	0.161948	0.673436	Down	Down	Down			Up				true			only_TTX
Prickle2	F1M0J7_S809_1	Prickle planar cell polarity protein 2 OS=Rattus norvegicus OX=10116 GN=Prickle2 PE=1 SV=2	LGEPIPQPARLRYVTSDELLHKYSSYGVPKS	-0.379009	-0.194667	-0.830258	-0.0184062	0.0262388	0.19923	Down	Down	Down
Tp53bp1	F1M842_S270_1	Tumor protein p53-binding protein 1 OS=Rattus norvegicus OX=10116 GN=Tp53bp1 PE=1 SV=3	EEQNLPLVRSEDLPSSPQVSVAAVETKEQVP	-0.373644	-0.682304	-1.0146	-0.0408835	0.00115158	0.0779763	Down	Down	Down
Lmo7	A0A0G2K8R3_S439_1	LIM domain 7 OS=Rattus norvegicus OX=10116 GN=Lmo7 PE=1 SV=1	DPTSGPRLITRRKNFSPTPGYRAHDLEPQSL	-0.345388	-0.577228	-1.42237	0.0710417	-0.057278	0.519154	Down	Down	Down			Up				true			only_TTX
Gbf1	A0A0G2K3N1_S1291_1	Golgi brefeldin A-resistant guanine nucleotide exchange factor 1 OS=Rattus norvegicus OX=10116 GN=Gbf1 PE=1 SV=1;Golgi brefeldin A-resistant guanine nucleotide exchange factor 1 OS=Rattus norvegicus OX=10116 GN=Gbf1 PE=1 SV=2	LQATARADAPDAGAQSDSELPSYHQNDVSLD	-0.252396	-0.258444	-0.256999	-0.0561842	0.0669546	-0.0220892	Down	Down	Down
Nedd4l	A0A0G2JXP3_S289_1	Neural precursor cell-expressed, developmentally down-regulated 4-like, E3 ubiquitin protein ligase OS=Rattus norvegicus OX=10116 GN=Nedd4l PE=1 SV=1;E3 ubiquitin-protein ligase OS=Rattus norvegicus OX=10116 GN=Nedd4l PE=1 SV=1;Neural precursor cell-expres	SLALPPPPASPVSRTSPQELSEELSRRLQIT	-0.221414	-0.534181	-0.251888	0.183408	-0.0367583	0.682041	Down	Down	Down			Up				true			only_TTX
Sptan1	A0A0G2JZ69_S1198_2	Spectrin alpha chain, non-erythrocytic 1 OS=Rattus norvegicus OX=10116 GN=Sptan1 PE=1 SV=1;Spectrin alpha chain, non-erythrocytic 1 OS=Rattus norvegicus OX=10116 GN=Sptan1 PE=1 SV=1;Spectrin alpha chain, non-erythrocytic 1 OS=Rattus norvegicus OX=10116 GN=	QQQEVYGMMPRDEADSKTASPWKSARLMVHT	-0.184179	-0.726906	-0.291926	0.187469	-0.00124333	0.122697	Down	Down	Down
Sptan1	A0A0G2JZ69_S1202_2	Spectrin alpha chain, non-erythrocytic 1 OS=Rattus norvegicus OX=10116 GN=Sptan1 PE=1 SV=1;Spectrin alpha chain, non-erythrocytic 1 OS=Rattus norvegicus OX=10116 GN=Sptan1 PE=1 SV=1;Spectrin alpha chain, non-erythrocytic 1 OS=Rattus norvegicus OX=10116 GN=	VYGMMPRDEADSKTASPWKSARLMVHTVATF	-0.184179	-0.715096	-0.291926	0.187469	0.0225225	0.122697	Down	Down	Down
Map1b	P15205_S1257_3	Microtubule-associated protein 1B OS=Rattus norvegicus OX=10116 GN=Map1b PE=1 SV=3	RLSPAKSPSLSPSPPSPIEKTPLGERSVNFS	-0.153158	-0.739729	-0.504902	0.276893	-0.00510583	-0.986708	Down	Down	Down			Down				true			only_TTX
Mapk1	P63086_Y185_1	Mitogen-activated protein kinase 1 OS=Rattus norvegicus OX=10116 GN=Mapk1 PE=1 SV=3	RVADPDHDHTGFLTEYVATRWYRAPEIMLNS	0.160782	0.754192	0.584088	-0.530209	-0.645344	0.238613	Up	Up	Up	Down	Down	Up
Map1b	P15205_S1257_1	Microtubule-associated protein 1B OS=Rattus norvegicus OX=10116 GN=Map1b PE=1 SV=3	RLSPAKSPSLSPSPPSPIEKTPLGERSVNFS	0.218533	0.276084	0.385893	-0.112125	-0.194892		Up	Up	Up		Down			true
Sipa1l1	A0A0G2KAW2_S1528_1	Signal-induced proliferation-associated 1 like 1, isoform CRA_b OS=Rattus norvegicus OX=10116 GN=Sipa1l1 PE=1 SV=1	KSTIEEDLKKLIDLESPTPESQKNFKFHGLS	0.242387	0.191392	0.333381	-0.09995	-0.249138	-0.639193	Up	Up	Up	Down		Down
Prkab1	P80386_S108_1	5'-AMP-activated protein kinase subunit beta-1 OS=Rattus norvegicus OX=10116 GN=Prkab1 PE=1 SV=4	LSGSFNNWSKLPLTRSQNNFVAILDLPEGEH	0.243961	0.514572	0.292123	-0.0103174	-0.199716	0.0718711	Up	Up	Up
Shank3	Q9JLU4_S781_1	SH3 and multiple ankyrin repeat domains protein 3 (Fragment) OS=Rattus norvegicus OX=10116 GN=Shank3 PE=1 SV=2;SH3 and multiple ankyrin repeat domains protein 3 OS=Rattus norvegicus OX=10116 GN=Shank3 PE=1 SV=3;SH3 and multiple ankyrin repeat domains prote	EKLPGSLRKGIPRTKSVGEDEKLASLLEGRF	0.272653	0.470069	0.616658	-0.752083	-0.63615	-0.0362102	Up	Up	Up	Down				true
Ag2	A8IHN8_S232_1	Uncharacterized protein C11orf96 homolog OS=Rattus norvegicus OX=10116 GN=Ag2 PE=1 SV=1	LSLQREPLGSCKLRNSLDSSDSDSAL_____	0.283698	0.442185	0.899088	-0.80748	-1.07887	-1.06167	Up	Up	Up	Down	Down	Down
Map4	A0A0G2JW88_S1978_1	Microtubule-associated protein OS=Rattus norvegicus OX=10116 GN=Map4 PE=1 SV=1;Microtubule-associated protein 4 OS=Rattus norvegicus OX=10116 GN=Map4 PE=1 SV=1	PSSSAPRVSRLATTVSAPDLKSVRSKVGSTE	0.293854	0.491893	0.340037	0.00620375	0.133997	0.0211967	Up	Up	Up
Plppr4	G3V864_S347_1	Phospholipid phosphatase-related protein type 4 OS=Rattus norvegicus OX=10116 GN=Plppr4 PE=1 SV=1;Phospholipid phosphatase-related protein type 4 OS=Rattus norvegicus OX=10116 GN=Plppr4 PE=1 SV=1	LPSEDSMLQHRDALRSLTDLNQDPSRVLSAK	0.309837	0.29951	0.334265	0.0179071	-0.21539	-0.381444	Up	Up	Up			Down				true			only_TTX
Efnb3	G3V7D4_S274_1	Ephrin B3 OS=Rattus norvegicus OX=10116 GN=Efnb3 PE=3 SV=1	SESRHPGPGSFGRGGSLGLGGGGGMGPREAE	0.326448	0.678904	0.63158	-0.63226	-0.758038	-0.981293	Up	Up	Up		Down	Down
Dmxl2	F1M3W5_S2397_1	Dmx-like 2 OS=Rattus norvegicus OX=10116 GN=Dmxl2 PE=1 SV=3	VFGGGVKLVVKPRRQSESIAAPPVASEDIDK	0.334215	0.417332	0.734262	-0.700511	-0.55718	-1.07943	Up	Up	Up	Down	Down	Down
Sh3kbp1	M0RBZ7_S102_1	SH3 domain-containing kinase-binding protein 1 OS=Rattus norvegicus OX=10116 GN=Sh3kbp1 PE=1 SV=2;SH3 domain-containing kinase-binding protein 1 OS=Rattus norvegicus OX=10116 GN=Sh3kbp1 PE=1 SV=1;SH3 domain-containing kinase-binding protein 1 OS=Rattus nor	NGKTGMFPSNFIKELSGESDELGISQDEQLS	0.339661	0.13763	-0.174112	-0.00261833	-0.110152	-1.35626	Up	Up	Down			Down				true			only_TTX
Herc1	A0A0G2JTT6_S1333_1	HECT and RLD domain-containing E3 ubiquitin protein ligase family member 1 OS=Rattus norvegicus OX=10116 GN=Herc1 PE=1 SV=1	TRSSSRDRWISDNQDSADVDPQEHSFTRTID	0.36827	0.347553	0.577305	-0.327488	-0.390418		Up	Up	Up		Down			true
Rps3	A0A0G2K689_T112_1	KH type-2 domain-containing protein OS=Rattus norvegicus OX=10116 PE=4 SV=1;KH type-2 domain-containing protein OS=Rattus norvegicus OX=10116 PE=3 SV=1;40S ribosomal protein S3 OS=Rattus norvegicus OX=10116 GN=Rps3 PE=1 SV=1	DHVSIVEPKDEILPTTPISEQKVGKPETPAM	0.386772	0.376859	1.04932	0.0690708	0.223823	-0.0371383	Up	Up	Up
Map7d1	D4A644_S512_1	MAP7 domain-containing 1 OS=Rattus norvegicus OX=10116 GN=Map7d1 PE=1 SV=1	SKSRTAEEKEPAAPASPAPSPVPSPTPAQPQ	0.394408	0.735885	0.218143	-0.443213	-0.167181	-0.235471	Up	Up	Up
Srcin1	Q9QXY2_S547_2	SRC kinase signaling inhibitor 1 OS=Rattus norvegicus OX=10116 GN=Srcin1 PE=1 SV=1	PPSRGSPVRQSFRKDSGSSSVFAESPGGKAR	0.397545	0.508685	0.617271	-0.179633	-0.284604	-0.886001	Up	Up	Up		Down	Down
Srcin1	Q9QXY2_S556_2	SRC kinase signaling inhibitor 1 OS=Rattus norvegicus OX=10116 GN=Srcin1 PE=1 SV=1	QSFRKDSGSSSVFAESPGGKARSTGASTAGA	0.397545	0.508685	0.617271	-0.179633	-0.284604	-0.886001	Up	Up	Up		Down	Down
Tor1aip1	Q5PQX1_S157_1	Torsin-1A-interacting protein 1 OS=Rattus norvegicus OX=10116 GN=Tor1aip1 PE=1 SV=1	SPATSGRGLRDAQSLSEDRGEDEPSSQPVTS	0.404146	0.274061	0.67372	-0.700012	-0.685936	-0.714832	Up	Up	Up	Down	Down	Down
Camk2a	P11275_T337_1	Calcium/calmodulin-dependent protein kinase type II subunit alpha OS=Rattus norvegicus OX=10116 GN=Camk2a PE=1 SV=1;Calcium/calmodulin-dependent protein kinase type II subunit alpha OS=Rattus norvegicus OX=10116 GN=Camk2a PE=1 SV=3;Calcium/calmodulin-depen	KKNDGVKESSESTNTTIEDEDTKVRKQEIIK	0.412384	-0.341544	0.44799	-0.194978	-0.728383	0.161149	Up	Down	Up		Down			true
Nf1	A0A0G2JWL3_S2488_1	Neurofibromin OS=Rattus norvegicus OX=10116 GN=Nf1 PE=1 SV=1;Neurofibromin OS=Rattus norvegicus OX=10116 GN=Nf1 PE=1 SV=2;Neurofibromin OS=Rattus norvegicus OX=10116 GN=Nf1 PE=1 SV=1	QPSQANTKKLLGTRKSFDHLISDTKAPKRQE	0.419435	0.209072	0.22727	-0.300328	-0.399038	-0.836514	Up	Up	Up		Down	Down
Ppp1r9b	O35274_S100_1	Neurabin-2 OS=Rattus norvegicus OX=10116 GN=Ppp1r9b PE=1 SV=1	RASDRGVRLSLPRASSLNENVDHSALLKLGT	0.430599	0.381785	0.351645	-1.70032	-1.60987	-1.22499	Up	Up	Up	Down	Down	Down
Mapk1	P63086_T183_1	Mitogen-activated protein kinase 1 OS=Rattus norvegicus OX=10116 GN=Mapk1 PE=1 SV=3	LARVADPDHDHTGFLTEYVATRWYRAPEIML	0.467843	0.789879	0.298102	-0.431374	-0.676474	-1.26302	Up	Up	Up	Down	Down	Down
Map1a	A0A0G2K5C6_S1132_2	Microtubule-associated protein 1A OS=Rattus norvegicus OX=10116 GN=Map1a PE=1 SV=1;Microtubule-associated protein 1 A, isoform CRA_c OS=Rattus norvegicus OX=10116 GN=Map1a PE=1 SV=1;Microtubule-associated protein 1A OS=Rattus norvegicus OX=10116 GN=Map1a P	EATQGLDYVPSAGTISPTSSLEEDKGFKSPP	0.47011	0.363621	0.292752	0.07409	-0.143695	0.0357512	Up	Up	Up		Down			true
Wfs1	E9PT53_S9_2	Wolfram syndrome 1 homolog (Human) OS=Rattus norvegicus OX=10116 GN=Wfs1 PE=1 SV=2	_______MSSGTPPPSPSGPPPPPAPQPQAR	0.472473	0.58994	0.585476	-0.0807575	-0.252595	-0.905317	Up	Up	Up			Down				true			only_TTX
Camkk1	F1LQD2_S458_1	Calcium/calmodulin-dependent protein kinase kinase 1 OS=Rattus norvegicus OX=10116 GN=Camkk1 PE=1 SV=2;Calcium/calmodulin-dependent protein kinase kinase 1 OS=Rattus norvegicus OX=10116 GN=Camkk1 PE=1 SV=1	SWTTVILVKSMLRKRSFGNPFEPQARREERS	0.473444	0.471533	0.888744	-0.0302967	-0.164594	-0.236786	Up	Up	Up
Irs2	F1MAL5_S557_1	Insulin receptor substrate 2 OS=Rattus norvegicus OX=10116 GN=Irs2 PE=1 SV=2	MDRPLSHCGRPYRRVSGDGAQDLDRGLRKRT	0.473554	0.745359	2.06342	-0.131397	-0.222004	-1.13276	Up	Up	Up			Down				true			only_TTX
Shroom2	D4A053_S1047_1	Protein Shroom2 OS=Rattus norvegicus OX=10116 GN=Shroom2 PE=1 SV=2;Protein Shroom2 OS=Rattus norvegicus OX=10116 GN=Shroom2 PE=1 SV=1	CQHLQTSTMETSRSPSPQFAPQKLTDKPPLL	0.47861	0.613205	0.57019	-0.0870496	-0.408342	-1.10547	Up	Up	Up		Down	Down
Dlg4	A0A0G2K7F5_S421_1	Disks large homolog 4 OS=Rattus norvegicus OX=10116 GN=Dlg4 PE=1 SV=1;Disks large homolog 4 OS=Rattus norvegicus OX=10116 GN=Dlg4 PE=1 SV=1	LREQLMNSSLGSGTASLRSNPKRGFYIRALF	0.481675	0.609167	0.484324	0.209684	0.159703	-0.297305	Up	Up	Up			Down				true			only_TTX
Rims1	A0A0G2KAV8_S886_1	Regulating synaptic membrane exocytosis protein 1 OS=Rattus norvegicus OX=10116 GN=Rims1 PE=1 SV=1;Regulating synaptic membrane exocytosis protein 1 OS=Rattus norvegicus OX=10116 GN=Rims1 PE=1 SV=3;Regulating synaptic membrane exocytosis protein 1 OS=Rattu	QGRPRSRLPNVPLQRSLDEIHPTRRSRSPTR	0.482779	0.565197	0.416304	-0.314512	-0.241209	0.0839992	Up	Up	Up
Mycbp2	D4A2D3_S2492_2	MYC-binding protein 2 (Fragment) OS=Rattus norvegicus OX=10116 GN=Mycbp2 PE=1 SV=1;MYC-binding protein 2 OS=Rattus norvegicus OX=10116 GN=Mycbp2 PE=1 SV=3	DEQVLLDQNSQTPPPSPFSVQAFSKGASCSA	0.492325	0.821279	0.500094	-0.342545	-0.363892	-0.746852	Up	Up	Up			Down				true			only_TTX
Kiaa1107	D4A0X3_S218_1	AP2-interacting clathrin-endocytosis protein OS=Rattus norvegicus OX=10116 GN=Kiaa1107 PE=1 SV=3;BTB domain-containing 8 OS=Rattus norvegicus OX=10116 GN=Btbd8 PE=4 SV=1	SRSANSSMERLASTGSVDETKENGSVEDKSC	0.507804	0.75821	1.01678			-0.0367723	Up	Up	Up
Mink1	A0A0G2K382_S781_1	Misshapen-like kinase 1 OS=Rattus norvegicus OX=10116 GN=Mink1 PE=1 SV=1;Misshapen-like kinase 1 OS=Rattus norvegicus OX=10116 GN=Mink1 PE=1 SV=1;Misshapen-like kinase 1 OS=Rattus norvegicus OX=10116 GN=Mink1 PE=1 SV=2;Misshapen-like kinase 1 OS=Rattus nor	NRVGASTKLDSSPVLSPGNKAKPEDHRSRPG	0.513088	0.499561	0.615113	-0.107568	-0.334827	-0.129318	Up	Up	Up
Itsn1	Q9WVE9_S970_1	Intersectin-1 OS=Rattus norvegicus OX=10116 GN=Itsn1 PE=1 SV=2	KSYVKLISGPVRKSTSIDTGPTEAPSSLKRV	0.515761	0.763964	0.508403	-0.840744	-0.750907	-0.933657	Up	Up	Up	Down	Down	Down
Map2	F1MAQ5_S880_2	Microtubule-associated protein OS=Rattus norvegicus OX=10116 GN=Map2 PE=1 SV=1;Microtubule-associated protein 2 OS=Rattus norvegicus OX=10116 GN=Map2 PE=1 SV=3;Microtubule-associated protein OS=Rattus norvegicus OX=10116 GN=Map2 PE=1 SV=3;Microtubule-assoc	DMGYCVFNKYTVPLPSPVQDSENLSGESGSF	0.519381	0.606432	0.436775	-0.399315	-0.0834047	0.0422961	Up	Up	Up	Down				true
Nufip2	D3ZC82_S648_1	Nuclear FMR1-interacting protein 2 OS=Rattus norvegicus OX=10116 GN=Nufip2 PE=1 SV=2	SAKEQRYQRGLERNDSWGSFDLRAAIVYHTK	0.527038	0.169526	0.544966	-0.0383258	-0.299063	-1.79776	Up	Up	Up		Down	Down
Evl	O08719_S373_1	Ena/VASP-like protein OS=Rattus norvegicus OX=10116 GN=Evl PE=1 SV=2;Ena/VASP-like protein OS=Rattus norvegicus OX=10116 GN=Evl PE=1 SV=1	SPLQSQPHSRVKPAGSVNDVGLDALDLDRMK	0.530217	1.08383	0.211404	-0.879096	-1.71598	-2.21539	Up	Up	Up	Down	Down	Down
Slc23a2	Q9WTW8_S80_1	Solute carrier family 23 member 2 OS=Rattus norvegicus OX=10116 GN=Slc23a2 PE=1 SV=2	IAEKSSLAETLDSTGSLDPQRSDMIYTIEDV	0.542993	0.147482	-0.45657	0.160524	-0.0724504	-0.426777	Up	Up	Down			Down				true			only_TTX
R3hdm2	G3V9G7_S872_1	R3H domain-containing 2 OS=Rattus norvegicus OX=10116 GN=R3hdm2 PE=1 SV=1;R3H domain-containing 2 OS=Rattus norvegicus OX=10116 GN=R3hdm2 PE=1 SV=1	LKHGNRGKRQALKSASTDLGTADVVLGRVLE	0.544039	0.223247	0.312588	-0.528295	-0.992733	-0.981237	Up	Up	Up	Down	Down	Down
Dclk1	A0A1W2Q632_S414_1	Serine/threonine-protein kinase DCLK1 OS=Rattus norvegicus OX=10116 GN=Dclk1 PE=1 SV=1	MYWIRPPLLIRRGRFSDEDATRM________	0.572822	0.652265	0.44352	0.108944	-0.104157	-0.697325	Up	Up	Up			Down				true			only_TTX
Map1b	P15205_S1332_2	Microtubule-associated protein 1B OS=Rattus norvegicus OX=10116 GN=Map1b PE=1 SV=3	SQSVTGSAGHTPYYQSPTDEKSSHLPTEVTE	0.573154	0.511179	0.463106	-0.179133	-0.403678	-0.680453	Up	Up	Up		Down	Down
Arhgef7	A0A0G2QC21_S673_1	Rho guanine nucleotide exchange factor 7 OS=Rattus norvegicus OX=10116 GN=Arhgef7 PE=1 SV=1;Rho guanine nucleotide exchange factor 7 OS=Rattus norvegicus OX=10116 GN=Arhgef7 PE=1 SV=1	TMKKLLPKRKPERKPSDEEFAVRKSTAALEE	0.574133	0.580816	0.314328	-0.525704	-0.88213	-2.89481	Up	Up	Up	Down	Down	Down
Zfr	Q562A2_S1053_1	Zinc finger RNA-binding protein OS=Rattus norvegicus OX=10116 GN=Zfr PE=1 SV=2;Zinc finger RNA-binding protein OS=Rattus norvegicus OX=10116 GN=Zfr PE=1 SV=1;Zfr protein OS=Rattus norvegicus OX=10116 GN=Zfr PE=1 SV=1	NQRFNIHNNRKRRRDSDGVDGFEAEGKKDKK	0.574577	0.481622	0.794741	-0.0146703	-0.149431	-0.647846	Up	Up	Up			Down				true			only_TTX
Mia3	A0A0G2JVM2_S1181_1	Uncharacterized protein OS=Rattus norvegicus OX=10116 GN=Mia3 PE=1 SV=1;Uncharacterized protein OS=Rattus norvegicus OX=10116 GN=Mia3 PE=1 SV=1	SATLSRRDTPRSEFGSLDRHLPRPRWPSEAS	0.589913	0.63488	0.982648	-0.108195	-0.246861	-0.810607	Up	Up	Up			Down				true			only_TTX
Sptbn1	G3V6S0_S2161_2	Spectrin beta chain OS=Rattus norvegicus OX=10116 GN=Sptbn1 PE=1 SV=1;Spectrin beta chain OS=Rattus norvegicus OX=10116 GN=Sptbn1 PE=1 SV=3;Spectrin beta chain OS=Rattus norvegicus OX=10116 GN=Sptbn1 PE=1 SV=1	AAEQRTSSKESSPVPSPTSDRKAKSALPAQS	0.591677	0.523693	0.9798	0.0103838	-0.074101	-0.180724	Up	Up	Up
Nsmf	A0A140TAI4_S206_1	NMDA receptor synaptonuclear-signaling and neuronal migration factor OS=Rattus norvegicus OX=10116 GN=Nsmf PE=1 SV=1;NMDA receptor synaptonuclear-signaling and neuronal migration factor OS=Rattus norvegicus OX=10116 GN=Nsmf PE=4 SV=3	LPEASGRHKKLERMYSVDGVSDDVPIRTWFP	0.596319	0.441442	0.318348	0.162944	-0.302036	-0.585779	Up	Up	Up			Down				true			only_TTX
Nsmf	D3ZVR5_S206_1	NMDA receptor synaptonuclear-signaling and neuronal migration factor OS=Rattus norvegicus OX=10116 GN=Nsmf PE=1 SV=1;NMDA receptor synaptonuclear-signaling and neuronal migration factor OS=Rattus norvegicus OX=10116 GN=Nsmf PE=1 SV=3;NMDA receptor synapton	LPEASGRHKKLERMYSVDGVSDDVPIRTWFP	0.596319	0.441442	0.318348	0.162944	-0.302036	-0.585779	Up	Up	Up			Down				true			only_TTX
C2cd2l	Q5U2P5_S623_1	C2CD2-like OS=Rattus norvegicus OX=10116 GN=C2cd2l PE=1 SV=1;C2CD2-like OS=Rattus norvegicus OX=10116 GN=C2cd2l PE=1 SV=1	ISERPSVDDVESETGSTGALETRSLKDHKDN;ISERPSVDDVESETGSTGALETRSLKDHKVS	0.630811	0.729149	0.649862	-0.162155	-0.120441	-0.363729	Up	Up	Up			Down				true			only_TTX
Atp2b1	P11505_S17_1	Plasma membrane calcium-transporting ATPase 1 OS=Rattus norvegicus OX=10116 GN=Atp2b1 PE=1 SV=3	GDMANNSVAYSGVKNSLKEANHDGDFGITLA	0.640877	0.926257	0.891903	-0.294044	-0.583851	-1.7351	Up	Up	Up		Down	Down
Map1a	A0A0G2K5C6_S1812_1	Microtubule-associated protein 1A OS=Rattus norvegicus OX=10116 GN=Map1a PE=1 SV=1;Microtubule-associated protein 1 A, isoform CRA_c OS=Rattus norvegicus OX=10116 GN=Map1a PE=1 SV=1;Microtubule-associated protein 1A OS=Rattus norvegicus OX=10116 GN=Map1a P	SKETVLDQKSAEKADSVEQQDGAALEKTRAL	0.650173	0.45529	0.686749	-0.175506	-0.120815	-3.94237	Up	Up	Up			Down				true			only_TTX
Rab11fip2	D3ZD48_S277_1	RAB11 family interacting protein 2 (Class I) (Predicted), isoform CRA_a OS=Rattus norvegicus OX=10116 GN=Rab11fip2 PE=4 SV=2	VPESGSLKSPHRRTLSFDTSKLNQPGSIVDE	0.659999	0.219131	0.406345	-0.180629	-0.445513	-0.48709	Up	Up	Up		Down	Down
RGD1311575	D4A5F4_T1032_2	Hypothetical LOC289568 OS=Rattus norvegicus OX=10116 GN=RGD1311575 PE=1 SV=3	LSMQKPALAPKPASQTPPSSPLSKLSRPHIV	0.661783	0.546902	0.439938	-0.377996	-0.597491	-0.487063	Up	Up	Up	Down	Down	Down
Tpd52l1	A0A0G2K8M7_S132_1	TPD52-like 1 OS=Rattus norvegicus OX=10116 GN=Tpd52l1 PE=4 SV=1	VGTAISRKFGDMRSHSIGYSIRHSISMPAMR	0.682809	0.286665	0.612391	-0.790655	-1.57373	-1.15182	Up	Up	Up	Down	Down	Down
Srp14	B2RYW7_S45_1	RCG26543, isoform CRA_b OS=Rattus norvegicus OX=10116 GN=Srp14 PE=1 SV=1	LKKYDGRTKPIPRKSSVEGLEPAENKCLLRA	0.686259	0.735729	1.82869	-0.110317	-0.224388	-0.926219	Up	Up	Up			Down				true			only_TTX
Ppp2r5c	D4A1A5_S497_1	Serine/threonine-protein phosphatase 2A 56 kDa regulatory subunit OS=Rattus norvegicus OX=10116 GN=Ppp2r5c PE=1 SV=2	AQKDLKKDRPLVRRKSELPQDPHTEKALEAH	0.69123	0.642217	0.312673	-0.400624	-0.604555	-0.683788	Up	Up	Up		Down	Down
Kpna3	Q56R18_S56_1	Importin subunit alpha OS=Rattus norvegicus OX=10116 GN=Kpna3 PE=1 SV=1	RDEHLLKKRNVPQEESLEDSDVDADFKAQNV	0.709968	0.257892	0.187979	0.114221	-0.402924		Up	Up	Up		Down			true
Marcks	P30009_T143_2	Myristoylated alanine-rich C-kinase substrate OS=Rattus norvegicus OX=10116 GN=Marcks PE=1 SV=2;Myristoylated alanine-rich C-kinase substrate OS=Rattus norvegicus OX=10116 GN=Marcks PE=1 SV=3	SPKAEDGAAPSPSSETPKKKKKRFSFKKSFK	0.715671	1.2452	0.676195	-0.0973025	0.185431	-0.412659	Up	Up	Up
Hrh1	G3V6X5_S379_1	Histamine H1 receptor OS=Rattus norvegicus OX=10116 GN=Hrh1 PE=1 SV=1;Histamine H1 receptor OS=Rattus norvegicus OX=10116 GN=Hrh1 PE=1 SV=1	TSIEPGPGRVKSRSGSNSGLDYIKITWKRLR	0.716944	0.595946	0.704505	0.139691	-0.0108765	-0.551847	Up	Up	Up			Down				true			only_TTX
Dpysl3	Q62952_S536_2	Dihydropyrimidinase-related protein 3 OS=Rattus norvegicus OX=10116 GN=Dpysl3 PE=1 SV=2	GSPTRPNPPVRNLHQSGFSLSGTQVDEGVRS	0.729694	0.322618	1.08106	0.0551474	0.12447	0.0431211	Up	Up	Up
Dpysl3	Q62952_S539_2	Dihydropyrimidinase-related protein 3 OS=Rattus norvegicus OX=10116 GN=Dpysl3 PE=1 SV=2	TRPNPPVRNLHQSGFSLSGTQVDEGVRSASK	0.729694	0.322618	1.08106	0.0551474	0.12447	0.0431211	Up	Up	Up
Sorbs1	F1M820_S62_1	Sorbin and SH3 domain-containing protein 1 OS=Rattus norvegicus OX=10116 GN=Sorbs1 PE=1 SV=1;Sorbin and SH3 domain-containing protein 1 OS=Rattus norvegicus OX=10116 GN=Sorbs1 PE=1 SV=1;Sorbin and SH3 domain-containing protein 1 OS=Rattus norvegicus OX=101	SYRETPSSSPVSPQESPKHENKSDEWKLSSS;SYRETPSSSPVSPQESPKHENKSGLEPEDHS	0.745	1.03469	0.788867	-0.449053	-0.448402	-1.19508	Up	Up	Up	Down	Down	Down
Magi1	M0R8T1_S644_1	Membrane-associated guanylate kinase, WW and PDZ domain-containing protein 1 OS=Rattus norvegicus OX=10116 GN=Magi1 PE=1 SV=2;Membrane-associated guanylate kinase, WW and PDZ domain-containing protein 1 OS=Rattus norvegicus OX=10116 GN=Magi1 PE=1 SV=3;Memb	VPKKSPKSQPLERKDSQNSSQHSVSSLRSLH	0.773022	0.606804	0.459891	-0.591961	-0.893181	-0.528168	Up	Up	Up	Down	Down			true
Bsn	G3V984_S2844_2	Protein bassoon OS=Rattus norvegicus OX=10116 GN=Bsn PE=4 SV=1;Protein bassoon OS=Rattus norvegicus OX=10116 GN=Bsn PE=1 SV=3;Protein bassoon OS=Rattus norvegicus OX=10116 GN=Bsn PE=4 SV=1	QQTLPRPMKTLQRSLSDPKPLSPTAEESAKE	0.774126	0.241407	0.70674	0.0342908	0.032885	0.24441	Up	Up	Up			Up				true			only_TTX
Map2	F1MAQ5_S445_1	Microtubule-associated protein OS=Rattus norvegicus OX=10116 GN=Map2 PE=1 SV=1;Microtubule-associated protein 2 OS=Rattus norvegicus OX=10116 GN=Map2 PE=1 SV=3;Microtubule-associated protein OS=Rattus norvegicus OX=10116 GN=Map2 PE=1 SV=3;Microtubule-assoc	TETEPQTKLEETSKVSIEETVAKEEESLKLK	0.778821	0.782992	0.874542	-0.210006	-0.33903		Up	Up	Up		Down			true
Bsn	G3V984_S2850_2	Protein bassoon OS=Rattus norvegicus OX=10116 GN=Bsn PE=4 SV=1;Protein bassoon OS=Rattus norvegicus OX=10116 GN=Bsn PE=1 SV=3;Protein bassoon OS=Rattus norvegicus OX=10116 GN=Bsn PE=4 SV=1	PMKTLQRSLSDPKPLSPTAEESAKERFSLYQ	0.785951	0.241407	0.70674	0.0448975	0.032885	0.294166	Up	Up	Up			Up				true			only_TTX
Map2	F1MAQ5_S821_1	Microtubule-associated protein OS=Rattus norvegicus OX=10116 GN=Map2 PE=1 SV=1;Microtubule-associated protein 2 OS=Rattus norvegicus OX=10116 GN=Map2 PE=1 SV=3;Microtubule-associated protein OS=Rattus norvegicus OX=10116 GN=Map2 PE=1 SV=3;Microtubule-assoc	LPEMLDLAGTRSRLASVSADAEVARRKSVPS	0.799468	1.28998	1.58081	-0.134589	-0.26304	-1.03604	Up	Up	Up	Down	Down	Down
Ppp1r9a	O35867_S294_1	Neurabin-1 OS=Rattus norvegicus OX=10116 GN=Ppp1r9a PE=1 SV=1	VPEVAQKGTSLASLPSEERQLSTEAEDVTAQ	0.803884	0.444496	0.529995	-0.821594			Up	Up	Up	Down				true
Hdgfl2	Q925G1_S450_1	Hepatoma-derived growth factor-related protein 2 OS=Rattus norvegicus OX=10116 GN=Hdgfl2 PE=1 SV=2;Hepatoma-derived growth factor-related protein 2 OS=Rattus norvegicus OX=10116 GN=Hdgfl2 PE=1 SV=1	KPRARPVKVERTRKRSEGLSLDRKGEKKKEP	0.805644	1.14482	1.16487	-0.336036	-0.19668		Up	Up	Up
Uba1	Q5U300_S820_2	Ubiquitin-like modifier-activating enzyme 1 OS=Rattus norvegicus OX=10116 GN=Uba1 PE=1 SV=1	VKIHVSDQELQSANASVDDSRLEELKATLPS	0.81572	1.07281	0.802498	-0.0829992	-0.167021	-2.41667	Up	Up	Up			Down				true			only_TTX
Rapgef1	F1M8L9_S672_1	Rap guanine nucleotide exchange factor 1 OS=Rattus norvegicus OX=10116 GN=Rapgef1 PE=1 SV=3	GLSVSVSNSFLNRHGSLPVPSYKSVFRSYSQ	0.816642	0.645463	0.388205	-0.734709	-1.04457	-1.20216	Up	Up	Up	Down	Down	Down
Atp2b2	P11506_S1163_1	Plasma membrane calcium-transporting ATPase 2 OS=Rattus norvegicus OX=10116 GN=Atp2b2 PE=1 SV=2	RSSLYEGLEKPESRTSIHNFMAHPEFRIEDS	0.831893	1.48574	0.398098	-0.278389		-0.436965	Up	Up	Up			Down				true			only_TTX
Dlgap2	P97837_S1047_2	Disks large-associated protein 2 OS=Rattus norvegicus OX=10116 GN=Dlgap2 PE=1 SV=3;Disks large-associated protein 2 OS=Rattus norvegicus OX=10116 GN=Dlgap2 PE=1 SV=3;Disks large-associated protein 2 OS=Rattus norvegicus OX=10116 GN=Dlgap2 PE=1 SV=1	RAASFRQNSATERADSIEIYIPEAQTRL___	0.840117	0.594432	0.856814			0.028395	Up	Up	Up
Prrt2	D3ZFB6_S252_2	Proline-rich transmembrane protein 2 OS=Rattus norvegicus OX=10116 GN=Prrt2 PE=1 SV=1	GGHPGSPRGSLSRHPSSQLAGPGVEGGEGTQ	0.843514	-0.41327	0.549905	0.418343	-0.22569	-0.0557317	Up	Down	Up
Prrt2	D3ZFB6_S253_2	Proline-rich transmembrane protein 2 OS=Rattus norvegicus OX=10116 GN=Prrt2 PE=1 SV=1	GHPGSPRGSLSRHPSSQLAGPGVEGGEGTQK	0.843514	-0.41327	0.549905	0.418343	-0.22569	-0.0557317	Up	Down	Up
Add2	F8WFS9_S11_2	Beta-adducin OS=Rattus norvegicus OX=10116 GN=Add2 PE=1 SV=1;Beta-adducin OS=Rattus norvegicus OX=10116 GN=Add2 PE=1 SV=4	_____MSEDTVPEAASPPPSQGQHYFDRFSE	0.854735	0.419918	1.40551	0.0280263	-0.284086	-0.816124	Up	Up	Up			Down				true			only_TTX
Gad2	Q05683_S13_1	Glutamate decarboxylase 2 OS=Rattus norvegicus OX=10116 GN=Gad2 PE=1 SV=1	___MASPGSGFWSFGSEDGSGDPENPGTARA	0.855233	1.04187	0.556614	-0.197483	-0.476799	-2.34644	Up	Up	Up		Down	Down
Ranbp1	D4A2G9_S60_1	RAN-binding protein 1 OS=Rattus norvegicus OX=10116 GN=Ranbp1 PE=1 SV=1	EEELFKMRAKLFRFASENDLPEWKERGTGDV	0.861936	1.52816	0.917097	-0.170948	-0.370966	-0.642283	Up	Up	Up		Down	Down
Dlgap2	P97837_S1040_2	Disks large-associated protein 2 OS=Rattus norvegicus OX=10116 GN=Dlgap2 PE=1 SV=3;Disks large-associated protein 2 OS=Rattus norvegicus OX=10116 GN=Dlgap2 PE=1 SV=3;Disks large-associated protein 2 OS=Rattus norvegicus OX=10116 GN=Dlgap2 PE=1 SV=1	RRLMAAKRAASFRQNSATERADSIEIYIPEA	0.879569	0.594432	0.794232			-0.0341874	Up	Up	Up
Mia2	D3ZVL1_S649_1	MIA SH3 domain ER export factor 2 OS=Rattus norvegicus OX=10116 GN=Mia2 PE=1 SV=2;MIA SH3 domain ER export factor 2 OS=Rattus norvegicus OX=10116 GN=Mia2 PE=1 SV=2;MIA SH3 domain ER export factor 2 OS=Rattus norvegicus OX=10116 GN=Mia2 PE=1 SV=1;MIA SH3 do	RNDTKDNLGNSNVPDSPHPTESEAAGRGFIP	0.897539	1.31806	1.38949	-0.40213	-0.51314	-0.510125	Up	Up	Up	Down		Down
Ssr3	Q08013_S11_1	Translocon-associated protein subunit gamma OS=Rattus norvegicus OX=10116 GN=Ssr3 PE=1 SV=2	_____MAPKGGSKQQSEEDLLLQDFSRNLSA	0.898277	1.0625	2.46119	0.179704	-0.191706	-1.12957	Up	Up	Up			Down				true			only_TTX
Thrap3	Q5M7V8_S572_1	Thyroid hormone receptor-associated protein 3 OS=Rattus norvegicus OX=10116 GN=Thrap3 PE=1 SV=1	SFSITREAQVNVRMDSFDEDLARPSGLLAQE	0.920996	1.20448	0.27021	-0.681249	-0.793252	-1.82526	Up	Up	Up	Down	Down	Down
Mark2	A0A0G2K6X6_S409_1	Non-specific serine/threonine protein kinase OS=Rattus norvegicus OX=10116 GN=Mark2 PE=1 SV=1;Serine/threonine-protein kinase MARK2 OS=Rattus norvegicus OX=10116 GN=Mark2 PE=1 SV=1	KVQRSVSANPKQRRSSDQAVPAIPTSNSYSK	0.921501	1.19834	1.45286	-0.472702	-0.444691	-0.57794	Up	Up	Up	Down		Down
Ctnnd2	F1M787_S421_1	Catenin delta-2 OS=Rattus norvegicus OX=10116 GN=Ctnnd2 PE=1 SV=3	IYEDRVYQKPPMRSLSQSQGDPLPPAHTGTF	0.930992	1.02803	0.409274	-0.228773			Up	Up	Up
Atp2b2	P11506_T1162_1	Plasma membrane calcium-transporting ATPase 2 OS=Rattus norvegicus OX=10116 GN=Atp2b2 PE=1 SV=2	FRSSLYEGLEKPESRTSIHNFMAHPEFRIED	0.937961	1.54705	0.398098			-0.436965	Up	Up	Up			Down				true			only_TTX
Ctnnd2	F1M787_S268_1	Catenin delta-2 OS=Rattus norvegicus OX=10116 GN=Ctnnd2 PE=1 SV=3	TTTQGGSPTKLQRGGSAPEGAAYAAPRGSSP	0.941978	0.962708	0.287815	-0.198856	-0.434784	-1.75204	Up	Up	Up		Down	Down
Serbp1	Q6AXS5_S329_1	Plasminogen activator inhibitor 1 RNA-binding protein OS=Rattus norvegicus OX=10116 GN=Serbp1 PE=1 SV=2	ADGQWKKGFVLHKSKSEEAHAEDSVMDHHFR	0.947688	0.685342	0.847624	-0.55104	-0.628405	-1.32254	Up	Up	Up	Down	Down	Down
Nop56	Q4KLK7_S543_3	NOP56 ribonucleoprotein OS=Rattus norvegicus OX=10116 GN=Nop56 PE=1 SV=1	SVPKKKKSLPKEEVASEPEEAASPITPKKKR	0.953101	1.13393	0.701821	0.0776106	-0.13912	-0.203959	Up	Up	Up
Nop56	Q4KLK7_S550_3	NOP56 ribonucleoprotein OS=Rattus norvegicus OX=10116 GN=Nop56 PE=1 SV=1	SLPKEEVASEPEEAASPITPKKKRKFSEEPE	0.953101	1.13393	0.701821	0.0776106	-0.13912	-0.203959	Up	Up	Up
Nop56	Q4KLK7_T553_3	NOP56 ribonucleoprotein OS=Rattus norvegicus OX=10116 GN=Nop56 PE=1 SV=1	KEEVASEPEEAASPITPKKKRKFSEEPEAAA	0.953101	1.13393	0.701821	0.0776106	-0.13912	-0.203959	Up	Up	Up
Stmn3	A0A0G2K8P5_S50_1	Stathmin OS=Rattus norvegicus OX=10116 GN=Stmn3 PE=1 SV=1;Stathmin OS=Rattus norvegicus OX=10116 GN=Stmn3 PE=1 SV=2;Stathmin-3 OS=Rattus norvegicus OX=10116 GN=Stmn3 PE=1 SV=1	YQYGDMEVKQLDKRASGQSFEVILKSPSDLS	0.954424	0.484078	0.842179	0.0435994	-0.423848	-0.216915	Up	Up	Up
Ryr2	F1LRZ1_S2784_2	Ryanodine receptor 2 OS=Rattus norvegicus OX=10116 GN=Ryr2 PE=1 SV=3;Ryanodine receptor 2 OS=Rattus norvegicus OX=10116 GN=Ryr2 PE=1 SV=3;Ryanodine receptor 2 OS=Rattus norvegicus OX=10116 GN=Ryr2 PE=1 SV=2	REGDSMALYNRTRRISQTSQVSIDAAHGYSP	0.954905	0.642961	1.29408	-2.05423		-1.43311	Up	Up	Up	Down		Down
Dpysl3	Q62952_S541_1	Dihydropyrimidinase-related protein 3 OS=Rattus norvegicus OX=10116 GN=Dpysl3 PE=1 SV=2	PNPPVRNLHQSGFSLSGTQVDEGVRSASKRI	0.971299	0.81643	0.621553	-0.692011	-0.495173	-0.130155	Up	Up	Up
Iqsec2	A0A0G2JZX5_S919_1	IQ motif and Sec7 domain 2 OS=Rattus norvegicus OX=10116 GN=Iqsec2 PE=1 SV=1	PGGAKDSVNGTLARSSLEDTYGAGDGLKRGA	0.980815	1.41387	0.681512	-0.467248	-0.186113		Up	Up	Up
Iqsec2	A0A0G2JZX5_S117_1	IQ motif and Sec7 domain 2 OS=Rattus norvegicus OX=10116 GN=Iqsec2 PE=1 SV=1	KQEEEEIKRSKALSDSYELSTDLQDKKVEML	0.981435	0.443397	0.738561	-0.415574	-1.0157		Up	Up	Up		Down			true
Ryr2	F1LRZ1_S2790_2	Ryanodine receptor 2 OS=Rattus norvegicus OX=10116 GN=Ryr2 PE=1 SV=3;Ryanodine receptor 2 OS=Rattus norvegicus OX=10116 GN=Ryr2 PE=1 SV=3;Ryanodine receptor 2 OS=Rattus norvegicus OX=10116 GN=Ryr2 PE=1 SV=2	ALYNRTRRISQTSQVSIDAAHGYSPRAIDMS	0.981846	0.635971	1.33963	-2.04234		-1.38132	Up	Up	Up	Down		Down
Atp2b2	P11506_S18_1	Calcium-transporting ATPase OS=Rattus norvegicus OX=10116 GN=Atp2b2 PE=1 SV=3;Plasma membrane calcium-transporting ATPase 2 OS=Rattus norvegicus OX=10116 GN=Atp2b2 PE=1 SV=2	DMTNSDFYSKNQRNESSHGGEFGCSMEELRS	1.02523	0.878709	1.04873	-0.335016	-0.320936		Up	Up	Up
Syngap1	F1LQW8_S752_1	Ras/Rap GTPase-activating protein SynGAP OS=Rattus norvegicus OX=10116 GN=Syngap1 PE=1 SV=3;Ras/Rap GTPase-activating protein SynGAP OS=Rattus norvegicus OX=10116 GN=Syngap1 PE=1 SV=2;Ras/Rap GTPase-activating protein SynGAP OS=Rattus norvegicus OX=10116 G	QSERARSQPMVLRGPSAEMQGYMMRDLNSSI	1.03453	0.881791	0.36983			-0.863926	Up	Up	Up			Down				true			only_TTX
Mia3	A0A0G2JVM2_S1014_1	Uncharacterized protein OS=Rattus norvegicus OX=10116 GN=Mia3 PE=1 SV=1;Uncharacterized protein OS=Rattus norvegicus OX=10116 GN=Mia3 PE=1 SV=1	NELYQQKEMALQKKLSQEEYERQDREQKLTA	1.08261	1.5189	1.58508		-0.345842		Up	Up	Up
Elfn2	D3ZH36_S619_1	Extracellular leucine-rich repeat and fibronectin type III domain-containing 2 OS=Rattus norvegicus OX=10116 GN=Elfn2 PE=1 SV=3	PPYKESSHHPLQRQLSADAAVTRKTCSVSSS	1.09435	0.997436	0.709386	-0.24773	-0.372015	-0.432065	Up	Up	Up			Down				true			only_TTX
Mapk3	P21708_T203_2	Mitogen-activated protein kinase 3 OS=Rattus norvegicus OX=10116 GN=Mapk3 PE=1 SV=5	LARIADPEHDHTGFLTEYVATRWYRAPEIML	1.09596	1.20141	0.839626	-0.907371	-1.31479	-2.16005	Up	Up	Up	Down	Down	Down
Mapk3	P21708_Y205_2	Mitogen-activated protein kinase 3 OS=Rattus norvegicus OX=10116 GN=Mapk3 PE=1 SV=5	RIADPEHDHTGFLTEYVATRWYRAPEIMLNS	1.09596	1.20141	0.839626	-0.907371	-1.31479	-2.16005	Up	Up	Up	Down	Down	Down
Atp2b2	P11506_S19_1	Calcium-transporting ATPase OS=Rattus norvegicus OX=10116 GN=Atp2b2 PE=1 SV=3;Plasma membrane calcium-transporting ATPase 2 OS=Rattus norvegicus OX=10116 GN=Atp2b2 PE=1 SV=2	MTNSDFYSKNQRNESSHGGEFGCSMEELRSL	1.10684	0.843823	1.051		-0.419604		Up	Up	Up
Rtn4	F1LQN3_S171_2	Reticulon OS=Rattus norvegicus OX=10116 GN=Rtn4 PE=1 SV=1;Reticulon-4 OS=Rattus norvegicus OX=10116 GN=Rtn4 PE=1 SV=1	APPSTPAAPKRRGSGSVDETLFALPAASEPV	1.11815	1.17941	1.13928	-0.14635	-0.521713	-1.16215	Up	Up	Up		Down	Down
Dpysl5	Q9JHU0_S536_1	Dihydropyrimidinase-related protein 5 OS=Rattus norvegicus OX=10116 GN=Dpysl5 PE=1 SV=1;Dihydropyrimidinase-related protein 5-like OS=Rattus norvegicus OX=10116 GN=LOC103692570 PE=4 SV=1	RHGGMRDLHESSFSLSGSQIDDHVPKRASAR	1.13273	1.50173	0.860523	-0.192564	0.0530365	0.299685	Up	Up	Up
Dbn1	Q07266_S241_1	Drebrin OS=Rattus norvegicus OX=10116 GN=Dbn1 PE=1 SV=1;Drebrin OS=Rattus norvegicus OX=10116 GN=Dbn1 PE=1 SV=3	REREQQIEEHRRKQQSLEAEEAKRRLKDQSI	1.13635	2.10358	1.66253	-0.170995			Up	Up	Up
Strn3	P58405_S212_1	Striatin-3 OS=Rattus norvegicus OX=10116 GN=Strn3 PE=1 SV=2;Striatin-3 OS=Rattus norvegicus OX=10116 GN=Strn3 PE=1 SV=1	RVRSLLGLSNSEPNGSIEAKNLEQILNGGES	1.15558	1.18636	0.585314	-0.00936177			Up	Up	Up
Sorbs2	F1LPM3_S471_2	Sorbin and SH3 domain-containing protein 2 OS=Rattus norvegicus OX=10116 GN=Sorbs2 PE=1 SV=2;Sorbin and SH3 domain-containing protein 2 OS=Rattus norvegicus OX=10116 GN=Sorbs2 PE=1 SV=2	ARQNAEIWSSTEEAVSPKIKSRSCDDLLNDD	1.17457	1.2206	1.29507				Up	Up	Up
LOC100909664	D3ZET9_S832_1	Centrosomal protein of 170 kDa-like OS=Rattus norvegicus OX=10116 GN=LOC100909664 PE=1 SV=2;CEP170_C domain-containing protein OS=Rattus norvegicus OX=10116 GN=Cep170 PE=1 SV=1	ALALTSASRLRERSDSLDTDSSMDTTLILKD	1.17502	0.439878	0.472276	-0.0921973	-0.303314	0.449386	Up	Up	Up			Up				true			only_TTX
Shc3	G3V7V0_S324_1	SHC-transforming protein 3 OS=Rattus norvegicus OX=10116 GN=Shc3 PE=4 SV=1;SHC-transforming protein 3 OS=Rattus norvegicus OX=10116 GN=Shc3 PE=2 SV=1	LQCPSKIPALQDRMQSLDEPWTEEEGDGPDH	1.17712	0.463452	0.693932	-0.552893	-1.00359	0.159975	Up	Up	Up
Ankrd50	F1LWB9_S1137_1	Ankyrin repeat domain 50 OS=Rattus norvegicus OX=10116 GN=Ankrd50 PE=1 SV=2	QSTPSKMQSLTIRSNSSGGTGGGDLQPSLRG	1.19603	1.18005	0.772478	-1.3359	-0.996058	-1.62604	Up	Up	Up	Down	Down	Down
Map2	F1MAQ5_S1064_1	Microtubule-associated protein OS=Rattus norvegicus OX=10116 GN=Map2 PE=1 SV=1;Microtubule-associated protein 2 OS=Rattus norvegicus OX=10116 GN=Map2 PE=1 SV=3;Microtubule-associated protein OS=Rattus norvegicus OX=10116 GN=Map2 PE=1 SV=3;Microtubule-assoc	LDIKVSDFGQMASGMSVDAGKTIELKFEVDQ	1.21323	0.636283	0.498518			-2.37184	Up	Up	Up			Down				true			only_TTX
Matr3	A0A0G2JSR7_S195_1	Matrin-3 OS=Rattus norvegicus OX=10116 GN=Matr3 PE=1 SV=1;Matrin-3 OS=Rattus norvegicus OX=10116 GN=Matr3 PE=1 SV=2	EKRHFRRDSFDDRGPSLNPVLDYDHGSRSQE	1.23214	2.09298	1.56023	-0.559748	0.121761	-1.99753	Up	Up	Up	Down		Down
Map9	D3ZAG3_S2_1	Microtubule-associated protein 9 OS=Rattus norvegicus OX=10116 GN=Map9 PE=1 SV=1	______________MSDEIFSTTLAYTKSPK	1.23578	1.66839	1.31177	-0.185715	-0.472483		Up	Up	Up
Dlgap4	G3V927_S405_1	Discs, large homolog-associated protein 4 (Drosophila) OS=Rattus norvegicus OX=10116 GN=Dlgap4 PE=1 SV=1;Disks large-associated protein 4 OS=Rattus norvegicus OX=10116 GN=Dlgap4 PE=1 SV=1	KTAARRQSYLRATQQSLGEQSNPRRSLDRLD	1.24048	0.858256	0.273443	-0.830823	-1.34985	-0.814767	Up	Up	Up	Down	Down	Down
Rnmt	Q5U2U7_S94_1	mRNA cap guanine-N7 methyltransferase OS=Rattus norvegicus OX=10116 GN=Rnmt PE=1 SV=1	DGGASKRSKLERGGGSEDEPSPGGLTERKRK	1.26229	1.12247	1.23712	-0.637423	-0.527888	-1.16878	Up	Up	Up	Down	Down	Down
Sptan1	A0A0G2JZ69_S1053_1	Spectrin alpha chain, non-erythrocytic 1 OS=Rattus norvegicus OX=10116 GN=Sptan1 PE=1 SV=1;Spectrin alpha chain, non-erythrocytic 1 OS=Rattus norvegicus OX=10116 GN=Sptan1 PE=1 SV=1;Spectrin alpha chain, non-erythrocytic 1 OS=Rattus norvegicus OX=10116 GN=	PAQSASRENLLEEQGSIALRQGQIDNQTRIT	1.26777	0.592311	0.844592	-0.340713	-0.13721	-0.20342	Up	Up	Up	Down				true
Iqsec1	A0A0G2JUG7_S180_1	IQ motif and Sec7 domain 1 OS=Rattus norvegicus OX=10116 GN=Iqsec1 PE=1 SV=1	RMSRRIVLSNMRMQFSFEGPEKVHSSYFEGK	1.27859	0.449988	0.649415	-0.380002	-1.14387	-0.453923	Up	Up	Up		Down	Down
Matr3	A0A0G2JSR7_S188_1	Matrin-3 OS=Rattus norvegicus OX=10116 GN=Matr3 PE=1 SV=1;Matrin-3 OS=Rattus norvegicus OX=10116 GN=Matr3 PE=1 SV=2	VPRDDWEEKRHFRRDSFDDRGPSLNPVLDYD	1.27964	1.76215	1.25915	-0.631049	-0.504893		Up	Up	Up	Down	Down			true
Sec22b	Q4KM74_S137_1	Vesicle-trafficking protein SEC22b OS=Rattus norvegicus OX=10116 GN=Sec22b PE=1 SV=3	TKKLYIDSRARRNLGSINTELQDVQRIMVAN	1.28359	1.49101	1.97063	-0.300259	-0.370446	-1.22188	Up	Up	Up	Down	Down	Down
Dbnl	Q9JHL4_T299_1	Drebrin-like protein OS=Rattus norvegicus OX=10116 GN=Dbnl PE=1 SV=1	SQPGKLRSPFLQKQFTQPEASYGREPTSPVS	1.28462	0.825808	0.869829			-0.978051	Up	Up	Up			Down				true			only_TTX
Prkar1b	P81377_S9_1	cAMP-dependent protein kinase type I-beta regulatory subunit OS=Rattus norvegicus OX=10116 GN=Prkar1b PE=2 SV=2	_______MASPSCFHSEDEDSLKGCEMYVQK	1.2933	0.920259	1.10803	-0.514999	-0.719448		Up	Up	Up	Down	Down			true
Gpr158	A0A0A0MY13_S1065_1	Probable G-protein-coupled receptor 158 OS=Rattus norvegicus OX=10116 GN=Gpr158 PE=1 SV=1;Probable G-protein coupled receptor 158 OS=Rattus norvegicus OX=10116 GN=Gpr158 PE=1 SV=1	HKPKAAEGLYQANHKSIDKTEVCPWESHGQS	1.29739	0.771789	1.18931				Up	Up	Up
Sorbs2	F1LPM3_S589_2	Sorbin and SH3 domain-containing protein 2 OS=Rattus norvegicus OX=10116 GN=Sorbs2 PE=1 SV=2;Sorbin and SH3 domain-containing protein 2 OS=Rattus norvegicus OX=10116 GN=Sorbs2 PE=1 SV=2	QYEKEQQHRGLLHGWSQSSTEEVPRDVVPTR	1.32397	0.467865	0.595048	-0.658216	-2.08172		Up	Up	Up		Down			true
Map1a	A0A0G2K5C6_S1812_2	Microtubule-associated protein 1A OS=Rattus norvegicus OX=10116 GN=Map1a PE=1 SV=1;Microtubule-associated protein 1 A, isoform CRA_c OS=Rattus norvegicus OX=10116 GN=Map1a PE=1 SV=1;Microtubule-associated protein 1A OS=Rattus norvegicus OX=10116 GN=Map1a P	SKETVLDQKSAEKADSVEQQDGAALEKTRAL	1.33319	1.38764	2.03176	0.0225125	-0.128584		Up	Up	Up
Map1a	A0A0G2K5C6_S1806_2	Microtubule-associated protein 1A OS=Rattus norvegicus OX=10116 GN=Map1a PE=1 SV=1;Microtubule-associated protein 1 A, isoform CRA_c OS=Rattus norvegicus OX=10116 GN=Map1a PE=1 SV=1;Microtubule-associated protein 1A OS=Rattus norvegicus OX=10116 GN=Map1a P	EDKTTTSKETVLDQKSAEKADSVEQQDGAAL	1.33319	1.38764	2.03176	0.0225125	-0.128584		Up	Up	Up
	A0A0G2K2R0_S364_1	FERM_C domain-containing protein OS=Rattus norvegicus OX=10116 PE=1 SV=1;FERM_C domain-containing protein OS=Rattus norvegicus OX=10116 PE=1 SV=3	DYDKSPLKPKMWSESSLDEPYEKVKKRSSHG	1.33791	0.665536	0.762015	-0.625682		0.040302	Up	Up	Up
Map1a	A0A0G2K5C6_S1228_2	Microtubule-associated protein 1A OS=Rattus norvegicus OX=10116 GN=Map1a PE=1 SV=1;Microtubule-associated protein 1 A, isoform CRA_c OS=Rattus norvegicus OX=10116 GN=Map1a PE=1 SV=1;Microtubule-associated protein 1A OS=Rattus norvegicus OX=10116 GN=Map1a P	EERCLSPDDSTVKMASPPPSGPPSAAHTPFH	1.34819	1.55313	1.39502			0.369658	Up	Up	Up
Camlg	Q6DGG9_S88_1	Calcium signal-modulating cyclophilin ligand OS=Rattus norvegicus OX=10116 GN=Camlg PE=1 SV=1	PLGVPSVSKRVVLGDSVDGGVTDYQPSGGAD	1.36157	1.27636	0.991447	-2.25988	-2.54556	-1.60226	Up	Up	Up	Down	Down	Down
Map2	F1MAQ5_S601_2	Microtubule-associated protein OS=Rattus norvegicus OX=10116 GN=Map2 PE=1 SV=1;Microtubule-associated protein 2 OS=Rattus norvegicus OX=10116 GN=Map2 PE=1 SV=3;Microtubule-associated protein OS=Rattus norvegicus OX=10116 GN=Map2 PE=1 SV=3;Microtubule-assoc	SDYYELSDSRGNAQESLDTVSPKNQQDEKEL	1.36359	0.986731	1.41449	-1.06276			Up	Up	Up	Down				true
Map2	F1MAQ5_S606_2	Microtubule-associated protein OS=Rattus norvegicus OX=10116 GN=Map2 PE=1 SV=1;Microtubule-associated protein 2 OS=Rattus norvegicus OX=10116 GN=Map2 PE=1 SV=3;Microtubule-associated protein OS=Rattus norvegicus OX=10116 GN=Map2 PE=1 SV=3;Microtubule-assoc	LSDSRGNAQESLDTVSPKNQQDEKELLAKAS	1.36359	0.986731	1.41449	-1.06276			Up	Up	Up	Down				true
Rab11fip5	A0A0G2K1W1_S752_2	RAB11 family-interacting protein 5 OS=Rattus norvegicus OX=10116 GN=Rab11fip5 PE=1 SV=1	GPPPPKPPRLFTPTNSQVEEDKEEEENATGG	1.37443	1.46808	0.854558	-0.626328			Up	Up	Up	Down				true
Clip2	A0A0G2JZF2_S50_1	CAP-Gly domain-containing linker protein 2 OS=Rattus norvegicus OX=10116 GN=Clip2 PE=1 SV=1;CAP-Gly domain-containing linker protein 2 OS=Rattus norvegicus OX=10116 GN=Clip2 PE=1 SV=1;CAP-Gly domain-containing linker protein 2 OS=Rattus norvegicus OX=10116	SASGSKEGSPLHKQASGPSSAGATTTVSEKP	1.37556	1.46671	0.980005	-1.00022	-1.43706	-1.89273	Up	Up	Up	Down	Down	Down
Hdlbp	Q3KRF2_S31_1	High density lipoprotein binding protein (Vigilin) OS=Rattus norvegicus OX=10116 GN=Hdlbp PE=1 SV=1;Hdlbp protein OS=Rattus norvegicus OX=10116 GN=Hdlbp PE=1 SV=1;Vigilin OS=Rattus norvegicus OX=10116 GN=Hdlbp PE=1 SV=1	RSGLVPQQIKVATLNSEEESDPPTYKDAFPP	1.38452	0.685871	0.596786	0.167013	-0.244692	-0.284809	Up	Up	Up		Down	Down
Mff	A0A0G2KAL9_S146_1	Mitochondrial fission factor OS=Rattus norvegicus OX=10116 GN=Mff PE=1 SV=1	SENAVRQNGQLVRNDSIVTPSPPQARVCPPH	1.41237	0.755732	0.768031	-1.05622	-1.3775	-0.143406	Up	Up	Up	Down	Down			true
Nav1	D4A5I4_S657_1	Neuron navigator 1 OS=Rattus norvegicus OX=10116 GN=Nav1 PE=1 SV=3;Neuron navigator 1 OS=Rattus norvegicus OX=10116 GN=Nav1 PE=1 SV=2;Neuron navigator 1 OS=Rattus norvegicus OX=10116 GN=Nav1 PE=1 SV=2	SPSKLSHISRLELVESLDSDEVDLKSGYMSD	1.42338	0.454222	0.723405			-0.15659	Up	Up	Up
Rab11fip5	A0A0G2K1W1_T748_2	RAB11 family-interacting protein 5 OS=Rattus norvegicus OX=10116 GN=Rab11fip5 PE=1 SV=1	GPWLGPPPPKPPRLFTPTNSQVEEDKEEEEN	1.42565	1.46808	0.880692	-0.575109			Up	Up	Up	Down				true
Sorbs2	F1LPM3_S130_2	Sorbin and SH3 domain-containing protein 2 OS=Rattus norvegicus OX=10116 GN=Sorbs2 PE=1 SV=2;Sorbin and SH3 domain-containing protein 2 OS=Rattus norvegicus OX=10116 GN=Sorbs2 PE=1 SV=2	LPASLNSSIIMPHGRSLDSAETYSQHAQSLD	1.44796	1.31163	0.344239	-1.2315	-1.53483	-1.57397	Up	Up	Up	Down	Down	Down
Stxbp5	Q9WU70_S1059_1	Syntaxin-binding protein 5 OS=Rattus norvegicus OX=10116 GN=Stxbp5 PE=1 SV=1	PNRGFFKGLFGGGAQSLDREELFGESSSGKA	1.4737	1.8785	0.925637	-0.867111			Up	Up	Up	Down				true
Arpp21	D3ZQR3_S2_1	cAMP-regulated phosphoprotein 21 OS=Rattus norvegicus OX=10116 GN=Arpp21 PE=1 SV=1;cAMP-regulated phosphoprotein 21 OS=Rattus norvegicus OX=10116 GN=Arpp21 PE=1 SV=1;Arpp-21 protein OS=Rattus norvegicus OX=10116 GN=Arpp21 PE=1 SV=1	______________MSEQGELTPTILEEGRT	1.47556	1.5439	1.13342	-0.542707	-0.388056		Up	Up	Up	Down	Down			true
Trim28	O08629_S474_1	Transcription intermediary factor 1-beta OS=Rattus norvegicus OX=10116 GN=Trim28 PE=1 SV=2	YSSAEPHVSGMKRSRSGEGEVSGLMRKVPRV	1.48094	1.7614	1.46636	-0.47808	-0.185344	-0.715218	Up	Up	Up			Down				true			only_TTX
Rasgrp2	R9PXW6_S565_3	RAS guanyl releasing protein 2 (Calcium and DAG-regulated) (Predicted), isoform CRA_b OS=Rattus norvegicus OX=10116 GN=Rasgrp2 PE=1 SV=1;RAS guanyl-releasing protein 2 OS=Rattus norvegicus OX=10116 GN=Rasgrp2 PE=1 SV=1	RRAQSVSLEGSAPSPSPTHTHHRAFSFSLPR	1.48113	1.53987	1.02269	-0.817206			Up	Up	Up	Down				true
Rasgrp2	R9PXW6_S554_3	RAS guanyl releasing protein 2 (Calcium and DAG-regulated) (Predicted), isoform CRA_b OS=Rattus norvegicus OX=10116 GN=Rasgrp2 PE=1 SV=1;RAS guanyl-releasing protein 2 OS=Rattus norvegicus OX=10116 GN=Rasgrp2 PE=1 SV=1	QCKDRLSVECRRRAQSVSLEGSAPSPSPTHT	1.48213	1.57097	0.946507	-0.773514			Up	Up	Up	Down				true
Shank2	M0R5T5_S954_1	SH3 and multiple ankyrin repeat domains protein 2 OS=Rattus norvegicus OX=10116 GN=Shank2 PE=1 SV=2;SH3 and multiple ankyrin repeat domains protein 2-like OS=Rattus norvegicus OX=10116 GN=LOC103690160 PE=1 SV=1;SH3 and multiple ankyrin repeat domains prote	MREKGMFYRRELDRFSLDSEDVYSRSPAPQA	1.48339	0.843593	0.889489	-0.301631	-0.740725	0.0605697	Up	Up	Up
Tmcc1	D3ZH14_S378_2	Transmembrane and coiled-coil domain family 1 OS=Rattus norvegicus OX=10116 GN=Tmcc1 PE=1 SV=1	SKPREIASLIRNKFGSADNIPNLKDSLEEGQ	1.48808	1.25592	1.26293	-0.194766	-0.262971		Up	Up	Up
Tmcc1	D3ZH14_S388_2	Transmembrane and coiled-coil domain family 1 OS=Rattus norvegicus OX=10116 GN=Tmcc1 PE=1 SV=1	RNKFGSADNIPNLKDSLEEGQVDDGGKALGV	1.48808	1.25592	1.26293	-0.194766	-0.262971		Up	Up	Up
Gad1	P18088_S77_1	Glutamate decarboxylase 1 OS=Rattus norvegicus OX=10116 GN=Gad1 PE=2 SV=1;Glutamate decarboxylase OS=Rattus norvegicus OX=10116 GN=Gad1 PE=2 SV=1	LVSAFRERQASKNLLSCENSDPGARFRRTET	1.50357	1.29392	0.618009	-0.845815	-1.1629		Up	Up	Up	Down	Down			true
Mecp2	A0A0G2JWK2_S421_1	Methyl-CpG-binding protein 2 OS=Rattus norvegicus OX=10116 GN=Mecp2 PE=1 SV=1;Methyl-CpG-binding protein 2 OS=Rattus norvegicus OX=10116 GN=Mecp2 PE=1 SV=1	LSSSICKEEKMPRAGSLESDGCPKEPAKTQP	1.51672	1.50378	1.24245	-0.211557	-0.399596		Up	Up	Up		Down			true
Bsn	G3V984_S1220_1	Protein bassoon OS=Rattus norvegicus OX=10116 GN=Bsn PE=4 SV=1;Protein bassoon OS=Rattus norvegicus OX=10116 GN=Bsn PE=4 SV=1	PHGGPSQPTGPRSQGSFEYQDTQDHDYGGRA	1.52117	0.47262	1.05592	-0.567362	-1.14844	0.0818125	Up	Up	Up		Down			true
Rims1	A0A0G2KAV8_S1036_1	Regulating synaptic membrane exocytosis protein 1 OS=Rattus norvegicus OX=10116 GN=Rims1 PE=1 SV=1;Regulating synaptic membrane exocytosis protein 1 OS=Rattus norvegicus OX=10116 GN=Rims1 PE=1 SV=3;Regulating synaptic membrane exocytosis protein 1 OS=Rattu	SRRGRQLPQVPVRSGSIEQASLVVEERTRQM	1.54718	0.602879	1.04587	-0.322094	-0.733235	0.488935	Up	Up	Up			Up				true			only_TTX
Dpysl5	Q9JHU0_S534_2	Dihydropyrimidinase-related protein 5 OS=Rattus norvegicus OX=10116 GN=Dpysl5 PE=1 SV=1;Dihydropyrimidinase-related protein 5-like OS=Rattus norvegicus OX=10116 GN=LOC103692570 PE=4 SV=1	VTRHGGMRDLHESSFSLSGSQIDDHVPKRAS	1.57925	1.0801	0.999587	0.325748	-0.0531091	0.162173	Up	Up	Up
Lrrc7	F1M4K6_S952_2	Leucine-rich repeat-containing protein 7 OS=Rattus norvegicus OX=10116 GN=Lrrc7 PE=1 SV=3;Leucine-rich repeat-containing protein 7 OS=Rattus norvegicus OX=10116 GN=Lrrc7 PE=1 SV=2	LSPLMKDIKSNKFKKSQSIDEIDVGTYKVYN	1.60267	0.486308	0.988548	-1.72435	-1.80559	-0.411126	Up	Up	Up	Down	Down			true
Lrrc7	F1M4K6_S954_2	Leucine-rich repeat-containing protein 7 OS=Rattus norvegicus OX=10116 GN=Lrrc7 PE=1 SV=3;Leucine-rich repeat-containing protein 7 OS=Rattus norvegicus OX=10116 GN=Lrrc7 PE=1 SV=2	PLMKDIKSNKFKKSQSIDEIDVGTYKVYNIP	1.60267	0.486308	0.988548	-1.72435	-1.80559	-0.411126	Up	Up	Up	Down	Down			true
Epb41l3	A0A0G2K1Q9_S580_1	Erythrocyte membrane protein band 4.1-like 3 OS=Rattus norvegicus OX=10116 GN=Epb41l3 PE=1 SV=1;Erythrocyte membrane protein band 4.1-like 3 OS=Rattus norvegicus OX=10116 GN=Epb41l3 PE=1 SV=1;Erythrocyte membrane protein band 4.1-like 3 OS=Rattus norvegicu	HQTNISELKRTFLETSTETALTNEWEKRLST	1.60559	1.43347	0.535024				Up	Up	Up
Ablim2	A0A140TAH7_S453_1	Actin-binding LIM protein 2 OS=Rattus norvegicus OX=10116 GN=Ablim2 PE=1 SV=1;Actin-binding LIM protein 2 OS=Rattus norvegicus OX=10116 GN=Ablim2 PE=1 SV=1;Actin-binding LIM protein 2 OS=Rattus norvegicus OX=10116 GN=Ablim2 PE=1 SV=1;Actin-binding LIM prot	IYKQHAARRLDVEDSSFDQDSRKKTTWLLLK	1.61112	1.66828	1.11834	-0.587756	-0.678032		Up	Up	Up	Down	Down			true
Sptbn4	A0A0G2K677_S2301_1	Spectrin beta chain OS=Rattus norvegicus OX=10116 GN=Sptbn4 PE=1 SV=1	ERRRERRERRIERQESSEQETPTRGELVKGK	1.62825	0.683847	0.94759			0.43846	Up	Up	Up
Srrm2	A0A0G2K2M9_S1286_2	Serine/arginine repetitive matrix 2 OS=Rattus norvegicus OX=10116 GN=Srrm2 PE=1 SV=1	SPEHKELSHSPPRDNSFESLEFRNSGPVLEV	1.63867	1.42251	1.60867	0.0651347	-0.371931	-0.823709	Up	Up	Up			Down				true			only_TTX
Mapk1	P63086_T183_2	Mitogen-activated protein kinase 1 OS=Rattus norvegicus OX=10116 GN=Mapk1 PE=1 SV=3	LARVADPDHDHTGFLTEYVATRWYRAPEIML	1.64174	1.47451	1.3025	-0.939258	-1.31354	-1.25583	Up	Up	Up	Down	Down	Down
Mapk1	P63086_Y185_2	Mitogen-activated protein kinase 1 OS=Rattus norvegicus OX=10116 GN=Mapk1 PE=1 SV=3	RVADPDHDHTGFLTEYVATRWYRAPEIMLNS	1.64174	1.47451	1.3025	-0.939258	-1.31354	-1.25583	Up	Up	Up	Down	Down	Down
Nav1	D4A5I4_S756_2	Neuron navigator 1 OS=Rattus norvegicus OX=10116 GN=Nav1 PE=1 SV=3;Neuron navigator 1 OS=Rattus norvegicus OX=10116 GN=Nav1 PE=1 SV=2;Neuron navigator 1 OS=Rattus norvegicus OX=10116 GN=Nav1 PE=1 SV=2	EKRSLAESGLSWFSESEEKTPKKLEYDSGSL	1.70117	1.52872	0.796712	-0.862159		-1.46528	Up	Up	Up	Down		Down
Tagln3	A0A0G2K6I5_S163_1	Transgelin OS=Rattus norvegicus OX=10116 GN=Tagln3 PE=1 SV=1;Transgelin-3 OS=Rattus norvegicus OX=10116 GN=Tagln3 PE=1 SV=2	PSWFHRKAQQNRRGFSEEQLRQGQNVIGLQM	1.74772	1.73183	0.99179	-1.41295			Up	Up	Up	Down				true
Ensa	P60841_S2_1	Alpha-endosulfine OS=Rattus norvegicus OX=10116 GN=Ensa PE=1 SV=1	______________MSQKQEEENPAEETGEE	1.84325	1.48682	0.872537	-0.493386	-0.432606	-0.234421	Up	Up	Up	Down				true
Tomm20	Q62760_S138_1	Mitochondrial import receptor subunit TOM20 homolog OS=Rattus norvegicus OX=10116 GN=Tomm20 PE=1 SV=2	LTKLPTISQRIVSAQSLAEDDVE________	1.86721	1.90396	1.33179	-0.459061	-0.489165	-1.85596	Up	Up	Up	Down	Down	Down
Shc3	G3V7V0_S402_1	SHC-transforming protein 3 OS=Rattus norvegicus OX=10116 GN=Shc3 PE=4 SV=1;SHC-transforming protein 3 OS=Rattus norvegicus OX=10116 GN=Shc3 PE=2 SV=1	DAFGEDWQRAPTRQGSLDIYSTPEGKAHMVP	1.86889	0.990159	1.10918	-0.199108	-0.466412	0.018176	Up	Up	Up
Itsn1	Q9WVE9_S981_2	Intersectin-1 OS=Rattus norvegicus OX=10116 GN=Itsn1 PE=1 SV=2	RKSTSIDTGPTEAPSSLKRVASPAAKPAIPG	1.87284	1.58783	0.962792				Up	Up	Up
Ppp3cb	A0A0G2K7T5_S451_1	Serine/threonine-protein phosphatase OS=Rattus norvegicus OX=10116 GN=Ppp3cb PE=1 SV=1;Serine/threonine-protein phosphatase 2B catalytic subunit beta isoform OS=Rattus norvegicus OX=10116 GN=Ppp3cb PE=1 SV=1	AEKAIRGFSPPHRICSFEEAKGLDRINERMP	1.8826	1.46463	1.27114	-1.53945	-1.63096	-1.13095	Up	Up	Up	Down	Down	Down
Grk2	F1LMA4_S450_1	G protein-coupled receptor kinase OS=Rattus norvegicus OX=10116 GN=Grk2 PE=1 SV=2;Beta-adrenergic receptor kinase 1 OS=Rattus norvegicus OX=10116 GN=Grk2 PE=1 SV=1;G protein-coupled receptor kinase OS=Rattus norvegicus OX=10116 GN=Grk3 PE=3 SV=1;G protein-	PPRGEVNAADAFDIGSFDEEDTKGIKLLDSD	1.90436	1.9597	1.3184	-1.55834			Up	Up	Up	Down				true
Vmp1	Q91ZQ0_S23_1	Vacuole membrane protein 1 OS=Rattus norvegicus OX=10116 GN=Vmp1 PE=1 SV=1	CDQRRGAMSKEQHNGSFTDPSSVNEKKRRDR	1.91244	1.84072	1.48201	-0.285304	-0.652156	-2.0997	Up	Up	Up		Down	Down
Pak3	Q62829_S4_1	Serine/threonine-protein kinase PAK 3 OS=Rattus norvegicus OX=10116 GN=Pak3 PE=1 SV=1	____________MSDSLDNEEKPPAPPLRMN	1.99155	2.10468	1.06287	-0.749508	-0.751892		Up	Up	Up	Down	Down			true
Map2	F1MAQ5_S912_1	Microtubule-associated protein OS=Rattus norvegicus OX=10116 GN=Map2 PE=1 SV=1;Microtubule-associated protein 2 OS=Rattus norvegicus OX=10116 GN=Map2 PE=1 SV=3;Microtubule-associated protein OS=Rattus norvegicus OX=10116 GN=Map2 PE=1 SV=3;Microtubule-assoc	EGTDDKVRRDLATDLSLIEVKLAAAGRVKDE	2.07511	0.830086	1.23201				Up	Up	Up
Srrm2	A0A0G2K2M9_S1196_1	Serine/arginine repetitive matrix 2 OS=Rattus norvegicus OX=10116 GN=Srrm2 PE=1 SV=1	SPPGTRDQKILLPNSSQDELMEVEKSEQPLS	2.32304	2.21971	1.74386	-0.345869	-0.57049		Up	Up	Up		Down			true
Acin1	E9PST5_S826_1	Apoptotic chromatin condensation inducer 1 OS=Rattus norvegicus OX=10116 GN=Acin1 PE=1 SV=1	ERKESSMPKSFKRKISVVSATKGVQAGNSDT	2.40493	2.19221	2.22423				Up	Up	Up
Pnn	D3ZAY8_S66_1	Pinin, desmosome-associated protein OS=Rattus norvegicus OX=10116 GN=Pnn PE=1 SV=1	GGGRGRGSLLLRRGFSDSGGGPPAKQRDLEG	2.64144	2.84219	2.54009				Up	Up	Up
Thrap3	Q5M7V8_S860_1	Thyroid hormone receptor-associated protein 3 OS=Rattus norvegicus OX=10116 GN=Thrap3 PE=1 SV=1	SGNNNNNSNNDFQKRSREEEWDPEYTPKSKK	2.66908	2.01274	0.59947		-0.868288		Up	Up	Up		Down			true
Map9	D3ZAG3_S23_1	Microtubule-associated protein 9 OS=Rattus norvegicus OX=10116 GN=Map9 PE=1 SV=1	TTLAYTKSPKATKRTSFQDELIRAITARSAR	2.84075	2.73047	2.76343				Up	Up	Up
Ppp3ca	P63329_S469_1	Serine/threonine-protein phosphatase 2B catalytic subunit alpha isoform OS=Rattus norvegicus OX=10116 GN=Ppp3ca PE=1 SV=1	ADEAIKGFSPQHKITSFEEAKGLDRINERMP	2.94298	2.66733	1.60051		-0.960656		Up	Up	Up		Down			true
Syn1	P09951_S566_1	Synapsin-1 OS=Rattus norvegicus OX=10116 GN=Syn1 PE=1 SV=3	SPQRQAGPPQATRQASISGPAPPKVSGASPG	2.99042	1.31235	1.38791	0.348543	-0.0781233	0.538565	Up	Up	Up			Up				true			only_TTX
Camk2a	P11275_T286_1	Calcium/calmodulin-dependent protein kinase type II subunit alpha OS=Rattus norvegicus OX=10116 GN=Camk2a PE=1 SV=1;Calcium/calmodulin-dependent protein kinase type II subunit alpha OS=Rattus norvegicus OX=10116 GN=Camk2a PE=1 SV=3;Calcium/calmodulin-depen	ICQRSTVASMMHRQETVDCLKKFNARRKLKG;ISHRSTVASCMHRQETVDCLKKFNARRKLKG	3.51396	1.89934	1.50176			0.447903	Up	Up	Up			Up				true			only_TTX
Matr3	A0A0G2JSR7_T150_1	Matrin-3 OS=Rattus norvegicus OX=10116 GN=Matr3 PE=1 SV=1;Matrin-3 OS=Rattus norvegicus OX=10116 GN=Matr3 PE=1 SV=2	PENLPQILLQLKRRRTEEGPTLSYGRDGRSA	3.99594	4.61978	3.89636				Up	Up	Up
Ncdn	O35095_S448_1	Neurochondrin OS=Rattus norvegicus OX=10116 GN=Ncdn PE=1 SV=2	EEASDISQQVANLAISPTTPGPAWPGDALRL	-1.8276	-0.983853	-0.498366	-0.287194	-0.369018	0.26018	Down		Down
Bsn	G3V984_S3501_2	Protein bassoon OS=Rattus norvegicus OX=10116 GN=Bsn PE=4 SV=1;Protein bassoon OS=Rattus norvegicus OX=10116 GN=Bsn PE=1 SV=3;Protein bassoon OS=Rattus norvegicus OX=10116 GN=Bsn PE=4 SV=1	GRARPPMRSQASEEESPVSPLGRPRPAGGAL	-1.64837	-1.11869	-1.02321	0.0510558	-0.0268653	-0.55571	Down		Down			Down				true			only_TTX
Nyap2	F1M3A4_S410_1	Neuronal tyrosine-phosphorylated phosphoinositide-3-kinase adaptor 2 OS=Rattus norvegicus OX=10116 GN=Nyap2 PE=1 SV=2	GGALGPAPGASILSSSPPPPSTLYRTQSPHG	-1.36398	-0.459489	-0.590902	0.2429	0.041584	0.602736	Down	Down				Up	true			true		reciprocal	only_TTX
Snap91	A0A0G2K0B6_S601_1	Clathrin coat assembly protein AP180 OS=Rattus norvegicus OX=10116 GN=Snap91 PE=1 SV=1	DLFGTDAFSSPPRGASPVPESSLTADLLSVD	-1.33783	-0.671998	-0.430605	0.464749	0.0476142	1.11194	Down	Down		Up		Up	true
Pdha1	F7FKI5_T230_1	Pyruvate dehydrogenase E1 component subunit alpha OS=Rattus norvegicus OX=10116 GN=Pdha1 PE=1 SV=2;Pyruvate dehydrogenase E1 component subunit alpha OS=Rattus norvegicus OX=10116 GN=Pdha1l1 PE=1 SV=3;Pyruvate dehydrogenase E1 component subunit alpha OS=Rat	LPCIFICENNRYGMGTSVERAAASTDYYKRG	-1.30866	-0.536096	0.31993	-0.0315424	0.756926	1.50249	Down	Down			Up	Up	true
Aak1	F1LRI7_S733_1	AP2-associated protein kinase 1 OS=Rattus norvegicus OX=10116 GN=Aak1 PE=1 SV=2;AP2-associated protein kinase 1 OS=Rattus norvegicus OX=10116 GN=Aak1 PE=1 SV=1	FAKLGEGKLPEKLGGSAESLIPGFQATQGDA	-1.23671	-0.450136	-0.603301	0.399188	-0.158328	0.540613	Down	Down		Up		Up	true
Pdha1	F7FKI5_S292_2	Pyruvate dehydrogenase E1 component subunit alpha OS=Rattus norvegicus OX=10116 GN=Pdha1 PE=1 SV=2;Pyruvate dehydrogenase E1 component subunit alpha OS=Rattus norvegicus OX=10116 GN=Pdha1l1 PE=1 SV=3;Pyruvate dehydrogenase E1 component subunit alpha OS=Rat	GPILMELQTYRYHGHSMSDPGVSYRTREEIQ	-1.18955	-0.945287	-0.270472	0.485649	0.839382	0.530116	Down	Down		Up	Up	Up	true
Pdha1	F7FKI5_S299_2	Pyruvate dehydrogenase E1 component subunit alpha OS=Rattus norvegicus OX=10116 GN=Pdha1 PE=1 SV=2;Pyruvate dehydrogenase E1 component subunit alpha OS=Rattus norvegicus OX=10116 GN=Pdha1l1 PE=1 SV=3;Pyruvate dehydrogenase E1 component subunit alpha OS=Rat	QTYRYHGHSMSDPGVSYRTREEIQEVRSKSD	-1.18955	-0.945287	-0.270472	0.485649	0.839382	0.530116	Down	Down		Up	Up	Up	true
C2cd2l	Q5U2P5_T428_2	C2CD2-like OS=Rattus norvegicus OX=10116 GN=C2cd2l PE=1 SV=1;C2CD2-like OS=Rattus norvegicus OX=10116 GN=C2cd2l PE=1 SV=1	RNLGTPTSSTPRPSITPTKKIELDRTIMPDG	-1.18316	-0.761965	-1.55294		0.100074	0.0152658		Down	Down
Mff	A0A0G2KAL9_S151_2	Mitochondrial fission factor OS=Rattus norvegicus OX=10116 GN=Mff PE=1 SV=1	RQNGQLVRNDSIVTPSPPQARVCPPHMLPED	-1.13941	-0.743493	-0.515489	0.1285	0.316084	-0.836196	Down		Down
Lmo7	A0A0G2K8R3_S1639_1	LIM domain 7 OS=Rattus norvegicus OX=10116 GN=Lmo7 PE=1 SV=1;LIM domain 7 OS=Rattus norvegicus OX=10116 GN=Lmo7 PE=1 SV=1	GSVKTSPGSPSPRSHSPSMSQSGSQLRNRSV	-1.13799	-1.66709		0.189695	-0.0571355	0.388957	Down	Down					true
Cacna1a	A0A0G2JXK1_T433_1	Voltage-dependent P/Q-type calcium channel subunit alpha OS=Rattus norvegicus OX=10116 GN=Cacna1a PE=1 SV=1;Voltage-dependent P/Q-type calcium channel subunit alpha-1A OS=Rattus norvegicus OX=10116 GN=Cacna1a PE=1 SV=1	PFDGALRRATLKKSKTDLLNPEEAEDQLADI	-1.1346	0.05147	-0.597764	-0.0741517	-0.243242	0.293233	Down		Down
Psd3	D4A2Q3_S1016_1	Pleckstrin and Sec7 domain-containing 3 OS=Rattus norvegicus OX=10116 GN=Psd3 PE=1 SV=3;Pleckstrin and Sec7 domain-containing 3 OS=Rattus norvegicus OX=10116 GN=Psd3 PE=1 SV=3;Pleckstrin and Sec7 domain-containing 3 OS=Rattus norvegicus OX=10116 GN=Psd3 PE	GLKKSHSSPSLNPDASPVTAKVKRNVSERKD	-1.10484	-0.908306	0.0719154	0.182193	0.0444283	0.168675	Down	Down					true
Map2	F1MAQ5_S624_1	Microtubule-associated protein OS=Rattus norvegicus OX=10116 GN=Map2 PE=1 SV=1;Microtubule-associated protein 2 OS=Rattus norvegicus OX=10116 GN=Map2 PE=1 SV=3;Microtubule-associated protein OS=Rattus norvegicus OX=10116 GN=Map2 PE=1 SV=3;Microtubule-assoc	NQQDEKELLAKASQPSPPAHEAGYSTLAQSY	-1.08964	-0.918042	-0.789605	0.0850217		1.56837		Down	Down			Up				true			only_TTX
Gabra1	P62813_T375_1	Gamma-aminobutyric acid receptor subunit alpha-1 OS=Rattus norvegicus OX=10116 GN=Gabra1 PE=1 SV=1	LIKKNNTYAPTATSYTPNLARGDPGLATIAK	-1.08563	0.106207	-1.22618		0.356732	-0.0796787	Down		Down		Up			true
Evl	O08719_S353_1	Ena/VASP-like protein OS=Rattus norvegicus OX=10116 GN=Evl PE=1 SV=2	KPVSSLLSRTPSVAKSPEAKSPLQSQPHSRV	-1.06182	-0.279385		0.50377	0.660266		Down	Down					true
Stmn3	A0A0G2K8P5_S60_2	Stathmin OS=Rattus norvegicus OX=10116 GN=Stmn3 PE=1 SV=1;Stathmin OS=Rattus norvegicus OX=10116 GN=Stmn3 PE=1 SV=2;Stathmin-3 OS=Rattus norvegicus OX=10116 GN=Stmn3 PE=1 SV=1	LDKRASGQSFEVILKSPSDLSPESPVLSSPP	-0.985891	-0.0596386	-0.982605	-0.292762	-0.339524	0.41643	Down		Down
C2cd2l	Q5U2P5_S411_1	C2CD2-like OS=Rattus norvegicus OX=10116 GN=C2cd2l PE=1 SV=1;C2CD2-like OS=Rattus norvegicus OX=10116 GN=C2cd2l PE=1 SV=1	SPAAIVTVELHYEQGSPRNLGTPTSSTPRPS	-0.975861	-0.302678	-1.16281	0.209723	-0.496452	0.584022	Down		Down			Up				true			only_TTX
Osbpl11	B5DF74_S192_1	Oxysterol-binding protein OS=Rattus norvegicus OX=10116 GN=Osbpl11 PE=1 SV=1	PPLKSRSFSLASSGNSPISQRRPSQNAISFF	-0.943947		-1.03197	0.146797		0.441021	Down		Down	Up		Up
Tnks1bp1	D3ZF26_S490_1	Tankyrase 1-binding protein 1 OS=Rattus norvegicus OX=10116 GN=Tnks1bp1 PE=1 SV=1	TFPTRPSGLGVCRLDSPPPSPITEASEAAEA	-0.935368	-0.50944	-0.618527	-0.00929492	-0.203245	0.216908	Down	Down					true
Ranbp2	M0R3M4_S2764_1	RAN-binding protein 2 OS=Rattus norvegicus OX=10116 GN=Ranbp2 PE=1 SV=1;RAN-binding protein 2 OS=Rattus norvegicus OX=10116 GN=Ranbp2 PE=1 SV=2	FGTQSTSKDGDDEDGSDEDVVHNEDIHFEPI	-0.864164	-0.600184	0.0476042	0.041615	-0.160207	0.359515	Down	Down					true
Lrrc7	F1M4K6_S874_2	Leucine-rich repeat-containing protein 7 OS=Rattus norvegicus OX=10116 GN=Lrrc7 PE=1 SV=3;Leucine-rich repeat-containing protein 7 OS=Rattus norvegicus OX=10116 GN=Lrrc7 PE=1 SV=2	DRTAFPSKLETTPTTSPLPERKDHMKEPTET	-0.80708	-0.361426	-0.367352	0.382734	0.410917	0.537608	Down	Down			Up	Up	true
Rapgef2	A0A0G2JU11_S1183_1	Rap guanine nucleotide exchange factor 2 OS=Rattus norvegicus OX=10116 GN=Rapgef2 PE=1 SV=1;Rap guanine nucleotide exchange factor 2 OS=Rattus norvegicus OX=10116 GN=Rapgef2 PE=1 SV=1;Rap guanine nucleotide exchange factor 2 OS=Rattus norvegicus OX=10116 G	LPKNPADRKPVKSETSPVAPRAGPQQKAQPQ	-0.74471	-0.641548	-0.0686842	0.225149	0.504615	1.14674	Down	Down			Up	Up	true
Pak5	D4A280_S277_1	Serine/threonine-protein kinase PAK 5 OS=Rattus norvegicus OX=10116 GN=Pak5 PE=1 SV=1	DDYDRRPKSSYLHQTSPQPAMRQRSKSGSGL	-0.687592	-0.680878	-0.484979	0.374915	0.474431			Down	Down
Gprin2	D3ZH78_S122_1	G protein-regulated inducer of neurite outgrowth 2 OS=Rattus norvegicus OX=10116 GN=Gprin2 PE=1 SV=1	CRLQAPSVAAVQRSHSDLVHSTQTRGHGSVQ	-0.6753	-0.371148	-1.05704	0.378312	0.295655	1.04359	Down		Down			Up				true			only_TTX
Stmn3	A0A0G2K8P5_S68_2	Stathmin OS=Rattus norvegicus OX=10116 GN=Stmn3 PE=1 SV=1;Stathmin OS=Rattus norvegicus OX=10116 GN=Stmn3 PE=1 SV=2;Stathmin-3 OS=Rattus norvegicus OX=10116 GN=Stmn3 PE=1 SV=1	SFEVILKSPSDLSPESPVLSSPPKRKDASLE	-0.670111	-0.0717049	-0.734293	-0.170333	-0.358817	0.206505	Down		Down
Tnks1bp1	D3ZF26_S1125_1	Tankyrase 1-binding protein 1 OS=Rattus norvegicus OX=10116 GN=Tnks1bp1 PE=1 SV=1	QFGIIGNDRVSGAGLSPSRKSGRGHFVPPGE	-0.641023	-0.374515	-0.117044	0.0449155	-0.101837	0.262199	Down	Down					true
Ggt7	Q99MZ4_S83_1	Glutathione hydrolase 7 OS=Rattus norvegicus OX=10116 GN=Ggt7 PE=1 SV=2	QRLPSSSSEMGSQDGSPLRETRKDPFSAAAA	-0.607814	-0.348921	-0.159448	0.451189	0.198532	0.0616399	Down		Down	Up				true
Rab11fip5	A0A0G2K1W1_S1058_2	RAB11 family-interacting protein 5 OS=Rattus norvegicus OX=10116 GN=Rab11fip5 PE=1 SV=1	SPHPVKPLTAAPVEASPDRKQSRTSLSTALS	-0.605629	-0.552808		0.156318	0.331104		Down	Down					true
Bin1	F1LMX1_S325_1	Myc box-dependent-interacting protein 1 OS=Rattus norvegicus OX=10116 GN=Bin1 PE=1 SV=2;Myc box-dependent-interacting protein 1 OS=Rattus norvegicus OX=10116 GN=Bin1 PE=1 SV=1;Myc box-dependent-interacting protein 1 OS=Rattus norvegicus OX=10116 GN=Bin1 PE	PEIRVNHEPEPASGASPGATIPKSPSQLRKG	-0.557862	-0.313479	0.205378	0.0698979	0.614561	1.99836	Down	Down			Up	Up	true
Atrx	A0A0G2JXZ3_S1340_2	Transcriptional regulator ATRX OS=Rattus norvegicus OX=10116 GN=Atrx PE=1 SV=1	KPRYRHRLLRHKLSLSDGESGEEKKTKPKEH	-0.556422		-0.385091	0.387354	0.212879	0.495244	Down		Down
Ppp1r9b	O35274_S205_2	Neurabin-2 OS=Rattus norvegicus OX=10116 GN=Ppp1r9b PE=1 SV=1	NGSTEALDKLDADAVSPTVSQLSAVFEKADS	-0.550543	0.530632	0.163612	-0.17104	-0.229657	0.153371	Down	Up					true
Atrx	A0A0G2JXZ3_S1344_2	Transcriptional regulator ATRX OS=Rattus norvegicus OX=10116 GN=Atrx PE=1 SV=1	RHRLLRHKLSLSDGESGEEKKTKPKEHKETK	-0.544596		-0.385091	0.39918	0.212879	0.495244	Down		Down
Ajm1	D3ZTF0_S448_1	Apical junction component 1 homolog OS=Rattus norvegicus OX=10116 GN=Ajm1 PE=1 SV=3	TSPPRLVTDSRHYSRSWDNILAPGPRREDPL	-0.537672	-0.330576	-0.0170121	0.216551	0.136898	0.285627	Down	Down				Up	true			true		reciprocal	only_TTX
Gramd1a	Q3KR56_S265_2	Protein Aster-A OS=Rattus norvegicus OX=10116 GN=Gramd1a PE=2 SV=2;GRAM domain containing 1A, isoform CRA_a OS=Rattus norvegicus OX=10116 GN=Gramd1a PE=4 SV=1	VIALSDISPSGAADRSQEPSPVGSRCGRVTP	-0.535741	-0.39037		0.175576			Down	Down					true
Hepacam	D3ZEI4_S344_1	Ig-like domain-containing protein OS=Rattus norvegicus OX=10116 GN=Hepacam PE=1 SV=2	EPRSTTEPGPPGYSVSPPVPGRSPGLPIRSA	-0.532057	-0.116248	-0.812603	0.150107	0.387064	0.416469	Down		Down			Up				true			only_TTX
Ncam1	A0A0G2K0M8_S946_1	Neural cell adhesion molecule 1 OS=Rattus norvegicus OX=10116 GN=Ncam1 PE=1 SV=1	TPDIDLAKDVFAALGSPAPATGASGQASELA	-0.526161	0.265652	0.112626	0.13571	-0.405499	-0.24989		Up	Up			Down				true			only_TTX
Gphn	Q03555_S337_1	Gephyrin OS=Rattus norvegicus OX=10116 GN=Gphn PE=1 SV=3;Molybdopterin molybdenumtransferase OS=Rattus norvegicus OX=10116 GN=Gphn PE=1 SV=2;Molybdopterin molybdenumtransferase OS=Rattus norvegicus OX=10116 GN=Gphn PE=1 SV=3	QSRCSSKENILRASHSAVDITKVARRHRMSP	-0.508417	-0.285304		0.604864	0.248712	0.277305	Down	Down					true
Map2	F1MAQ5_S1158_1	Microtubule-associated protein OS=Rattus norvegicus OX=10116 GN=Map2 PE=1 SV=1;Microtubule-associated protein 2 OS=Rattus norvegicus OX=10116 GN=Map2 PE=1 SV=3;Microtubule-associated protein OS=Rattus norvegicus OX=10116 GN=Map2 PE=1 SV=3;Microtubule-assoc	LTMESLKPDEGKKETSPETSLIQDEVALKLS	-0.490648	-0.143713	-1.27194	0.0610554	0.597504		Down		Down
Apba1	F1LR60_Y373_2	Amyloid beta (A4) protein-binding, family A, member 1, isoform CRA_a OS=Rattus norvegicus OX=10116 GN=Apba1 PE=1 SV=2;Amyloid-beta A4 precursor protein-binding family A member 1 OS=Rattus norvegicus OX=10116 GN=Apba1 PE=1 SV=1	KEAIEEVKTRTIRSPYTPDEPKEPIWVMRQD	-0.477039	-0.480728	-0.600131	0.09312	-0.216142	0.172682		Down	Down
Pitpnm1	Q5U2N3_S593_2	Membrane-associated phosphatidylinositol transfer protein 1 OS=Rattus norvegicus OX=10116 GN=Pitpnm1 PE=1 SV=1	SASAGTGSRGSSRRGSMNNEMLSPEVGPVRD	-0.476077	0.641458	0.439709	0.0302769	-0.340133	0.243052		Up	Up
Pitpnm1	Q5U2N3_S600_2	Membrane-associated phosphatidylinositol transfer protein 1 OS=Rattus norvegicus OX=10116 GN=Pitpnm1 PE=1 SV=1	SRGSSRRGSMNNEMLSPEVGPVRDPLADGVE	-0.476077	0.641458	0.439709	0.0302769	-0.340133	0.243052		Up	Up
Kcnab2	A0A0G2K670_S20_1	Voltage-gated potassium channel subunit beta-2 OS=Rattus norvegicus OX=10116 GN=Kcnab2 PE=1 SV=1;Voltage-gated potassium channel subunit beta-2 OS=Rattus norvegicus OX=10116 GN=Kcnab2 PE=1 SV=1	STTGSPARLSLRQTGSPGMIYSTRYGSPKRQ	-0.47438	-0.429886	-0.334308	0.236574	-0.0510735	0.17314		Down	Down
Agap2	Q8CGU4_S382_1	Arf-GAP with GTPase, ANK repeat and PH domain-containing protein 2 OS=Rattus norvegicus OX=10116 GN=Agap2 PE=1 SV=1;Arf-GAP with GTPase, ANK repeat and PH domain-containing protein 2 OS=Rattus norvegicus OX=10116 GN=Agap2 PE=4 SV=1	SSSGSRELLGAELRASPKAVVNSQEWTLSRS	-0.472371	-0.381916	-0.408914	0.270126	0.184864	-0.0516217	Down	Down					true
Pclo	Q9JKS6_S1451_1	Protein piccolo OS=Rattus norvegicus OX=10116 GN=Pclo PE=1 SV=3;Protein piccolo OS=Rattus norvegicus OX=10116 GN=Pclo PE=1 SV=3;Protein piccolo OS=Rattus norvegicus OX=10116 GN=Pclo PE=1 SV=1	SRKEHKEKPELVDDLSPRRASYDSVEDSSES	-0.470246	-0.508822	-0.261218	-0.00786225	0.0449951	1.01443		Down	Down			Up				true			only_TTX
Acaca	P11497_S29_1	Acetyl-CoA carboxylase 1 OS=Rattus norvegicus OX=10116 GN=Acaca PE=1 SV=1	NQHSRFIIGSVSEDNSEDEISNLVKLDLEEK	-0.457848		-0.4567	0.248936	0.313907	0.260682	Down		Down	Up				true
Syn1	P09951_S664_2	Synapsin-1 OS=Rattus norvegicus OX=10116 GN=Syn1 PE=1 SV=3	AAAGGPPHPQLNKSQSLTNAFNLPEPAPPRP	-0.457009	-0.722629	-0.810818	0.336473	0.001845	0.307694		Down	Down	Up				true
Syn1	P09951_S62_2	Synapsin-1 OS=Rattus norvegicus OX=10116 GN=Syn1 PE=1 SV=3	AAASAERASTAAPVASPAAPSPGSSGGGGFF	-0.453004	0.689652	0.294414	0.0224225	-0.0502854	0.166244		Up	Up
Syn1	P09951_S67_2	Synapsin-1 OS=Rattus norvegicus OX=10116 GN=Syn1 PE=1 SV=3	ERASTAAPVASPAAPSPGSSGGGGFFSSLSN	-0.453004	0.689652	0.28002	0.033835	-0.0502854	0.15185		Up	Up
Sorbs2	F1LPM3_S478_1	Sorbin and SH3 domain-containing protein 2 OS=Rattus norvegicus OX=10116 GN=Sorbs2 PE=1 SV=2;Sorbin and SH3 domain-containing protein 2 OS=Rattus norvegicus OX=10116 GN=Sorbs2 PE=1 SV=2	WSSTEEAVSPKIKSRSCDDLLNDDCGSFPDP	-0.445422	-0.448795	-0.0685166	0.189353	0.325745	0.0164536	Down	Down					true
Tom1	Q5XI21_T154_2	Target of myb1 homolog (Chicken) OS=Rattus norvegicus OX=10116 GN=Tom1 PE=1 SV=1	AVYEDLRRKGLEFPMTDLDMLSPIHTPQRTV	-0.445183	0.515606	0.34786		-0.646633	-0.249401		Up	Up			Down				true			only_TTX
Tacc2	D3ZXK3_S2282_2	Transforming, acidic coiled-coil-containing protein 2 OS=Rattus norvegicus OX=10116 GN=Tacc2 PE=1 SV=1;Transforming, acidic coiled-coil-containing protein 2 OS=Rattus norvegicus OX=10116 GN=Tacc2 PE=1 SV=1;Transforming acidic coiled-coil containing protein	SLDPFKASSKTPSSPSKSPASFEIPASTIEA	-0.445025	-0.0979007	0.329585	-0.0562022	0.0870674	0.429414	Down		Up
Etl4	M0R5H1_S1821_1	Enhancer trap locus 4 OS=Rattus norvegicus OX=10116 GN=Etl4 PE=1 SV=2	KPTSPSLPASKIPALSPSSGKSSSLPSASGD	-0.441937		-0.141533	0.232066	0.458443	0.737943	Down		Down		Up	Up
Stmn2	P21818_S50_2	Stathmin-2 OS=Rattus norvegicus OX=10116 GN=Stmn2 PE=1 SV=2	YTYDDMEVKQINKRASGQAFELILKPPSPIS	-0.438603	-0.292017	-0.715028	0.121808	-0.273517	-0.454422		Down	Down			Down				true			only_TTX
Begain	A0A0G2K0E5_S521_1	Brain-enriched guanylate kinase-associated protein OS=Rattus norvegicus OX=10116 GN=Begain PE=1 SV=1;Brain-enriched guanylate kinase-associated protein OS=Rattus norvegicus OX=10116 GN=Begain PE=1 SV=1	LAEPCFLRAGGDLSLSPSRSADPLPGYATSD	-0.429313	-0.0240182	-0.445626	0.868747	1.23555	0.746647	Down		Down	Up	Up	Up
Slc6a17	P31662_S682_1	Sodium-dependent neutral amino acid transporter SLC6A17 OS=Rattus norvegicus OX=10116 GN=Slc6a17 PE=1 SV=1	LEENDETRFILSKVPSEAPSPMPTHRSYLGP	-0.41105	-0.415758	0.106936	0.220939	0.371448	0.352035	Down	Down		Up	Up	Up	true
Pi4ka	A0A140TAJ5_S207_1	Phosphatidylinositol 4-kinase alpha OS=Rattus norvegicus OX=10116 GN=Pi4ka PE=1 SV=1;Phosphatidylinositol 4-kinase alpha OS=Rattus norvegicus OX=10116 GN=Pi4ka PE=1 SV=2	TLKRKTSSVSSISQVSPERGMPPPSSPGGSA	-0.403828	-0.368227	-0.57311	-0.408817	-0.113847	0.541912		Down	Down			Up				true			only_TTX
Sik3	M0RD40_S534_1	SIK family kinase 3 OS=Rattus norvegicus OX=10116 GN=Sik3 PE=1 SV=2	MTPAVPAVTPVDEESSDGEPDQEAVQRYLAN	-0.403662	0.256149	0.131994	-0.0565013	-0.205825	-0.411961		Up	Up			Down				true			only_TTX
Map1b	P15205_S1908_1	Microtubule-associated protein 1B OS=Rattus norvegicus OX=10116 GN=Map1b PE=1 SV=3	DVGGYYYEKTERTIKSPCDSGYSYETIEKTT	-0.401639	-0.316638	-0.346304	-0.18489	0.136507	-0.140085		Down	Down
Kcnb1	P15387_S541_1	Potassium voltage-gated channel subfamily B member 1 OS=Rattus norvegicus OX=10116 GN=Kcnb1 PE=1 SV=3;Potassium voltage-gated channel subfamily B member 1 OS=Rattus norvegicus OX=10116 GN=Kcnb1 PE=1 SV=1	VQQLEDMYSKMAKTQSQPILNTKEMAPQSKP	-0.399254	-0.431202	-0.364585	0.100299		-0.12406	Down	Down					true
Srcin1	Q9QXY2_S654_2	SRC kinase signaling inhibitor 1 OS=Rattus norvegicus OX=10116 GN=Srcin1 PE=1 SV=1	GAATPSAPVCGSGSRSSGATPVSGPPPPAVS	-0.388928	-0.301653	-0.0266608	0.0922529	-0.0894467	0.365446	Down	Down				Up	true			true		reciprocal	only_TTX
Add1	D3ZZ99_S572_1	Alpha-adducin OS=Rattus norvegicus OX=10116 GN=Add1 PE=1 SV=3	CTETIEGLERTEQTFSPAKSVSFRKGELVTA	-0.384067	-0.134383	-0.334426	0.187985	-0.0326291	-0.0614075	Down		Down
Tbc1d10b	D3ZSY8_S670_2	TBC1 domain family, member 10b OS=Rattus norvegicus OX=10116 GN=Tbc1d10b PE=1 SV=1	AVGGAPSPPPPVRRASAGPVPGAVVIAEGLH	-0.380852	1.10848	0.275012	0.146415	0.131522	0.341792		Up	Up
Map1b	P15205_S1248_2	Microtubule-associated protein 1B OS=Rattus norvegicus OX=10116 GN=Map1b PE=1 SV=3	LDIKDVSDERLSPAKSPSLSPSPPSPIEKTP	-0.377321	-0.226747	-0.0786688	0.16545	0.488664	-1.51887	Down	Down		Up	Up	Down	true
Bin1	F1LMX1_S299_1	Myc box-dependent-interacting protein 1 OS=Rattus norvegicus OX=10116 GN=Bin1 PE=1 SV=2;Myc box-dependent-interacting protein 1 OS=Rattus norvegicus OX=10116 GN=Bin1 PE=1 SV=1;Myc box-dependent-interacting protein 1 OS=Rattus norvegicus OX=10116 GN=Bin1 PE	AQPSDSAPEKGNKSPSPPPDGSPAATPEIRV	-0.365335	0.278411	1.06977	-0.390183	0.303865	1.15411	Down		Up			Up				true			only_TTX
Terf2ip	Q5EAN7_S200_1	Telomeric repeat-binding factor 2-interacting protein 1 OS=Rattus norvegicus OX=10116 GN=Terf2ip PE=1 SV=1	LQGQEHKYLLGNAPVSPSSQKLKRKAEQDPE	-0.35729	-0.063733	-0.305288	-0.01092	0.179614	0.080713	Down		Down
Nav1	D4A5I4_S479_1	Neuron navigator 1 OS=Rattus norvegicus OX=10116 GN=Nav1 PE=1 SV=3;Neuron navigator 1 OS=Rattus norvegicus OX=10116 GN=Nav1 PE=1 SV=2;Neuron navigator 1 OS=Rattus norvegicus OX=10116 GN=Nav1 PE=1 SV=2	PLSKAPEAAVSDDGKSDDELLSSKAKAQKGS	-0.355397	-0.239776	-0.119474	0.169373	-0.0169275	0.10628	Down	Down					true
Tmcc2	D3ZE26_S461_2	Similar to RIKEN cDNA 1110063G11 (Predicted) OS=Rattus norvegicus OX=10116 GN=Tmcc2 PE=1 SV=1	MEDGPPEEAARALSGSATLVSSPKYGSDDEC	-0.354241	-0.401769		0.117997	0.135719	0.477849	Down	Down					true
C2cd2l	A0A0G2K2V4_S465_2	C2CD2-like OS=Rattus norvegicus OX=10116 GN=C2cd2l PE=1 SV=1	TTVQSRPRVDGKLADSPSRSPSKVEVTEKMT	-0.34904	-0.692096	-0.700065	-0.0533296	-0.0358779	-1.14755		Down	Down
Hdac6	A0A0G2QC41_S43_1	Histone deacetylase 6 OS=Rattus norvegicus OX=10116 GN=Hdac6 PE=1 SV=1;Histone deacetylase 6 OS=Rattus norvegicus OX=10116 GN=LOC108348065 PE=1 SV=2	ATLKRGGKKGAVPHSSPNLAEVKKKGKMKKL	-0.345906	-0.392287	-0.782675	-0.0212832	-0.0438107	0.369731		Down	Down
Map1b	P15205_S1778_3	Microtubule-associated protein 1B OS=Rattus norvegicus OX=10116 GN=Map1b PE=1 SV=3	VQSLEGEKLSPKSDISPLTPRESSPTYSPGF	-0.345761	-0.462154	-0.413682	0.0181067	-0.397848	0.377605		Down	Down		Down	Up
Pkp4	F1M2K6_S421_2	Plakophilin 4 OS=Rattus norvegicus OX=10116 GN=Pkp4 PE=1 SV=2	PDLHITPIYEGRTYYSPVYRSPNHGTVELQG	-0.345576	-0.305837	-0.602716	0.124885	0.24841	0.518714	Down		Down
Snn	P61808_S49_1	Stannin OS=Rattus norvegicus OX=10116 GN=Snn PE=1 SV=1	CYLRLQRISQSEDEESIVGDGETKEPFLLVQ	-0.329019	-0.258007	-0.222121	0.151697	-0.172437	0.0863857	Down		Down
Kif1a	F1M4A4_S1549_1	Kinesin family member 1A OS=Rattus norvegicus OX=10116 GN=Kif1a PE=1 SV=3	GATDVRTPQPCSRPASPEPELLPELDSKKTP	-0.327926	-0.382063	-0.203966	-0.130035	-0.264395	-0.0863496	Down	Down			Down		true	true						same
Plxnc1	D4A7M0_S984_1	Plexin C1 OS=Rattus norvegicus OX=10116 GN=Plxnc1 PE=1 SV=3	VVVTRHKSKELSRKQSQQLELLESELRKEIR	-0.326213	0.732926	0.676282	-0.0280212	-0.324766	-0.721649		Up	Up			Down				true			only_TTX
Syn3	A0A096MIT7_S461_3	Synapsin-3 OS=Rattus norvegicus OX=10116 GN=Syn3 PE=1 SV=2;Synapsin-3 OS=Rattus norvegicus OX=10116 GN=Syn3 PE=1 SV=1	SPQPPRSRSPSQQRLSPQGQQPVSPQSGSPQ	-0.323485	-0.588639		-0.0279588	0.0884773		Down	Down					true
Syn3	A0A096MIT7_S469_3	Synapsin-3 OS=Rattus norvegicus OX=10116 GN=Syn3 PE=1 SV=2;Synapsin-3 OS=Rattus norvegicus OX=10116 GN=Syn3 PE=1 SV=1	SPSQQRLSPQGQQPVSPQSGSPQQQRSPGSP	-0.322527	-0.63427		-0.0270009	0.201282		Down	Down					true
Thrap3	Q5M7V8_S243_1	Thyroid hormone receptor-associated protein 3 OS=Rattus norvegicus OX=10116 GN=Thrap3 PE=1 SV=1	TYGTGSASRASVSDLSPRERSPALKSPLQSV	-0.320324	-0.201368	-0.201091	0.0591583	0.00926417	0.0545779	Down		Down
Pgm3	B2RYN0_S64_1	Phosphoacetylglucosamine mutase OS=Rattus norvegicus OX=10116 GN=Pgm3 PE=1 SV=1;Phosphoacetylglucosamine mutase OS=Rattus norvegicus OX=10116 GN=Pgm3 PE=1 SV=1	RSKQTRSTIGVMVTASHNPEEDNGVKLVDPL	-0.304713	-0.430154	-0.471166	0.119688	0.0347283	0.823471	Down		Down			Up				true			only_TTX
Sorbs1	F1M820_S722_1	Sorbin and SH3 domain-containing protein 1 OS=Rattus norvegicus OX=10116 GN=Sorbs1 PE=1 SV=1	SPTPVLSRSGLTSARSAESLLESTKLRPREM	-0.303979	-0.255412	-0.142828	-0.0985617	0.0331975	0.121317	Down		Down
Syn3	A0A096MIT7_S469_1	Synapsin-3 OS=Rattus norvegicus OX=10116 GN=Syn3 PE=1 SV=2;Synapsin-3 OS=Rattus norvegicus OX=10116 GN=Syn3 PE=1 SV=1	SPSQQRLSPQGQQPVSPQSGSPQQQRSPGSP	-0.30002	-0.250829	-0.330567	-0.00958417	0.0623575	-0.383717		Down	Down			Down				true			only_TTX
Sorbs1	F1M820_S58_2	Sorbin and SH3 domain-containing protein 1 OS=Rattus norvegicus OX=10116 GN=Sorbs1 PE=1 SV=1;Sorbin and SH3 domain-containing protein 1 OS=Rattus norvegicus OX=10116 GN=Sorbs1 PE=1 SV=1;Sorbin and SH3 domain-containing protein 1 OS=Rattus norvegicus OX=101	RASSSYRETPSSSPVSPQESPKHENKSDEWK;RASSSYRETPSSSPVSPQESPKHENKSGLEP	-0.27692	-0.653535	-0.340684		0.0497112	-0.152008		Down	Down
Numb	H9KVE4_S587_1	Protein numb homolog OS=Rattus norvegicus OX=10116 GN=Numb PE=1 SV=3;Protein numb homolog OS=Rattus norvegicus OX=10116 GN=Numb PE=1 SV=3;Protein numb homolog OS=Rattus norvegicus OX=10116 GN=Numb PE=1 SV=3;Protein numb homolog OS=Rattus norvegicus OX=1011	QWAALESKPKQRTNPSPTNPFSSDAQKAFEI	-0.26966	-0.362887	0.141385	0.0106742	0.1997	0.277816	Down	Down				Up	true			true		reciprocal	only_TTX
Nav1	D4A5I4_S576_1	Neuron navigator 1 OS=Rattus norvegicus OX=10116 GN=Nav1 PE=1 SV=3;Neuron navigator 1 OS=Rattus norvegicus OX=10116 GN=Nav1 PE=1 SV=2;Neuron navigator 1 OS=Rattus norvegicus OX=10116 GN=Nav1 PE=1 SV=2	GSQVTHSSLEMSCYDSDDANPRSVSSLSNRS	-0.26917	-0.238984	-0.60755	0.0910264	0.307929	0.043779		Down	Down		Up			true
Mapk3	P21708_Y205_1	Mitogen-activated protein kinase 3 OS=Rattus norvegicus OX=10116 GN=Mapk3 PE=1 SV=5	RIADPEHDHTGFLTEYVATRWYRAPEIMLNS	-0.267484	0.476366	0.184568	-0.439146	-0.624314	-0.256714		Up	Up	Down	Down	Down
Fam171a2	D3ZT47_S445_1	Family with sequence similarity 171, member A2 OS=Rattus norvegicus OX=10116 GN=Fam171a2 PE=1 SV=2	PGARSVEGAGLKGARSVEGPGVLEPSLEEYR	-0.256221	-0.334239	-0.222147	0.242554	0.272895	0.577097		Down	Down	Up	Up	Up
Grin2b	G3V746_S1061_2	Glutamate receptor ionotropic, NMDA 2B OS=Rattus norvegicus OX=10116 GN=Grin2b PE=1 SV=1;Glutamate receptor ionotropic, NMDA 2B OS=Rattus norvegicus OX=10116 GN=Grin2b PE=1 SV=1	SDRYSGHDDLIRSDVSDISTHTVTYGNIEGN	-0.253834	-0.164232	-0.223156	0.16903	0.249864	0.0678493	Down		Down
Limch1	F1M392_S720_1	LIM and calponin homology domains 1 OS=Rattus norvegicus OX=10116 GN=Limch1 PE=1 SV=2	GKVELVLSQKVAKPKSPEPEATLTFPFLDKM	-0.253749	0.146129	0.301232	0.159358	0.0127932	1.12229	Down		Up			Up				true			only_TTX
Basp1	A0A0G2K1L8_S188_1	Brain acid soluble protein 1 OS=Rattus norvegicus OX=10116 GN=Basp1 PE=1 SV=1	APSSKETPAASEAPSSAAKAPAPAAPAAEPQ	-0.249245	-0.194168	-0.645198	-0.0342858	-0.0819875	-0.446845	Down		Down			Down				true			only_TTX
Basp1	Q05175_S189_1	Brain acid soluble protein 1 OS=Rattus norvegicus OX=10116 GN=Basp1 PE=1 SV=2	APSSKETPAASEAPSSAAKAPAPAAPAAEPQ	-0.249245	-0.194168	-0.645198	-0.0342858	-0.0819875	-0.446845	Down		Down			Down				true			only_TTX
Cacna1e	F1LMS1_S1032_1	Voltage-dependent R-type calcium channel subunit alpha OS=Rattus norvegicus OX=10116 GN=Cacna1e PE=1 SV=3;Voltage-dependent R-type calcium channel subunit alpha OS=Rattus norvegicus OX=10116 GN=Cacna1e PE=1 SV=3;Voltage-dependent R-type calcium channel sub	LLADVQLDVGRGISQSEPDLSCMTTNMDKAT	-0.245697	-0.271896	-0.498172	-0.0714191	-0.0424659	-0.130847		Down	Down
Hspa12a	D3ZC55_S20_2	Heat shock 70kDa protein 12A (Predicted), isoform CRA_a OS=Rattus norvegicus OX=10116 GN=Hspa12a PE=1 SV=1	EAGGGDAGPRETAPTSAYSSPARSLGDTGIT	-0.234297	-0.351083	0.012875	0.165118	0.0513883	0.393721	Down	Down				Up	true			true		reciprocal	only_TTX
Syt17	A0A0G2K9H6_S114_2	Synaptotagmin-17 OS=Rattus norvegicus OX=10116 GN=Syt17 PE=1 SV=1;Synaptotagmin-17 OS=Rattus norvegicus OX=10116 GN=Syt17 PE=1 SV=1;Synaptotagmin-17 OS=Rattus norvegicus OX=10116 GN=Syt17 PE=1 SV=1;Synaptotagmin-17 OS=Rattus norvegicus OX=10116 GN=Syt17 PE	YSLTRRISSLDSRRPSSPLIDIKPIEFGVLS	-0.222182	0.935735	0.804223	-0.132934		-0.473419		Up	Up			Down				true			only_TTX
Syt17	A0A0G2K9H6_S115_2	Synaptotagmin-17 OS=Rattus norvegicus OX=10116 GN=Syt17 PE=1 SV=1;Synaptotagmin-17 OS=Rattus norvegicus OX=10116 GN=Syt17 PE=1 SV=1;Synaptotagmin-17 OS=Rattus norvegicus OX=10116 GN=Syt17 PE=1 SV=1;Synaptotagmin-17 OS=Rattus norvegicus OX=10116 GN=Syt17 PE	SLTRRISSLDSRRPSSPLIDIKPIEFGVLSA	-0.222182	0.935735	0.804223	-0.132934		-0.473419		Up	Up			Down				true			only_TTX
Pdap1	Q62785_S63_1	28 kDa heat- and acid-stable phosphoprotein OS=Rattus norvegicus OX=10116 GN=Pdap1 PE=1 SV=1	SGDPKKEKKSLDSDESEDEDDDYQQKRKGVE	-0.222146	-0.42277	0.872897	-0.0538036	-0.286901	0.527057		Down	Up			Up				true			only_TTX
Soga3	D4A0A1_S778_1	SOGA family member 3 OS=Rattus norvegicus OX=10116 GN=Soga3 PE=1 SV=1	SRPPHRKREGPIGGESDSEEVRNIRSLTPTR	-0.221488	-0.12201	-0.262753	-0.0584375	0.190083	0.285112		Down	Down
Thrap3	Q5M7V8_S679_1	Thyroid hormone receptor-associated protein 3 OS=Rattus norvegicus OX=10116 GN=Thrap3 PE=1 SV=1	AKTKKSPEIHRRIDISPSTFRKHGLTHEELK	-0.217344	-0.175269	-0.280832	0.0671083	0.0519483	-0.170552		Down	Down
Epb41l1	Q9WTP0_T685_1	Erythrocyte membrane protein band 4.1-like 1 OS=Rattus norvegicus OX=10116 GN=Epb41l1 PE=1 SV=1;Erythrocyte membrane protein band 4.1-like 1 OS=Rattus norvegicus OX=10116 GN=Epb41l1 PE=1 SV=1;Band 4.1-like protein 1 OS=Rattus norvegicus OX=10116 GN=Epb41l1	ESGGIEDSPDRGACSTPELPQFESVKAETMT	-0.21603	-0.438075	-0.341566	-0.0523133	-0.0421062	0.0608992		Down	Down
Ranbp2	M0R3M4_S788_2	RAN-binding protein 2 OS=Rattus norvegicus OX=10116 GN=Ranbp2 PE=1 SV=1;RAN-binding protein 2 OS=Rattus norvegicus OX=10116 GN=Ranbp2 PE=1 SV=2	SELKHSTPSPTKYSLSPSKSYKYSPKTPPRW	-0.211365	-0.565304	-1.34417	0.130219	0.134616	0.0291805		Down	Down
Prickle2	F1M0J7_S319_1	Prickle planar cell polarity protein 2 OS=Rattus norvegicus OX=10116 GN=Prickle2 PE=1 SV=2	IFCSRACSAGEDPNGSDSSDSAFQNARAKES	-0.210597	-0.380538	-0.738113	-0.0934048	0.0660685	0.169668		Down	Down
	A0A0G2K2R0_S442_1	FERM_C domain-containing protein OS=Rattus norvegicus OX=10116 PE=1 SV=1;FERM_C domain-containing protein OS=Rattus norvegicus OX=10116 PE=1 SV=3	VRSPHYVHSTRSVDISPTRLHSLALHFRHRS	-0.208862	-0.263792	-0.263945	0.0691383	-0.0260896	-0.0344708		Down	Down
Hpcal1	P62749_S175_1	Hippocalcin-like protein 1 OS=Rattus norvegicus OX=10116 GN=Hpcal1 PE=1 SV=2;Neurocalcin-delta OS=Rattus norvegicus OX=10116 GN=Ncald PE=1 SV=3;Neuron-specific calcium-binding protein hippocalcin OS=Rattus norvegicus OX=10116 GN=Hpca PE=1 SV=2	NDGKLSLEEFIKGAKSDPSIVRLLQCDPSSA	-0.206368	0.541559	0.409172	-0.164795				Up	Up
Plppr3	B3DM92_S320_1	Phospholipid phosphatase-related protein type 3 OS=Rattus norvegicus OX=10116 GN=Plppr3 PE=2 SV=1;Phospholipid phosphatase-related protein type 3 OS=Rattus norvegicus OX=10116 GN=Plppr3 PE=2 SV=1	TQRGHESMYQQNKSVSTDELGPPGRLEGVPR	-0.206066	-0.284082	-0.0236125	0.0752683	-0.0348283	-0.00440917	Down	Down					true
Tp53bp1	F1M842_S554_1	Tumor protein p53-binding protein 1 OS=Rattus norvegicus OX=10116 GN=Tp53bp1 PE=1 SV=3	EEVGENTQVEDTEPSSPVTKSKLPAESESVL	-0.186434	-0.508838	0.0249608	0.0308867	-0.0684342	-0.117762	Down	Down					true
Sstr1	P28646_S364_2	Somatostatin receptor type 1 OS=Rattus norvegicus OX=10116 GN=Sstr1 PE=2 SV=1	EPVDYYATALKSRAYSVEDFQPENLESGGVF	-0.1795	-0.0792466	-0.646119	0.309501	0.424779	-0.273832		Down	Down
Sstr1	P28646_S375_2	Somatostatin receptor type 1 OS=Rattus norvegicus OX=10116 GN=Sstr1 PE=2 SV=1	SRAYSVEDFQPENLESGGVFRNGTCASRIST	-0.1795	-0.0792466	-0.646119	0.309501	0.424779	-0.273832		Down	Down
Ranbp2	M0R3M4_S788_1	RAN-binding protein 2 OS=Rattus norvegicus OX=10116 GN=Ranbp2 PE=1 SV=1;RAN-binding protein 2 OS=Rattus norvegicus OX=10116 GN=Ranbp2 PE=1 SV=2	SELKHSTPSPTKYSLSPSKSYKYSPKTPPRW	-0.172977	-0.259347	-0.584714	0.0636417	-0.0753103	0.112701		Down	Down
Chmp3	Q8CGS4_S200_1	Charged multivesicular body protein 3 OS=Rattus norvegicus OX=10116 GN=Chmp3 PE=1 SV=3	TDALPEPEPAGAMAASEGDEEDDEEDLEAMQ	-0.172497	-0.181388	-0.281108	0.0894367	0.00455	0.272995		Down	Down			Up				true			only_TTX
Ap3d1	B5DFK6_S760_1	Adaptor-related protein complex 3 subunit delta 1 OS=Rattus norvegicus OX=10116 GN=Ap3d1 PE=1 SV=1	KKEKGKRRHSSLPTESDEDIAPAQRVDIITE	-0.159999	-0.388215	-0.184146	0.00760083	0.0899817	0.661061		Down	Down			Up				true			only_TTX
LOC103690005	Q1RP74_S110_1	RCG53953, isoform CRA_a OS=Rattus norvegicus OX=10116 GN=LOC103690005 PE=1 SV=1	LGEYEDVSKVEKYEISPEAYERRQNTVRSFM	-0.147832	-0.410499	-0.417209	0.154603	-0.146928	0.672119		Down	Down			Up				true			only_TTX
Srsf6	G3V6S8_S303_1	Serine/arginine-rich splicing factor 6 OS=Rattus norvegicus OX=10116 GN=Srsf6 PE=1 SV=1	DIKSKSRSRSQSRSHSPLPAPPSKARSMSPP	-0.145852	-0.41668	-0.619649	-0.165881	0.066501	0.142303		Down	Down
Iqsec2	A0A0G2JZX5_S539_1	IQ motif and Sec7 domain 2 OS=Rattus norvegicus OX=10116 GN=Iqsec2 PE=1 SV=1	LCKQTYQRETRHSWDSPAFNNDVVQRRHYRI	-0.144893	-0.446441	-1.44477	0.0714219	-0.0358467	-0.215376		Down	Down
Mpp2	D3ZAA9_S42_1	MAGUK p55 subfamily member 2 OS=Rattus norvegicus OX=10116 GN=Mpp2 PE=1 SV=2	GAAELDLIFLRGIMESPIVRSLAKAHERLEE	-0.122315	-0.471972	-1.89037	0.0684305	-0.102605	0.115909		Down	Down
Syndig1	Q58DZ9_S137_1	Synapse differentiation-inducing gene protein 1 OS=Rattus norvegicus OX=10116 GN=Syndig1 PE=1 SV=1	TKDSLEYPDGKFIDLSGDDIKIHTLSYDVEE	-0.113364	-0.486662	-0.296648	0.065809	-0.0685472	-0.846668		Down	Down			Down				true			only_TTX
Ei24	Q4KM77_S326_2	Etoposide-induced protein 2.4 homolog OS=Rattus norvegicus OX=10116 GN=Ei24 PE=1 SV=1	LQSALSSSSSAEKFPSPHPSPAKLKAAAGH_	-0.113024	-0.514504	-0.181936	0.0943375	-0.0658875	-0.309701		Down	Down			Down				true			only_TTX
Ei24	Q4KM77_S330_2	Etoposide-induced protein 2.4 homolog OS=Rattus norvegicus OX=10116 GN=Ei24 PE=1 SV=1	LSSSSSAEKFPSPHPSPAKLKAAAGH_____	-0.113024	-0.514504	-0.181936	0.0943375	-0.0658875	-0.309701		Down	Down			Down				true			only_TTX
Map1b	P15205_S1248_3	Microtubule-associated protein 1B OS=Rattus norvegicus OX=10116 GN=Map1b PE=1 SV=3	LDIKDVSDERLSPAKSPSLSPSPPSPIEKTP	-0.109396	-0.740758	-0.507149	0.276893	-0.00298667	-0.986614		Down	Down			Down				true			only_TTX
Map1b	P15205_S1244_1	Microtubule-associated protein 1B OS=Rattus norvegicus OX=10116 GN=Map1b PE=1 SV=3	TGAELDIKDVSDERLSPAKSPSLSPSPPSPI	-0.0976336	-0.292156	-0.313818	-0.185084	-0.197684	0.590411		Down	Down			Up				true			only_TTX
Smarcc2	D4A510_S283_1	SWI/SNF-related, matrix-associated, actin-dependent regulator of chromatin, subfamily c, member 2 OS=Rattus norvegicus OX=10116 GN=Smarcc2 PE=1 SV=3	RRKKISAKTLTDEVNSPDADRRDKKGGNYKK	-0.0930095	-0.404971	0.379547	-0.285197	-0.236263	-0.312135		Down	Up
Ogfrl1	F1M9G3_S65_1	Opioid growth factor receptor-like protein 1 OS=Rattus norvegicus OX=10116 GN=Ogfrl1 PE=4 SV=1;Opioid growth factor receptor-like protein 1 OS=Rattus norvegicus OX=10116 GN=Ogfrl1 PE=2 SV=1	QPEQPPERAGGRPRASPVPEDHAEAAGAEQG	-0.0744576	-0.459565	-0.695297	-0.0194795	0.121068	0.601458		Down	Down			Up				true			only_TTX
C2cd2l	Q5U2P5_S464_2	C2CD2-like OS=Rattus norvegicus OX=10116 GN=C2cd2l PE=1 SV=1	VTTVQSRPRVDGKLDSPSRSPSKVEVTEKMT	-0.0740615	-0.625346	-0.422992	0.155424	-0.0203067	0.175729		Down	Down
Macf1	A0A0G2JWA8_S5985_1	Microtubule-actin cross-linking factor 1 OS=Rattus norvegicus OX=10116 GN=Macf1 PE=1 SV=1;Microtubule-actin cross-linking factor 1 OS=Rattus norvegicus OX=10116 GN=Macf1 PE=1 SV=1;Microtubule-actin cross-linking factor 1 OS=Rattus norvegicus OX=10116 GN=Ma	LTTIKDTQEIVHDLESPGIDPSIIKQQVEAA	-0.0727207	-0.560932	0.413498	0.277615	-0.311228	0.169994		Down	Up
Slc3a2	Q794F9_S2_1	4F2 cell-surface antigen heavy chain OS=Rattus norvegicus OX=10116 GN=Slc3a2 PE=1 SV=1	______________MSQDTEVDMKDVELNEL	-0.0704138	0.461799	0.548082	0.0723727	0.0389021	-0.158038		Up	Up
Plppr4	G3V864_S685_1	Phospholipid phosphatase-related protein type 4 OS=Rattus norvegicus OX=10116 GN=Plppr4 PE=1 SV=1;Phospholipid phosphatase-related protein type 4 OS=Rattus norvegicus OX=10116 GN=Plppr4 PE=1 SV=1	NRDSESCESLKDSFGSGDRKRSNIDSNEHHH	-0.0607798	-0.644898	-0.68287	0.00198813	0.0277457	-0.0572627		Down	Down
Dmxl2	F1M3W5_S1142_1	Dmx-like 2 OS=Rattus norvegicus OX=10116 GN=Dmxl2 PE=1 SV=3	LDDLVKVGSVLDSRVSVDSNLFVYSKSDAFL	-0.0594986	-0.241719	-0.23796	0.0729697	-0.164021	0.624981		Down	Down			Up				true			only_TTX
Cnksr2	Q9Z1T4_S390_1	Connector enhancer of kinase suppressor of ras 2 OS=Rattus norvegicus OX=10116 GN=Cnksr2 PE=1 SV=1	LRGHMVGKPVHKGSESPNSFLDQEYRKRFNI	-0.0567875	-0.21752	-0.302184	-0.115433	-0.144763	-0.126555		Down	Down			Down				true			only_TTX
Palmd	A0A0G2JZ34_S378_2	Palmdelphin OS=Rattus norvegicus OX=10116 GN=Palmd PE=4 SV=1;Palmdelphin OS=Rattus norvegicus OX=10116 GN=Palmd PE=1 SV=1	EYEVSPRTELSPSRASPGKSGPQCSSPICQE	-0.0543858	-0.706134	-0.163215	0.117098	-0.219952	0.306315		Down	Down			Up				true			only_TTX
Palmd	A0A0G2JZ34_S373_2	Palmdelphin OS=Rattus norvegicus OX=10116 GN=Palmd PE=4 SV=1;Palmdelphin OS=Rattus norvegicus OX=10116 GN=Palmd PE=1 SV=1	SIRQNEYEVSPRTELSPSRASPGKSGPQCSS	-0.0543858	-0.669948	-0.163215	0.117098	-0.183766	0.306315		Down	Down			Up				true			only_TTX
Zdhhc5	Q2THW7_S432_2	Palmitoyltransferase ZDHHC5 OS=Rattus norvegicus OX=10116 GN=Zdhhc5 PE=1 SV=1	HFDPLSSGSRSSSLKSAQGTGFELGQLQSIR	-0.0529373	0.576166	0.508254	0.155538	0.236174	0.381504		Up	Up
Nrbp2	A0A0G2JT23_T407_2	Nuclear receptor-binding protein 2 OS=Rattus norvegicus OX=10116 GN=Nrbp2 PE=1 SV=1;Nuclear receptor-binding protein 2 OS=Rattus norvegicus OX=10116 GN=Nrbp2 PE=1 SV=1	PRVLAPPPEEAQKAKTPTPEPFDSETRKVVQ	-0.0437779	-0.235077	-0.207438	-0.0768283	0.0540404	0.357109		Down	Down			Up				true			only_TTX
Nrbp2	A0A0G2JT23_T409_2	Nuclear receptor-binding protein 2 OS=Rattus norvegicus OX=10116 GN=Nrbp2 PE=1 SV=1;Nuclear receptor-binding protein 2 OS=Rattus norvegicus OX=10116 GN=Nrbp2 PE=1 SV=1	VLAPPPEEAQKAKTPTPEPFDSETRKVVQMQ	-0.0437779	-0.235077	-0.207438	-0.0768283	0.0540404	0.357109		Down	Down			Up				true			only_TTX
Ccm2	A0A0G2JZF5_S387_1	CCM2 scaffold protein OS=Rattus norvegicus OX=10116 GN=Ccm2 PE=1 SV=1;CCM2 scaffold protein OS=Rattus norvegicus OX=10116 GN=Ccm2 PE=1 SV=1	LETIGVKDGRGIITDSFGRHRRALSTTSTST	-0.0430254	-0.186741	-0.137907	-0.0774468	-0.0170924	0.0891981		Down	Down
Afdn	O35889_S1090_1	Afadin OS=Rattus norvegicus OX=10116 GN=Afdn PE=1 SV=1;Afadin OS=Rattus norvegicus OX=10116 GN=Afdn PE=1 SV=3	GLSQERAAELMTRTSSVVTLEVAKQGAIYHG	-0.0421117	-0.0959204	-0.532557	-0.0188167	-0.0259867	0.0612408		Down	Down
Las1l	A0A096MJM8_S133_1	LAS1-like, ribosome biogenesis factor (Fragment) OS=Rattus norvegicus OX=10116 GN=Las1l PE=1 SV=1;LAS1-like, ribosome biogenesis factor OS=Rattus norvegicus OX=10116 GN=Las1l PE=1 SV=1	AVTDDANTKGNEEVASHPELSPRHKELYEKA	-0.0419079	-0.3122	-0.441576	-0.229308	-0.0146518	0.180149		Down	Down
Asap1	A0A0G2K451_S525_2	Arf-GAP with SH3 domain, ANK repeat and PH domain-containing protein 1 OS=Rattus norvegicus OX=10116 GN=Asap1 PE=1 SV=1;Arf-GAP with SH3 domain, ANK repeat and PH domain-containing protein 1 OS=Rattus norvegicus OX=10116 GN=Asap1 PE=1 SV=1;Arf-GAP with SH3	HVEYEWNLRQDEMDESDDDLDDKPSPIKKER	-0.0404879	-0.695844	-0.519234	0.675885	0.171863	0.253898		Down	Down
Asap1	A0A0G2K451_S534_2	Arf-GAP with SH3 domain, ANK repeat and PH domain-containing protein 1 OS=Rattus norvegicus OX=10116 GN=Asap1 PE=1 SV=1;Arf-GAP with SH3 domain, ANK repeat and PH domain-containing protein 1 OS=Rattus norvegicus OX=10116 GN=Asap1 PE=1 SV=1;Arf-GAP with SH3	QDEMDESDDDLDDKPSPIKKERSPRPQSFCH	-0.0404879	-0.695844	-0.519234	0.675885	0.171863	0.253898		Down	Down
Ndrg3	Q6AYR2_S361_1	Protein NDRG3 OS=Rattus norvegicus OX=10116 GN=Ndrg3 PE=1 SV=1;Uncharacterized protein OS=Rattus norvegicus OX=10116 GN=LOC679863 PE=1 SV=3	SVTSNQSDGTQESCESPDVLDRHQTMEVSC_	-0.0293375	-0.197951	-0.399779	-0.177542	0.02237	-0.302823		Down	Down	Down		Down
Map1b	P15205_S1332_1	Microtubule-associated protein 1B OS=Rattus norvegicus OX=10116 GN=Map1b PE=1 SV=3	SQSVTGSAGHTPYYQSPTDEKSSHLPTEVTE	-0.0268592	0.356909	0.430229	-0.11038	-0.262787	-0.881896		Up	Up		Down	Down
Tfg	Q4R1A4_S198_1	TRK-fused gene protein OS=Rattus norvegicus OX=10116 GN=Tfg PE=1 SV=1;RCG52996, isoform CRA_a OS=Rattus norvegicus OX=10116 GN=Tfg PE=1 SV=1	MSAFGLTDDQVSGPPSAPTEDRSGTPDSIAS	-0.0265837	0.259761	0.680975	-0.07945		-0.0586374		Up	Up
Palm	Q920Q0_S248_2	Paralemmin-1 OS=Rattus norvegicus OX=10116 GN=Palm PE=1 SV=1	ELIHKADEVTLSEAGSTTGPAEPRGLAEDVT	-0.026073	-0.551307	-0.631949	0.173853	0.0314875	0.448669		Down	Down			Up				true			only_TTX
Sort1	O54861_S819_1	Sortilin OS=Rattus norvegicus OX=10116 GN=Sort1 PE=1 SV=3	ALDTASHAKSGYHDDSDEDLLE_________	-0.0138292	-0.361714	-0.443849	0.217576	-0.00357833	0.0632608		Down	Down
Synpo	A0A0H2UHQ9_S569_1	Synaptopodin OS=Rattus norvegicus OX=10116 GN=Synpo PE=1 SV=1;Synaptopodin OS=Rattus norvegicus OX=10116 GN=Synpo PE=1 SV=2	YAETLSTAPVASQVRSPPSYSTLYPSSDPKP	-0.0123302	0.30013	0.716646	-0.0321638		-0.928812		Up	Up			Down				true			only_TTX
Casc4	D3ZW58_S365_1	Cancer susceptibility 4 OS=Rattus norvegicus OX=10116 GN=Casc4 PE=4 SV=3	DFHKLKQSRFFDENESPVDPQHGSKLADYNG	-0.0108499	-0.304154	-0.463644	0.0875013	-0.0291404	-0.0128459		Down	Down
Map1b	P15205_S881_1	Microtubule-associated protein 1B OS=Rattus norvegicus OX=10116 GN=Map1b PE=1 SV=3	GEAYVIQKETEVSKGSAESPDEGITTTEGEG	0.000205	-0.115268	-0.278699	-0.187165	-0.0021875	-0.275829		Down	Down
Map1b	P15205_S1252_3	Microtubule-associated protein 1B OS=Rattus norvegicus OX=10116 GN=Map1b PE=1 SV=3	DVSDERLSPAKSPSLSPSPPSPIEKTPLGER	0.000776667	-0.681222	-0.498751	0.308598		-1.61187		Down	Down
Map1b	P15205_S1778_1	Microtubule-associated protein 1B OS=Rattus norvegicus OX=10116 GN=Map1b PE=1 SV=3	VQSLEGEKLSPKSDISPLTPRESSPTYSPGF	0.00410833	-0.325693	-0.318676	-0.134153	-0.231912	0.00580917		Down	Down	Down	Down			true
Jph3	D3ZWH2_S420_1	Junctophilin OS=Rattus norvegicus OX=10116 GN=Jph3 PE=1 SV=1	AQEEARIARITAKEFSPSFQHRENGLEYQRP	0.0071667	-0.185431	-0.480208	0.12337	-0.34259	0.138198		Down	Down
RGD1311575	D4A5F4_S499_1	Hypothetical LOC289568 OS=Rattus norvegicus OX=10116 GN=RGD1311575 PE=1 SV=3	EGESQPWLTDDADQQSPLQRDLEKPGEREDL	0.00738	0.276512	0.524108	0.03056	0.129142	-0.784737		Up	Up			Down				true			only_TTX
Nol4	D4A3P4_S309_1	Nucleolar protein 4 OS=Rattus norvegicus OX=10116 GN=Nol4 PE=1 SV=1	KTGLEQEEQPLNLSDSPRSAQLTSEYRVEDQ	0.0336066	-0.439788	0.692697	-0.0504166	-0.26458			Down	Up
Psd	G3V8J5_S719_1	PH and SEC7 domain-containing protein 1 OS=Rattus norvegicus OX=10116 GN=Psd PE=1 SV=1;PH and SEC7 domain-containing protein 1 OS=Rattus norvegicus OX=10116 GN=Psd PE=1 SV=1	NEKLQWAIDEEELRRSLSELADPNPKVIKRV	0.0375033	-0.16093	-0.180527	-0.0365758	-0.0203917	0.0459758		Down	Down
Tacc2	D3ZXK3_S2398_1	Transforming, acidic coiled-coil-containing protein 2 OS=Rattus norvegicus OX=10116 GN=Tacc2 PE=1 SV=1;Transforming acidic coiled-coil containing protein 2 variant 3 OS=Rattus norvegicus OX=10116 GN=Tacc2 PE=1 SV=1;Transforming, acidic coiled-coil-containi	QPSDLSNFVNETKFNSPSEELDYRNSYEIEY	0.0399104	-0.196186	0.256926	0.0625872	-0.0373525	0.128981		Down	Up
Rtn4	F1LQN3_S488_1	Reticulon OS=Rattus norvegicus OX=10116 GN=Rtn4 PE=1 SV=1;Reticulon-4 OS=Rattus norvegicus OX=10116 GN=Rtn4 PE=1 SV=1	KKIEERKAQIITEKTSPKTSNPFLVAVQDSE	0.0412908	0.525549	-0.333883	-0.282825	-0.0911973	0.273252		Up	Down			Up				true			only_TTX
Map1b	P15205_S1244_3	Microtubule-associated protein 1B OS=Rattus norvegicus OX=10116 GN=Map1b PE=1 SV=3	TGAELDIKDVSDERLSPAKSPSLSPSPPSPI	0.0444005	-0.619038	-0.254158	0.104069	-0.201821	0.898591		Down	Down			Up				true			only_TTX
Kif2a	F1M8L1_S139_2	Kinesin-like protein OS=Rattus norvegicus OX=10116 GN=Kif2a PE=1 SV=2;Kinesin-like protein KIF2A OS=Rattus norvegicus OX=10116 GN=Kif2a PE=1 SV=2	EQSSSAQQNGSVSDISPVQAAKKEFGPPSRR	0.0458739	0.387988	0.193761	0.181509		0.226639		Up	Up
Dbn1	Q07266_S385_1	Drebrin OS=Rattus norvegicus OX=10116 GN=Dbn1 PE=1 SV=1;Drebrin OS=Rattus norvegicus OX=10116 GN=Dbn1 PE=1 SV=3	SHRRMAPTPIPTRSPSDSSTASTPITEQIER	0.05119	0.425492	0.400103	-0.42702	-0.0151375	-1.94859		Up	Up			Down				true			only_TTX
Fam171b	D3ZTG3_S727_1	Family with sequence similarity 171, member B OS=Rattus norvegicus OX=10116 GN=Fam171b PE=1 SV=2	SPGSKSTVEDFEANVSPTKKRGRPLPLAKRD	0.0521233	-0.170068	-0.122569	0.0351983	-0.159565	-0.177753		Down	Down
Ubap2l	A0A0G2JYC6_S609_1	RCG62582, isoform CRA_c OS=Rattus norvegicus OX=10116 GN=Ubap2l PE=1 SV=1;RCG62582, isoform CRA_b OS=Rattus norvegicus OX=10116 GN=Ubap2l PE=1 SV=2	QRSTQTRRYPSSISSSPQKDLTQAKNGFSSV	0.0531812	-0.355124	-0.886214	-0.332453	-0.221161	0.100656		Down	Down
Hcn1	F1LSH6_S69_1	Potassium/sodium hyperpolarization-activated cyclic nucleotide-gated channel 1 OS=Rattus norvegicus OX=10116 GN=Hcn1 PE=4 SV=1;Potassium/sodium hyperpolarization-activated cyclic nucleotide-gated channel 1 OS=Rattus norvegicus OX=10116 GN=Hcn1 PE=2 SV=1	VCFKVDGGGGEEPAGSFEDAEGPRRQYGFMQ	0.0639119	0.267101	0.785343	-0.0711777	-0.0982906	-1.22402		Up	Up			Down				true			only_TTX
Map1a	A0A0G2K5C6_T2415_1	Microtubule-associated protein 1A OS=Rattus norvegicus OX=10116 GN=Map1a PE=1 SV=1;Microtubule-associated protein 1 A, isoform CRA_c OS=Rattus norvegicus OX=10116 GN=Map1a PE=1 SV=1;Microtubule-associated protein 1A OS=Rattus norvegicus OX=10116 GN=Map1a P	SLAFSGDRALALVPGTPTRTRHDEYLEVTKA	0.0678338	0.696176	0.352271	0.0408169	-0.209049	-0.458684		Up	Up			Down				true			only_TTX
Rbmxrtl	P84586_S205_1	RNA-binding motif protein, X chromosome retrogene-like OS=Rattus norvegicus OX=10116 GN=Rbmxrtl PE=1 SV=1;RNA-binding motif protein, X-linked-like-1 OS=Rattus norvegicus OX=10116 GN=Rbmxl1 PE=1 SV=1;RNA binding motif protein, X-linked-like 1B OS=Rattus nor	PPRREPLPSRRDVYLSPRDDGYSTKDSYSSR	0.0718792	-0.200533	0.206429	0.168791	-0.0994183	-0.0489733		Down	Up
Map1a	A0A0G2K5C6_T1945_1	Microtubule-associated protein 1A OS=Rattus norvegicus OX=10116 GN=Map1a PE=1 SV=1;Microtubule-associated protein 1 A, isoform CRA_c OS=Rattus norvegicus OX=10116 GN=Map1a PE=1 SV=1;Microtubule-associated protein 1A OS=Rattus norvegicus OX=10116 GN=Map1a P	RESTFLDEGPDEQEITPLQHTPRSPWTSDFK	0.075526	0.458786	0.429384	-0.161212	-0.356971	-0.568296		Up	Up		Down	Down
Amph	A0A0G2JX32_S511_1	Amphiphysin OS=Rattus norvegicus OX=10116 GN=Amph PE=1 SV=1;Amphiphysin OS=Rattus norvegicus OX=10116 GN=Amph PE=1 SV=3;Amphiphysin OS=Rattus norvegicus OX=10116 GN=Amph PE=1 SV=1;Uncharacterized protein OS=Rattus norvegicus OX=10116 GN=LOC100910792 PE=1 S	GAKIDVESTELASSESPQAAELEAGAPQEKV	0.0845608	-0.209515	-0.0817267	0.0275088	-0.156752	0.497692		Down	Down		Down	Up
Cacna1e	F1LMS1_S1080_1	Voltage-dependent R-type calcium channel subunit alpha OS=Rattus norvegicus OX=10116 GN=Cacna1e PE=1 SV=3;Voltage-dependent R-type calcium channel subunit alpha OS=Rattus norvegicus OX=10116 GN=Cacna1e PE=1 SV=3;Voltage-dependent R-type calcium channel sub	DSTVVNISNKTDGEASPLKEAETKEEEEEVE	0.0883048	-0.300745	-0.563347	-0.0442363	-0.16412	0.165824		Down	Down
Dbn1	Q07266_S274_1	Drebrin OS=Rattus norvegicus OX=10116 GN=Dbn1 PE=1 SV=1;Drebrin OS=Rattus norvegicus OX=10116 GN=Dbn1 PE=1 SV=3	DQRDEEEESQMKKSESEVEEAAAIIAQRPDN	0.0884049	0.726515	0.439678	0.155133	-0.150727	-0.153491		Up	Up
Nrbp1	Q3SWT7_S2_1	Nuclear receptor binding protein OS=Rattus norvegicus OX=10116 GN=Nrbp1 PE=1 SV=1	______________MSEGESQTVVSSGSDPK	0.0966777	-0.176125	-0.141548	-0.140408	0.021113	0.147529		Down	Down
Pclo	Q9JKS6_S1784_3	Protein piccolo OS=Rattus norvegicus OX=10116 GN=Pclo PE=1 SV=3;Protein piccolo OS=Rattus norvegicus OX=10116 GN=Pclo PE=1 SV=3;Protein piccolo OS=Rattus norvegicus OX=10116 GN=Pclo PE=1 SV=1	RPKTPPSNLSPIEDASPTEELRQAAEMEELH	0.0991217	-0.321861	-0.174994	0.32451	0.213329	-0.015895		Down	Down		Up			true
Pclo	Q9JKS6_T1772_3	Protein piccolo OS=Rattus norvegicus OX=10116 GN=Pclo PE=1 SV=3;Protein piccolo OS=Rattus norvegicus OX=10116 GN=Pclo PE=1 SV=3;Protein piccolo OS=Rattus norvegicus OX=10116 GN=Pclo PE=1 SV=1	DKDELRAQRRRERPKTPPSNLSPIEDASPTE	0.0991217	-0.321861	-0.174994	0.32451	0.213329	0.471729		Down	Down		Up	Up
Ahcyl2	D3ZWL6_S109_1	Adenosylhomocysteinase-like 2 OS=Rattus norvegicus OX=10116 GN=Ahcyl2 PE=1 SV=3	HHQHQRHRDGGEALVSPDGTVTEAPRTVKKI	0.106114	0.383044	0.138117	0.164179	0.00823375	-0.228793		Up	Up
Chd3	F1LPP8_S545_1	Chromodomain helicase DNA-binding protein 3 OS=Rattus norvegicus OX=10116 GN=Chd3 PE=1 SV=3	YKKKKKEIQGDGPPSSPTNDPTVKYETQPRF	0.108862	-0.194752	0.589401	-0.0372983	0.0240267	-0.0700604		Down	Up
LOC100362814	F1LXC7_S821_1	Hypothetical protein LOC100362814 OS=Rattus norvegicus OX=10116 GN=LOC100362814 PE=1 SV=3	QKVTKEESRKRNGTASDEEEGAGLFDSAGKA	0.113195	-0.125687	-0.608147	0.0334304	-0.073275	0.507608		Down	Down			Up				true			only_TTX
Mapt	P19332_S707_1	Microtubule-associated protein OS=Rattus norvegicus OX=10116 GN=Mapt PE=1 SV=1;Microtubule-associated protein tau OS=Rattus norvegicus OX=10116 GN=Mapt PE=1 SV=3;Microtubule-associated protein OS=Rattus norvegicus OX=10116 GN=Mapt PE=1 SV=1;Microtubule-ass	NAKAKTDHGAEIVYKSPVVSGDTSPRHLSNV	0.115186	-0.229755	0.844728	-0.10784	-0.184302	0.228467		Down	Up			Up				true			only_TTX
Ywhab	P35213_T2_1	14-3-3 protein beta/alpha OS=Rattus norvegicus OX=10116 GN=Ywhab PE=1 SV=3	______________MTMDKSELVQKAKLAEQ	0.115294	0.538404	0.455888	-0.0650745	-0.294974	-0.507007		Up	Up			Down				true			only_TTX
Mink1	A0A0G2K382_S777_1	Misshapen-like kinase 1 OS=Rattus norvegicus OX=10116 GN=Mink1 PE=1 SV=1;Misshapen-like kinase 1 OS=Rattus norvegicus OX=10116 GN=Mink1 PE=1 SV=1;Misshapen-like kinase 1 OS=Rattus norvegicus OX=10116 GN=Mink1 PE=1 SV=2;Misshapen-like kinase 1 OS=Rattus nor	ERNRNRVGASTKLDSSPVLSPGNKAKPEDHR	0.119768	-0.32544	-0.401025	0.00672833	-0.160317	0.288343		Down	Down			Up				true			only_TTX
Camkk2	F1LPT4_S495_1	Calcium/calmodulin-dependent protein kinase kinase 2 OS=Rattus norvegicus OX=10116 GN=Camkk2 PE=1 SV=3;Calcium/calmodulin-dependent protein kinase kinase 2 OS=Rattus norvegicus OX=10116 GN=Camkk2 PE=1 SV=1	SLATVILVKTMIRKRSFGNPFEGSRREERSL	0.125963	-0.284215	0.207301	-0.120219	-0.0727503	0.399545		Down	Up			Up				true			only_TTX
Pak1	P35465_S174_2	Serine/threonine-protein kinase PAK 1 OS=Rattus norvegicus OX=10116 GN=Pak1 PE=1 SV=3	LNVKTVSETPAVPPVSEDEDDDDDATPPPVI	0.128964	0.13668	0.519286	0.0543233	-0.0203621	-0.281032		Up	Up
Shroom2	D4A053_S1169_1	Protein Shroom2 OS=Rattus norvegicus OX=10116 GN=Shroom2 PE=1 SV=2;Protein Shroom2 OS=Rattus norvegicus OX=10116 GN=Shroom2 PE=1 SV=1	QPPSTPAPPVRDSCSSPPSLNYGKAKEKTVD	0.130129	-0.269835	-0.188317	-0.0954742	-0.144305	-0.191903	Up	Down					true
Stmn3	A0A0G2K8P5_S81_1	Stathmin OS=Rattus norvegicus OX=10116 GN=Stmn3 PE=1 SV=1;Stathmin OS=Rattus norvegicus OX=10116 GN=Stmn3 PE=1 SV=2;Stathmin-3 OS=Rattus norvegicus OX=10116 GN=Stmn3 PE=1 SV=1	PESPVLSSPPKRKDASLEELQKRLEAAEERR	0.136645	-0.262697	-0.984192	0.0933033	-0.145444	0.0708708		Down	Down
Caskin1	D3ZE17_S648_2	Caskin-1 OS=Rattus norvegicus OX=10116 GN=Caskin1 PE=1 SV=2;Caskin-1 OS=Rattus norvegicus OX=10116 GN=Caskin1 PE=1 SV=1	IESPPPSEPAAAECQSPKMTTFQDSELSGEL	0.140578	0.520837	0.68956	-0.339193	-0.395161			Up	Up		Down			true
Epb41l1	Q9WTP0_S648_1	Erythrocyte membrane protein band 4.1-like 1 OS=Rattus norvegicus OX=10116 GN=Epb41l1 PE=1 SV=1;Erythrocyte membrane protein band 4.1-like 1 OS=Rattus norvegicus OX=10116 GN=Epb41l1 PE=1 SV=1;Band 4.1-like protein 1 OS=Rattus norvegicus OX=10116 GN=Epb41l1	FEDFSRSLPELDRDKSDSETEGLVFARDLKG	0.147218	-0.426989	-0.244235	0.295767	-0.102963	0.482303		Down	Down			Up				true			only_TTX
Uba5	Q5M7A4_S380_1	Ubiquitin-like modifier-activating enzyme 5 OS=Rattus norvegicus OX=10116 GN=Uba5 PE=1 SV=1	EGITVAYTVPKKREDSVSEVTVEDSGESLED	0.153206	0.465072	0.370283	-0.81118	-1.23323			Up	Up	Down	Down			true
Cacna1a	A0A0G2JXK1_S752_2	Voltage-dependent P/Q-type calcium channel subunit alpha OS=Rattus norvegicus OX=10116 GN=Cacna1a PE=1 SV=1;Voltage-dependent P/Q-type calcium channel subunit alpha-1A OS=Rattus norvegicus OX=10116 GN=Cacna1a PE=1 SV=1	NQKLALQKAKEVAEVSPLSAANMSIAVKEQQ	0.153387	-0.231931	-0.280587	0.277254	-0.0543847	0.363005		Down	Down			Up				true			only_TTX
Cacna1a	A0A0G2JXK1_S755_2	Voltage-dependent P/Q-type calcium channel subunit alpha OS=Rattus norvegicus OX=10116 GN=Cacna1a PE=1 SV=1;Voltage-dependent P/Q-type calcium channel subunit alpha-1A OS=Rattus norvegicus OX=10116 GN=Cacna1a PE=1 SV=1	LALQKAKEVAEVSPLSAANMSIAVKEQQKNQ	0.153387	-0.231931	-0.280587	0.277254	-0.0543847	0.363005		Down	Down			Up				true			only_TTX
Mprip	A0A0G2JUR5_S52_2	Myosin phosphatase Rho-interacting protein OS=Rattus norvegicus OX=10116 GN=Mprip PE=1 SV=1;Myosin phosphatase Rho-interacting protein OS=Rattus norvegicus OX=10116 GN=Mprip PE=1 SV=1;Myosin phosphatase Rho-interacting protein OS=Rattus norvegicus OX=10116	QEEMRAKDQPDGTSLSPVQSPSQSQPPAACT	0.163585		0.246256	-0.16357		-0.431261	Up		Up			Down				true			only_TTX
Sv2a	Q02563_S127_1	Synaptic vesicle glycoprotein 2A OS=Rattus norvegicus OX=10116 GN=Sv2a PE=1 SV=2	RMADGAPLAGVRGGLSDGEGPPGGRGEAQRR	0.166527	-0.269999	-0.310056	0.02226	-0.188871	0.479945		Down	Down			Up				true			only_TTX
Dync1i1	G3V792_T105_1	Cytoplasmic dynein 1 intermediate chain 1 OS=Rattus norvegicus OX=10116 GN=Dync1i1 PE=1 SV=3;Cytoplasmic dynein 1 intermediate chain 1 OS=Rattus norvegicus OX=10116 GN=Dync1i1 PE=1 SV=1	YLVPTPMSPSSKSVSTPSEAGSQDDLGPLTR	0.171448	0.56259	0.311338		-0.166104			Up	Up
Myt1l	F1M8L4_S391_1	Myelin transcription factor 1-like protein OS=Rattus norvegicus OX=10116 GN=Myt1l PE=4 SV=3;Myelin transcription factor 1-like protein OS=Rattus norvegicus OX=10116 GN=Myt1l PE=1 SV=3	SYSDMMNLMRLEEQLSPRSRTFSSCAKEDGC	0.172323	-0.25194	0.271851	-0.0453205	-0.168535	-0.207507		Down	Up
Fez1	P97577_S58_1	Fasciculation and elongation protein zeta-1 OS=Rattus norvegicus OX=10116 GN=Fez1 PE=1 SV=1	LSELENFSSEIISFKSMEDLVNEFDEKLNVC	0.175017	-0.467005	-0.398345	0.286675	-0.213342	-0.325843		Down	Down			Down				true			only_TTX
Map2	F1MAQ5_S606_1	Microtubule-associated protein OS=Rattus norvegicus OX=10116 GN=Map2 PE=1 SV=1;Microtubule-associated protein 2 OS=Rattus norvegicus OX=10116 GN=Map2 PE=1 SV=3;Microtubule-associated protein OS=Rattus norvegicus OX=10116 GN=Map2 PE=1 SV=3;Microtubule-assoc	LSDSRGNAQESLDTVSPKNQQDEKELLAKAS	0.177106	-0.442958	0.317462	0.25117	0.225248	0.218542		Down	Up			Up				true			only_TTX
Eif5	Q07205_S10_1	Eukaryotic translation initiation factor 5 OS=Rattus norvegicus OX=10116 GN=Eif5 PE=1 SV=1	______MSVNVNRSVSDQFYRYKMPRLIAKV	0.179293	-0.151253	-0.519674	0.127839	-0.266359	-0.074638		Down	Down		Down			true
Mapt	P19332_S525_2	Microtubule-associated protein OS=Rattus norvegicus OX=10116 GN=Mapt PE=1 SV=1;Microtubule-associated protein tau OS=Rattus norvegicus OX=10116 GN=Mapt PE=1 SV=3;Microtubule-associated protein OS=Rattus norvegicus OX=10116 GN=Mapt PE=1 SV=1;Microtubule-ass	SPGSPGTPGSRSRTPSLPTPPTREPKKVAVV	0.184136	0.382204	0.472039	-0.129619	-0.298868	-0.592331		Up	Up			Down				true			only_TTX
Prkce	P09216_S346_1	Protein kinase C epsilon type OS=Rattus norvegicus OX=10116 GN=Prkce PE=1 SV=1;Protein kinase C OS=Rattus norvegicus OX=10116 GN=Prkce PE=1 SV=3	QPASGNSPSEDDRSKSAPTSPCDQELKELEN	0.190728	-0.268142	0.020593	-0.0278922	-0.105174	0.122284	Up	Down					true
C2cd4c	D3ZLU0_S156_1	C2 calcium-dependent domain-containing 4C OS=Rattus norvegicus OX=10116 GN=C2cd4c PE=1 SV=1	VPKAQTSYGFATLAESPHTRRKESLFHSEHG	0.194228	0.567325	-0.454728		0.252534	0.184796		Up	Down
Vamp3	P63025_S48_1	Vesicle-associated membrane protein 3 OS=Rattus norvegicus OX=10116 GN=Vamp3 PE=1 SV=1;Vesicle-associated membrane protein 1 OS=Rattus norvegicus OX=10116 GN=Vamp1 PE=1 SV=2;Vesicle-associated membrane protein 2 OS=Rattus norvegicus OX=10116 GN=Vamp2 PE=1	MRVNVDKVLERDQKLSELDDRADALQAGASQ	0.202757	-0.132307	0.148563	-0.0638567	-0.0902683		Up		Up
Nap1l4	Q5U2Z3_S7_1	Nucleosome assembly protein 1-like 4 OS=Rattus norvegicus OX=10116 GN=Nap1l4 PE=1 SV=1;Nucleosome assembly protein 1-like 4 OS=Rattus norvegicus OX=10116 GN=Nap1l4 PE=1 SV=1	_________MAENSLSDGGPADSVEAAKNAS	0.216382	-0.27663	-0.181559	0.0491566	-0.160588	0.31672		Down	Down
Cacng8	F1M7K7_S254_2	Voltage-dependent calcium channel gamma-8 subunit OS=Rattus norvegicus OX=10116 GN=Cacng8 PE=1 SV=1;Voltage-dependent calcium channel gamma-8 subunit OS=Rattus norvegicus OX=10116 GN=Cacng8 PE=1 SV=1	SDLLKAGGGAGGSGGSGPSAILRLPSYRFRY	0.217569	-0.320977	-0.586872	0.18214	-0.191437	0.333758		Down	Down
Cacng8	F1M7K7_S251_2	Voltage-dependent calcium channel gamma-8 subunit OS=Rattus norvegicus OX=10116 GN=Cacng8 PE=1 SV=1;Voltage-dependent calcium channel gamma-8 subunit OS=Rattus norvegicus OX=10116 GN=Cacng8 PE=1 SV=1	QSRSDLLKAGGGAGGSGGSGPSAILRLPSYR	0.217569	-0.320977	-0.586872	0.205143	-0.191437	0.333758		Down	Down
Sphkap	A0A0G2K3J4_S1046_1	A-kinase anchor protein SPHKAP OS=Rattus norvegicus OX=10116 GN=Sphkap PE=1 SV=1;A-kinase anchor protein SPHKAP OS=Rattus norvegicus OX=10116 GN=Sphkap PE=1 SV=1;A-kinase anchor protein SPHKAP OS=Rattus norvegicus OX=10116 GN=Sphkap PE=1 SV=3	HPELKEKLMNRVMDESMNLEDIPDSVSTFAN	0.217999	0.955931	0.405674				Up	Up					true
Dync1li1	G3V7G0_S516_1	Cytoplasmic dynein 1 light intermediate chain 1 OS=Rattus norvegicus OX=10116 GN=Dync1li1 PE=1 SV=1;Cytoplasmic dynein 1 light intermediate chain 1 OS=Rattus norvegicus OX=10116 GN=Dync1li1 PE=1 SV=1	RITRKPASVSPTTPPSPTEGEAS________	0.224264	0.442354	0.421198	-0.124367	0.0269783	-0.484568		Up	Up			Down				true			only_TTX
Tnks1bp1	D3ZF26_S494_2	Tankyrase 1-binding protein 1 OS=Rattus norvegicus OX=10116 GN=Tnks1bp1 PE=1 SV=1	RPSGLGVCRLDSPPPSPITEASEAAEAAEAG	0.226582	0.517375	0.573502	0.232306	0.110164	0.141244		Up	Up
Madd	A0A0G2KA27_S778_1	MAP kinase-activating death domain protein OS=Rattus norvegicus OX=10116 GN=Madd PE=1 SV=1;MAP kinase-activating death domain protein OS=Rattus norvegicus OX=10116 GN=Madd PE=1 SV=1	CQRTYDHPYFEPQYGSPAEEDDDEQGESYTP	0.226842	-0.105101	-0.0628425	0.12251	-0.0709708	-0.0789292	Up	Down					true
Kcnd2	Q63881_S552_1	Potassium voltage-gated channel subfamily D member 2 OS=Rattus norvegicus OX=10116 GN=Kcnd2 PE=1 SV=1	SFRIPNANVSGSHRGSVQELSTIQIRCVERT	0.228866	-0.0859063	0.388268	-0.0985932	-0.18214	-0.281653	Up		Up			Down				true			only_TTX
Cdkl5	E2E1S0_Y171_1	Cyclin-dependent kinase-like 5 OS=Rattus norvegicus OX=10116 GN=Cdkl5 PE=1 SV=1;Cyclin-dependent kinase-like 5 OS=Rattus norvegicus OX=10116 GN=Cdkl5 PE=1 SV=2	FARNLSEGNNANYTEYVATRWYRSPELLLGA	0.231794	-0.251932	-0.594011	-0.020035	-0.0735725	0.209656		Down	Down
Map1a	A0A0G2K5C6_S1473_1	Microtubule-associated protein 1A OS=Rattus norvegicus OX=10116 GN=Map1a PE=1 SV=1;Microtubule-associated protein 1 A, isoform CRA_c OS=Rattus norvegicus OX=10116 GN=Map1a PE=1 SV=1;Microtubule-associated protein 1A OS=Rattus norvegicus OX=10116 GN=Map1a P	LGKEERGPVMKAEDDSCHLAPVSIPEPHRAT	0.235136	0.79613	0.309997	-0.439469	0.411478	0.114062		Up	Up	Down				true
Shc3	G3V7V0_S474_1	SHC-transforming protein 3 OS=Rattus norvegicus OX=10116 GN=Shc3 PE=4 SV=1;SHC-transforming protein 3 OS=Rattus norvegicus OX=10116 GN=Shc3 PE=2 SV=1	ALRNQPLGPVLSKAASVECISPVTPRAPDAK	0.235868	0.226976	0.126173			-0.348352	Up		Up			Down				true			only_TTX
Cnksr2	Q9Z1T4_S906_1	Connector enhancer of kinase suppressor of ras 2 OS=Rattus norvegicus OX=10116 GN=Cnksr2 PE=1 SV=1	NIGEKNENREEKLGDSLQDLYRALEEASLSP	0.242026	-0.231663	-0.270223	0.127035	-0.21612	-0.0399025		Down	Down
Sgip1	F1M1Y0_T259_2	SH3-containing GRB2-like protein 3-interacting protein 1 OS=Rattus norvegicus OX=10116 GN=Sgip1 PE=1 SV=3;SH3-containing GRB2-like protein 3-interacting protein 1 OS=Rattus norvegicus OX=10116 GN=Sgip1 PE=1 SV=1	PTGTPPPLPPKAVPATPPRTGSPLTVATGND	0.247643	0.35601	0.26821	0.310373	0.126805	0.0354433		Up	Up
Kif2a	F1M8L1_S134_2	Kinesin-like protein OS=Rattus norvegicus OX=10116 GN=Kif2a PE=1 SV=2;Kinesin-like protein KIF2A OS=Rattus norvegicus OX=10116 GN=Kif2a PE=1 SV=2	PSQLPEQSSSAQQNGSVSDISPVQAAKKEFG	0.254454	0.490502	0.0401633	0.234587		0.239845	Up	Up					true
Ina	G3V8Q2_S475_1	Alpha-internexin OS=Rattus norvegicus OX=10116 GN=Ina PE=1 SV=1;Alpha-internexin OS=Rattus norvegicus OX=10116 GN=Ina PE=1 SV=2	GASKEVTKKTSKVGESFEETLEETVVSTKKT	0.258612	0.305334	0.651823	-0.0901192	-0.156975	-2.00969		Up	Up			Down				true			only_TTX
Lmnb2	D3ZLC1_S28_1	Lamin B2 OS=Rattus norvegicus OX=10116 GN=Lmnb2 PE=1 SV=2	PAAATAMASLPPRAGSATPLSPTRLSRLQEK	0.263832	0.569779	0.314051	-0.0912585	0.0863302	-0.13871	Up	Up					true
Ank2	A0A0G2KBB9_S2100_1	Ankyrin 2 OS=Rattus norvegicus OX=10116 GN=Ank2 PE=1 SV=1;Ankyrin 2 OS=Rattus norvegicus OX=10116 GN=Ank2 PE=1 SV=1	EQEDMDLQISPDRKTSTDFSDVIKQELEDND	0.266565	-0.255722	0.602986	0.0534733	-0.260415			Down	Up		Down			true
Smim13	D3ZR35_S70_1	Small integral membrane protein 13 OS=Rattus norvegicus OX=10116 GN=Smim13 PE=3 SV=1	NEQPSGSEAEEDPSASPHKMRSARQRRPPVD	0.269595	0.173434	0.60043	-0.01521	-0.0907683	-0.456445	Up		Up			Down				true			only_TTX
Slc7a14	D3ZSU3_S410_1	Similar to solute carrier family 7, member 14 OS=Rattus norvegicus OX=10116 GN=Slc7a14 PE=1 SV=2;Solute carrier family 7, member 14 OS=Rattus norvegicus OX=10116 GN=Slc7a14 PE=1 SV=1	KQNSEALIENDELDCSPE_____________	0.280255	-0.0254701	0.261432	0.109121	0.159062	-0.109005	Up		Up
Caskin1	D3ZE17_S635_2	Caskin-1 OS=Rattus norvegicus OX=10116 GN=Caskin1 PE=1 SV=2;Caskin-1 OS=Rattus norvegicus OX=10116 GN=Caskin1 PE=1 SV=1	LRRKAPQSLEMMAIESPPPSEPAAAECQSPK	0.291097	0.520837	0.68956	-0.339193	-0.395161			Up	Up		Down			true
Cacnb1	A0A0G2K4U4_S592_1	Voltage-dependent L-type calcium channel subunit beta-1 OS=Rattus norvegicus OX=10116 GN=Cacnb1 PE=1 SV=1;Calcium channel, voltage-dependent, beta 1 subunit, isoform CRA_a OS=Rattus norvegicus OX=10116 GN=Cacnb1 PE=1 SV=1;Voltage-dependent L-type calcium c	PGDPAGGGTPPARQGSWEEEEDYEEEMTDNR	0.292741	0.0401756	-0.217331	0.119699	-0.231765	-0.387147	Up		Down
Prkar2b	P12369_S83_1	cAMP-dependent protein kinase type II-beta regulatory subunit OS=Rattus norvegicus OX=10116 GN=Prkar2b PE=1 SV=3	GTPSKGVNFAEEPMRSDSENGEEEEAAEAGA	0.293278	0.654351	0.843721	0.101825	-0.0154391	-0.22086	Up		Up			Down				true			only_TTX
Stxbp5l	D3ZU84_S632_2	Syntaxin-binding protein 5-like OS=Rattus norvegicus OX=10116 GN=Stxbp5l PE=1 SV=3	NFYPDLTKRIRTSYQSLTELNDSPVPLELER	0.299612	0.599309	0.424184	0.148461	-0.0878766	0.0885752	Up	Up					true
Thrap3	Q5M7V8_S248_2	Thyroid hormone receptor-associated protein 3 OS=Rattus norvegicus OX=10116 GN=Thrap3 PE=1 SV=1	SASRASVSDLSPRERSPALKSPLQSVVVRRR	0.299807	1.25503		0.0929992			Up	Up		Up			true	true						same
Thrap3	Q5M7V8_S253_2	Thyroid hormone receptor-associated protein 3 OS=Rattus norvegicus OX=10116 GN=Thrap3 PE=1 SV=1	SVSDLSPRERSPALKSPLQSVVVRRRSPRPS	0.299807	1.25503		0.0929992			Up	Up		Up			true	true						same
Ctnnd2	F1M787_S1068_2	Catenin delta-2 OS=Rattus norvegicus OX=10116 GN=Ctnnd2 PE=1 SV=3	RDRQRPYSSSRTPSISPVRVSPNNRSASAPA	0.299987	0.42365	0.443782	-0.0184724	-0.104377	-0.193723		Up	Up
Nefh	F1LRZ7_S748_2	Neurofilament heavy polypeptide OS=Rattus norvegicus OX=10116 GN=Nefh PE=1 SV=1;Neurofilament heavy polypeptide OS=Rattus norvegicus OX=10116 GN=Nefh PE=1 SV=4	EAKSPAEAKSPAEAKSPVEVKSPEKAKSPVK	0.300315	-0.303918	0.981447	0.0340462	-0.208664	0.413015		Down	Up
Nefh	F1LRZ7_S754_2	Neurofilament heavy polypeptide OS=Rattus norvegicus OX=10116 GN=Nefh PE=1 SV=1;Neurofilament heavy polypeptide OS=Rattus norvegicus OX=10116 GN=Nefh PE=1 SV=4	EAKSPAEAKSPVEVKSPEKAKSPVKEGAKSL	0.300315	-0.303918	0.981447	0.0340462	-0.208664	0.413015		Down	Up
Arhgef7	A0A0G2QC21_S776_1	Rho guanine nucleotide exchange factor 7 OS=Rattus norvegicus OX=10116 GN=Arhgef7 PE=1 SV=1	AHSYRMGSASRSRKESAPQVLLPEEEKIIVE	0.300569	0.79921	0.697348	-0.591655	-0.278175			Up	Up	Down				true
Arhgef7	O55043_S560_1	Rho guanine nucleotide exchange factor 7 OS=Rattus norvegicus OX=10116 GN=Arhgef7 PE=1 SV=1	SAKTRQTLNSSSRKESAPQVLLPEEEKIIVE	0.300569	0.79921	0.697348	-0.591655	-0.278175			Up	Up	Down				true
Dmtn	B2GUY4_S26_1	Dematin actin-binding protein OS=Rattus norvegicus OX=10116 GN=Dmtn PE=1 SV=1;Dematin actin-binding protein OS=Rattus norvegicus OX=10116 GN=Dmtn PE=1 SV=1	SPGSVSSSRDSSVPGSPSNIVAKMDNQVLGY	0.300763	0.404851	0.146845	-0.280726	-0.347661	-0.476338	Up	Up			Down	Down	true
Tnik	A0A0G2K490_S707_1	TRAF2 and NCK-interacting kinase OS=Rattus norvegicus OX=10116 GN=Tnik PE=1 SV=1;Similar to Traf2 and NCK interacting kinase, splice variant 4 (Predicted), isoform CRA_a OS=Rattus norvegicus OX=10116 GN=Tnik PE=1 SV=1	GSALGPRLGSQPIRASNPDLRRTEPVLESSL	0.318145	0.623438	-0.0822233	0.134795	-0.0352602	-0.0913399	Up	Up					true
Bnip3l	Q4G086_S61_2	BCL2-interacting protein 3-like OS=Rattus norvegicus OX=10116 GN=Bnip3l PE=1 SV=1	NGNGNGKNGGLEHVPSSSSIHNGDMEKILLD	0.320453	0.515632	-0.495586		0.128678	0.236666		Up	Down
Nrdc	D3ZQ59_S85_1	Nardilysin OS=Rattus norvegicus OX=10116 GN=Nrdc PE=1 SV=1;Nardilysin OS=Rattus norvegicus OX=10116 GN=Nrdc PE=1 SV=1;Nardilysin OS=Rattus norvegicus OX=10116 GN=Nrdc PE=1 SV=1	DLGESGRVARLGADESEEEGRSLSNVGDPEI	0.320672	0.706705	1.23002	-0.0255936	-0.26041	-0.792715		Up	Up
Kiaa1107	D4A0X3_S720_1	AP2-interacting clathrin-endocytosis protein OS=Rattus norvegicus OX=10116 GN=Kiaa1107 PE=1 SV=3;BTB domain-containing 8 OS=Rattus norvegicus OX=10116 GN=Btbd8 PE=4 SV=1	SDDIKPRSEDYDAGGSQDDEGSHDRGVSKCS	0.325128	0.704228	0.705859		0.15726	0.133427		Up	Up
Atp2b3	A0A0G2K9Q6_S1126_1	Calcium-transporting ATPase OS=Rattus norvegicus OX=10116 GN=Atp2b3 PE=1 SV=1;Plasma membrane calcium-transporting ATPase 3 OS=Rattus norvegicus OX=10116 GN=Atp2b3 PE=1 SV=2	IQTQMEVVSTFKRSGSFQGAVRRRSSVLSQL	0.326032	0.285978	0.463775	-0.144973	-0.242954	-0.128641	Up		Up
Slc6a11	P31647_S21_1	Sodium- and chloride-dependent GABA transporter 3 OS=Rattus norvegicus OX=10116 GN=Slc6a11 PE=1 SV=1	ALPLGNGKAAEEARGSEALGGGGGGAAGTRE	0.329527	1.03385	0.995954	-0.132866	0.291747	-0.702402		Up	Up			Down				true			only_TTX
Srcin1	Q9QXY2_S547_1	SRC kinase signaling inhibitor 1 OS=Rattus norvegicus OX=10116 GN=Srcin1 PE=1 SV=1	PPSRGSPVRQSFRKDSGSSSVFAESPGGKAR	0.33222		0.580433		-0.327027	-0.558633	Up		Up			Down				true			only_TTX
RGD1561149	D3ZQK5_S891_2	Similar to mKIAA1522 protein OS=Rattus norvegicus OX=10116 GN=RGD1561149 PE=1 SV=1	ALPTGAPETEPRSPQSPASKASFIFSKGTKK	0.333795		0.411943	-0.19967			Up		Up
Map1b	P15205_S1252_2	Microtubule-associated protein 1B OS=Rattus norvegicus OX=10116 GN=Map1b PE=1 SV=3	DVSDERLSPAKSPSLSPSPPSPIEKTPLGER	0.336566	-0.530814	-0.375337	-0.736607	-0.711112	-1.30129		Down	Down		Down	Down
Atp1a3	P06687_S218_1	Sodium/potassium-transporting ATPase subunit alpha-3 OS=Rattus norvegicus OX=10116 GN=Atp1a3 PE=1 SV=2	VDNSSLTGESEPQTRSPDCTHDNPLETRNIT	0.338435	-0.189321	0.364344	-0.0163833	-0.142072	-0.0467968	Up		Up
Grip1	Q30A72_T555_1	Glutamate receptor interacting protein isoform e4-7 OS=Rattus norvegicus OX=10116 GN=Grip1 PE=2 SV=1	RSNSRPHYSQTTRSNTLPSDVGRKSVTLRKM	0.342392	0.116221	0.243816	-0.411112	-0.720012	-0.696519	Up		Up	Down	Down	Down
Tvp23b	M0R766_S6_1	Golgi apparatus membrane protein TVP23 homolog OS=Rattus norvegicus OX=10116 GN=Tvp23b PE=1 SV=1	__________MLSQDSNDDTEDVSLFDAEEE	0.34289	0.418079	0.557337	-0.113066	-0.0325025	-0.567376		Up	Up			Down				true			only_TTX
Dpysl2	P47942_S537_1	Dihydropyrimidinase-related protein 2 OS=Rattus norvegicus OX=10116 GN=Dpysl2 PE=1 SV=1	SPAKQQAPPVRNLHQSGFSLSGAQIDDNIPR	0.353134	0.850067	0.532045	0.0841185				Up	Up
Hspa4l	F7F2F3_S588_1	Heat shock 70 kDa protein 4L OS=Rattus norvegicus OX=10116 GN=Hspa4l PE=1 SV=1	ITDLVPYSVTLSWKTSFEEGTGECEVFSKNH	0.354058	-0.0544339	1.6765	-0.00599637	0.0883851	-0.511986	Up		Up			Down				true			only_TTX
Rnmt	Q5U2U7_S58_1	mRNA cap guanine-N7 methyltransferase OS=Rattus norvegicus OX=10116 GN=Rnmt PE=1 SV=1	TQDDLVEQNSSYVQDSPSKKRKLDVEIILDE	0.356957	0.446904	0.674236	-0.268372	-0.0914808	-0.238885		Up	Up
Pex1	D3ZZB2_S1181_1	Peroxisomal biogenesis factor 1 OS=Rattus norvegicus OX=10116 GN=Pex1 PE=1 SV=1	GKDPLFTQHPVFRTPSQEGSQDLTQEQRDQL	0.368474	0.214626	0.359802	-0.171951	-0.38094	-1.49103	Up	Up				Down	true			true		reciprocal	only_TTX
Dlgap2	P97837_S1047_1	Disks large-associated protein 2 OS=Rattus norvegicus OX=10116 GN=Dlgap2 PE=1 SV=3;Disks large-associated protein 2 OS=Rattus norvegicus OX=10116 GN=Dlgap2 PE=1 SV=3;Disks large-associated protein 2 OS=Rattus norvegicus OX=10116 GN=Dlgap2 PE=1 SV=1	RAASFRQNSATERADSIEIYIPEAQTRL___	0.369754	-0.281746	0.142626	-0.884571	-1.53021	0.236209	Up	Down		Down	Down		true	true						semi
Camk2g	P11730_S321_1	Calcium/calmodulin-dependent protein kinase type II subunit gamma OS=Rattus norvegicus OX=10116 GN=Camk2g PE=1 SV=1	TTMLVSRNFSVGRQSSAPASPAASAAGLAGQ	0.37012	0.599673					Up	Up					true
Acsbg1	Q924N5_S70_1	Long-chain-fatty-acid--CoA ligase ACSBG1 OS=Rattus norvegicus OX=10116 GN=Acsbg1 PE=1 SV=1;Long-chain-fatty-acid--CoA ligase ACSBG1 OS=Rattus norvegicus OX=10116 GN=Acsbg1 PE=1 SV=1	SHGLELSAPEKARAASLDASEEALWTTRADG	0.370222	0.561957	0.770259	0.0880087	0.0622992	-1.11637		Up	Up			Down				true			only_TTX
Dock7	A0A0G2K3H2_S929_1	Dedicator of cytokinesis 7 OS=Rattus norvegicus OX=10116 GN=Dock7 PE=1 SV=1	EVRSIIGSKGLDRSNSWVNTGPKAAPWGSNP	0.371646	0.18485	0.187925	-0.0672487	-0.129236	-0.0649185	Up	Up					true
Gab2	F1LSR2_S401_1	GRB2-associated-binding protein 2 OS=Rattus norvegicus OX=10116 GN=Gab2 PE=1 SV=3;GRB2-associated-binding protein 2 OS=Rattus norvegicus OX=10116 GN=Gab2 PE=1 SV=2	NTLPAMDNSRLHRASSCETYEYPTRGSGESA	0.378775		0.404895	-0.344257		-0.557868	Up		Up			Down				true			only_TTX
Pclo	Q9JKS6_S1162_1	Protein piccolo OS=Rattus norvegicus OX=10116 GN=Pclo PE=1 SV=3;Protein piccolo OS=Rattus norvegicus OX=10116 GN=Pclo PE=1 SV=1	EGKKSKVSALPEKKPSEEEKAISADKKERKP	0.382033	0.372208		-0.0174693	-0.210481		Up	Up					true
Begain	A0A0G2K0E5_Y606_1	Brain-enriched guanylate kinase-associated protein OS=Rattus norvegicus OX=10116 GN=Begain PE=1 SV=1;Brain-enriched guanylate kinase-associated protein OS=Rattus norvegicus OX=10116 GN=Begain PE=1 SV=1	GSGLSRKDSLTKAQLYGTLLN__________	0.383675	0.775692	1.06166					Up	Up
Srgap3	F1M5M9_S858_1	SLIT-ROBO Rho GTPase-activating protein 3 OS=Rattus norvegicus OX=10116 GN=Srgap3 PE=1 SV=2	SDYGFGGVMGRVRLRSDGAAIPRRRSGGDTH	0.395387	0.826446	0.548928	-0.0905042	-0.123108	-0.629197	Up	Up				Down	true			true		reciprocal	only_TTX
Tmem100	Q569C0_S121_1	Transmembrane protein 100 OS=Rattus norvegicus OX=10116 GN=Tmem100 PE=1 SV=1	CWKVRQRNKKVKRRESQTALVVNQRSLFA__	0.396431	0.447167	0.572031	-0.0883661	-0.126638	-1.39455		Up	Up			Down				true			only_TTX
Prrt3	D3ZWQ0_S811_1	Proline-rich transmembrane protein 3 OS=Rattus norvegicus OX=10116 GN=Prrt3 PE=1 SV=2	SELDLRPPSPINLSRSIDAALFREHLVRDSV	0.400481	0.353011	0.433747	0.140952	0.148263	-0.161558	Up	Up					true
Gad1	P18088_S72_1	Glutamate decarboxylase 1 OS=Rattus norvegicus OX=10116 GN=Gad1 PE=2 SV=1;Glutamate decarboxylase OS=Rattus norvegicus OX=10116 GN=Gad1 PE=2 SV=1	EEKSRLVSAFRERQASKNLLSCENSDPGARF	0.406748	0.394377	0.563143	-0.286374	-0.247834		Up		Up
Fam131b	F8WFH6_S75_1	Protein FAM131B OS=Rattus norvegicus OX=10116 GN=Fam131b PE=1 SV=1;Protein FAM131B OS=Rattus norvegicus OX=10116 GN=Fam131b PE=1 SV=1	SMEDTTSILPKLKRNSNAYGIGALAKSSFSG	0.408123	0.193825	0.659751	0.132317	-0.0586168	-0.35982	Up		Up			Down				true			only_TTX
Asap1	A0A0G2K451_S525_1	Arf-GAP with SH3 domain, ANK repeat and PH domain-containing protein 1 OS=Rattus norvegicus OX=10116 GN=Asap1 PE=1 SV=1;Arf-GAP with SH3 domain, ANK repeat and PH domain-containing protein 1 OS=Rattus norvegicus OX=10116 GN=Asap1 PE=1 SV=1;Arf-GAP with SH3	HVEYEWNLRQDEMDESDDDLDDKPSPIKKER	0.409683	0.227828	0.351661	0.03134	-0.0266642	-0.0766975	Up		Up
Nedd4l	A0A0G2JXP3_S434_2	Neural precursor cell-expressed, developmentally down-regulated 4-like, E3 ubiquitin protein ligase OS=Rattus norvegicus OX=10116 GN=Nedd4l PE=1 SV=1;E3 ubiquitin-protein ligase OS=Rattus norvegicus OX=10116 GN=Nedd4l PE=1 SV=1;Neural precursor cell-expres	NNHLVEPQIRRPRSLSSPTVTLSAPLEGAKD	0.412947	0.982717		0.301409	-0.237386		Up	Up		Up			true	true						same
Nedd4l	A0A0G2JXP3_S450_2	Neural precursor cell-expressed, developmentally down-regulated 4-like, E3 ubiquitin protein ligase OS=Rattus norvegicus OX=10116 GN=Nedd4l PE=1 SV=1;E3 ubiquitin-protein ligase OS=Rattus norvegicus OX=10116 GN=Nedd4l PE=1 SV=1;Neural precursor cell-expres	SPTVTLSAPLEGAKDSPIRRAVKDTLSNPQS	0.412947	0.982717		0.301409	-0.237386		Up	Up		Up			true	true						same
Mapt	P19332_S573_1	Microtubule-associated protein OS=Rattus norvegicus OX=10116 GN=Mapt PE=1 SV=1;Microtubule-associated protein tau OS=Rattus norvegicus OX=10116 GN=Mapt PE=1 SV=3;Microtubule-associated protein OS=Rattus norvegicus OX=10116 GN=Mapt PE=1 SV=1;Microtubule-ass	PVPMPDLKNVRSKIGSTENLKHQPGGGKVQI	0.419795	1.14461	0.200222	-0.0117392	0.247553	-0.0556592	Up	Up					true
Kif1a	F1M4A4_S425_1	Kinesin family member 1A OS=Rattus norvegicus OX=10116 GN=Kif1a PE=1 SV=3	MSPSSSLSALSSRAASVSSLHERILFAPGSE	0.421009	0.604699		-0.0909002	-0.209761		Up	Up					true
Eif4b	Q5RKG9_S597_1	Eukaryotic translation initiation factor 4B OS=Rattus norvegicus OX=10116 GN=Eif4b PE=1 SV=1	NRASKFSSASKYAALSVDGEDEDEGDDCTE_	0.424638	0.142792	0.145126	-1.00305	-1.30515	-0.747073	Up		Up	Down	Down	Down
Adcy6	A0A0G2K429_S67_1	Adenylate cyclase OS=Rattus norvegicus OX=10116 GN=Adcy6 PE=1 SV=1;Adenylate cyclase OS=Rattus norvegicus OX=10116 GN=Adcy6 PE=1 SV=2;Adenylate cyclase type 6 OS=Rattus norvegicus OX=10116 GN=Adcy6 PE=1 SV=1	CAPRYMSCLKNVEPPSPTPAARTRCPWQDEA	0.425792	0.301662	0.0260476	-0.0163813	0.114765	-0.0611282	Up	Up					true
Rasa3	A0A0G2JW85_S809_1	Ras GTPase-activating protein 3 OS=Rattus norvegicus OX=10116 GN=Rasa3 PE=1 SV=1;Ras GTPase-activating protein 3 OS=Rattus norvegicus OX=10116 GN=Rasa3 PE=1 SV=2	HAQYRRNKFKKTRYGSQEHPIGDKSFQNYIR	0.434579	0.502386	0.0236867	-0.295052	-0.475308	-1.53804	Up	Up		Down		Down	true
Sorbs1	F1M820_S345_1	Sorbin and SH3 domain-containing protein 1 OS=Rattus norvegicus OX=10116 GN=Sorbs1 PE=1 SV=1	GKSSVLTNEKMSRDISPEEIDLKNEPWYKFF	0.437758	-0.157477	0.51925	0.285992	-0.00259996	0.158342		Down	Up
Phkb	A0A0G2K9C8_S19_1	Phosphorylase b kinase regulatory subunit OS=Rattus norvegicus OX=10116 GN=Phkb PE=1 SV=1;Phosphorylase b kinase regulatory subunit OS=Rattus norvegicus OX=10116 GN=Phkb PE=1 SV=1	SPDASFSSPALLRSGSVYEPLKSINLPRPDN	0.441782		0.340681				Up		Up
Sgip1	F1M1Y0_S95_2	SH3-containing GRB2-like protein 3-interacting protein 1 OS=Rattus norvegicus OX=10116 GN=Sgip1 PE=1 SV=3;SH3-containing GRB2-like protein 3-interacting protein 1 OS=Rattus norvegicus OX=10116 GN=Sgip1 PE=1 SV=1	ELDEEGYSIRPEEPGSTKGKHFYSSSESEEE	0.442522	0.0913009	0.298657	0.156943	-0.109911	-0.514945	Up		Up			Down				true			only_TTX
Slc38a1	Q9JM15_S52_1	Sodium-coupled neutral amino acid transporter 1 OS=Rattus norvegicus OX=10116 GN=Slc38a1 PE=1 SV=1	GQINSKFISDRESRRSLTNSHLEKRKCDEYI	0.443579	0.347621	0.74444	-0.204668	-0.630659	-0.860104	Up		Up		Down	Down
Tnks1bp1	D3ZF26_S490_2	Tankyrase 1-binding protein 1 OS=Rattus norvegicus OX=10116 GN=Tnks1bp1 PE=1 SV=1	TFPTRPSGLGVCRLDSPPPSPITEASEAAEA	0.444547	0.418443	0.617036	0.351636	0.108256	0.141244		Up	Up
Tex2	G3V9L1_S270_2	Testis expressed gene 2 OS=Rattus norvegicus OX=10116 GN=Tex2 PE=1 SV=1	NTGGDSKTAPSSPLTSPSDTRSFFKVPEMEA	0.44615	0.376903	0.556493	-0.00785696		-0.0559669		Up	Up
Dync1li1	G3V7G0_T513_2	Cytoplasmic dynein 1 light intermediate chain 1 OS=Rattus norvegicus OX=10116 GN=Dync1li1 PE=1 SV=1;Cytoplasmic dynein 1 light intermediate chain 1 OS=Rattus norvegicus OX=10116 GN=Dync1li1 PE=1 SV=1	ELDRITRKPASVSPTTPPSPTEGEAS_____	0.446572	0.466604	0.723361		0.0220626	-0.259919		Up	Up			Down				true			only_TTX
Prkar1a	P09456_T75_1	cAMP-dependent protein kinase type I-alpha regulatory subunit OS=Rattus norvegicus OX=10116 GN=Prkar1a PE=1 SV=2	EEARQIQSLQKSGIRTDSREDEISPPPPNPV	0.448204		0.65781				Up		Up
Mapt	P19332_S667_1	Microtubule-associated protein OS=Rattus norvegicus OX=10116 GN=Mapt PE=1 SV=1;Microtubule-associated protein tau OS=Rattus norvegicus OX=10116 GN=Mapt PE=1 SV=3;Microtubule-associated protein OS=Rattus norvegicus OX=10116 GN=Mapt PE=1 SV=1;Microtubule-ass	SEKLDFKDRVQSKIGSLDNITHVPGGGNKKI	0.448458	0.804555	1.22	-0.112744	0.0124158	0.434592	Up	Up					true
Reps2	A0A0G2K4S1_S55_2	Uncharacterized protein OS=Rattus norvegicus OX=10116 GN=Reps2 PE=1 SV=1;Uncharacterized protein OS=Rattus norvegicus OX=10116 GN=Reps2 PE=1 SV=1;Uncharacterized protein OS=Rattus norvegicus OX=10116 GN=Reps2 PE=1 SV=1	EEKQETPSPRMSPLASPPSSPPHYQRVPLSH;EKQQETPSPRMSPLASPPSSPPHYQRVPLSH	0.452444	0.442344	0.341404	-0.0933331	-0.193134	0.0712783	Up	Up					true
Pum1	D3Z8L5_S124_1	Pumilio RNA-binding family member 1 OS=Rattus norvegicus OX=10116 GN=Pum1 PE=1 SV=2	RWPTGDNIHAEHQVRSMDELNHDFQALALEG	0.458131	0.439828	0.0415342	-0.288023	-0.55883	-0.00990675	Up	Up			Down		true	true						reciprocal
Mia2	D3ZVL1_S568_1	MIA SH3 domain ER export factor 2 OS=Rattus norvegicus OX=10116 GN=Mia2 PE=1 SV=2;MIA SH3 domain ER export factor 2 OS=Rattus norvegicus OX=10116 GN=Mia2 PE=1 SV=2;MIA SH3 domain ER export factor 2 OS=Rattus norvegicus OX=10116 GN=Mia2 PE=1 SV=1;MIA SH3 do	DRLSDAPRAPSDRSLSPPWEQERRMTAHPPP	0.465675	0.1738	0.260028	0.0356081	-0.235288	-0.0785851	Up		Up
Plxdc2	B5DEZ8_S507_1	Plexin domain containing 2 (Predicted) OS=Rattus norvegicus OX=10116 GN=Plxdc2 PE=1 SV=1	ERRPSRWPAMKFRRGSGHPAYAEVEPVGEKE	0.471229	0.267477	0.324065		-0.044262	-0.361801	Up		Up			Down				true			only_TTX
Hecw2	D4ADD3_S48_1	HECT, C2 and WW domain-containing E3 ubiquitin protein ligase 2 OS=Rattus norvegicus OX=10116 GN=Hecw2 PE=1 SV=1	TQNSMPENMALQRANSDTDLVTSESRSSLTA	0.471593	0.324422	0.278318	0.0526142	0.129165	0.17249	Up	Up					true
Shisa7	D3ZPJ0_S451_2	Shisa family member 7 OS=Rattus norvegicus OX=10116 GN=Shisa7 PE=1 SV=1	LSSPEALRQSREHLLSPPRSPALPPDPTTRA	0.471644	0.865174	0.247787	0.619645	0.662154	0.594949	Up	Up		Up	Up	Up	true
Shisa7	D3ZPJ0_S455_2	Shisa family member 7 OS=Rattus norvegicus OX=10116 GN=Shisa7 PE=1 SV=1	EALRQSREHLLSPPRSPALPPDPTTRASLAA	0.471644	0.865174	0.247787	0.619645	0.662154	0.594949	Up	Up		Up	Up	Up	true
Strn4	F1M6V8_S205_1	Striatin 4 OS=Rattus norvegicus OX=10116 GN=Strn4 PE=1 SV=1;Striatin 4 OS=Rattus norvegicus OX=10116 GN=Strn4 PE=1 SV=1	ILDMRSKRVRSLLGRSLELNGAGEPVEGAPR	0.473313	0.369225			-0.597217		Up	Up			Down		true	true						reciprocal
Bsn	G3V984_S2844_1	Protein bassoon OS=Rattus norvegicus OX=10116 GN=Bsn PE=4 SV=1;Protein bassoon OS=Rattus norvegicus OX=10116 GN=Bsn PE=1 SV=3;Protein bassoon OS=Rattus norvegicus OX=10116 GN=Bsn PE=4 SV=1	QQTLPRPMKTLQRSLSDPKPLSPTAEESAKE	0.476283	0.330033	0.0706933	-0.243612	-0.241084	-0.113885	Up	Up					true
Slc2a13	Q921A2_S47_1	Proton myo-inositol cotransporter OS=Rattus norvegicus OX=10116 GN=Slc2a13 PE=1 SV=2	APGGERSLLAAESAASLQGAELERAARRQFQ	0.476751		0.647816			-1.23286	Up		Up			Down				true			only_TTX
Arhgap5	Q6TUE6_S1195_2	LRRGT00098 OS=Rattus norvegicus OX=10116 GN=Arhgap5 PE=1 SV=1;Rho-GTPase-activating protein 5 OS=Rattus norvegicus OX=10116 GN=Arhgap5 PE=1 SV=1	AFPTSKTKRKGRHRGSEEDPLLSPVETWKGG	0.476831	0.0379787	0.411469	0.0980638	-0.295975	-0.938213	Up		Up			Down				true			only_TTX
Arhgap5	Q6TUE6_S1202_2	LRRGT00098 OS=Rattus norvegicus OX=10116 GN=Arhgap5 PE=1 SV=1;Rho-GTPase-activating protein 5 OS=Rattus norvegicus OX=10116 GN=Arhgap5 PE=1 SV=1	KRKGRHRGSEEDPLLSPVETWKGGIDNPAIT	0.476831	0.0379787	0.411469	0.0980638	-0.295975	-0.938213	Up		Up			Down				true			only_TTX
Cep170b	D4A1G8_S1122_1	Centrosomal protein 170B OS=Rattus norvegicus OX=10116 GN=Cep170b PE=1 SV=1	PTRASRLRRARLGDASDTEAVDGERGTTANP	0.488863	0.401395	0.0210065	0.0866121	0.261752	0.374672	Up	Up				Up	true			true		same	only_TTX
Tmem230	Q5BJP5_S24_1	Transmembrane protein 230 OS=Rattus norvegicus OX=10116 GN=Tmem230 PE=1 SV=1	ATGIPSSKVKYSRLSSTDDGYIDLQFKKSPP	0.490596	0.307916	0.740445		-1.11784	-0.630573	Up		Up		Down	Down
Cplx2	P84087_S93_1	Complexin-2 OS=Rattus norvegicus OX=10116 GN=Cplx2 PE=1 SV=1	KEAEEKAALEQPCEGSLTRPKKAIPAGCGDE	0.493542	0.67056	-0.0373895	-0.0560104	0.00794767	-0.357016	Up	Up					true
Pikfyve	D3ZYT8_S319_1	Phosphoinositide kinase, FYVE-type zinc finger-containing OS=Rattus norvegicus OX=10116 GN=Pikfyve PE=1 SV=2	VQEDAGKSPARNRSASITNLSLDRSGSPMVP	0.493676	0.589829	0.383171	-0.0135636	0.255135	-0.308952	Up	Up					true
Hdac11	B2GUW3_S338_1	Hdac11 protein OS=Rattus norvegicus OX=10116 GN=Hdac11 PE=2 SV=1	GLIGPEFPYVPARNSSIPLLSRAVP______	0.496049	0.827797	0.231588	-0.251613	-0.154555	-0.29866		Up	Up			Down				true			only_TTX
Map2	F1MAQ5_S735_2	Microtubule-associated protein OS=Rattus norvegicus OX=10116 GN=Map2 PE=1 SV=1;Microtubule-associated protein 2 OS=Rattus norvegicus OX=10116 GN=Map2 PE=1 SV=3;Microtubule-associated protein OS=Rattus norvegicus OX=10116 GN=Map2 PE=1 SV=3;Microtubule-assoc	GHDLSPLASDILTNTSGSMDEGDDYLPPTTP	0.504942	1.24263	0.740008	-0.0137742	-0.123028	-0.516817		Up	Up
Baiap2	Q6GMN2_T341_1	Brain-specific angiogenesis inhibitor 1-associated protein 2 OS=Rattus norvegicus OX=10116 GN=Baiap2 PE=1 SV=1	SPPQSQSKLSDSYSNTLPVRKSVTPKNSYAT	0.511014	0.562998	0.245486		-0.0172748	-0.108565	Up	Up					true
Palm	Q920Q0_S116_2	Paralemmin-1 OS=Rattus norvegicus OX=10116 GN=Palm PE=1 SV=1	GESAPAAPKENSAAPSPIRPHSTSPAKEEQK	0.513559	0.22997	-0.776107	0.0595413	-0.0753342	0.443132	Up		Down			Up				true			only_TTX
Pclo	Q9JKS6_T5084_1	Protein piccolo OS=Rattus norvegicus OX=10116 GN=Pclo PE=1 SV=1	KRIVNWHKLLVSPTQTH______________	0.515037	0.568976	0.80483	0.0437004	-0.415256			Up	Up
Lzts1	Q8CFC9_S283_1	Leucine zipper putative tumor suppressor 1 OS=Rattus norvegicus OX=10116 GN=Lzts1 PE=1 SV=3	QKLLQRETALQKLQRSFDEKEFASGQTFEER	0.51635	0.211728	0.217784	-0.441512	-0.462006	-0.746557	Up	Up		Down	Down	Down	true
Ank2	A0A0G2KBB9_S2478_1	Ankyrin 2 OS=Rattus norvegicus OX=10116 GN=Ank2 PE=1 SV=1;Ankyrin 2 OS=Rattus norvegicus OX=10116 GN=Ank2 PE=1 SV=1	EVASMRSRLLRDPDGSAEDDSLEQTSLMESS	0.516495	0.23935	-0.0337067	-0.269445	-0.581984	-3.62741	Up	Up		Down	Down	Down	true
Irs2	F1MAL5_S574_1	Insulin receptor substrate 2 OS=Rattus norvegicus OX=10116 GN=Irs2 PE=1 SV=2	DGAQDLDRGLRKRTYSLTTPARQRQVPQPSS	0.516826	0.406722	1.63947	-0.206555	-0.122293	-0.328938	Up		Up
Srrm2	A0A0G2K2M9_S1380_1	Serine/arginine repetitive matrix 2 OS=Rattus norvegicus OX=10116 GN=Srrm2 PE=1 SV=1	LETVQQRTPSRERSSSVSSPELKDGLPRTPS	0.518148	0.540695		0.0296336	0.0178388		Up	Up					true
Shc3	G3V7V0_S474_2	SHC-transforming protein 3 OS=Rattus norvegicus OX=10116 GN=Shc3 PE=4 SV=1;SHC-transforming protein 3 OS=Rattus norvegicus OX=10116 GN=Shc3 PE=2 SV=1	ALRNQPLGPVLSKAASVECISPVTPRAPDAK	0.525506	0.142936	0.358205	-0.17179	-0.0175873	-0.053533	Up		Up
Shc3	G3V7V0_S479_2	SHC-transforming protein 3 OS=Rattus norvegicus OX=10116 GN=Shc3 PE=4 SV=1;SHC-transforming protein 3 OS=Rattus norvegicus OX=10116 GN=Shc3 PE=2 SV=1	PLGPVLSKAASVECISPVTPRAPDAKMLEEL	0.525506	0.142936	0.358205	-0.17179	-0.0175873	-0.053533	Up		Up
Ppp2r5d	F1MAA3_S566_1	Serine/threonine-protein phosphatase 2A 56 kDa regulatory subunit OS=Rattus norvegicus OX=10116 GN=Ppp2r5d PE=1 SV=2	MLKDIKKDKVLLRRKSELPQDVYTIKALEAH	0.527843	0.768611	0.341136	-0.467992	-0.169394	-0.536202		Up	Up			Down				true			only_TTX
Safb	M0RBF0_S624_2	Scaffold attachment factor B1 OS=Rattus norvegicus OX=10116 GN=Safb PE=1 SV=1;Scaffold attachment factor B OS=Rattus norvegicus OX=10116 GN=Safb PE=1 SV=1;Scaffold attachment factor B1 OS=Rattus norvegicus OX=10116 GN=Safb PE=1 SV=2;Scaffold attachment fac	ASKSQDRKSVSREKRSVVSFDKVKESRKSRD	0.529444	1.06729		0.0642703	0.0302635		Up	Up					true
Safb	M0RBF0_S627_2	Scaffold attachment factor B1 OS=Rattus norvegicus OX=10116 GN=Safb PE=1 SV=1;Scaffold attachment factor B OS=Rattus norvegicus OX=10116 GN=Safb PE=1 SV=1;Scaffold attachment factor B1 OS=Rattus norvegicus OX=10116 GN=Safb PE=1 SV=2;Scaffold attachment fac	SQDRKSVSREKRSVVSFDKVKESRKSRDSES	0.529444	1.06729		0.0642703	0.0302635		Up	Up					true
LOC100362814	F1LXC7_T819_2	Hypothetical protein LOC100362814 OS=Rattus norvegicus OX=10116 GN=LOC100362814 PE=1 SV=3	TQQKVTKEESRKRNGTASDEEEGAGLFDSAG	0.531013	0.166624	0.497927	0.5471	-0.272222	-1.08674	Up		Up			Down				true			only_TTX
Ripor2	Q7TP54_S123_1	Rho family-interacting cell polarization regulator 2 OS=Rattus norvegicus OX=10116 GN=Ripor2 PE=1 SV=1	QSFSPGGPNGIIRSQSFAGFSGLQERRSRQV	0.532719	0.547553	0.501613	-0.161174	-0.20738	-0.458223		Up	Up
Nav1	D4A5I4_S1033_1	Neuron navigator 1 OS=Rattus norvegicus OX=10116 GN=Nav1 PE=1 SV=3;Neuron navigator 1 OS=Rattus norvegicus OX=10116 GN=Nav1 PE=1 SV=2;Neuron navigator 1 OS=Rattus norvegicus OX=10116 GN=Nav1 PE=1 SV=2	EKAKAKAVALDSDNISLKSIGSPESTPKNQA	0.542	0.158738	-0.310032	0.0984903	0.151642	0.0494988	Up		Down
Wnk2	D3ZMJ7_S45_1	WNK lysine deficient protein kinase 2 OS=Rattus norvegicus OX=10116 GN=Wnk2 PE=1 SV=2	RARAARLGPQRFLRRSVVESDQEEPPGLEAA	0.547274		0.668332			-0.286864	Up		Up
Epb41l1	Q9WTP0_S666_1	Erythrocyte membrane protein band 4.1-like 1 OS=Rattus norvegicus OX=10116 GN=Epb41l1 PE=1 SV=1;Erythrocyte membrane protein band 4.1-like 1 OS=Rattus norvegicus OX=10116 GN=Epb41l1 PE=1 SV=1;Band 4.1-like protein 1 OS=Rattus norvegicus OX=10116 GN=Epb41l1	ETEGLVFARDLKGPSSQEDESGGIEDSPDRG	0.55139	0.275839	0.274974	-0.0674354	-0.288208	0.121665	Up		Up		Down			true
Cope	G3V8Q1_S13_1	Coatomer subunit epsilon OS=Rattus norvegicus OX=10116 GN=Cope PE=1 SV=3	___MAPPAPGAVSGSSGEVDELFDVKNAFYI	0.559714	0.125059	1.22917	-0.0854071	-0.116597	-1.93896	Up		Up			Down				true			only_TTX
Samd14	F1LN57_S108_2	Sterile alpha motif domain-containing protein 14 OS=Rattus norvegicus OX=10116 GN=Samd14 PE=1 SV=3;Sterile alpha motif domain-containing protein 14 OS=Rattus norvegicus OX=10116 GN=Samd14 PE=1 SV=1	PAGGSFCLEPPGLRRSLDEDEPPPSPLARYR	0.559821	0.838652		-0.00527547	0.0690384		Up	Up					true
Samd14	F1LN57_S117_2	Sterile alpha motif domain-containing protein 14 OS=Rattus norvegicus OX=10116 GN=Samd14 PE=1 SV=3;Sterile alpha motif domain-containing protein 14 OS=Rattus norvegicus OX=10116 GN=Samd14 PE=1 SV=1	PPGLRRSLDEDEPPPSPLARYRPLHNAASHE	0.559821	0.838652		-0.00527547	0.0690384		Up	Up					true
Ppp1r12a	D3ZR53_S864_1	Protein phosphatase 1 regulatory subunit OS=Rattus norvegicus OX=10116 GN=Ppp1r12a PE=1 SV=2;Protein phosphatase 1 regulatory subunit OS=Rattus norvegicus OX=10116 GN=Ppp1r12a PE=1 SV=1;Protein phosphatase 1 regulatory subunit 12A OS=Rattus norvegicus OX=1	REKRRSTGVSFWTQDSDENEQERQSDTEDGS	0.562717	0.466109	0.149596	-0.0294627	-0.035512	-0.16789	Up	Up				Down	true			true		reciprocal	only_TTX
Map1b	P15205_S1257_2	Microtubule-associated protein 1B OS=Rattus norvegicus OX=10116 GN=Map1b PE=1 SV=3	RLSPAKSPSLSPSPPSPIEKTPLGERSVNFS	0.564071	-0.530814	-0.376999	-0.325154	-0.711112	-1.30129		Down	Down		Down	Down
Nectin1	F1LNP8_S434_1	Nectin cell adhesion molecule 1 OS=Rattus norvegicus OX=10116 GN=Nectin1 PE=1 SV=2	DDSDDEKKAGPLGGSSYEEEEEEEGGGGGER	0.564694	0.473893		0.0559388		-0.705171	Up	Up				Down	true			true		reciprocal	only_TTX
Strn3	P58405_S239_2	Striatin-3 OS=Rattus norvegicus OX=10116 GN=Strn3 PE=1 SV=2;Striatin-3 OS=Rattus norvegicus OX=10116 GN=Strn3 PE=1 SV=1	GGESPKQKGQEIKRPSGDVLETFNFLENADD	0.568357	0.707819					Up	Up					true
Strn3	P58405_S255_2	Striatin-3 OS=Rattus norvegicus OX=10116 GN=Strn3 PE=1 SV=2;Striatin-3 OS=Rattus norvegicus OX=10116 GN=Strn3 PE=1 SV=1	GDVLETFNFLENADDSDEEENDMIEGIPEGK	0.568357	0.707819					Up	Up					true
Tpd52	A0A0G2K865_S198_1	Tumor protein D52 OS=Rattus norvegicus OX=10116 GN=Tpd52 PE=1 SV=1;Tumor protein D52 OS=Rattus norvegicus OX=10116 GN=Tpd52 PE=1 SV=2	HSISMPAMRNSPTFKSFEEKVENLKSKVGGA	0.570989	0.526642	0.423783		-0.807744	-0.993295	Up		Up			Down				true			only_TTX
Ampd2	Q02356_S113_1	AMP deaminase OS=Rattus norvegicus OX=10116 GN=Ampd2 PE=1 SV=1;AMP deaminase 2 OS=Rattus norvegicus OX=10116 GN=Ampd2 PE=1 SV=2	IEQLEERRQRLERQISQDVKLEPDILLRAKQ	0.571428	0.965149	0.100115	0.159293	-0.598448	0.148942	Up	Up					true
Ildr2	M0R3U3_S345_1	Immunoglobulin-like domain-containing receptor 2 OS=Rattus norvegicus OX=10116 GN=Ildr2 PE=1 SV=2;Immunoglobulin-like domain-containing receptor 2 OS=Rattus norvegicus OX=10116 GN=Ildr2 PE=1 SV=2;Immunoglobulin-like domain-containing receptor 2 OS=Rattus n	ERSESRAHGAFYQDGSLDEYYGRGRSREPPG	0.571553	0.42593	0.318757	-0.0626469	-0.295925	-0.33443	Up	Up					true
Cpne6	D4ACG7_S556_1	Copine 6 OS=Rattus norvegicus OX=10116 GN=Cpne6 PE=1 SV=2	PGAPRPSTPAVTPSPSP______________	0.574365	0.283041	0.923266	-0.139958	-0.215287	0.135259	Up		Up
Kif1a	F1M4A4_S425_2	Kinesin family member 1A OS=Rattus norvegicus OX=10116 GN=Kif1a PE=1 SV=3	MSPSSSLSALSSRAASVSSLHERILFAPGSE	0.580779	0.693724	-0.070718	0.0808675		0.0985014	Up	Up					true
Clasp2	A0A0G2JZM8_S603_1	CLIP-associating protein 2 OS=Rattus norvegicus OX=10116 GN=Clasp2 PE=1 SV=1;CLIP-associating protein 2 OS=Rattus norvegicus OX=10116 GN=Clasp2 PE=1 SV=1	GSKASPLPGSLQRSRSDIDVNAAAGAKAHHA	0.582322	0.684145	-0.0159325	0.133318	0.338517	0.00505	Up	Up			Up		true	true						same
Csnk2a2	B4F7A9_S18_1	Casein kinase 2 alpha 2 OS=Rattus norvegicus OX=10116 GN=Csnk2a2 PE=1 SV=1	GPAAGSRARVYAEVNSLRSREYWDYEAHVPS	0.58417		0.767494				Up		Up
Kif1a	F1M4A4_S428_2	Kinesin family member 1A OS=Rattus norvegicus OX=10116 GN=Kif1a PE=1 SV=3	SSSLSALSSRAASVSSLHERILFAPGSEEAI	0.58487	0.693724	-0.070718	0.0257608		0.0985014	Up	Up					true
Cbarp	F1MAS1_S253_2	CACN subunit beta-associated regulatory protein OS=Rattus norvegicus OX=10116 GN=Cbarp PE=1 SV=2	RGAGDEVSELPAPARSPPRSPRAWPRRPRRD	0.585705	0.423337	-0.229132	-0.0282475	0.0240817	1.25823	Up	Up				Up	true			true		same	only_TTX
Cbarp	F1MAS1_S257_2	CACN subunit beta-associated regulatory protein OS=Rattus norvegicus OX=10116 GN=Cbarp PE=1 SV=2	DEVSELPAPARSPPRSPRAWPRRPRRDYSID	0.585705	0.423337	-0.229132	-0.0282475	0.0240817	1.25823	Up	Up				Up	true			true		same	only_TTX
Tex2	G3V9L1_S266_2	Testis expressed gene 2 OS=Rattus norvegicus OX=10116 GN=Tex2 PE=1 SV=1	TQPRNTGGDSKTAPSSPLTSPSDTRSFFKVP	0.591776	0.356154	0.551116	-0.0333643	-0.194376	-0.0537392		Up	Up
Exoc4	M0R649_S467_1	Exocyst complex component 4 OS=Rattus norvegicus OX=10116 GN=Exoc4 PE=1 SV=2;Exocyst complex component 4 OS=Rattus norvegicus OX=10116 GN=Exoc4 PE=1 SV=2;Exocyst complex component 4 OS=Rattus norvegicus OX=10116 GN=Exoc4 PE=1 SV=1	MSAYLREQRRELYSRSGELQGGPDDNLIEGG	0.605786	0.532069		-0.10649	-0.190154		Up	Up					true
Tbc1d22b	A0A0G2JWM9_S94_1	TBC1 domain family, member 22B OS=Rattus norvegicus OX=10116 GN=Tbc1d22b PE=1 SV=1	LENHSKLRVKPERSQSTTSDVPANYKVIKSS	0.606624	0.51132	0.332324		-1.26042		Up		Up		Down			true
Ndrg3	Q6AYR2_S331_1	Protein NDRG3 OS=Rattus norvegicus OX=10116 GN=Ndrg3 PE=1 SV=1;Uncharacterized protein OS=Rattus norvegicus OX=10116 GN=LOC679863 PE=1 SV=3	IPSASMTRLARSRTHSTSSSIGSGESPFSRS	0.6099	0.733933	-0.213447	-0.193912	0.0600721	-0.344921	Up	Up					true
Coro7	A0A0A0MXU2_S778_1	Coronin OS=Rattus norvegicus OX=10116 GN=Coro7 PE=1 SV=2;Coronin OS=Rattus norvegicus OX=10116 GN=Coro7 PE=1 SV=1;Coronin-7 OS=Rattus norvegicus OX=10116 GN=Coro7 PE=1 SV=2	MVAKLGNREDPLPQDSFEGVDEDEWD_____	0.611294		-0.704915	-0.487977			Up		Down
Arhgap32	F1MAK3_S870_1	Rho GTPase-activating protein 32 OS=Rattus norvegicus OX=10116 GN=Arhgap32 PE=1 SV=2	SQSQTPGSTASSEPVSPVQEKLSPFFTLDLS	0.616502		0.809338	-0.138819		-0.510102	Up		Up			Down				true			only_TTX
Bsn	G3V984_S2842_1	Protein bassoon OS=Rattus norvegicus OX=10116 GN=Bsn PE=4 SV=1;Protein bassoon OS=Rattus norvegicus OX=10116 GN=Bsn PE=1 SV=3;Protein bassoon OS=Rattus norvegicus OX=10116 GN=Bsn PE=4 SV=1	LRQQTLPRPMKTLQRSLSDPKPLSPTAEESA	0.61884	0.352954	0.111297	-0.0709396	-0.288113	-0.106439	Up	Up					true
Edc4	F7F707_S6_1	Enhancer of mRNA-decapping protein 4 OS=Rattus norvegicus OX=10116 GN=Edc4 PE=1 SV=2;Enhancer of mRNA-decapping protein 4 OS=Rattus norvegicus OX=10116 GN=Edc4 PE=1 SV=1	__________MASCASIDIEDATQHLRDILK	0.620113	1.05999					Up	Up					true
Pacs2	D3ZJG4_S395_1	Phosphofurin acidic cluster sorting protein 2 OS=Rattus norvegicus OX=10116 GN=Pacs2 PE=1 SV=2	FTEKLPPSGRIIKTESLVIPSTRSESKPAGR	0.627025		0.435528	-0.260806			Up		Up
Nav1	D4A5I4_S370_1	Neuron navigator 1 OS=Rattus norvegicus OX=10116 GN=Nav1 PE=1 SV=3;Neuron navigator 1 OS=Rattus norvegicus OX=10116 GN=Nav1 PE=1 SV=2;Neuron navigator 1 OS=Rattus norvegicus OX=10116 GN=Nav1 PE=1 SV=2	RVPGGLPVSNLRKQKSLTNLSFLTDSEKKLQ	0.629417	0.526561	-0.00869167	0.109807	-0.0220496	0.265784	Up	Up					true
Arhgef2	Q5FVC2_S646_1	Rho guanine nucleotide exchange factor 2 OS=Rattus norvegicus OX=10116 GN=Arhgef2 PE=1 SV=1;Rho guanine nucleotide exchange factor 2 OS=Rattus norvegicus OX=10116 GN=Arhgef2 PE=1 SV=1;Rho guanine nucleotide exchange factor 2 OS=Rattus norvegicus OX=10116 G	GMPPPTLPRGLFRLESFESLRGERLLKDALR	0.630674	0.470069	0.376702	-0.120451	-0.376352		Up	Up			Down		true	true						reciprocal
Map4k4	A0A0G2K7W4_S683_1	Mitogen-activated protein kinase kinase kinase kinase 4 OS=Rattus norvegicus OX=10116 GN=Map4k4 PE=1 SV=1;Mitogen-activated protein kinase kinase kinase kinase 4 OS=Rattus norvegicus OX=10116 GN=Map4k4 PE=1 SV=2	PVRTTSRSPVLSRRDSPLQGSGQQNSQAGQR	0.634694	0.769735	0.0298903	-0.0769612	-0.244789		Up	Up					true
Srpk2	B1WBT4_S487_2	SFRS protein kinase 2 OS=Rattus norvegicus OX=10116 GN=Srpk2 PE=1 SV=1;SRSF protein kinase 2 OS=Rattus norvegicus OX=10116 GN=Srpk2 PE=1 SV=1;SRSF protein kinase 2 (Fragment) OS=Rattus norvegicus OX=10116 GN=Srpk2 PE=1 SV=1	EPEESSPSRDRSRTVSASSTGDLPKTKTRAA	0.641419	0.326842	0.859375	0.231984	-0.16683	-1.18409	Up		Up			Down				true			only_TTX
Zdhhc5	Q2THW7_S380_1	Palmitoyltransferase ZDHHC5 OS=Rattus norvegicus OX=10116 GN=Zdhhc5 PE=1 SV=1	AAMPHSSSAKLSRGDSLKEPTSIADSSRHPS	0.64341	0.195731	0.471583	-0.258536	-0.492689	-0.00494058	Up		Up		Down			true
Sh3kbp1	M0RBZ7_S220_1	SH3 domain-containing kinase-binding protein 1 OS=Rattus norvegicus OX=10116 GN=Sh3kbp1 PE=1 SV=2;SH3 domain-containing kinase-binding protein 1 OS=Rattus norvegicus OX=10116 GN=Sh3kbp1 PE=1 SV=1;SH3 domain-containing kinase-binding protein 1 OS=Rattus nor	FGDIFKDKPIKLRPRSIEVENDFLPVEKTIG	0.644793	0.380684		-0.320282	-0.434159	-0.367684	Up	Up		Down	Down	Down	true
Git1	A0A0G2K527_S583_1	ARF GTPase-activating protein GIT1 OS=Rattus norvegicus OX=10116 GN=Git1 PE=1 SV=1;ARF GTPase-activating protein GIT1 OS=Rattus norvegicus OX=10116 GN=Git1 PE=1 SV=1	SQEGSRHASKLSRHGSGAESDYENTQSGEPL	0.655174	0.270036	0.219405	-0.474608	-1.02782	-0.639761	Up	Up		Down	Down	Down	true
Gfap	P47819_S12_1	Glial fibrillary acidic protein OS=Rattus norvegicus OX=10116 GN=Gfap PE=1 SV=2	____MERRRITSARRSYASSETMVRGHGPTR	0.657286	1.04289	1.41859	-0.0917817	-0.215456	-1.77412		Up	Up			Down				true			only_TTX
RGD1311575	D4A5F4_S1036_2	Hypothetical LOC289568 OS=Rattus norvegicus OX=10116 GN=RGD1311575 PE=1 SV=3	KPALAPKPASQTPPSSPLSKLSRPHIVELLT	0.665437		0.419064			-0.50589	Up		Up			Down				true			only_TTX
Nav1	D4A5I4_S770_1	Neuron navigator 1 OS=Rattus norvegicus OX=10116 GN=Nav1 PE=1 SV=3;Neuron navigator 1 OS=Rattus norvegicus OX=10116 GN=Nav1 PE=1 SV=2;Neuron navigator 1 OS=Rattus norvegicus OX=10116 GN=Nav1 PE=1 SV=2	ESEEKTPKKLEYDSGSLKMEPGTSKWRRERP	0.673949	1.00868	0.128114	-0.445548	-0.309844	-0.331623	Up	Up		Down			true	true						reciprocal
Slitrk5	M0R9U3_S846_1	RCG37061 OS=Rattus norvegicus OX=10116 GN=Slitrk5 PE=4 SV=1	PAYSVSTIEPREDLLSPVQDADRFYRGILEP	0.675814	0.770843		0.277205	0.18021		Up	Up					true
Carmil3	A0A0H2UHV1_S1316_1	Capping protein, Arp2/3 and myosin-I linker protein 3 OS=Rattus norvegicus OX=10116 GN=Carmil3 PE=4 SV=1;Capping protein, Arp2/3 and myosin-I linker protein 3 OS=Rattus norvegicus OX=10116 GN=Carmil3 PE=2 SV=2	SSAAPGANKPWLRLGSQQDQEEPEGQVPSDL	0.67681	0.748907	0.597447				Up	Up					true
Prkar1a	P09456_S83_2	cAMP-dependent protein kinase type I-alpha regulatory subunit OS=Rattus norvegicus OX=10116 GN=Prkar1a PE=1 SV=2	LQKSGIRTDSREDEISPPPPNPVVKGRRRRG	0.681638	0.0598017	0.773697	-0.178379	-0.508434	-3.0224	Up		Up		Down	Down
Rph3a	F1LPB9_T188_1	Rabphilin-3A OS=Rattus norvegicus OX=10116 GN=Rph3a PE=1 SV=1;Rabphilin-3A OS=Rattus norvegicus OX=10116 GN=Rph3a PE=1 SV=1	KPQQPAGEPATQEQPTPESRHPARAPARGDM	0.686012	0.545364					Up	Up					true
C2cd5	A0A0G2K543_S692_1	C2 calcium-dependent domain-containing 5 OS=Rattus norvegicus OX=10116 GN=C2cd5 PE=1 SV=1;C2 calcium-dependent domain-containing 5 OS=Rattus norvegicus OX=10116 GN=C2cd5 PE=1 SV=1	PIPEPRQRSRLLRSQSESSDEVTELDLSHGK	0.688954	-0.00221017	0.671926	0.0239082	0.0105876	1.18443	Up		Up			Up				true			only_TTX
Wdfy3	A0A0G2K9M4_S3321_1	WD repeat and FYVE domain-containing 3 OS=Rattus norvegicus OX=10116 GN=Wdfy3 PE=1 SV=1	TDSGSDDSRRWSDQLSLDEKDGFIFVNYSEG	0.690934	-0.157898	0.545413		-0.666291	0.383642	Up		Up		Down			true
Dact3	M0R4J7_S6_2	Dishevelled-binding antagonist of beta-catenin 3 OS=Rattus norvegicus OX=10116 GN=Dact3 PE=1 SV=1	__________MIRAFSFPVSPERGRLRGWLE	0.692149	0.104107	-0.725844	-0.772742	-0.826714	-0.32798	Up		Down	Down	Down			true
Dact3	M0R4J7_S10_2	Dishevelled-binding antagonist of beta-catenin 3 OS=Rattus norvegicus OX=10116 GN=Dact3 PE=1 SV=1	______MIRAFSFPVSPERGRLRGWLEGSLA	0.692149	0.104107	-0.725844	-0.772742	-0.826714	-0.32798	Up		Down	Down	Down			true
Lsm14a	A0A0G2JUK2_S183_1	LSM14A mRNA-processing body assembly factor OS=Rattus norvegicus OX=10116 GN=Lsm14a PE=1 SV=1;LSM14A mRNA-processing body assembly factor OS=Rattus norvegicus OX=10116 GN=Lsm14a PE=1 SV=1	QDTRSVKPQLAQGRSSPQLDPLRKSPTMEQA	0.698695	0.710765		-0.411544	-0.407651		Up	Up		Down	Down		true	true						reciprocal
Srcin1	Q9QXY2_S1077_1	SRC kinase signaling inhibitor 1 OS=Rattus norvegicus OX=10116 GN=Srcin1 PE=1 SV=1	VVTSKKDSVFIKKAESEELEIQKPQVKLRRA	0.704647	0.791964	0.137423	-0.680244	-0.915756	-1.74373	Up	Up		Down	Down	Down	true
Caskin1	D3ZE17_S827_1	Caskin-1 OS=Rattus norvegicus OX=10116 GN=Caskin1 PE=1 SV=2;Caskin-1 OS=Rattus norvegicus OX=10116 GN=Caskin1 PE=1 SV=1	LPPTDRPMSPRSLPQSPTHRGFAYVLPQPVE	0.715487	1.14643		0.211386	0.195124		Up	Up					true
Bsdc1	D4A3M7_S214_1	BSD domain-containing 1 OS=Rattus norvegicus OX=10116 GN=Bsdc1 PE=1 SV=3	QEQARRDALKQRADQSISEEPGWEEEEEELE	0.723003	0.304682	0.378478				Up		Up
Epb41l1	Q9WTP0_S677_2	Erythrocyte membrane protein band 4.1-like 1 OS=Rattus norvegicus OX=10116 GN=Epb41l1 PE=1 SV=1;Erythrocyte membrane protein band 4.1-like 1 OS=Rattus norvegicus OX=10116 GN=Epb41l1 PE=1 SV=1;Band 4.1-like protein 1 OS=Rattus norvegicus OX=10116 GN=Epb41l1	KGPSSQEDESGGIEDSPDRGACSTPELPQFE	0.723182	0.456649	0.0382756	0.231219	-0.206012	-0.170859	Up	Up					true
Hecw2	D4ADD3_S858_1	HECT, C2 and WW domain-containing E3 ubiquitin protein ligase 2 OS=Rattus norvegicus OX=10116 GN=Hecw2 PE=1 SV=1	RPTAPPAPQVLQRSNSIQQMEQLNRRYQSIR	0.729806	0.184562	0.224842	0.124294	-0.029585	0.219812	Up		Up
Prkar1a	P09456_S77_2	cAMP-dependent protein kinase type I-alpha regulatory subunit OS=Rattus norvegicus OX=10116 GN=Prkar1a PE=1 SV=2	ARQIQSLQKSGIRTDSREDEISPPPPNPVVK	0.742488	0.0656017	0.766163	-0.126142	-0.508434		Up		Up		Down			true
Gpr162	D4AAS1_S435_1	G protein-coupled receptor 162 OS=Rattus norvegicus OX=10116 GN=Gpr162 PE=1 SV=1	FSTPRAPGSFLHKWSSSDDIRILPAQSRALG	0.743227		0.66268	0.113666		-0.16626	Up		Up
Pdzd2	Q9QZR8_S891_1	PDZ domain-containing protein 2 OS=Rattus norvegicus OX=10116 GN=Pdzd2 PE=1 SV=1;PDZ domain-containing protein 2 OS=Rattus norvegicus OX=10116 GN=Pdzd2 PE=1 SV=2	TSGLLHKQVTVARQASLPGSPQVLRNPLLRQ	0.762133	0.923004		-0.27534			Up	Up					true
Pclo	Q9JKS6_S4791_1	Protein piccolo OS=Rattus norvegicus OX=10116 GN=Pclo PE=1 SV=3;Protein piccolo OS=Rattus norvegicus OX=10116 GN=Pclo PE=1 SV=3;Protein piccolo OS=Rattus norvegicus OX=10116 GN=Pclo PE=1 SV=1	SIDHGKSHSSQNSQQSPKPSVIKSRSHGIFP	0.783242	0.638574	0.400445	0.0294542	-0.445302	-0.559268	Up		Up
Slc6a17	P31662_S715_1	Sodium-dependent neutral amino acid transporter SLC6A17 OS=Rattus norvegicus OX=10116 GN=Slc6a17 PE=1 SV=1	TSPLESSSHPNGRYGSGYLLASTPESEL___	0.804173	0.857189	0.352377	0.111153	0.122422	-0.624012	Up	Up				Down	true			true		reciprocal	only_TTX
Ggt7	Q99MZ4_S72_1	Glutathione hydrolase 7 OS=Rattus norvegicus OX=10116 GN=Ggt7 PE=1 SV=2	DPDSFLKSARLQRLPSSSSEMGSQDGSPLRE	0.805197	0.700964					Up	Up					true
Dlg4	A0A0G2K7F5_S417_2	Disks large homolog 4 OS=Rattus norvegicus OX=10116 GN=Dlg4 PE=1 SV=1;Disks large homolog 4 OS=Rattus norvegicus OX=10116 GN=Dlg4 PE=1 SV=1	KIHDLREQLMNSSLGSGTASLRSNPKRGFYI	0.810497	0.401209	0.188263	0.15413	-0.502957	-0.42298	Up	Up				Down	true			true		reciprocal	only_TTX
Myh10	G3V9Y1_S1952_1	Myosin, heavy polypeptide 10, non-muscle, isoform CRA_b OS=Rattus norvegicus OX=10116 GN=Myh10 PE=1 SV=1;Myosin-10 OS=Rattus norvegicus OX=10116 GN=Myh10 PE=1 SV=1	SSSRSGRRQLHIEGASLELSDDDTESKTSDV	0.822787	0.34812	1.00837		-0.680277	0.32547	Up		Up		Down			true
Gpr158	A0A0A0MY13_S904_1	Probable G-protein-coupled receptor 158 OS=Rattus norvegicus OX=10116 GN=Gpr158 PE=1 SV=1;Probable G-protein coupled receptor 158 OS=Rattus norvegicus OX=10116 GN=Gpr158 PE=1 SV=1	KKPGHPRTSMLQKSLSVIASAKEKTLGLAGK	0.829754	0.42497	0.656908	0.468663	0.400537	0.603168	Up		Up	Up	Up	Up
Fam160a2	Q66H54_S524_1	FTS and Hook-interacting protein OS=Rattus norvegicus OX=10116 GN=Fam160a2 PE=1 SV=1	RPSTPSRLALFLRQQSLGGSESPGPAPRSPG	0.83316	0.83688					Up	Up					true
Map2	F1MAQ5_T1257_1	Microtubule-associated protein OS=Rattus norvegicus OX=10116 GN=Map2 PE=1 SV=1;Microtubule-associated protein 2 OS=Rattus norvegicus OX=10116 GN=Map2 PE=1 SV=3;Microtubule-associated protein OS=Rattus norvegicus OX=10116 GN=Map2 PE=1 SV=3;Microtubule-assoc	IEAEGEYDKLLFRSDTLQITDLLVPGSREEF	0.834346	0.109425	0.342907			-1.27358	Up		Up			Down				true			only_TTX
Uba1	Q5U300_S816_2	Ubiquitin-like modifier-activating enzyme 1 OS=Rattus norvegicus OX=10116 GN=Uba1 PE=1 SV=1	PKSGVKIHVSDQELQSANASVDDSRLEELKA	0.834392	1.07281	0.802498	-0.0777408	-0.167021	-2.41667	Up	Up				Down	true			true		reciprocal	only_TTX
Abcf1	Q6MG08_S105_2	ATP-binding cassette sub-family F member 1 OS=Rattus norvegicus OX=10116 GN=Abcf1 PE=1 SV=1	DDGDERVLMERLKQLSVPASDEEDEVPVPVP	0.843136	0.880479	0.301997	-0.327175	-0.19597	-0.400084	Up	Up					true
Abcf1	Q6MG08_S109_2	ATP-binding cassette sub-family F member 1 OS=Rattus norvegicus OX=10116 GN=Abcf1 PE=1 SV=1	ERVLMERLKQLSVPASDEEDEVPVPVPRGRK	0.843136	0.880479	0.301997	-0.327175	-0.19597	-0.400084	Up	Up					true
Map2	F1MAQ5_S1557_1	Microtubule-associated protein (Fragment) OS=Rattus norvegicus OX=10116 GN=Map2 PE=1 SV=1;Microtubule-associated protein OS=Rattus norvegicus OX=10116 GN=Map2 PE=1 SV=1;Microtubule-associated protein 2 OS=Rattus norvegicus OX=10116 GN=Map2 PE=1 SV=3;Microt	SLPRPSSILPPRRGVSGDREENSFSLNSSIS	0.847948	1.02606		-0.44628	-0.384489		Up	Up		Down			true	true						reciprocal
Myh9	G3V6P7_S1943_2	Myosin heavy chain 9-like 1 OS=Rattus norvegicus OX=10116 GN=Myh9 PE=1 SV=1;Myosin-9 OS=Rattus norvegicus OX=10116 GN=Myh9 PE=1 SV=3	FVVTRRIVRKGTGDCSDEEVDGKADGADAKA	0.852485	0.941486	0.479608	-0.804005	-1.24851	-2.53992	Up	Up		Down	Down	Down	true
Myh9	G3V6P7_T1939_2	Myosin heavy chain 9-like 1 OS=Rattus norvegicus OX=10116 GN=Myh9 PE=1 SV=1;Myosin-9 OS=Rattus norvegicus OX=10116 GN=Myh9 PE=1 SV=3	GDMPFVVTRRIVRKGTGDCSDEEVDGKADGA	0.852485	0.941486	0.479608	-0.804005	-1.24851	-2.53992	Up	Up		Down	Down	Down	true
Myh10	G3V9Y1_S1956_2	Myosin, heavy polypeptide 10, non-muscle, isoform CRA_b OS=Rattus norvegicus OX=10116 GN=Myh10 PE=1 SV=1;Myosin-10 OS=Rattus norvegicus OX=10116 GN=Myh10 PE=1 SV=1	SGRRQLHIEGASLELSDDDTESKTSDVNETQ	0.856643	0.242999	0.484412	-0.41633	-1.38418	-0.436219	Up		Up		Down	Down
Myh10	G3V9Y1_S1952_2	Myosin, heavy polypeptide 10, non-muscle, isoform CRA_b OS=Rattus norvegicus OX=10116 GN=Myh10 PE=1 SV=1;Myosin-10 OS=Rattus norvegicus OX=10116 GN=Myh10 PE=1 SV=1	SSSRSGRRQLHIEGASLELSDDDTESKTSDV	0.856643	0.274805	0.484412	-0.41633	-1.35237	-0.436219	Up		Up		Down	Down
Pde4b	P14270_S192_1	Phosphodiesterase OS=Rattus norvegicus OX=10116 GN=Pde4b PE=1 SV=2;Phosphodiesterase OS=Rattus norvegicus OX=10116 GN=Pde4b PE=1 SV=2;cAMP-specific 3',5'-cyclic phosphodiesterase 4B OS=Rattus norvegicus OX=10116 GN=Pde4b PE=1 SV=4;cAMP-specific 3',5'-cycli	FVHSQRRESFLYRSDSDYDLSPKSMSRNSSI;PGHSQRRESFLYRSDSDYDLSPKAMSRNSSL	0.86319	0.0427502	0.679411	0.267153	-0.282181	-0.276441	Up		Up
Tnik	A0A0G2K490_S680_2	TRAF2 and NCK-interacting kinase OS=Rattus norvegicus OX=10116 GN=Tnik PE=1 SV=1;Similar to Traf2 and NCK interacting kinase, splice variant 4 (Predicted), isoform CRA_a OS=Rattus norvegicus OX=10116 GN=Tnik PE=1 SV=1	EEDIPPKVPQRTTSISPALARKNSPGNGSAL	0.863647	0.898956	0.461049	0.0221162	-0.0121619	0.0669061		Up	Up
Add2	F8WFS9_S2_2	Beta-adducin OS=Rattus norvegicus OX=10116 GN=Add2 PE=1 SV=1;Beta-adducin OS=Rattus norvegicus OX=10116 GN=Add2 PE=1 SV=4	______________MSEDTVPEAASPPPSQG	0.865767	0.349805	1.47711	0.0151379	-0.358885	-0.780894	Up		Up			Down				true			only_TTX
Prickle2	F1M0J7_S645_1	Prickle planar cell polarity protein 2 OS=Rattus norvegicus OX=10116 GN=Prickle2 PE=1 SV=2	PLGYRDLQSHGRMHQSFDFDGGIASSKLPGQ	0.877856	0.628254	0.147499	-0.128358	-0.252362	0.0868649	Up	Up					true
Pafah1b2	O35264_S2_1	Platelet-activating factor acetylhydrolase IB subunit beta OS=Rattus norvegicus OX=10116 GN=Pafah1b2 PE=1 SV=1	______________MSQGDSNPAAIPHAAED	0.882575	0.391448	0.736168	0.306795			Up		Up
Ip6k1	Q9ESM0_S139_1	Inositol hexakisphosphate kinase 1 OS=Rattus norvegicus OX=10116 GN=Ip6k1 PE=2 SV=1	RSGSGSDHKEEKASLSFETSESSQETKSPKV	0.893011	0.526739					Up	Up					true
Dmxl2	F1M3W5_S1401_1	Dmx-like 2 OS=Rattus norvegicus OX=10116 GN=Dmxl2 PE=1 SV=3	PDAGEGTKRHLSRTISVSGSTAKDTVTIGKD	0.897223	0.438981	0.394796	-0.311114	-0.593135	0.2648	Up	Up			Down		true	true						reciprocal
C2cd2l	Q5U2P5_S619_1	C2CD2-like OS=Rattus norvegicus OX=10116 GN=C2cd2l PE=1 SV=1;C2CD2-like OS=Rattus norvegicus OX=10116 GN=C2cd2l PE=1 SV=1	TRSDISERPSVDDVESETGSTGALETRSLKD	0.910703	0.649476	0.322217	-0.136209	-0.410807	-0.451265	Up	Up					true
Eif4e2	F1M470_S2_1	Eukaryotic translation initiation factor 4E family member 2 OS=Rattus norvegicus OX=10116 GN=Eif4e2 PE=1 SV=2	______________MSLKDDDSGDHDQNEEN	0.920249	0.926386			-0.529029		Up	Up			Down		true	true						reciprocal
Grin2b	G3V746_Y1070_1	Glutamate receptor ionotropic, NMDA 2B OS=Rattus norvegicus OX=10116 GN=Grin2b PE=1 SV=1;Glutamate receptor ionotropic, NMDA 2B OS=Rattus norvegicus OX=10116 GN=Grin2b PE=1 SV=1	LIRSDVSDISTHTVTYGNIEGNAAKRRKQQY	0.928585	1.2277		-0.271347	0.0615014		Up	Up					true
Fam126b	Q4V7D4_S441_1	Family with sequence similarity 126, member B OS=Rattus norvegicus OX=10116 GN=Fam126b PE=1 SV=1	KHLSLPAGQVVPKTNSLSLIRTASASSTSSH	0.93557	0.599267		0.0771063	-0.0304396		Up	Up					true
Lmo7	A0A0G2K8R3_S699_1	LIM domain 7 OS=Rattus norvegicus OX=10116 GN=Lmo7 PE=1 SV=1;LIM domain 7 OS=Rattus norvegicus OX=10116 GN=Lmo7 PE=1 SV=1	QKWQDDLAKWKDRRKSYTSDLQKKKEEREEI	0.955223	1.40308		-0.291476	-0.387955		Up	Up					true
Kiaa1107	D4A0X3_S215_2	AP2-interacting clathrin-endocytosis protein OS=Rattus norvegicus OX=10116 GN=Kiaa1107 PE=1 SV=3;BTB domain-containing 8 OS=Rattus norvegicus OX=10116 GN=Btbd8 PE=4 SV=1	GPSSRSANSSMERLASTGSVDETKENGSVED	0.96292	0.75028	0.861593	-0.0213389	-0.30884			Up	Up
Kiaa1107	D4A0X3_S218_2	AP2-interacting clathrin-endocytosis protein OS=Rattus norvegicus OX=10116 GN=Kiaa1107 PE=1 SV=3;BTB domain-containing 8 OS=Rattus norvegicus OX=10116 GN=Btbd8 PE=4 SV=1	SRSANSSMERLASTGSVDETKENGSVEDKSC	0.96292	0.76807	0.861593	-0.0213389	-0.548749			Up	Up
Ccdc88a	D3ZYD7_S1206_2	Coiled coil domain-containing 88A OS=Rattus norvegicus OX=10116 GN=Ccdc88a PE=1 SV=3	KQLVNNKDTTSFEDVSPQGISDDSSTGSRVH	0.966155	0.419109					Up	Up					true
Srcin1	Q9QXY2_S941_1	SRC kinase signaling inhibitor 1 OS=Rattus norvegicus OX=10116 GN=Srcin1 PE=1 SV=1	KGLDAPSKRNMDKAVSVEAAERDWEEKRAAL	0.966687	0.724064					Up	Up					true
Dbnl	Q9JHL4_S277_1	Drebrin-like protein OS=Rattus norvegicus OX=10116 GN=Dbnl PE=1 SV=1	APHPREIFKQKERAMSTTSVSSSQPGKLRSP	1.00432	0.80757	0.481499				Up	Up					true
Syngap1	F1LQW8_S1114_1	Ras/Rap GTPase-activating protein SynGAP OS=Rattus norvegicus OX=10116 GN=Syngap1 PE=1 SV=3;Ras/Rap GTPase-activating protein SynGAP OS=Rattus norvegicus OX=10116 GN=Syngap1 PE=1 SV=2;Ras/Rap GTPase-activating protein SynGAP OS=Rattus norvegicus OX=10116 G	YGPARPRQQSLSKEGSIGGSGGSGGGGGGGL	1.00728		1.08064	0.251894	0.360967	0.328025	Up		Up	Up				true
Igf2r	G3V824_S2469_2	Insulin-like growth factor 2 receptor OS=Rattus norvegicus OX=10116 GN=Igf2r PE=1 SV=1	FRPGQRKPTTPAKLVSFHDDSDEDLLHI___	1.02355	0.796657					Up	Up					true
Igf2r	G3V824_S2474_2	Insulin-like growth factor 2 receptor OS=Rattus norvegicus OX=10116 GN=Igf2r PE=1 SV=1	RKPTTPAKLVSFHDDSDEDLLHI________	1.02355	0.796657					Up	Up					true
Gprasp1	M0R9R0_S345_1	G-protein coupled receptor-associated sorting protein 1 OS=Rattus norvegicus OX=10116 GN=Gprasp1 PE=1 SV=1;G-protein coupled receptor-associated sorting protein 1 OS=Rattus norvegicus OX=10116 GN=Gprasp1 PE=1 SV=1	RHQAKREAYSDVTSGSVDKNKKDSWFLPEEK	1.0459		0.992087			-0.682929	Up		Up			Down				true			only_TTX
Map9	D3ZAG3_S414_1	Microtubule-associated protein 9 OS=Rattus norvegicus OX=10116 GN=Map9 PE=1 SV=1	LGSLKVLDQKPPRKQSLEPDKADHIRAAVYQ	1.05442	0.912465	0.402266	0.159437	0.18659	-0.936157	Up	Up				Down	true			true		reciprocal	only_TTX
Slc6a17	P31662_S13_2	Sodium-dependent neutral amino acid transporter SLC6A17 OS=Rattus norvegicus OX=10116 GN=Slc6a17 PE=1 SV=1	___MPKNSKVTQREHSNEHVTESVADLLALE	1.05819	0.775858	0.413165		-0.868169	-2.56602	Up	Up			Down	Down	true
Mtmr12	Q5FVM6_S565_1	Myotubularin-related protein 12 OS=Rattus norvegicus OX=10116 GN=Mtmr12 PE=1 SV=2	KGQRKGSRFKHQRQLSLPLTQSKSSPKRGFF	1.06835	0.979588	0.295217	0.178293		0.463742	Up	Up					true
Pclo	Q9JKS6_S1784_1	Protein piccolo OS=Rattus norvegicus OX=10116 GN=Pclo PE=1 SV=3;Protein piccolo OS=Rattus norvegicus OX=10116 GN=Pclo PE=1 SV=3;Protein piccolo OS=Rattus norvegicus OX=10116 GN=Pclo PE=1 SV=1	RPKTPPSNLSPIEDASPTEELRQAAEMEELH	1.10081	1.20358					Up	Up					true
Bsn	G3V984_S1098_1	Protein bassoon OS=Rattus norvegicus OX=10116 GN=Bsn PE=4 SV=1;Protein bassoon OS=Rattus norvegicus OX=10116 GN=Bsn PE=1 SV=3;Protein bassoon OS=Rattus norvegicus OX=10116 GN=Bsn PE=4 SV=1	RSKTPPSNLSPIEDASPTEELRQAAEMEELH	1.10081	1.20358					Up	Up					true
Rasgrp2	R9PXW6_S565_2	RAS guanyl releasing protein 2 (Calcium and DAG-regulated) (Predicted), isoform CRA_b OS=Rattus norvegicus OX=10116 GN=Rasgrp2 PE=1 SV=1;RAS guanyl-releasing protein 2 OS=Rattus norvegicus OX=10116 GN=Rasgrp2 PE=1 SV=1	RRAQSVSLEGSAPSPSPTHTHHRAFSFSLPR	1.10705	1.23357					Up	Up					true
Stmn1	P13668_S16_2	Stathmin OS=Rattus norvegicus OX=10116 GN=Stmn1 PE=1 SV=2;Stathmin (Fragment) OS=Rattus norvegicus OX=10116 GN=Stmn1 PE=1 SV=1	MASSDIQVKELEKRASGQAFELILSPRSKES	1.11662	1.02892	0.408922	-0.156619	-0.288834	-0.764992	Up	Up				Down	true			true		reciprocal	only_TTX
Stmn1	P13668_S25_2	Stathmin OS=Rattus norvegicus OX=10116 GN=Stmn1 PE=1 SV=2;Stathmin (Fragment) OS=Rattus norvegicus OX=10116 GN=Stmn1 PE=1 SV=1	ELEKRASGQAFELILSPRSKESVPEFPLSPP	1.11662	1.02892	0.408922	-0.156619	-0.288834	-0.764992	Up	Up				Down	true			true		reciprocal	only_TTX
Rtn4	F1LQN3_S169_2	Reticulon OS=Rattus norvegicus OX=10116 GN=Rtn4 PE=1 SV=1;Reticulon-4 OS=Rattus norvegicus OX=10116 GN=Rtn4 PE=1 SV=1	PAAPPSTPAAPKRRGSGSVDETLFALPAASE	1.15645	1.18405	1.1356	-0.191345	-0.51994	-1.16583		Up	Up		Down	Down
Atf2	Q00969_S310_2	Cyclic AMP-dependent transcription factor ATF-2 OS=Rattus norvegicus OX=10116 GN=Atf2 PE=1 SV=2	QSLQQPATSTTETPASPAHTTPQTQNTSGRR	1.15868	0.993268					Up	Up					true
Iqsec2	A0A0G2JZX5_S918_1	IQ motif and Sec7 domain 2 OS=Rattus norvegicus OX=10116 GN=Iqsec2 PE=1 SV=1	QPGGAKDSVNGTLARSSLEDTYGAGDGLKRG	1.16473	1.25221		-0.253298	-0.256051		Up	Up					true
Ap3b2	D4AE00_S259_1	AP-3 complex subunit beta OS=Rattus norvegicus OX=10116 GN=Ap3b2 PE=1 SV=1	TRYARTQFLSPTQNESLLEENPEKAFYGSEE	1.18324		0.519434	-0.0399109	-0.290636		Up		Up
	A0A0G2K2R0_S438_2	FERM_C domain-containing protein OS=Rattus norvegicus OX=10116 PE=1 SV=1;FERM_C domain-containing protein OS=Rattus norvegicus OX=10116 PE=1 SV=3	PDLRVRSPHYVHSTRSVDISPTRLHSLALHF	1.18735	0.434047		0.0719871	-0.0858464		Up	Up					true
	A0A0G2K2R0_S442_2	FERM_C domain-containing protein OS=Rattus norvegicus OX=10116 PE=1 SV=1;FERM_C domain-containing protein OS=Rattus norvegicus OX=10116 PE=1 SV=3	VRSPHYVHSTRSVDISPTRLHSLALHFRHRS	1.18735	0.434047		0.0719871	-0.0858464		Up	Up					true
Epb41l1	Q9WTP0_S510_1	Erythrocyte membrane protein band 4.1-like 1 OS=Rattus norvegicus OX=10116 GN=Epb41l1 PE=1 SV=1;Erythrocyte membrane protein band 4.1-like 1 OS=Rattus norvegicus OX=10116 GN=Epb41l1 PE=1 SV=1;Band 4.1-like protein 1-like OS=Rattus norvegicus OX=10116 GN=Ep	EFLDKPEDVLLKHQASINELKRTLKEPNSKL	1.21656	0.946989					Up	Up					true
Sphkap	A0A0G2K3J4_S1210_2	A-kinase anchor protein SPHKAP OS=Rattus norvegicus OX=10116 GN=Sphkap PE=1 SV=1;A-kinase anchor protein SPHKAP OS=Rattus norvegicus OX=10116 GN=Sphkap PE=1 SV=1;A-kinase anchor protein SPHKAP OS=Rattus norvegicus OX=10116 GN=Sphkap PE=1 SV=3	LNVRPSCPSKQSSTESITEEFYKYMLRDIAK	1.24274	0.524879	0.162355	-0.171575	-0.808071		Up	Up					true
Akap2	Q5U301_S730_1	A-kinase anchor protein 2 OS=Rattus norvegicus OX=10116 GN=Akap2 PE=1 SV=1;A-kinase anchor protein 2 OS=Rattus norvegicus OX=10116 GN=Akap2 PE=1 SV=2	MVGPFKLRSRKQRTLSMIEEEIRAAQEREEE	1.24575	0.640363					Up	Up					true
Vti1b	F1LNC4_S138_1	Vesicle transport through interaction with t-SNAREs homolog 1B OS=Rattus norvegicus OX=10116 GN=Vti1b PE=1 SV=2;Vesicle transport through interaction with t-SNAREs homolog 1B OS=Rattus norvegicus OX=10116 GN=Vti1b PE=1 SV=2	NRLQSQRALLLQGTESLNRATQSIERSHRIA	1.24973	0.270301	0.238922	-2.01277	-2.30289	-1.18	Up	Up		Down	Down	Down	true
Cacnb4	D4A055_S38_2	Voltage-dependent L-type calcium channel subunit beta-4 OS=Rattus norvegicus OX=10116 GN=Cacnb4 PE=1 SV=2	RGTTTRRSRLKRSDGSTTSTSFILRQGSADS	1.28449	0.733986					Up	Up					true
Wnk2	D3ZMJ7_S1774_1	WNK lysine deficient protein kinase 2 OS=Rattus norvegicus OX=10116 GN=Wnk2 PE=1 SV=2;WNK lysine deficient protein kinase 2 OS=Rattus norvegicus OX=10116 GN=Wnk2 PE=1 SV=1	GDECPRRRTQVQKQSSLPGSGGVASDFVKKA	1.30093	0.731105		-0.2625	-0.65881		Up	Up			Down		true	true						reciprocal
Dlgap4	G3V927_S421_2	Discs, large homolog-associated protein 4 (Drosophila) OS=Rattus norvegicus OX=10116 GN=Dlgap4 PE=1 SV=1;Disks large-associated protein 4 OS=Rattus norvegicus OX=10116 GN=Dlgap4 PE=1 SV=1	LGEQSNPRRSLDRLDSVDMPLPSKYPSWEED	1.31094	-0.00549229	0.462272			-0.369242	Up		Up
Bet1	Q62896_S50_1	BET1 homolog OS=Rattus norvegicus OX=10116 GN=Bet1 PE=1 SV=1	LTESLRSKVTAIKSLSIEIGHEVKNQNKLLA	1.3292	0.953574		-1.02267	-1.05724		Up	Up		Down	Down		true	true						reciprocal
Clasp2	Q99JD4_S14_1	CLIP-associating protein 2 OS=Rattus norvegicus OX=10116 GN=Clasp2 PE=1 SV=1	__MRRLICKRICDYKSFDDEESVDGNRPSSA	1.34239		0.39317				Up		Up
Dpysl5	Q9JHU0_S532_2	Dihydropyrimidinase-related protein 5 OS=Rattus norvegicus OX=10116 GN=Dpysl5 PE=1 SV=1;Dihydropyrimidinase-related protein 5-like OS=Rattus norvegicus OX=10116 GN=LOC103692570 PE=4 SV=1	RPVTRHGGMRDLHESSFSLSGSQIDDHVPKR	1.35438	1.18457	1.24591	-0.0808126	0.118568	0.115391	Up		Up
Srrm2	A0A0G2K2M9_S1361_2	Serine/arginine repetitive matrix 2 OS=Rattus norvegicus OX=10116 GN=Srrm2 PE=1 SV=1	PEIVEKVGIFSSQSVSSPLLETVQQRTPSRE	1.35933	1.19334	0.274216	-0.0366088			Up	Up					true
Map2	F1MAQ5_S823_1	Microtubule-associated protein OS=Rattus norvegicus OX=10116 GN=Map2 PE=1 SV=1;Microtubule-associated protein 2 OS=Rattus norvegicus OX=10116 GN=Map2 PE=1 SV=3;Microtubule-associated protein OS=Rattus norvegicus OX=10116 GN=Map2 PE=1 SV=3;Microtubule-assoc	EMLDLAGTRSRLASVSADAEVARRKSVPSEA	1.3721		0.569334				Up		Up
Dlgap4	G3V927_S415_2	Discs, large homolog-associated protein 4 (Drosophila) OS=Rattus norvegicus OX=10116 GN=Dlgap4 PE=1 SV=1;Disks large-associated protein 4 OS=Rattus norvegicus OX=10116 GN=Dlgap4 PE=1 SV=1	RATQQSLGEQSNPRRSLDRLDSVDMPLPSKY	1.37285	0.024271	0.426787			-0.26685	Up		Up
Epb41l1	Q9WTP0_S721_1	Erythrocyte membrane protein band 4.1-like 1 OS=Rattus norvegicus OX=10116 GN=Epb41l1 PE=1 SV=1;Erythrocyte membrane protein band 4.1-like 1 OS=Rattus norvegicus OX=10116 GN=Epb41l1 PE=1 SV=1;Band 4.1-like protein 1 OS=Rattus norvegicus OX=10116 GN=Epb41l1	IRKKIEPEAMLQSRVSTADSTQVDGGAPAAK	1.42278		0.735621				Up		Up
Gpr158	A0A0A0MY13_S1065_2	Probable G-protein-coupled receptor 158 OS=Rattus norvegicus OX=10116 GN=Gpr158 PE=1 SV=1;Probable G-protein coupled receptor 158 OS=Rattus norvegicus OX=10116 GN=Gpr158 PE=1 SV=1	HKPKAAEGLYQANHKSIDKTEVCPWESHGQS	1.43933		1.04313				Up		Up
Sorbs2	F1LPM3_S143_2	Sorbin and SH3 domain-containing protein 2 OS=Rattus norvegicus OX=10116 GN=Sorbs2 PE=1 SV=2;Sorbin and SH3 domain-containing protein 2 OS=Rattus norvegicus OX=10116 GN=Sorbs2 PE=1 SV=2	GRSLDSAETYSQHAQSLDGTMGSSIPLYRSS	1.44796	1.29818	0.355839	-1.22851	-1.58505	-1.50735	Up	Up		Down	Down	Down	true
Map9	D3ZAG3_S160_1	Microtubule-associated protein 9 OS=Rattus norvegicus OX=10116 GN=Map9 PE=1 SV=1	TMKPTPRMLPGKRSTSSGENSSSLDTDGHFK	1.52236	1.64277	1.74187				Up		Up
Map2	F1MAQ5_S966_1	Microtubule-associated protein OS=Rattus norvegicus OX=10116 GN=Map2 PE=1 SV=1;Microtubule-associated protein 2 OS=Rattus norvegicus OX=10116 GN=Map2 PE=1 SV=3;Microtubule-associated protein OS=Rattus norvegicus OX=10116 GN=Map2 PE=1 SV=3;Microtubule-assoc	QDRKANDKLDTVLEKSEEHVDSKEHAKESEE	1.55946	1.56156					Up	Up					true
Nav1	D4A5I4_S1087_1	Neuron navigator 1 OS=Rattus norvegicus OX=10116 GN=Nav1 PE=1 SV=3;Neuron navigator 1 OS=Rattus norvegicus OX=10116 GN=Nav1 PE=1 SV=2;Neuron navigator 1 OS=Rattus norvegicus OX=10116 GN=Nav1 PE=1 SV=2	VKPPSIANLDKVNSNSLDLPSSSDTHASKVP	1.56395	0.905067	0.724708			0.275415		Up	Up			Up				true			only_TTX
Shank3	Q9JLU4_S1511_1	SH3 and multiple ankyrin repeat domains protein 3 (Fragment) OS=Rattus norvegicus OX=10116 GN=Shank3 PE=1 SV=2;SH3 and multiple ankyrin repeat domains protein 3 OS=Rattus norvegicus OX=10116 GN=Shank3 PE=1 SV=3;SH3 and multiple ankyrin repeat domains prote	SELSSRLQQLNKDTRSLGEEPVGGLGSLLDP	1.61814	1.50189	0.164707	-1.56783			Up	Up		Down			true	true						reciprocal
Daam1	D4ABM3_S917_1	Dishevelled associated activator of morphogenesis 1 (Predicted) OS=Rattus norvegicus OX=10116 GN=Daam1 PE=1 SV=1	EQRERERKMRKAKESSEESGEFDDLVSALRS	1.67412	1.43105					Up	Up					true
Hdac6	A0A0G2QC41_S909_1	Histone deacetylase 6 OS=Rattus norvegicus OX=10116 GN=Hdac6 PE=1 SV=1;Histone deacetylase 6 OS=Rattus norvegicus OX=10116 GN=LOC108348065 PE=1 SV=2	QAKAKTAKALLAQGQSSEQAAKGTTLDLATS	1.76249	1.24611					Up	Up					true
Bclaf1	B1WC16_S198_1	BCL2-associated transcription factor 1, isoform CRA_a OS=Rattus norvegicus OX=10116 GN=Bclaf1 PE=1 SV=1;Mitochondrial fission regulator 2 OS=Rattus norvegicus OX=10116 GN=Bclaf1 PE=1 SV=1;Mitochondrial fission regulator 2 OS=Rattus norvegicus OX=10116 GN=B	SQEEPKDTFEHDPSESIDEFNKSATSGDIWP	1.8041	1.46411	0.087071	0.0191974			Up	Up					true
Map2	F1MAQ5_S821_2	Microtubule-associated protein OS=Rattus norvegicus OX=10116 GN=Map2 PE=1 SV=1;Microtubule-associated protein 2 OS=Rattus norvegicus OX=10116 GN=Map2 PE=1 SV=3;Microtubule-associated protein OS=Rattus norvegicus OX=10116 GN=Map2 PE=1 SV=3;Microtubule-assoc	LPEMLDLAGTRSRLASVSADAEVARRKSVPS	1.80467	1.62348					Up	Up					true
Map2	F1MAQ5_S823_2	Microtubule-associated protein OS=Rattus norvegicus OX=10116 GN=Map2 PE=1 SV=1;Microtubule-associated protein 2 OS=Rattus norvegicus OX=10116 GN=Map2 PE=1 SV=3;Microtubule-associated protein OS=Rattus norvegicus OX=10116 GN=Map2 PE=1 SV=3;Microtubule-assoc	EMLDLAGTRSRLASVSADAEVARRKSVPSEA	1.80467	1.62348					Up	Up					true
Hmga1	Q8K585_S36_1	High mobility group protein HMG-I/HMG-Y OS=Rattus norvegicus OX=10116 GN=Hmga1 PE=1 SV=3	TEKRGRGRPRKQPSVSPGTALVGSQKEPSEV	2.32296		1.67952				Up		Up
Dpysl5	Q9JHU0_S532_1	Dihydropyrimidinase-related protein 5 OS=Rattus norvegicus OX=10116 GN=Dpysl5 PE=1 SV=1;Dihydropyrimidinase-related protein 5-like OS=Rattus norvegicus OX=10116 GN=LOC103692570 PE=4 SV=1	RPVTRHGGMRDLHESSFSLSGSQIDDHVPKR	2.39716	1.40629		0.457024			Up	Up					true
Matr3	A0A0G2JSR7_S9_1	Matrin-3 OS=Rattus norvegicus OX=10116 GN=Matr3 PE=1 SV=1;Matrin-3 OS=Rattus norvegicus OX=10116 GN=Matr3 PE=1 SV=2	_______MSKSFQQSSLGRDSQGHGRDLSAA	2.41261	2.08235					Up	Up					true
Map2	F1MAQ5_S28_2	Microtubule-associated protein OS=Rattus norvegicus OX=10116 GN=Map2 PE=1 SV=1;Microtubule-associated protein 2 OS=Rattus norvegicus OX=10116 GN=Map2 PE=1 SV=3;Microtubule-associated protein OS=Rattus norvegicus OX=10116 GN=Map2 PE=1 SV=1;Microtubule-assoc	HWTSASLTEAAAHPHSPEMKDQGGSGEGLSR	2.45955	2.02609					Up	Up					true
Cttn	A0A0G2JZ13_S11_1	Src substrate cortactin OS=Rattus norvegicus OX=10116 GN=Cttn PE=1 SV=1;Cortactin, isoform CRA_c OS=Rattus norvegicus OX=10116 GN=Cttn PE=1 SV=3;Src substrate cortactin OS=Rattus norvegicus OX=10116 GN=Cttn PE=1 SV=1	_____MWKASAGHAVSITQDDGGADDWETDP	2.7874	2.14118					Up	Up					true
Fgf13	A0A0G2JZ77_S9_1	Fibroblast growth factor OS=Rattus norvegicus OX=10116 GN=Fgf13 PE=1 SV=1	_______MLRQDSIQSAELKKKESPFRAKCH		-1.43585	-0.44131	0.0614984	0.0962959			Down	Down
Iqsec3	F1LPA3_S1053_1	IQ motif and SEC7 domain-containing protein 3 OS=Rattus norvegicus OX=10116 GN=Iqsec3 PE=1 SV=1;IQ motif and SEC7 domain-containing protein 3 OS=Rattus norvegicus OX=10116 GN=Iqsec3 PE=1 SV=1	SGEVSIHNRLQTFQHSPKLGVERGAPAPSPP		-0.826194	-0.494406		-0.025531	-0.0598728		Down	Down
Cacna1e	F1LMS1_T29_1	Voltage-dependent R-type calcium channel subunit alpha OS=Rattus norvegicus OX=10116 GN=Cacna1e PE=1 SV=3	GSGDGDSDQSRNRQGTPVPASGPAAAYKQSK		-0.747518	-0.912612		0.188717	0.247568		Down	Down		Up			true
Dpf2	G3V8U3_S142_1	D4, zinc and double PHD fingers family 2 (Predicted) OS=Rattus norvegicus OX=10116 GN=Dpf2 PE=1 SV=1;Double PHD fingers 2 OS=Rattus norvegicus OX=10116 GN=Dpf2 PE=1 SV=1	PLEKRGAPDPRVDDDSLGEFPVTNSRARKRI		-0.689252	0.533387	0.351881	0.382715	-0.415187		Down	Up		Up	Down
Bsn	G3V984_S2850_1	Protein bassoon OS=Rattus norvegicus OX=10116 GN=Bsn PE=4 SV=1;Protein bassoon OS=Rattus norvegicus OX=10116 GN=Bsn PE=1 SV=3;Protein bassoon OS=Rattus norvegicus OX=10116 GN=Bsn PE=4 SV=1	PMKTLQRSLSDPKPLSPTAEESAKERFSLYQ		-0.669748	-0.273042	0.384008		0.247537		Down	Down
Dnajc6	D4A0I5_S568_2	DnaJ (Hsp40) homolog, subfamily C, member 6 (Predicted) OS=Rattus norvegicus OX=10116 GN=Dnajc6 PE=1 SV=1;DnaJ heat shock protein family (Hsp40) member C6 OS=Rattus norvegicus OX=10116 GN=Dnajc6 PE=1 SV=1	SAQSTPRRATTSASASPTLRVGEGATFDPFG		-0.615244	-0.494359		0.104616	0.59745		Down	Down			Up				true			only_TTX
Snx17	F1LMM2_S315_1	Sorting nexin-17 OS=Rattus norvegicus OX=10116 GN=Snx17 PE=1 SV=3;Sorting nexin-17 OS=Rattus norvegicus OX=10116 GN=Snx17 PE=1 SV=1;Sorting nexin-17 OS=Rattus norvegicus OX=10116 GN=Snx17 PE=1 SV=1	RSDSQQAVKSPPLLESPDASRESMVKLSSKL		-0.608115	-0.686727	0.100778	0.121576	0.129825		Down	Down
Arfgef3	D3ZF86_S387_1	ARFGEF family member 3 OS=Rattus norvegicus OX=10116 GN=Arfgef3 PE=1 SV=3	DSGRSDVSDIGSDNCSLADEEQTPRDYMGHR		-0.570261	-0.627326		-0.206975	-0.414153		Down	Down			Down				true			only_TTX
Pdxdc1	B5DFK8_S774_1	Pdxdc1 protein OS=Rattus norvegicus OX=10116 GN=Pdxdc1 PE=1 SV=1;Uncharacterized protein OS=Rattus norvegicus OX=10116 PE=1 SV=1;Uncharacterized protein OS=Rattus norvegicus OX=10116 PE=1 SV=1;Uncharacterized protein OS=Rattus norvegicus OX=10116 PE=1 SV=2	VARQTEALQDEEDDHSQVEELERLR______		-0.51112	0.600206		-0.505018	0.434967		Down	Up		Down	Up
Ranbp2	M0R3M4_S781_2	RAN-binding protein 2 OS=Rattus norvegicus OX=10116 GN=Ranbp2 PE=1 SV=1;RAN-binding protein 2 OS=Rattus norvegicus OX=10116 GN=Ranbp2 PE=1 SV=2	GCFRSADSELKHSTPSPTKYSLSPSKSYKYS		-0.497983	-1.36295		0.042539	-0.0474158		Down	Down
Lmtk2	D3ZBH5_S1478_1	Lemur tyrosine kinase 2 OS=Rattus norvegicus OX=10116 GN=Lmtk2 PE=1 SV=1	SLLGSKPSLQTSKYFSPPPPARSSEQSWPHV		-0.48134	-0.594336	0.00938253	-0.0236595	-0.663714		Down	Down			Down				true			only_TTX
Rtn1	Q64548_S350_1	Reticulon OS=Rattus norvegicus OX=10116 GN=Rtn1 PE=1 SV=2;Reticulon-1 OS=Rattus norvegicus OX=10116 GN=Rtn1 PE=1 SV=1	GTEPSAAESQGKGSVSEDELIAAIKEAKGLS		-0.472243	-0.54506			0.598127		Down	Down			Up				true			only_TTX
Mtx3	D3ZNK1_S283_1	Metaxin 3 OS=Rattus norvegicus OX=10116 GN=Mtx3 PE=1 SV=2	KESNLIEKMDGNLRQSPQLLPRKLPTLKLTP		-0.448502	-0.874542	0.0789277	-0.407923	0.214311		Down	Down
Rtn4	F1LQN3_S689_1	Reticulon OS=Rattus norvegicus OX=10116 GN=Rtn4 PE=1 SV=1;Reticulon-4 OS=Rattus norvegicus OX=10116 GN=Rtn4 PE=1 SV=1	IACDLIKETKLSTEPSPDFSNYSEIAKFEKS		-0.434557	-0.102395		-0.0887346	-0.28179		Down	Down
Abr	A0A0G2JTR4_S72_1	Active breakpoint cluster region-related protein OS=Rattus norvegicus OX=10116 GN=Abr PE=1 SV=2	SPQLSARSQGGGESISPTPPEGLAPGVEAGK		-0.433177	-0.184223		0.250742	1.24124		Down	Down			Up				true			only_TTX
Bcr	F1LXF1_S267_1	Breakpoint cluster region protein OS=Rattus norvegicus OX=10116 GN=Bcr PE=1 SV=3	DSPSSSPHLSSKGRGSPASGALEPTKASELD		-0.427307	-1.28401		-0.130976	0.197592		Down	Down
Efr3b	F1LTW9_S216_1	EFR3 homolog B OS=Rattus norvegicus OX=10116 GN=Efr3b PE=1 SV=2	LFNLQHVEEAESRSPSPLQAPEKEKENPAEL		-0.384379	-0.421845	-0.0602414	-0.28238	0.364561		Down	Down
Tmcc2	D3ZE26_S461_1	Similar to RIKEN cDNA 1110063G11 (Predicted) OS=Rattus norvegicus OX=10116 GN=Tmcc2 PE=1 SV=1	MEDGPPEEAARALSGSATLVSSPKYGSDDEC		-0.30689	-0.359181	0.143917	0.26209	0.000999039		Down	Down		Up			true
Tnrc6b	A0A0G2K6R0_S913_1	Trinucleotide repeat-containing adaptor 6B OS=Rattus norvegicus OX=10116 GN=Tnrc6b PE=1 SV=1;Trinucleotide repeat-containing adaptor 6B OS=Rattus norvegicus OX=10116 GN=Tnrc6b PE=1 SV=2	PATPKDDEPSGWEEPSPQSISRKMDIDDGTS		-0.305767	-0.354521	-0.129879	0.0337383	0.127737		Down	Down
Fam98c	F1LQ27_S129_1	Family with sequence similarity 98, member C OS=Rattus norvegicus OX=10116 GN=Fam98c PE=1 SV=1	LQAARLLHLKLQRDPSPVPSFGEGTKEGNDV		-0.293962	-0.339228		-0.242006	0.360771		Down	Down			Up				true			only_TTX
Hcn2	F1LRY7_S826_1	Potassium/sodium hyperpolarization-activated cyclic nucleotide-gated channel 2 OS=Rattus norvegicus OX=10116 GN=Hcn2 PE=1 SV=3;Potassium/sodium hyperpolarization-activated cyclic nucleotide-gated channel 2 OS=Rattus norvegicus OX=10116 GN=Hcn2 PE=1 SV=3	TTRTAAPSPDRRDSASPGAASGLDPLDSARS		-0.271153	-0.19924	0.140425	0.00357	0.562902		Down	Down			Up				true			only_TTX
Gabra3	P20236_S434_1	Gamma-aminobutyric acid receptor subunit alpha-3 OS=Rattus norvegicus OX=10116 GN=Gabra3 PE=1 SV=2	AAAAPSASSTPTVIASPKTTYVQDSPAETKT		-0.26964	-0.761178			-0.329002		Down	Down			Down				true			only_TTX
Osbpl3	D3ZHZ3_S33_1	Oxysterol-binding protein OS=Rattus norvegicus OX=10116 GN=Osbpl3 PE=1 SV=2	RSTSSCSSKQGSRQDSWEVVEGLRGEMTYTQ		0.274192	0.482952					Up	Up
Sorbs2	F1LPM3_S592_2	Sorbin and SH3 domain-containing protein 2 OS=Rattus norvegicus OX=10116 GN=Sorbs2 PE=1 SV=2;Sorbin and SH3 domain-containing protein 2 OS=Rattus norvegicus OX=10116 GN=Sorbs2 PE=1 SV=2	KEQQHRGLLHGWSQSSTEEVPRDVVPTRISE		0.295708	0.60499		-2.11747			Up	Up		Down			true
Ptpra	Q66HJ7_S205_2	Receptor-type tyrosine-protein phosphatase alpha OS=Rattus norvegicus OX=10116 GN=Ptpra PE=1 SV=1;Receptor-type tyrosine-protein phosphatase alpha OS=Rattus norvegicus OX=10116 GN=Ptpra PE=1 SV=1;Receptor-type tyrosine-protein phosphatase alpha OS=Rattus n	RTEDVEPQSVPLLARSPSTNRKFPPLPVDKL		0.310067	-0.804154		-0.290932			Up	Down
Gab2	F1LSR2_S141_1	GRB2-associated-binding protein 2 OS=Rattus norvegicus OX=10116 GN=Gab2 PE=1 SV=3;GRB2-associated-binding protein 2 OS=Rattus norvegicus OX=10116 GN=Gab2 PE=1 SV=2	TDSLRNLSSASHGPRSSPAEFSSSQHLLRER		0.335555	0.519145	-0.311223	-0.123013			Up	Up
Gab2	F1LSR2_S142_1	GRB2-associated-binding protein 2 OS=Rattus norvegicus OX=10116 GN=Gab2 PE=1 SV=3;GRB2-associated-binding protein 2 OS=Rattus norvegicus OX=10116 GN=Gab2 PE=1 SV=2	DSLRNLSSASHGPRSSPAEFSSSQHLLRERK		0.344646	0.519145	-0.334488	-0.0865636			Up	Up
Eif3b	Q4G061_S75_1	Eukaryotic translation initiation factor 3 subunit B OS=Rattus norvegicus OX=10116 GN=Eif3b PE=1 SV=1	VRAKPAAQSEEETAASPAASPTPQSAQEPSA		0.382068	0.683409		-0.0617676	-0.250113		Up	Up
Pi4k2a	Q99M64_S9_1	Phosphatidylinositol 4-kinase type 2-alpha OS=Rattus norvegicus OX=10116 GN=Pi4k2a PE=1 SV=1	_______MDETSPLVSPERAQPPEYTFPSVS		0.43996	0.734223		-0.835385	-0.446135		Up	Up
Jund	P52909_S253_2	Transcription factor jun-D OS=Rattus norvegicus OX=10116 GN=Jund PE=1 SV=1	QTVPDVPSFGDSPPLSPIDMDTQERIKAERK		0.443025	1.86698			-0.44827		Up	Up			Down				true			only_TTX
Tnfrsf21	D3ZF92_S541_1	Tumor necrosis factor receptor superfamily member 21 OS=Rattus norvegicus OX=10116 GN=Tnfrsf21 PE=1 SV=1	PNVKLENSTLLTVEPSPLDKNKGFFVDESEP		0.454528	0.652519		0.0346996			Up	Up
Camkk1	F1LQD2_S475_1	Calcium/calmodulin-dependent protein kinase kinase 1 OS=Rattus norvegicus OX=10116 GN=Camkk1 PE=1 SV=2;Calcium/calmodulin-dependent protein kinase kinase 1 OS=Rattus norvegicus OX=10116 GN=Camkk1 PE=1 SV=1	GNPFEPQARREERSMSAPGNLLLKEGCGEGG		0.466589	0.39781			-0.129493		Up	Up
Epb41l1	A0A0G2K0F3_S544_1	Erythrocyte membrane protein band 4.1-like 1 OS=Rattus norvegicus OX=10116 GN=Epb41l1 PE=1 SV=1;Erythrocyte membrane protein band 4.1-like 1 OS=Rattus norvegicus OX=10116 GN=Epb41l1 PE=1 SV=1;Band 4.1-like protein 1-like OS=Rattus norvegicus OX=10116 GN=Ep	DRDWERERRLPSSPASPSPKGTPEKASEAQR		0.498099	0.559018					Up	Up
Epb41l1	Q9WTP0_S544_1	Band 4.1-like protein 1 OS=Rattus norvegicus OX=10116 GN=Epb41l1 PE=1 SV=1;Erythrocyte membrane protein band 4.1-like 1 OS=Rattus norvegicus OX=10116 GN=Epb41l1 PE=1 SV=2;Band 4.1-like protein 1-like OS=Rattus norvegicus OX=10116 GN=LOC100911769 PE=1 SV=1	DRDWERERRLPSSPASPSPKGTPEKASERAG		0.498099	0.559018					Up	Up
Shank3	Q9JLU4_S1135_1	SH3 and multiple ankyrin repeat domains protein 3 (Fragment) OS=Rattus norvegicus OX=10116 GN=Shank3 PE=1 SV=2;SH3 and multiple ankyrin repeat domains protein 3 OS=Rattus norvegicus OX=10116 GN=Shank3 PE=1 SV=3;SH3 and multiple ankyrin repeat domains prote	ALASQTPSRSPTPVHSPDADRPGPLFVDVQT		0.501683	0.241829	-0.0604477		0.661393		Up	Up			Up				true			only_TTX
Aatk	D4ABZ3_S1282_1	Apoptosis-associated tyrosine kinase OS=Rattus norvegicus OX=10116 GN=Aatk PE=1 SV=2	PGSPSATGVPLRAGHSPDSSAPEPGSRFEWD		0.528087	-0.446748		-0.125977	-0.188381		Up	Down
Agap2	Q8CGU4_S921_1	Arf-GAP with GTPase, ANK repeat and PH domain-containing protein 2 OS=Rattus norvegicus OX=10116 GN=Agap2 PE=1 SV=1	SLQCCESSKVKLRTDSQSEAVAIQAIRNAKG		0.5426	0.436386		-0.313893	-1.56233		Up	Up		Down	Down
Rnh1	E2RUH2_S2_1	Ribonuclease inhibitor OS=Rattus norvegicus OX=10116 GN=Rnh1 PE=1 SV=1;Ribonuclease inhibitor OS=Rattus norvegicus OX=10116 GN=Rnh1 PE=1 SV=2	______________MSLDIQCEQLSDARWTE		0.553366	0.931188		-0.0856254			Up	Up
Cdc42bpa	A0A0G2K5Z1_S1631_1	Non-specific serine/threonine protein kinase OS=Rattus norvegicus OX=10116 GN=Cdc42bpa PE=1 SV=1;Non-specific serine/threonine protein kinase OS=Rattus norvegicus OX=10116 GN=Cdc42bpa PE=1 SV=1;Serine/threonine-protein kinase MRCK alpha OS=Rattus norvegicu	NLSSPPSPVSPRKTKSLSLESTDRGSWDP__		0.562327	0.45377		0.0805092	0.0662998		Up	Up
Pex5l	F1LMT5_S141_1	PEX5-related protein OS=Rattus norvegicus OX=10116 GN=Pex5l PE=1 SV=2;PEX5-related protein OS=Rattus norvegicus OX=10116 GN=Pex5l PE=1 SV=1	DAEQRAQALRGPETSSLDLDIQTQLEKWDDV		0.573567	0.586527		-0.464185	-0.378736		Up	Up			Down				true			only_TTX
Spire1	D3ZEX7_S671_1	Spire homolog 1 (Drosophila) (Predicted), isoform CRA_b OS=Rattus norvegicus OX=10116 GN=Spire1 PE=1 SV=1;Spire-type actin nucleation factor 1 OS=Rattus norvegicus OX=10116 GN=Spire1 PE=1 SV=1	HRPLRSITRFSSKSKSVDKSDEELQFPKEFM		0.587431	0.483978			0.0524413		Up	Up
Purg	D3ZYS1_S167_2	Purine-rich element-binding protein G OS=Rattus norvegicus OX=10116 GN=Purg PE=1 SV=1	RRQKHSAPSPPVSVGSEEHPHSVLKTDYIER		0.589074	0.502181					Up	Up
Farp1	F1LYQ8_S373_1	FERM, ARHGEF and pleckstrin domain-containing protein 1 OS=Rattus norvegicus OX=10116 GN=Farp1 PE=1 SV=2	KVQFERKHSKIHSTRSLVSQPTAPNSEVPKQ		0.611137	0.553524		0.0239904	-0.283412		Up	Up			Down				true			only_TTX
Nedd4	A0A0G2K0B4_S305_1	E3 ubiquitin-protein ligase OS=Rattus norvegicus OX=10116 GN=Nedd4 PE=1 SV=1;E3 ubiquitin-protein ligase OS=Rattus norvegicus OX=10116 GN=Nedd4 PE=1 SV=1;E3 ubiquitin-protein ligase NEDD4 OS=Rattus norvegicus OX=10116 GN=Nedd4 PE=1 SV=1	IQLQAQRAFTTRRQISEDVDGPDNHESPENW		0.621281	0.36308		-0.40542			Up	Up		Down			true
Arhgap32	F1MAK3_S870_2	Rho GTPase-activating protein 32 OS=Rattus norvegicus OX=10116 GN=Arhgap32 PE=1 SV=2	SQSQTPGSTASSEPVSPVQEKLSPFFTLDLS		0.625658	0.425002		-0.0614253	-0.569303		Up	Up			Down				true			only_TTX
Ncam1	A0A0G2K0M8_S917_1	Neural cell adhesion molecule 1 OS=Rattus norvegicus OX=10116 GN=Ncam1 PE=1 SV=1	ASPKSKAPSVSTTNPSQGEDLKMDEGNFKTP		0.656044	0.546752		-0.853966			Up	Up
Atl2	F1LQ09_S24_1	Atlastin GTPase 2 OS=Rattus norvegicus OX=10116 GN=Atl2 PE=1 SV=1	RRQQPQQGLRRRRQTSDSSVGVNHVSSTTSL		0.657564	0.880202					Up	Up
Epb41l1	Q9WTP0_S60_1	Erythrocyte membrane protein band 4.1-like 1 OS=Rattus norvegicus OX=10116 GN=Epb41l1 PE=1 SV=1;Erythrocyte membrane protein band 4.1-like 1 OS=Rattus norvegicus OX=10116 GN=Epb41l1 PE=1 SV=1;Band 4.1-like protein 1-like OS=Rattus norvegicus OX=10116 GN=Ep	NEKHLTQQDTRPAEQSLDMEEKDYCEADGLS		0.703728	0.934158		-0.431012			Up	Up
Ank2	A0A0G2KBB9_S1687_2	Ankyrin 2 OS=Rattus norvegicus OX=10116 GN=Ank2 PE=1 SV=1;Ankyrin 2 OS=Rattus norvegicus OX=10116 GN=Ank2 PE=1 SV=1	KLKEKQKQKEESPQGSEEKTELKKGSSEESV		0.724844	0.573838					Up	Up
Fnbp1l	Q2HWF0_S501_2	Formin-binding protein 1-like OS=Rattus norvegicus OX=10116 GN=Fnbp1l PE=1 SV=2	RHSSDINHLVTQGRESPEGSYTDDANQEVRG		0.743568	0.612235		0.249981	-0.237795		Up	Up
Iqsec1	A0A0G2JUG7_S105_1	IQ motif and Sec7 domain 1 OS=Rattus norvegicus OX=10116 GN=Iqsec1 PE=1 SV=1	VLRKQAEEEAIKRSRSLSESYELSSDLQDKQ		0.749402	1.1117					Up	Up
Wfs1	E9PT53_S32_1	Wolfram syndrome 1 homolog (Human) OS=Rattus norvegicus OX=10116 GN=Wfs1 PE=1 SV=2	PAPQPQARARLNATTSLEQDKIEPPRAPRPQ		0.773902	1.18128					Up	Up
Ank2	A0A0G2KBB9_S1683_2	Ankyrin 2 OS=Rattus norvegicus OX=10116 GN=Ank2 PE=1 SV=1;Ankyrin 2 OS=Rattus norvegicus OX=10116 GN=Ank2 PE=1 SV=1	PVRRKLKEKQKQKEESPQGSEEKTELKKGSS		0.777538	0.573838					Up	Up
Nop56	Q4KLK7_S561_1	NOP56 ribonucleoprotein OS=Rattus norvegicus OX=10116 GN=Nop56 PE=1 SV=1	EEAASPITPKKKRKFSEEPEAAASCTKSSTK		0.789642	1.52511		-0.0399397			Up	Up
Fry	E9PTY6_S2627_1	FRY microtubule-binding protein OS=Rattus norvegicus OX=10116 GN=Fry PE=1 SV=3;FRY microtubule-binding protein OS=Rattus norvegicus OX=10116 GN=Fry PE=1 SV=1;FRY microtubule-binding protein (Fragment) OS=Rattus norvegicus OX=10116 GN=Fry PE=1 SV=1	AEEKGNRGLDQYTLASFGEGDRGVSPPPSPF		0.801356	0.892398			-0.506612		Up	Up
Map1a	A0A0G2K5C6_T1945_2	Microtubule-associated protein 1A OS=Rattus norvegicus OX=10116 GN=Map1a PE=1 SV=1;Microtubule-associated protein 1 A, isoform CRA_c OS=Rattus norvegicus OX=10116 GN=Map1a PE=1 SV=1;Microtubule-associated protein 1A OS=Rattus norvegicus OX=10116 GN=Map1a P	RESTFLDEGPDEQEITPLQHTPRSPWTSDFK		0.803246	1.17844					Up	Up
Mycbp2	D4A2D3_T2488_2	MYC-binding protein 2 (Fragment) OS=Rattus norvegicus OX=10116 GN=Mycbp2 PE=1 SV=1;MYC-binding protein 2 OS=Rattus norvegicus OX=10116 GN=Mycbp2 PE=1 SV=3	LRHEDEQVLLDQNSQTPPPSPFSVQAFSKGA		0.806368	0.491294		-0.314596	-0.8026		Up	Up			Down				true			only_TTX
Map1a	A0A0G2K5C6_S1275_1	Microtubule-associated protein 1A OS=Rattus norvegicus OX=10116 GN=Map1a PE=1 SV=1;Microtubule-associated protein 1 A, isoform CRA_c OS=Rattus norvegicus OX=10116 GN=Map1a PE=1 SV=1;Microtubule-associated protein 1A OS=Rattus norvegicus OX=10116 GN=Map1a P	SWGETKHSPGVSKEDSEEQTVKPGPEEGTSE		0.808367	1.12343		-0.269794			Up	Up
Elfn2	D3ZH36_S472_1	Extracellular leucine-rich repeat and fibronectin type III domain-containing 2 OS=Rattus norvegicus OX=10116 GN=Elfn2 PE=1 SV=3	QKLVEPPVLPVARMSSIPSMIGEKLPASKGL		0.809729	0.798596		-0.319447	-0.168531		Up	Up
Map2	F1MAQ5_S548_1	Microtubule-associated protein OS=Rattus norvegicus OX=10116 GN=Map2 PE=1 SV=1;Microtubule-associated protein 2 OS=Rattus norvegicus OX=10116 GN=Map2 PE=1 SV=3;Microtubule-associated protein OS=Rattus norvegicus OX=10116 GN=Map2 PE=1 SV=3;Microtubule-assoc	FEEDIADKSKLEGAGSATVAEVEMPFYEDKS		0.854025	1.27374		-0.690328			Up	Up		Down			true
Mtss2	D4A3S6_S419_1	MTSS1L, I-BAR domain containing OS=Rattus norvegicus OX=10116 GN=Mtss2 PE=1 SV=3	SPAASDLAMVLTRGLSLEHQKSSRDSLQYSS		0.855509	0.521891	-1.23877	-1.19348	-0.079357		Up	Up	Down	Down			true
Lrrc7	F1M4K6_S1211_1	Leucine-rich repeat-containing protein 7 OS=Rattus norvegicus OX=10116 GN=Lrrc7 PE=1 SV=3;Leucine-rich repeat-containing protein 7 OS=Rattus norvegicus OX=10116 GN=Lrrc7 PE=1 SV=2	AKNLTQRRPLSARSYSTESYGASQTRPVSAR		0.861942	0.736561		-0.265374	0.435211		Up	Up
Syngap1	F1LQW8_S87_1	Ras/Rap GTPase-activating protein SynGAP OS=Rattus norvegicus OX=10116 GN=Syngap1 PE=1 SV=3;Ras/Rap GTPase-activating protein SynGAP OS=Rattus norvegicus OX=10116 GN=Syngap1 PE=1 SV=2;Ras/Rap GTPase-activating protein SynGAP OS=Rattus norvegicus OX=10116 G	RRSESSRNKLLRRTVSVPVEGRPHGEHEYHL		0.905803	0.914037			-0.551081		Up	Up			Down				true			only_TTX
Adcyap1r1	P32215_S515_1	Pituitary adenylate cyclase-activating polypeptide type I receptor OS=Rattus norvegicus OX=10116 GN=Adcyap1r1 PE=2 SV=2	QLSILSKSSSQLRMSSLPADNLAT_______		0.951239	0.637425					Up	Up
Slc2a13	Q921A2_S47_2	Proton myo-inositol cotransporter OS=Rattus norvegicus OX=10116 GN=Slc2a13 PE=1 SV=2	APGGERSLLAAESAASLQGAELERAARRQFQ		0.989955	0.811867		-0.434104			Up	Up		Down			true
Shank1	Q9WV48_S540_1	SH3 and multiple ankyrin repeat domains protein 1 OS=Rattus norvegicus OX=10116 GN=Shank1 PE=1 SV=1	DGPAGGTGGSGGPGGSLGSRGRRRKLYSAVP		1.01081	1.03045	0.083945	-0.0306652	0.193076		Up	Up
Ppp3cc	E2CWF1_S439_1	Serine/threonine-protein phosphatase OS=Rattus norvegicus OX=10116 GN=Ppp3cc PE=2 SV=1;Serine/threonine-protein phosphatase OS=Rattus norvegicus OX=10116 GN=Ppp3cc PE=2 SV=1;Serine/threonine-protein phosphatase OS=Rattus norvegicus OX=10116 GN=Ppp3cc PE=2	EREAIRGFTIAHRIRSFEEARGLDRINERMP		1.036	1.16136			-0.986189		Up	Up			Down				true			only_TTX
Srcin1	Q9QXY2_S1094_1	SRC kinase signaling inhibitor 1 OS=Rattus norvegicus OX=10116 GN=Srcin1 PE=1 SV=1	ELEIQKPQVKLRRAVSEVVRPASTPPIMASA		1.04293	0.29084					Up	Up
LOC100911374	D3ZCR9_S206_1	UBX domain-containing protein 7-like OS=Rattus norvegicus OX=10116 GN=LOC100911374 PE=4 SV=2;UBX domain-containing protein 7-like OS=Rattus norvegicus OX=10116 GN=LOC100911374 PE=4 SV=1;UBX domain-containing protein 7 OS=Rattus norvegicus OX=10116 GN=rCG_5	DGLSSSPPKKCARSESLIDASEDSQLEAAIR		1.04361	1.30833					Up	Up
Map2	F1MAQ5_S1020_1	Microtubule-associated protein OS=Rattus norvegicus OX=10116 GN=Map2 PE=1 SV=1;Microtubule-associated protein 2 OS=Rattus norvegicus OX=10116 GN=Map2 PE=1 SV=3;Microtubule-associated protein OS=Rattus norvegicus OX=10116 GN=Map2 PE=1 SV=3;Microtubule-assoc	TTKETAPERAEKGLSSVPEVAEVETTTKADQ		1.28113	0.483622		-0.307266	-0.224811		Up	Up
Map2	F1MAQ5_S494_1	Microtubule-associated protein OS=Rattus norvegicus OX=10116 GN=Map2 PE=1 SV=1;Microtubule-associated protein 2 OS=Rattus norvegicus OX=10116 GN=Map2 PE=1 SV=3;Microtubule-associated protein OS=Rattus norvegicus OX=10116 GN=Map2 PE=1 SV=3;Microtubule-assoc	DQKGEEQTIEALKQDSFPISLEQAVTDAAMA		1.46932	1.80079		-0.961335			Up	Up
Srrm2	A0A0G2K2M9_S1278_2	Serine/arginine repetitive matrix 2 OS=Rattus norvegicus OX=10116 GN=Srrm2 PE=1 SV=1	SCWVGPQVSPEHKELSHSPPRDNSFESLEFR		1.47831	1.32993			-0.868619		Up	Up			Down				true			only_TTX
Nav1	D4A5I4_S754_2	Neuron navigator 1 OS=Rattus norvegicus OX=10116 GN=Nav1 PE=1 SV=3;Neuron navigator 1 OS=Rattus norvegicus OX=10116 GN=Nav1 PE=1 SV=2;Neuron navigator 1 OS=Rattus norvegicus OX=10116 GN=Nav1 PE=1 SV=2	DSEKRSLAESGLSWFSESEEKTPKKLEYDSG		1.55405	0.836434	-0.948438				Up	Up	Down				true
Cbx5	B2RYU7_S93_1	Cbx5 protein OS=Rattus norvegicus OX=10116 GN=Cbx5 PE=1 SV=1	NNKPREKSEGNKRKSSFSNSADDIKSKKKRE		1.6464	1.36298		-0.205534	-0.788304		Up	Up			Down				true			only_TTX
Ablim2	A0A140TAH7_S452_1	Actin-binding LIM protein 2 OS=Rattus norvegicus OX=10116 GN=Ablim2 PE=1 SV=1;Actin-binding LIM protein 2 OS=Rattus norvegicus OX=10116 GN=Ablim2 PE=1 SV=1;Actin-binding LIM protein 2 OS=Rattus norvegicus OX=10116 GN=Ablim2 PE=1 SV=1;Actin-binding LIM prot	PIYKQHAARRLDVEDSSFDQDSRKKTTWLLL		1.66828	1.11846		-0.694332			Up	Up		Down			true
Map2	F1MAQ5_S518_1	Microtubule-associated protein OS=Rattus norvegicus OX=10116 GN=Map2 PE=1 SV=1;Microtubule-associated protein 2 OS=Rattus norvegicus OX=10116 GN=Map2 PE=1 SV=3;Microtubule-associated protein OS=Rattus norvegicus OX=10116 GN=Map2 PE=1 SV=3;Microtubule-assoc	VTDAAMATKTLEKVTSEPEAVSEKREIQGLF		1.74722	2.31905					Up	Up
Hnrnpu	Q6IMY8_S58_1	Heterogeneous nuclear ribonucleoprotein U OS=Rattus norvegicus OX=10116 GN=Hnrnpu PE=1 SV=1;Heterogeneous nuclear ribonucleoprotein U OS=Rattus norvegicus OX=10116 GN=Hnrnpu PE=1 SV=1	DNEAGGRPAMEPGNGSLDLGGDAAGRSGAGL		2.97427	0.890697					Up	Up
Adgrl1	O88917_T1513_2	Adhesion G protein-coupled receptor L1 OS=Rattus norvegicus OX=10116 GN=Adgrl1 PE=1 SV=1;Adhesion G protein-coupled receptor L1 OS=Rattus norvegicus OX=10116 GN=Adgrl1 PE=1 SV=1	LEGPGPDGDGQMQLVTSL_____________	-1.99604		0.709849	0.163609	0.14678	0.671261			Up						true				only_Bic
Stmn2	P21818_S62_1	Stathmin-2 OS=Rattus norvegicus OX=10116 GN=Stmn2 PE=1 SV=2	KRASGQAFELILKPPSPISEAPRTLASPKKK	-1.19994	-0.0409587	-1.3329	0.219277	-0.546265	-0.163987			Down						true				only_Bic
Mark1	O08678_S390_2	Serine/threonine-protein kinase MARK1 OS=Rattus norvegicus OX=10116 GN=Mark1 PE=1 SV=1;Non-specific serine/threonine protein kinase OS=Rattus norvegicus OX=10116 GN=Mark1 PE=1 SV=1	FEGGESLSSGNLCQRSRPSSDLNNSTLQSPA	-1.01299	0.199932	0.508272	-0.0802625	-0.156804	-0.176601			Up						true				only_Bic
Map2	F1MAQ5_S737_1	Microtubule-associated protein OS=Rattus norvegicus OX=10116 GN=Map2 PE=1 SV=1;Microtubule-associated protein 2 OS=Rattus norvegicus OX=10116 GN=Map2 PE=1 SV=3;Microtubule-associated protein OS=Rattus norvegicus OX=10116 GN=Map2 PE=1 SV=3;Microtubule-assoc	DLSPLASDILTNTSGSMDEGDDYLPPTTPAV	-0.958968	0.293111	-0.724972	-1.01483	-0.373003	-0.484735			Down			Down			true	true			same
Dcx	G3V997_S332_1	Neuronal migration protein doublecortin OS=Rattus norvegicus OX=10116 GN=Dcx PE=1 SV=1;Neuronal migration protein doublecortin OS=Rattus norvegicus OX=10116 GN=Dcx PE=1 SV=2	NGTSSSQLSTPKSKQSPISTPTSPGSLRKHK	-0.944153	-0.418747	-1.20496	-0.0120856	-0.402693	0.0698769			Down						true				only_Bic
Fchsd2	A0A0G2K219_S691_2	FCH and double SH3 domains 2 OS=Rattus norvegicus OX=10116 GN=Fchsd2 PE=1 SV=1;FCH and double SH3 domains 2 OS=Rattus norvegicus OX=10116 GN=Fchsd2 PE=1 SV=2	PPLPLYDQPPSSPYPSPDKRSSQFFPRSPSA	-0.903919	-0.425531	-0.536198	0.281234	-0.0622224	0.391991			Down						true				only_Bic
Camkv	Q63092_T433_2	CaM kinase-like vesicle-associated protein OS=Rattus norvegicus OX=10116 GN=Camkv PE=1 SV=1;CaM kinase-like vesicle-associated protein OS=Rattus norvegicus OX=10116 GN=Camkv PE=1 SV=1	DGSVTPATDRSATPATDGRATPATEESTVPA	-0.894303	-1.63776	-2.06821	-0.475275	0.591918	1.04658			Down						true				only_Bic
Nucb1	Q63083_S456_1	Nucleobindin-1 OS=Rattus norvegicus OX=10116 GN=Nucb1 PE=1 SV=1	EKKVPEQPPVLPQLDSQHL____________	-0.872111	0.228954	-0.764362	0.14585		0.130729			Down						true				only_Bic
Adgrl1	O88917_S1488_2	Adhesion G protein-coupled receptor L1 OS=Rattus norvegicus OX=10116 GN=Adgrl1 PE=1 SV=1;Adhesion G protein-coupled receptor L1 OS=Rattus norvegicus OX=10116 GN=Adgrl1 PE=1 SV=1	VARNPLQGYYQVRRPSHEGYLAAPSLEGPGP	-0.854729	0.0727962	0.663846	0.234805	0.090565	0.667268			Up						true				only_Bic
Epb41l3	A0A0G2K1Q9_T490_1	Erythrocyte membrane protein band 4.1-like 3 OS=Rattus norvegicus OX=10116 GN=Epb41l3 PE=1 SV=1;Erythrocyte membrane protein band 4.1-like 3 OS=Rattus norvegicus OX=10116 GN=Epb41l3 PE=1 SV=1;Erythrocyte membrane protein band 4.1-like 3 OS=Rattus norvegicu	ATTKVISQTNLITTVTPEKKAEEEHVEEEDR	-0.829961	0.166754	-0.994174	0.027929	-0.487453	-0.190947			Down						true				only_Bic
Dido1	D3ZWL9_S1219_2	Death inducer-obliterator 1 OS=Rattus norvegicus OX=10116 GN=Dido1 PE=1 SV=2	VHSADTTASSTTPPGSPPPPPPLPEPPVLKI	-0.79501	0.0195788	-0.582321	-0.050988	-0.118983	0.230882			Down			Up			true	true			reciprocal
Nln	A0A0G2JVK4_S9_1	Neurolysin, mitochondrial OS=Rattus norvegicus OX=10116 GN=Nln PE=1 SV=1;Neurolysin (Metallopeptidase M3 family), isoform CRA_a OS=Rattus norvegicus OX=10116 GN=Nln PE=1 SV=1;Neurolysin, mitochondrial OS=Rattus norvegicus OX=10116 GN=Nln PE=1 SV=1	_______MTLGKELASPLQAMSSYTAAGRNV	-0.79459	-0.0637167	-0.769477	0.20526	0.0315121	0.097999			Down	Up				true	true		reciprocal		only_Bic
Stmn2	P21818_S62_2	Stathmin-2 OS=Rattus norvegicus OX=10116 GN=Stmn2 PE=1 SV=2	KRASGQAFELILKPPSPISEAPRTLASPKKK	-0.786539	-0.189141	-1.00567	0.00409125	-0.424231	-0.41626			Down			Down			true	true			same
Map1a	A0A0G2K5C6_S1545_1	Microtubule-associated protein 1A OS=Rattus norvegicus OX=10116 GN=Map1a PE=1 SV=1;Microtubule-associated protein 1 A, isoform CRA_c OS=Rattus norvegicus OX=10116 GN=Map1a PE=1 SV=1;Microtubule-associated protein 1A OS=Rattus norvegicus OX=10116 GN=Map1a P	MTSDSSLTKSPESLSSPAMEDLAVEWEGKAP	-0.783301	-0.0213173	0.598822	-0.237054	0.133296	-0.238285			Up						true				only_Bic
Prkca	F1M2P8_S226_1	Protein kinase C OS=Rattus norvegicus OX=10116 GN=Prkca PE=1 SV=3;Protein kinase C OS=Rattus norvegicus OX=10116 GN=Prkca PE=1 SV=3;Protein kinase C alpha type OS=Rattus norvegicus OX=10116 GN=Prkca PE=1 SV=3	KTKTIRSTLNPQWNESFTFKLKPSDKDRRLS	-0.762719	0.0636788	0.0491458	-0.0698739	-0.290152	0.0229116			Up						true				only_Bic
Rbm34	Q5M9F1_S19_1	RNA-binding protein 34 OS=Rattus norvegicus OX=10116 GN=Rbm34 PE=1 SV=1	RGEGRKRKKGQERRQSSEDDVGNAATDYLVG	-0.746855	-0.466241	0.511206	-0.284287	-0.371965				Up						true				only_Bic
C2cd2l	A0A0G2K2V4_S469_2	C2CD2-like OS=Rattus norvegicus OX=10116 GN=C2cd2l PE=1 SV=1	SRPRVDGKLADSPSRSPSKVEVTEKMTTVLS	-0.74328	0.232925	-0.69593	-1.10157	0.864187	-1.22486			Down						true				only_Bic
Dnm1l	O35303_S635_1	Dynamin-1-like protein OS=Rattus norvegicus OX=10116 GN=Dnm1l PE=1 SV=1	LLAEEKSKPIPIMPASPQKGHAVNLLDVPVP	-0.73981	-0.176748	-0.744739	0.0642762	-0.0786875	0.122123			Down						true				only_Bic
Bckdha	F7EV94_S356_1	2-oxoisovalerate dehydrogenase subunit alpha OS=Rattus norvegicus OX=10116 GN=Bckdha PE=1 SV=1;2-oxoisovalerate dehydrogenase subunit alpha, mitochondrial (Fragment) OS=Rattus norvegicus OX=10116 GN=Bckdha PE=1 SV=1	QPFLIEAMTYRIGHHSTSDDSSAYRSVDEVN	-0.705331	-0.275917	-0.657359	0.0154202	-0.135785	-0.0650944			Down						true				only_Bic
Prex1	D3ZS72_S1463_1	Phosphatidylinositol-3,4,5-trisphosphate-dependent Rac exchange factor 1 OS=Rattus norvegicus OX=10116 GN=Prex1 PE=1 SV=3	HTVLFTKALENVEGPSPPGSQAAEDLQQEIN	-0.692437		-0.772746		-0.257135	0.0943701			Down						true				only_Bic
Pcdh17	D3ZPN0_S1080_1	Protocadherin 17 OS=Rattus norvegicus OX=10116 GN=Pcdh17 PE=4 SV=2	AEASSSYLPTDSQYPSPSKQPRDPSFMASEQ	-0.689716	0.0857879	0.319179	-0.0217013	-0.0903238	-0.175117			Up						true				only_Bic
Slc1a4	Q76GL9_T503_1	Neutral amino acid transporter ASCT1 OS=Rattus norvegicus OX=10116 GN=Slc1a4 PE=1 SV=1	EVKVEAIPNSKSEEETSPLVTHQNRAGPVAV	-0.686488	-0.0652029	-0.335535	0.111275	0.0985629	0.370788			Down			Up			true	true			reciprocal
Tuba1b	Q6P9V9_S340_1	Tubulin alpha-1B chain OS=Rattus norvegicus OX=10116 GN=Tuba1b PE=1 SV=1;Tubulin alpha-4A chain OS=Rattus norvegicus OX=10116 GN=Tuba4a PE=1 SV=1	PKDVNAAIATIKTKRSIQFVDWCPTGFKVGI	-0.674692	-0.169224	0.18788	0.031324	-0.277049	-0.36036			Up						true				only_Bic
Fam171b	D3ZTG3_S687_1	Family with sequence similarity 171, member B OS=Rattus norvegicus OX=10116 GN=Fam171b PE=1 SV=2	EDLDLSSSESGTTVCSPEDPALRHILDGGGG	-0.663312	-0.161783	-0.653483	-0.107143	-0.125937	0.0362958			Down						true				only_Bic
Palm	Q920Q0_S157_2	Paralemmin-1 OS=Rattus norvegicus OX=10116 GN=Palm PE=1 SV=1	PLGTPKENRKSTPVRSPGGSTMMKAAMYSVE	-0.652793	-0.931683	-0.851523	0.0247922	-0.0932313	0.305427			Down						true				only_Bic
Palm	Q920Q0_S152_2	Paralemmin-1 OS=Rattus norvegicus OX=10116 GN=Palm PE=1 SV=1	NAQQTPLGTPKENRKSTPVRSPGGSTMMKAA	-0.64566	-0.674819	-0.880966		-0.0207117	0.347062			Down						true				only_Bic
Gab1	D3ZAL7_S453_1	GRB2-associated-binding protein 1 OS=Rattus norvegicus OX=10116 GN=Gab1 PE=1 SV=2;GRB2-associated-binding protein 1 OS=Rattus norvegicus OX=10116 GN=Gab1 PE=1 SV=1	SGEELDENYVPMNPNSPPRHHPSSFAEPIQE	-0.641801	0.317921	-0.657289	-0.00862288	0.117553	-0.089928			Down						true				only_Bic
Atp2b1	P11505_S1178_2	Plasma membrane calcium-transporting ATPase 1 OS=Rattus norvegicus OX=10116 GN=Atp2b1 PE=1 SV=3	DDTDAEDDAPTKRNSSPPPSPNKNNNAVDSG	-0.640031		0.43172	0.0262253					Up						true				only_Bic
Usp15	A0A0G2K1U1_S46_1	Ubiquitin carboxyl-terminal hydrolase OS=Rattus norvegicus OX=10116 GN=Usp15 PE=1 SV=1	KNEDGTWPRGPSAPKSPGASNFSTLPKISPS	-0.636164	-0.472916	-0.437317	-0.00993108	0.0255004	0.446249			Down			Up			true	true			reciprocal
Sorbs1	F1M820_S204_1	Sorbin and SH3 domain-containing protein 1 OS=Rattus norvegicus OX=10116 GN=Sorbs1 PE=1 SV=1;Sorbin and SH3 domain-containing protein 1 OS=Rattus norvegicus OX=10116 GN=Sorbs1 PE=1 SV=1;Sorbin and SH3 domain-containing protein 1 OS=Rattus norvegicus OX=101	AAERRAKDDSRRVVRSAQDLSSVSMDEVGIP	-0.619707	-0.0658863	-0.428288	0.270473	0.146023	0.293683			Down						true				only_Bic
Dlgap2	P97837_S776_1	Disks large-associated protein 2 OS=Rattus norvegicus OX=10116 GN=Dlgap2 PE=1 SV=3;Disks large-associated protein 2 OS=Rattus norvegicus OX=10116 GN=Dlgap2 PE=1 SV=3;Disks large-associated protein 2 OS=Rattus norvegicus OX=10116 GN=Dlgap2 PE=1 SV=1	QVEDEKRHGRFKRSNSVTAAVQADLELEGFP	-0.583801		0.936388			0.657463			Up						true				only_Bic
C2cd2l	Q5U2P5_S330_1	C2CD2-like OS=Rattus norvegicus OX=10116 GN=C2cd2l PE=1 SV=1;C2CD2-like OS=Rattus norvegicus OX=10116 GN=C2cd2l PE=1 SV=1	DNPMQQKWTKPTRAGSEVEWAEDLALDLGPQ	-0.570923	-0.276309	1.2579	0.0282698	-0.266282	0.0150654			Up						true				only_Bic
Camkv	Q63092_T430_2	CaM kinase-like vesicle-associated protein OS=Rattus norvegicus OX=10116 GN=Camkv PE=1 SV=1;CaM kinase-like vesicle-associated protein OS=Rattus norvegicus OX=10116 GN=Camkv PE=1 SV=1	PATDGSVTPATDRSATPATDGRATPATEEST	-0.565802	2.11843	-4.17258	0.611875	2.21941	-1.06048			Down						true				only_Bic
Pitpnm2	F1LXD6_S397_1	Phosphatidylinositol transfer protein, membrane-associated 2 OS=Rattus norvegicus OX=10116 GN=Pitpnm2 PE=1 SV=2;Phosphatidylinositol transfer protein, membrane-associated 2 OS=Rattus norvegicus OX=10116 GN=Pitpnm2 PE=1 SV=1	DSLYHQSGSEFRVASSVEQLNTIEDEVSQPL	-0.561663		-0.53569	-0.314647					Down						true				only_Bic
Ctnna2	D4A6H8_S462_1	Catenin alpha 2 OS=Rattus norvegicus OX=10116 GN=Ctnna2 PE=1 SV=3	EFQTRVRRGSQKKHISPVQALSEFKAMDSF_	-0.549733	0.186373	-0.675479	0.0950363	-0.117703	0.109119			Down						true				only_Bic
Fam169a	D3ZKX8_S628_1	Family with sequence similarity 169, member A OS=Rattus norvegicus OX=10116 GN=Fam169a PE=1 SV=2	EQLEQYAQSAEKAVDSSSEEIEVEVPVVDRR	-0.541682	0.307368	0.663092	-0.413496	-0.257944	-0.191191			Up						true				only_Bic
Nsfl1c	A0A0G2K911_S84_1	NSFL1 cofactor p47 OS=Rattus norvegicus OX=10116 GN=Nsfl1c PE=1 SV=1;NSFL1 cofactor p47 OS=Rattus norvegicus OX=10116 GN=Nsfl1c PE=1 SV=1	SERSGQQIVGPPRKKSPNELVDDLFKGAKEH	-0.541464	-0.113458	-0.52562	-0.051635	-0.175971	0.594596			Down			Up			true	true			reciprocal
Hist1h1c	M0R7B4_S37_1	Histone cluster 1 H1 family member c OS=Rattus norvegicus OX=10116 GN=Hist1h1c PE=1 SV=1;Histone cluster 1 H1 family member d OS=Rattus norvegicus OX=10116 GN=Hist1h1d PE=1 SV=2;Histone H1.4 OS=Rattus norvegicus OX=10116 GN=Hist1h1e PE=1 SV=3	KKAKKTSSAAGKRKASGPPVSELITKAVAAS;KKKAAKKPAGMRRKASGPPVSELITKAVAAS;KKKARKAAGGAKRKASGPPVSELITKAVAAS	-0.528739	-0.303106	1.34093	-0.570672	-0.48133	-0.0369884			Up						true				only_Bic
Syn2	G3V733_T422_1	Synapsin II, isoform CRA_a OS=Rattus norvegicus OX=10116 GN=Syn2 PE=1 SV=3;Synapsin-2 OS=Rattus norvegicus OX=10116 GN=Syn2 PE=1 SV=1	ITDLVISKMNQLLSRTPALSPQRPLTTQQPQ	-0.528279	0.185845	-1.23855	0.0338188		0.123845			Down						true				only_Bic
Ccar2	F1LM55_S612_1	Cell cycle and apoptosis regulator 2 OS=Rattus norvegicus OX=10116 GN=Ccar2 PE=1 SV=1	SKDEVQNEGTAAEADSPLKEDGLLPKQPSAG	-0.516176	-0.151453	0.447974	-0.235521	-0.0781615	0.27372			Up			Up			true	true			same
Irs2	F1MAL5_S304_1	Insulin receptor substrate 2 OS=Rattus norvegicus OX=10116 GN=Irs2 PE=1 SV=2	MKALKELFEFRPRSKSQSSGSSATHPISVPG	-0.51453	-0.0976911	0.648277			0.25116			Up						true				only_Bic
Farp1	F1LYQ8_S427_1	FERM, ARHGEF and pleckstrin domain-containing protein 1 OS=Rattus norvegicus OX=10116 GN=Farp1 PE=1 SV=2	AKETKVCTLEPGPRQSPALSKSPSGSKAADG	-0.505726	0.38076	-0.738815	-0.269686	0.257282	-0.6579			Down			Down			true	true			same
Ankrd34b	D3ZKP1_S269_1	Ankyrin repeat domain 34B OS=Rattus norvegicus OX=10116 GN=Ankrd34b PE=1 SV=1	HQARVASLQEELQDISPEEEVAYKTNALALS	-0.503288	-0.112698	0.552702	0.0242507	-0.00627833	-0.471207			Up			Down			true	true			reciprocal
Bmpr2	F1LQC5_S515_1	Receptor protein serine/threonine kinase OS=Rattus norvegicus OX=10116 GN=Bmpr2 PE=1 SV=2	RMAELMMIWERNKSVSPTVNPMSTAMQNERN	-0.502964	-0.00723292	-0.56999	0.178413	-0.137325				Down						true				only_Bic
Srrm2	A0A0G2K2M9_S2651_1	Serine/arginine repetitive matrix 2 OS=Rattus norvegicus OX=10116 GN=Srrm2 PE=1 SV=1	RKPIDSLRDSRSLSYSPVERRQPSPQPSPRD	-0.495293	-0.352851	-0.206884	-0.134121	0.167882	0.180595			Down						true				only_Bic
	Q4G008_S362_1	Uncharacterized protein KIAA0930 homolog OS=Rattus norvegicus OX=10116 PE=1 SV=2	LRSRSLSGTGRSLVGSWLKLSRADGNFLLYA	-0.493029	-0.13429	-0.407763	0.0419849	-0.0799844	0.135621			Down						true				only_Bic
Add1	D3ZZ99_T656_1	Alpha-adducin OS=Rattus norvegicus OX=10116 GN=Add1 PE=1 SV=3	EQKEKSPPDQSAVPNTPPSTPVKLEGAGDGC	-0.463635	0.0505051	-0.65987	-0.224291	-0.0918091	-0.240673			Down						true				only_Bic
Map1a	A0A0G2K5C6_S1132_1	Microtubule-associated protein 1A OS=Rattus norvegicus OX=10116 GN=Map1a PE=1 SV=1;Microtubule-associated protein 1 A, isoform CRA_c OS=Rattus norvegicus OX=10116 GN=Map1a PE=1 SV=1;Microtubule-associated protein 1A OS=Rattus norvegicus OX=10116 GN=Map1a P	EATQGLDYVPSAGTISPTSSLEEDKGFKSPP	-0.455253	0.0242358	-0.581475	-0.0145542	-0.0513633	0.0474463			Down						true				only_Bic
Ubl7	Q6AY24_S230_1	Bone marrow stromal cell-derived ubiquitin-like protein OS=Rattus norvegicus OX=10116 GN=Ubl7 PE=1 SV=1	SSYRDMPGGFLFDGLSDDEDDFHPSTRSTPS	-0.454311	-0.0458417	-0.370714	0.0149929	-0.154182	0.365297			Down			Up			true	true			reciprocal
Map2	F1MAQ5_S653_1	Microtubule-associated protein OS=Rattus norvegicus OX=10116 GN=Map2 PE=1 SV=1;Microtubule-associated protein 2 OS=Rattus norvegicus OX=10116 GN=Map2 PE=1 SV=3;Microtubule-associated protein OS=Rattus norvegicus OX=10116 GN=Map2 PE=1 SV=3;Microtubule-assoc	SYTSDHPSELPEEPSSPQERMFTIDPKVYGE	-0.450826	0.0950517	-0.827925	-0.18603	-0.886576	-1.4366			Down						true				only_Bic
Syngap1	F1LQW8_S371_2	Ras/Rap GTPase-activating protein SynGAP OS=Rattus norvegicus OX=10116 GN=Syngap1 PE=1 SV=3;Ras/Rap GTPase-activating protein SynGAP OS=Rattus norvegicus OX=10116 GN=Syngap1 PE=1 SV=2;Ras/Rap GTPase-activating protein SynGAP OS=Rattus norvegicus OX=10116 G	RHFTEQWYPVTLPTGSGGSGGMGSGGGGGSG	-0.446843	-0.036872	0.179536	0.52661	-0.739566	0.858839			Up			Up			true	true			same
Sqstm1	O08623_S365_1	Sequestosome-1 OS=Rattus norvegicus OX=10116 GN=Sqstm1 PE=1 SV=1	GELQSLQMPESEGPSSLDPSQEGPTGLKEAA	-0.437163	-0.19502	0.354263	0.0553675	0.004875	-0.101141			Up						true				only_Bic
Plppr2	F1LR33_S312_1	Phospholipid phosphatase-related protein type 2 OS=Rattus norvegicus OX=10116 GN=Plppr2 PE=1 SV=2;Phospholipid phosphatase-related protein type 2 OS=Rattus norvegicus OX=10116 GN=Plppr2 PE=1 SV=1	RLSPWEDLSQAPTMDSPLEKNPRPAGRIRHR	-0.434053	-0.187692	0.320059	0.129592	-0.316088	0.0367852			Up						true				only_Bic
Psd2	D4ACB6_S190_2	Pleckstrin and Sec7 domain containing 2 (Predicted) OS=Rattus norvegicus OX=10116 GN=Psd2 PE=1 SV=1	FEAPLTPLIQQRARDSPEPAGLGIGDIGPEG	-0.432217	0.013675	-0.725409	-0.09845	-0.0912408	0.434886			Down			Up			true	true			reciprocal
Psd2	D4ACB6_S219_2	Pleckstrin and Sec7 domain containing 2 (Predicted) OS=Rattus norvegicus OX=10116 GN=Psd2 PE=1 SV=1	EGDLGAAGGGDGELGSPLRRSISSSRSENVL	-0.432217	0.013675	-0.725409	-0.09845	-0.0912408	0.434886			Down			Up			true	true			reciprocal
Erc1	F1LPE9_S75_2	ELKS/Rab6-interacting/CAST family member 1 OS=Rattus norvegicus OX=10116 GN=Erc1 PE=1 SV=1;ELKS/Rab6-interacting/CAST family member 1 OS=Rattus norvegicus OX=10116 GN=Erc1 PE=1 SV=1;ELKS/Rab6-interacting/CAST family member 1 OS=Rattus norvegicus OX=10116 G	QSLNAAYATSGPMYLSDHENVGAETPKSTMT	-0.429305	0.269607	-0.286376	-0.0337262	-0.140152	-0.0452887			Down						true				only_Bic
Sept5	D3ZT07_S327_1	Septin 5 OS=Rattus norvegicus OX=10116 GN=Sept5 PE=1 SV=1;Septin 5 OS=Rattus norvegicus OX=10116 GN=Sept5 PE=1 SV=2;Septin-5 OS=Rattus norvegicus OX=10116 GN=Septin5 PE=1 SV=2	IQQMTSKLTQDSRMESPIPILPLPTPDSETE	-0.427301	-0.322494	-0.490996	0.0425231	0.0297646	-0.0668729			Down						true				only_Bic
Cdk16	Q68G39_S153_1	Cyclin-dependent kinase 16 OS=Rattus norvegicus OX=10116 GN=Cdk16 PE=1 SV=1;Cyclin-dependent kinase 16 OS=Rattus norvegicus OX=10116 GN=Cdk16 PE=1 SV=1;Cyclin-dependent kinase 16 OS=Rattus norvegicus OX=10116 GN=Cdk16 PE=1 SV=1	SPIFDKPLSRRLRRVSLSEIGFGKLETYIKL	-0.418057	0.30991	0.211984	0.170876		-0.00212508			Up						true				only_Bic
Rabgap1	D3ZX42_S504_1	G protein-coupled receptor 21 (Predicted), isoform CRA_a OS=Rattus norvegicus OX=10116 GN=Rabgap1 PE=1 SV=1	SVRLPQSGSQSSMIPSPPEDDEEEDNDEPLL	-0.41436	0.0778929	0.338048	-0.260723	-0.249748	0.113817			Up						true				only_Bic
Cstf2	A0A0G2JWP1_S302_1	Cleavage stimulation factor subunit 2 OS=Rattus norvegicus OX=10116 GN=Cstf2 PE=1 SV=1	AGPVPMERGQGTLQHSPVGPAGPASIERVQV	-0.414231	-0.172761	-0.530737	0.0483129	-0.0278858	0.0170508			Down						true				only_Bic
Psd	G3V8J5_S542_2	PH and SEC7 domain-containing protein 1 OS=Rattus norvegicus OX=10116 GN=Psd PE=1 SV=1;PH and SEC7 domain-containing protein 1 OS=Rattus norvegicus OX=10116 GN=Psd PE=1 SV=1	DSDSELDSTERLALGSTDTLSNGQKADLEAA	-0.412586		-0.179301	0.270379	0.000989537	0.0721951			Down						true				only_Bic
Dmwd	F1M3D2_S411_1	DM1 locus, WD repeat-containing OS=Rattus norvegicus OX=10116 GN=Dmwd PE=1 SV=3;DM1 locus, WD repeat-containing OS=Rattus norvegicus OX=10116 GN=Dmwd PE=4 SV=1	EEEPEATSSDTGAPVSPLPKAGSVTYRFGSA	-0.40389	-0.0150853	-0.343918	-0.0413742	0.0790448	0.0512283			Down						true				only_Bic
Tom1	Q5XI21_T164_2	Target of myb1 homolog (Chicken) OS=Rattus norvegicus OX=10116 GN=Tom1 PE=1 SV=1	LEFPMTDLDMLSPIHTPQRTVFNSETPSRQN	-0.403364		0.283745	-0.23653		-0.307877			Up			Down			true	true			reciprocal
Pdcd4	Q9JID1_S94_1	Programmed cell death protein 4 OS=Rattus norvegicus OX=10116 GN=Pdcd4 PE=1 SV=2	DNGSEAVRSGVAVPTSPKGRLLDRRSRSGKG	-0.400534	0.280651	-0.753354	-0.0715809	0.305876	0.952307			Down			Up			true	true			reciprocal
Erc1	F1LPE9_S55_2	ELKS/Rab6-interacting/CAST family member 1 OS=Rattus norvegicus OX=10116 GN=Erc1 PE=1 SV=1;ELKS/Rab6-interacting/CAST family member 1 OS=Rattus norvegicus OX=10116 GN=Erc1 PE=1 SV=1;ELKS/Rab6-interacting/CAST family member 1 OS=Rattus norvegicus OX=10116 G	GSSGNSVGGGSGKTLSMENIQSLNAAYATSG	-0.399992	0.306709	-0.332958	-0.0974183	-0.132884	-0.0668009			Down						true				only_Bic
Crocc	F1M6Q2_S1934_1	Ciliary rootlet coiled-coil, rootletin OS=Rattus norvegicus OX=10116 GN=Crocc PE=1 SV=2;Ciliary rootlet coiled-coil, rootletin OS=Rattus norvegicus OX=10116 GN=Crocc PE=1 SV=2	QHLEAQVVEVLERNHSPVQVEADEQHLELQQ	-0.398218	-0.140894	-0.724573	0.066033	0.134843	0.226174			Down						true				only_Bic
Map2	F1MAQ5_S833_1	Microtubule-associated protein OS=Rattus norvegicus OX=10116 GN=Map2 PE=1 SV=1;Microtubule-associated protein 2 OS=Rattus norvegicus OX=10116 GN=Map2 PE=1 SV=3;Microtubule-associated protein OS=Rattus norvegicus OX=10116 GN=Map2 PE=1 SV=3;Microtubule-assoc	RLASVSADAEVARRKSVPSEAVVAESSTGLP	-0.395431	0.480717	0.626635	-0.0209183		-0.0299417			Up						true				only_Bic
Srcin1	Q9QXY2_S79_1	SRC kinase signaling inhibitor 1 OS=Rattus norvegicus OX=10116 GN=Srcin1 PE=1 SV=1	TLGGGGSGGSGGRRFSNVGLVHTSERRHTVI	-0.395078	0.318128	0.152948	0.15598		0.124926			Up						true				only_Bic
Tpr	F1MA98_S1837_1	Nucleoprotein TPR OS=Rattus norvegicus OX=10116 GN=Tpr PE=1 SV=1	PSSSLPKRAREEEEDSTIEAGDQVSDDTVEM	-0.391539	-0.127763	0.353225		0.152091	-0.360535			Up						true				only_Bic
Apba1	F1LR60_S371_2	Amyloid beta (A4) protein-binding, family A, member 1, isoform CRA_a OS=Rattus norvegicus OX=10116 GN=Apba1 PE=1 SV=2;Amyloid-beta A4 precursor protein-binding family A member 1 OS=Rattus norvegicus OX=10116 GN=Apba1 PE=1 SV=1	DIKEAIEEVKTRTIRSPYTPDEPKEPIWVMR	-0.390507	-0.386612	-0.442429	-0.0103133	-0.144794	0.25954			Down			Up			true	true			reciprocal
Acly	G3V888_S481_1	ATP-citrate synthase OS=Rattus norvegicus OX=10116 GN=Acly PE=1 SV=1;ATP-citrate synthase OS=Rattus norvegicus OX=10116 GN=Acly PE=1 SV=1;ATP-citrate synthase OS=Rattus norvegicus OX=10116 GN=Acly PE=1 SV=1	PAKKAKPAMPQDSVPSPRSLQGKSATLFSRH	-0.384841	-0.0899493	-0.542724	-0.170771	-0.295424	-0.0468853			Down						true				only_Bic
Rtn1	Q64548_S68_2	Reticulon-1 OS=Rattus norvegicus OX=10116 GN=Rtn1 PE=1 SV=1	AGVVSSRGLCSGPARSPPVAMETASTGVAAV	-0.378025	-0.0401738	0.153566	0.0704532		0.359307			Up			Up			true	true			same
Aak1	F1LRI7_T622_1	AP2-associated protein kinase 1 OS=Rattus norvegicus OX=10116 GN=Aak1 PE=1 SV=2;AP2-associated protein kinase 1 OS=Rattus norvegicus OX=10116 GN=Aak1 PE=1 SV=1	TTPPPTIQGQKVGSLTPPSSPKTQRAGHRRI	-0.364965		-0.193519	-0.513189		-0.232593			Down						true				only_Bic
Rtn1	Q64548_S485_1	Reticulon OS=Rattus norvegicus OX=10116 GN=Rtn1 PE=1 SV=2;Reticulon-1 OS=Rattus norvegicus OX=10116 GN=Rtn1 PE=1 SV=1	DASSASEESPKREQDSPPMKPGVLDAIREET	-0.363627	-0.180136	0.741533	-0.063939	-0.0169996	0.270514			Up						true				only_Bic
Bcl11a	D3ZSY3_S86_1	BAF chromatin-remodeling complex subunit BCL11A OS=Rattus norvegicus OX=10116 GN=Bcl11a PE=1 SV=1;BAF chromatin-remodeling complex subunit BCL11A OS=Rattus norvegicus OX=10116 GN=Bcl11a PE=1 SV=1	CNGSLCLEKGVDKPPSPSPIEMKKASNPVEV	-0.363074	-0.126492	-0.402834	-0.161019	-0.0169583	-0.179446			Down						true				only_Bic
Map1b	P15205_T901_1	Microtubule-associated protein 1B OS=Rattus norvegicus OX=10116 GN=Map1b PE=1 SV=3	DEGITTTEGEGECEQTPEELEPVEKQGVDDI	-0.362411	-0.103785	-0.443734	-0.164051	0.0304883	-0.178474			Down	Down				true	true		same		only_Bic
	A0A0G2JW01_S355_1	HP domain-containing protein OS=Rattus norvegicus OX=10116 PE=1 SV=1;HP domain-containing protein (Fragment) OS=Rattus norvegicus OX=10116 PE=1 SV=3;HP domain-containing protein (Fragment) OS=Rattus norvegicus OX=10116 PE=1 SV=1	LPDGHMPAMRMDRGVSMPNMLEPKIFPYEML	-0.36118	0.0683217	-0.170415	0.0780504	-0.03139	0.154111			Down						true				only_Bic
Brd3	D3ZWU1_S263_1	Bromodomain containing 3 (Predicted), isoform CRA_b OS=Rattus norvegicus OX=10116 GN=Brd3 PE=1 SV=2;Brd3 protein OS=Rattus norvegicus OX=10116 GN=Brd3 PE=1 SV=1	TTTPTTSAITASRSESPPPLSEPKQAKVVAR	-0.344847	-0.180133	-0.545622	-0.328714	0.211523	-0.0621433			Down						true				only_Bic
Eif4g1	D3ZU13_S1229_1	Eukaryotic translation initiation factor 4 gamma, 1 OS=Rattus norvegicus OX=10116 GN=Eif4g1 PE=1 SV=1;Eukaryotic translation initiation factor 4 gamma, 1 OS=Rattus norvegicus OX=10116 GN=Eif4g1 PE=1 SV=2;Eukaryotic translation initiation factor 4 gamma 1-l	RGRDPVKREATLPPVSPPKAALAVDEVERKS	-0.335423	-0.186016	0.476614	0.00389558	-0.134667	-0.434336			Up						true				only_Bic
Map4	A0A0G2JW88_S1744_2	Microtubule-associated protein OS=Rattus norvegicus OX=10116 GN=Map4 PE=1 SV=1;Microtubule-associated protein 4 OS=Rattus norvegicus OX=10116 GN=Map4 PE=1 SV=1	TGNDIATPPNKELPPSPEKKAKPLATTQPAK	-0.323112	0.208806	-0.404313	-0.10196	0.206762	-0.364591			Down			Down			true	true			same
Ywhaz	P63102_S64_1	14-3-3 protein zeta/delta OS=Rattus norvegicus OX=10116 GN=Ywhaz PE=1 SV=1;14-3-3 protein zeta/delta OS=Rattus norvegicus OX=10116 GN=Ywhaz PE=1 SV=1	KNVVGARRSSWRVVSSIEQKTEGAEKKQQMA	-0.317303	0.24135	0.942224	-0.202077	-0.0274476	0.0202002			Up						true				only_Bic
Irs2	F1MAL5_S1168_1	Insulin receptor substrate 2 OS=Rattus norvegicus OX=10116 GN=Irs2 PE=1 SV=2	VSPSFAHNSKRHNSASVENVSLRKSSEGNSI	-0.31585	-0.114942	1.12282	-0.0254951	0.133379	0.386128			Up			Up			true	true			same
Syt4	P50232_S135_1	Synaptotagmin-4 OS=Rattus norvegicus OX=10116 GN=Syt4 PE=1 SV=1	NVTPKLFPETEKEAVSPESLKSSTSLTSEEK	-0.308902	0.189425	1.45757	-0.0503892	-0.141804	-0.308117			Up						true				only_Bic
Gramd1b	D3ZYJ5_T200_1	GRAM domain-containing 1B OS=Rattus norvegicus OX=10116 GN=Gramd1b PE=1 SV=1	MVEKGSDHSSDKSPSTPEQGVQRSCSSQSGR	-0.308689	0.0938329	-0.805656	-0.193395	-0.0509308	-0.52598			Down						true				only_Bic
Sqstm1	O08623_S331_1	Sequestosome-1 OS=Rattus norvegicus OX=10116 GN=Sqstm1 PE=1 SV=1	ESVGQPEELMESDNCSGGDDDWTHLSSKEVD	-0.304622	-0.0692389	0.74918	-0.0270372	-0.0715379	-0.407105			Up			Down			true	true			reciprocal
Epb41l1	Q9WTP0_T475_1	Erythrocyte membrane protein band 4.1-like 1 OS=Rattus norvegicus OX=10116 GN=Epb41l1 PE=1 SV=1;Erythrocyte membrane protein band 4.1-like 1 OS=Rattus norvegicus OX=10116 GN=Epb41l1 PE=1 SV=1;Band 4.1-like protein 1-like OS=Rattus norvegicus OX=10116 GN=Ep	ESGGRRSEAEEGEVRTPTKIKELKPEQETTP	-0.283937	0.161145	-0.344387	0.0305633	-0.168884	0.0253298			Down						true				only_Bic
Pcdh8	D3ZE55_S925_1	Protocadherin-8 OS=Rattus norvegicus OX=10116 GN=Pcdh8 PE=1 SV=2	FSGKDSGKGDSDFNDSDSDISGDALKKDLIN	-0.280801	0.132703	1.52603	-0.59897	-0.0435337	-0.189792			Up			Down			true	true			reciprocal
Clip2	A0A0G2K681_S326_1	CAP-Gly domain-containing linker protein 2 OS=Rattus norvegicus OX=10116 GN=Clip2 PE=1 SV=1;CAP-Gly domain-containing linker protein 2 OS=Rattus norvegicus OX=10116 GN=Clip2 PE=1 SV=1;CAP-Gly domain-containing linker protein 1 OS=Rattus norvegicus OX=10116	SGLLTETSSRYARKISGTTALQEALKEKQQH;TGLLTETSSRYARKISGTTALQEALKEKQQH	-0.280169	0.259395	0.515188	-0.064601	-0.14431	-0.270528			Up						true				only_Bic
Csdc2	Q63430_S48_1	Cold shock domain-containing protein C2 OS=Rattus norvegicus OX=10116 GN=Csdc2 PE=1 SV=3	RIWERGGGVSPRDLPSPLPTKRTRTYSATAR	-0.276663	0.499223	0.382484	-0.0752598	0.17297	-0.989517			Up			Down			true	true			reciprocal
Neto2	F1MA16_S409_1	Neuropilin and tolloid-like protein 2 OS=Rattus norvegicus OX=10116 GN=Neto2 PE=4 SV=1;Neuropilin and tolloid-like protein 2 OS=Rattus norvegicus OX=10116 GN=Neto2 PE=1 SV=1	DPPHYELFSLREKEISADLADLSEELDNYQK	-0.274126	-0.19819	0.648534	-0.0423029	-0.37623	-0.211205			Up			Down			true	true			reciprocal
Asap1	A0A0G2K451_S852_2	Arf-GAP with SH3 domain, ANK repeat and PH domain-containing protein 1 OS=Rattus norvegicus OX=10116 GN=Asap1 PE=1 SV=1;Arf-GAP with SH3 domain, ANK repeat and PH domain-containing protein 1 OS=Rattus norvegicus OX=10116 GN=Asap1 PE=1 SV=1;Arf-GAP with SH3	LSPNVQSRDAIQKQASEDSNDLTPTLPETPV	-0.270389	0.465978	0.440962	-0.00784327	0.0292054	-0.00400923			Up						true				only_Bic
Rtn4	F1LQN3_S954_1	Reticulon OS=Rattus norvegicus OX=10116 GN=Rtn4 PE=1 SV=1;Reticulon-4 OS=Rattus norvegicus OX=10116 GN=Rtn4 PE=1 SV=1	VKSKSLTKEAEKKLPSDTEKEDRSLSAVLSA	-0.268382	-0.00780054	-0.317026	0.126766	-0.0353976	0.194211			Down						true				only_Bic
Abcc1	E9PT28_S290_1	Multidrug resistance-associated protein 1 OS=Rattus norvegicus OX=10116 GN=Abcc1 PE=1 SV=3;Multidrug resistance-associated protein 1 OS=Rattus norvegicus OX=10116 GN=Abcc1 PE=1 SV=2	IVYAPPKDPTKPKGSSQLDVNEEVEALIVKS	-0.266267	0.007753	-0.424801	-0.053365	0.143054	0.122047			Down						true				only_Bic
Ehd1	Q641Z6_S456_1	EH domain-containing protein 1 OS=Rattus norvegicus OX=10116 GN=Ehd1 PE=1 SV=1	VGKDKPTYDEIFYTLSPVNGKITGANAKKEM	-0.261163	-0.214822	-0.821937	-0.0784331	-0.157074	-0.282477			Down						true				only_Bic
Smarca4	G3V790_S613_2	Transcription activator BRG1 OS=Rattus norvegicus OX=10116 GN=Smarca4 PE=1 SV=2;Transcription activator BRG1 OS=Rattus norvegicus OX=10116 GN=Smarca4 PE=1 SV=1	AIGPDGEPLDETSQMSDLPVKVIHVESGKIL	-0.258906	-0.371535	0.385451	0.215106	0.136763	-0.275844			Up			Down			true	true			reciprocal
Cspg5	F1M4R7_T483_2	Chondroitin sulfate proteoglycan 5 OS=Rattus norvegicus OX=10116 GN=Cspg5 PE=4 SV=3;Chondroitin sulfate proteoglycan 5 OS=Rattus norvegicus OX=10116 GN=Cspg5 PE=1 SV=1	FRTPSELHNDNFSLSTIAEGSHPNVRKLCDT	-0.255334	0.0861373	0.403436	0.0435978	-0.290579	-0.243808			Up						true				only_Bic
Trim46	A0A0G2JXN2_S627_1	Tripartite motif-containing protein 46 OS=Rattus norvegicus OX=10116 GN=Trim46 PE=1 SV=2	ESKLQESFQGAPDVISPRYDPDSGHDSGAED	-0.252864	-0.0141023	0.12216	-0.071508	-0.123571	-0.0984173			Up						true				only_Bic
Pclo	Q9JKS6_S1390_1	Protein piccolo OS=Rattus norvegicus OX=10116 GN=Pclo PE=1 SV=3;Protein piccolo OS=Rattus norvegicus OX=10116 GN=Pclo PE=1 SV=3;Protein piccolo OS=Rattus norvegicus OX=10116 GN=Pclo PE=1 SV=1	LVGEKAEKKTQPQKISPEKPQDQQKTQTASE	-0.251173	-0.0224722	-0.340408	-0.245217	-0.0598768	0.815303			Down			Up			true	true			reciprocal
Ubr4	A0A0G2JU89_S181_1	E3 ubiquitin-protein ligase UBR4 OS=Rattus norvegicus OX=10116 GN=Ubr4 PE=1 SV=1;E3 ubiquitin-protein ligase UBR4 OS=Rattus norvegicus OX=10116 GN=Ubr4 PE=1 SV=1;E3 ubiquitin-protein ligase UBR4 OS=Rattus norvegicus OX=10116 GN=Ubr4 PE=1 SV=2	TLSDVEDQKELASPVSPELRQKEVQMNFLNQ	-0.244826	-0.2146	0.353959	-0.172458	-0.191295	0.0755009			Up						true				only_Bic
Gripap1	Q9JHZ4_S684_2	GRIP1-associated protein 1 OS=Rattus norvegicus OX=10116 GN=Gripap1 PE=1 SV=1	REILKEKESSAIPARSLSSSPQAQPPRPAEL	-0.24381	-0.150834	-0.48215	0.0356321	-0.0868271	0.324347			Down			Up			true	true			reciprocal
Dpysl2	P47942_T509_1	Dihydropyrimidinase-related protein 2 OS=Rattus norvegicus OX=10116 GN=Dpysl2 PE=1 SV=1	VPRGLYDGPVCEVSVTPKTVTPASSAKTSPA	-0.243043	-0.023265	-0.382991	-0.15915	0.0492658	-0.184058			Down	Down				true	true		same		only_Bic
Gtpbp1	D2XV59_S8_2	GTP-binding protein 1 OS=Rattus norvegicus OX=10116 GN=Gtpbp1 PE=1 SV=1	________MAAERSRSPVDSPVPASMFAPEP	-0.241386	-0.0779758	-0.316121		-0.121552	0.238732			Down						true				only_Bic
	A0A0G2JW01_S326_2	HP domain-containing protein OS=Rattus norvegicus OX=10116 PE=1 SV=1;HP domain-containing protein (Fragment) OS=Rattus norvegicus OX=10116 PE=1 SV=3;HP domain-containing protein (Fragment) OS=Rattus norvegicus OX=10116 PE=1 SV=1	SGLHRPVSTDFAQYNSYGDVSGGVRDYQTLP	-0.237497	-0.0311983	-0.676194	0.0683475	-0.0411946	0.213971			Down						true				only_Bic
Xpo4	D3ZQI6_S518_1	Exportin 4 OS=Rattus norvegicus OX=10116 GN=Xpo4 PE=1 SV=2	RLHGQLQRHQQQLLASPGSSTIDNKMLDDLY	-0.236767	0.116545	0.338554	-0.0277779	0.0186922	-0.0574668			Up						true				only_Bic
Mindy2	D3ZWA1_S97_1	MINDY lysine 48 deubiquitinase 2 OS=Rattus norvegicus OX=10116 GN=Mindy2 PE=1 SV=2	VASEAPSRGQHKVTASPELAEAAAGRGSGPV	-0.223728	0.0355299	-0.281549	-0.149519	-0.0275735	0.249261			Down						true				only_Bic
Chmp6	D3ZDR2_S119_1	Charged multivesicular body protein 6 OS=Rattus norvegicus OX=10116 GN=Chmp6 PE=1 SV=1	LQVGNECLNKMHQVMSIEEVERILDETQEAV	-0.221344	-0.110256	0.665735	0.0428035	-0.0162118	-0.0219427			Up						true				only_Bic
Gtpbp1	D2XV59_S24_2	GTP-binding protein 1 OS=Rattus norvegicus OX=10116 GN=Gtpbp1 PE=1 SV=1	PVDSPVPASMFAPEPSSPGAARAAAAAARLH	-0.219295	-0.0757408	-0.279047		-0.106941	0.266983			Down						true				only_Bic
Ag2	A8IHN8_S192_1	Uncharacterized protein C11orf96 homolog OS=Rattus norvegicus OX=10116 GN=Ag2 PE=1 SV=1	PVTFDEIQEVEEEGVSPMEEEKAKKSFLQSL	-0.216969	-0.150973	0.848453	-0.10072	-0.21151	0.45966			Up			Up			true	true			same
Map4	A0A0G2JW88_T1924_1	Microtubule-associated protein OS=Rattus norvegicus OX=10116 GN=Map4 PE=1 SV=1;Microtubule-associated protein 4 OS=Rattus norvegicus OX=10116 GN=Map4 PE=1 SV=1	SRSKTTSASSVKRNTTPTGATPPAGMASTRV	-0.21524	0.604688	0.332985	-0.18759	0.323542				Up						true				only_Bic
Ctnna2	D4A6H8_T224_2	Catenin alpha 2 OS=Rattus norvegicus OX=10116 GN=Ctnna2 PE=1 SV=3	DDSDFEQEDYDVRSRTSVQTEDDQLIAGQSA	-0.21312	-0.162165	-0.394985	-0.414341	-0.181986				Down						true				only_Bic
Ctnna1	Q5U302_T656_2	Catenin (Cadherin associated protein), alpha 1 OS=Rattus norvegicus OX=10116 GN=Ctnna1 PE=1 SV=1;Catenin alpha 1 OS=Rattus norvegicus OX=10116 GN=Ctnna1 PE=1 SV=1	DDSDFETEDFDVRSRTSVQTEDDQLIAGQSA	-0.21312	-0.162165	-0.394985	-0.414341	-0.181986				Down						true				only_Bic
Osbp	D4A9D8_S115_1	Oxysterol-binding protein OS=Rattus norvegicus OX=10116 GN=Osbp PE=1 SV=2	NDLIAKHGTALQRSLSELESLKLPAESNEKI	-0.208315	0.0314646	0.237579	-0.0674035	-0.0807155	0.0492963			Up						true				only_Bic
Adgrl1	O88917_S1397_2	Adhesion G protein-coupled receptor L1 OS=Rattus norvegicus OX=10116 GN=Adgrl1 PE=1 SV=1;Adhesion G protein-coupled receptor L1 OS=Rattus norvegicus OX=10116 GN=Adgrl1 PE=1 SV=1	EEPLLLPRAQSVLYQSDLDESESCTAEDGAT	-0.208036	-0.418321	-0.519337		0.0227933	-0.34257			Down						true				only_Bic
Gprin2	D3ZH78_S348_1	G protein-regulated inducer of neurite outgrowth 2 OS=Rattus norvegicus OX=10116 GN=Gprin2 PE=1 SV=1	GVQAAPVAACKAVATSPSLEAPKTLNIFPEV	-0.207702	-0.0752592	-0.205216	0.0930508	-0.03457	0.132655			Down						true				only_Bic
Nefm	P12839_S45_1	Neurofilament medium polypeptide OS=Rattus norvegicus OX=10116 GN=Nefm PE=1 SV=3;Neurofilament medium polypeptide OS=Rattus norvegicus OX=10116 GN=Nefm PE=1 SV=4	GSPSSGFRSQSWSRGSPSTVSSSYKRSALAP	-0.199712	-0.23565	0.781273	0.181425	-0.0267289	0.069361			Up						true				only_Bic
Arhgap32	F1MAK3_S720_1	Rho GTPase-activating protein 32 OS=Rattus norvegicus OX=10116 GN=Arhgap32 PE=1 SV=2	ALKGGRAEGTLRSAKSEESLTSLHAVDGDSK	-0.197482	-0.261081	-0.245793	-0.0094275	0.0866108	-0.0667612			Down						true				only_Bic
Kbtbd11	D4A5J1_S70_1	Kelch repeat and BTB domain-containing 11 OS=Rattus norvegicus OX=10116 GN=Kbtbd11 PE=1 SV=1	SPPQSRASAAEGSEASPPSLRSDLRVVETQW	-0.19616	0.122557	-0.243685	-0.130203	0.0528275	0.0235892			Down						true				only_Bic
Mprip	A0A0G2JUR5_S2075_1	Myosin phosphatase Rho-interacting protein OS=Rattus norvegicus OX=10116 GN=Mprip PE=1 SV=1;Myosin phosphatase Rho-interacting protein OS=Rattus norvegicus OX=10116 GN=Mprip PE=1 SV=1;Myosin phosphatase Rho-interacting protein OS=Rattus norvegicus OX=10116	LKEQLKAATEALGEKSPEGTTVSGYDIMKSK	-0.193787	0.0158304	0.214196	-0.0588429	-0.00791308	0.0225808			Up						true				only_Bic
Klc4	Q5PQM2_S565_1	Kinesin light chain 4 OS=Rattus norvegicus OX=10116 GN=Klc4 PE=1 SV=1	QRSGSLGKIRDVLRRSSELLVRKLQGTEPRP	-0.192963	-0.0704389	-0.434245	-0.0416384	0.221185	0.714869			Down			Up			true	true			reciprocal
Psd	G3V8J5_S10_2	PH and SEC7 domain-containing protein 1 OS=Rattus norvegicus OX=10116 GN=Psd PE=1 SV=1	______MAQGAMRFCSEGDCAISPPRCPRRW	-0.191123	0.548312	0.795312			-0.604881			Up			Down			true	true			reciprocal
Psd	G3V8J5_S17_2	PH and SEC7 domain-containing protein 1 OS=Rattus norvegicus OX=10116 GN=Psd PE=1 SV=1	AQGAMRFCSEGDCAISPPRCPRRWLPEGPVP	-0.191123	0.548312	0.795312			-0.604881			Up			Down			true	true			reciprocal
Camk2b	P11275_S234_1	Calcium/calmodulin-dependent protein kinase type II subunit beta OS=Rattus norvegicus OX=10116 GN=Camk2b PE=1 SV=1;Calcium/calmodulin-dependent protein kinase II, beta, isoform CRA_c OS=Rattus norvegicus OX=10116 GN=Camk2b PE=1 SV=2;Calcium/calmodulin-depe	HKLYQQIKAGAYDFPSPEWDTVTPEAKNLIN;HRLYQQIKAGAYDFPSPEWDTVTPEAKDLIN	-0.184424	-0.064822	0.517327	0.0240555	0.0936123	0.0748948			Up						true				only_Bic
Trim3	G3V8D6_S7_1	Tripartite motif protein 3, isoform CRA_a OS=Rattus norvegicus OX=10116 GN=Trim3 PE=1 SV=1;Tripartite motif-containing protein 3 OS=Rattus norvegicus OX=10116 GN=Trim3 PE=1 SV=1	_________MAKREDSPGPEVQPMDKQFLVC	-0.183341	-0.222308	-0.328703	-0.175793	-0.226255	-0.195882			Down						true				only_Bic
Epb41l1	Q9WTP0_T489_1	Erythrocyte membrane protein band 4.1-like 1 OS=Rattus norvegicus OX=10116 GN=Epb41l1 PE=1 SV=1;Erythrocyte membrane protein band 4.1-like 1 OS=Rattus norvegicus OX=10116 GN=Epb41l1 PE=1 SV=1;Band 4.1-like protein 1-like OS=Rattus norvegicus OX=10116 GN=Ep	RTPTKIKELKPEQETTPRHKQEFLDKPEDVL	-0.178704	-0.116935	-0.318701	-0.016995	-0.246575	-0.0876225			Down						true				only_Bic
Map1b	P15205_S1775_3	Microtubule-associated protein 1B OS=Rattus norvegicus OX=10116 GN=Map1b PE=1 SV=3	SEKVQSLEGEKLSPKSDISPLTPRESSPTYS	-0.177704	-0.344663	-0.218102	0.422513	-0.179959	0.0888792			Down						true				only_Bic
Arfip2	Q6AY65_S76_1	Arfaptin-2 OS=Rattus norvegicus OX=10116 GN=Arfip2 PE=2 SV=1	GLIPTGSGRHPSHSTSPSGPGDEVARGIAGE	-0.176366	-0.0205224	-0.448561	-0.11008	-0.113974	0.490701			Down			Up			true	true			reciprocal
Sptbn1	G3V6S0_T2320_2	Spectrin beta chain OS=Rattus norvegicus OX=10116 GN=Sptbn1 PE=1 SV=1;Spectrin beta chain OS=Rattus norvegicus OX=10116 GN=Sptbn1 PE=1 SV=3;Spectrin beta chain OS=Rattus norvegicus OX=10116 GN=Sptbn1 PE=1 SV=1	TSASTQSTPASSRAQTLPTSVVTITSESSPG	-0.175537	0.0068642	-0.900765	0.188345	0.0394119	0.670291			Down			Up			true	true			reciprocal
Pacsin1	Q9Z0W5_S402_1	Protein kinase C and casein kinase substrate in neurons protein 1 OS=Rattus norvegicus OX=10116 GN=Pacsin1 PE=1 SV=1;Protein kinase C and casein kinase substrate in neurons protein 1 OS=Rattus norvegicus OX=10116 GN=Pacsin1 PE=1 SV=1	VRALYDYDGQEQDELSFKAGDELTKLGEEDE	-0.175232	0.449507	0.604368	-0.356131	0.0667142	-0.326828			Up						true				only_Bic
Atxn2l	B3DMA1_S109_1	Ataxin 2-like OS=Rattus norvegicus OX=10116 GN=Atxn2l PE=1 SV=1;Ataxin 2-like OS=Rattus norvegicus OX=10116 GN=Atxn2l PE=1 SV=1	IGSVRGQTTGKGPPQSPVFEGVYNNSRMLHF	-0.174358	0.0745077	0.29397	-0.0733104	-0.179994	0.046774			Up						true				only_Bic
Peak1	D4A563_S568_1	Pseudopodium-enriched atypical kinase 1 OS=Rattus norvegicus OX=10116 GN=Peak1 PE=1 SV=1	PNVPPRKNCHKSAPTSPTATNISSKTIPVKS	-0.172903		0.692706	0.128214		-0.240555			Up			Down			true	true			reciprocal
Uba1	Q5U300_S810_1	Ubiquitin-like modifier-activating enzyme 1 OS=Rattus norvegicus OX=10116 GN=Uba1 PE=1 SV=1	QVPEFTPKSGVKIHVSDQELQSANASVDDSR	-0.170674	0.286564	0.36396	-0.136533	0.0331403	0.132592			Up						true				only_Bic
Srrm1	A0A0G2K4F6_T872_2	Serine and arginine repetitive matrix 1 OS=Rattus norvegicus OX=10116 GN=Srrm1 PE=1 SV=1;Serine and arginine repetitive matrix 1 OS=Rattus norvegicus OX=10116 GN=Srrm1 PE=1 SV=1	ATPAPAAPAAVSAAATPSAQEEPAAAPEPRK	-0.170348	0.0286568	-0.585034	-0.076187	0.214146	0.594556			Down			Up			true	true			reciprocal
Cacnb4	D4A055_T410_2	Voltage-dependent L-type calcium channel subunit beta-4 OS=Rattus norvegicus OX=10116 GN=Cacnb4 PE=1 SV=2	EAYWRATHTSSSTPMTPLLGRNVGSTALSPY	-0.165362	-0.309336	-0.590494	-0.0280972	-0.127642	-0.228256			Down						true				only_Bic
Cnksr2	Q9Z1T4_S325_1	Connector enhancer of kinase suppressor of ras 2 OS=Rattus norvegicus OX=10116 GN=Cnksr2 PE=1 SV=1	NMRWKPLALQPLIPRSPTSSVATPSSTISTP	-0.164036	-0.120527	-0.462472	0.242065	0.00812667	0.31348			Down	Up				true	true		reciprocal		only_Bic
Srrm1	A0A0G2K4F6_S868_2	Serine and arginine repetitive matrix 1 OS=Rattus norvegicus OX=10116 GN=Srrm1 PE=1 SV=1;Serine and arginine repetitive matrix 1 OS=Rattus norvegicus OX=10116 GN=Srrm1 PE=1 SV=1	AVAVATPAPAAPAAVSAAATPSAQEEPAAAP	-0.160656	0.0286568	-0.571098	-0.0298958	0.180255	0.5393			Down			Up			true	true			reciprocal
Fam169a	D3ZKX8_S397_1	Family with sequence similarity 169, member A OS=Rattus norvegicus OX=10116 GN=Fam169a PE=1 SV=2	EEEPEKRVVECEDGSSDKDARPALETQPRLQ	-0.159934		0.456502	-0.609823	-0.212065	-0.404533			Up	Down				true	true		reciprocal		only_Bic
Dpysl4	P47942_S14_1	Dihydropyrimidinase-related protein 4 OS=Rattus norvegicus OX=10116 GN=Dpysl4 PE=4 SV=1;Dihydropyrimidinase-related protein 4 (Fragment) OS=Rattus norvegicus OX=10116 GN=Dpysl4 PE=1 SV=1;Dihydropyrimidinase-related protein 2 OS=Rattus norvegicus OX=10116 G	__MSFQGKKSIPRITSDRLLIKGGKIVNDDQ;__MSYQGKKNIPRITSDRLLIKGGKIVNDDQ;__MSYQGKKNIPRITSDRLLIKGGRIVNDDQ	-0.15874	0.208597	0.284678		-0.189046	-0.00310307			Up						true				only_Bic
Myh9	G3V6P7_S1943_1	Myosin heavy chain 9-like 1 OS=Rattus norvegicus OX=10116 GN=Myh9 PE=1 SV=1;Myosin-9 OS=Rattus norvegicus OX=10116 GN=Myh9 PE=1 SV=3	FVVTRRIVRKGTGDCSDEEVDGKADGADAKA	-0.157279	-0.0810672	-0.377405	-0.247388	0.0345768	-0.0263443			Down						true				only_Bic
Pacsin1	A0A0G2JWR2_S343_2	Protein kinase C and casein kinase substrate in neurons protein 1 OS=Rattus norvegicus OX=10116 GN=Pacsin1 PE=1 SV=1	ATGAVESTSQAGDRGSVSSYDRGQAYATEWS	-0.155023	0.02877	0.361694	0.0532	-1.67983	0.0390317			Up						true				only_Bic
Pacsin1	Q9Z0W5_S343_2	Protein kinase C and casein kinase substrate in neurons protein 1 OS=Rattus norvegicus OX=10116 GN=Pacsin1 PE=1 SV=1	ATGAVESTSQAGDRGSVSSYDRGQAYATEWS	-0.155023	0.02877	0.361694	0.0532	-1.67983	0.0390317			Up						true				only_Bic
Cacnb1	A0A0G2K4U4_T585_1	Voltage-dependent L-type calcium channel subunit beta-1 OS=Rattus norvegicus OX=10116 GN=Cacnb1 PE=1 SV=1;Calcium channel, voltage-dependent, beta 1 subunit, isoform CRA_a OS=Rattus norvegicus OX=10116 GN=Cacnb1 PE=1 SV=1	DPSEGPGPGDPAGGGTPPARQGSWEEEEDYE	-0.154911	-0.100608	-0.626334	-0.180015	0.00741842	0.215121			Down						true				only_Bic
B630019K06Rik	D3ZL45_S41_1	RIKEN cDNA B630019K06 gene OS=Rattus norvegicus OX=10116 GN=B630019K06Rik PE=4 SV=1	RRRPLIRLPGRTPTKSSPQPAAAARNRDCFF	-0.153177		1.02925	0.130945	0.127151	-0.124372			Up						true				only_Bic
Cnksr2	Q9Z1T4_S388_1	Connector enhancer of kinase suppressor of ras 2 OS=Rattus norvegicus OX=10116 GN=Cnksr2 PE=1 SV=1	EDLRGHMVGKPVHKGSESPNSFLDQEYRKRF	-0.148291	-0.103469	-0.456243		-0.155729	-0.220077			Down						true				only_Bic
Dip2b	A0A0G2JY22_S202_1	Disco-interacting protein 2 homolog B OS=Rattus norvegicus OX=10116 GN=Dip2b PE=1 SV=1	ASSTLSHGEVKGTSGSLADVFANTRIENVSA	-0.148234	0.203773	0.363683	0.0282199	-0.197077	0.29979			Up						true				only_Bic
Cetn2	G3V9W0_S20_1	Centrin 2 OS=Rattus norvegicus OX=10116 GN=Cetn2 PE=1 SV=1	FKKTNMASSAQRKRMSPKPELTEEQKQEIRE	-0.147612	-0.242053	-0.348143	-0.129775	-0.0369399	0.0385533			Down						true				only_Bic
Clip2	A0A0G2JZF2_S295_1	CAP-Gly domain-containing linker protein 2 OS=Rattus norvegicus OX=10116 GN=Clip2 PE=1 SV=1;CAP-Gly domain-containing linker protein 2 OS=Rattus norvegicus OX=10116 GN=Clip2 PE=1 SV=1;CAP-Gly domain-containing linker protein 2 OS=Rattus norvegicus OX=10116	FAPIHKVIRIGFPSTSPAKAKKTKRMAMGVS	-0.146716	-0.0271083	-0.403842	-0.167271	-0.190476	-0.271689			Down			Down			true	true			same
Mapk8ip2	G3V9M2_S128_1	C-Jun-amino-terminal kinase-interacting protein 2 OS=Rattus norvegicus OX=10116 GN=Mapk8ip2 PE=1 SV=1	GGSGSQELSGESLIPSPSIEESHKLRPTTLH	-0.145751	-0.165179	-0.749284	0.0692364	0.0724242	-0.00399318			Down						true				only_Bic
Arhgap35	D4AD82_S1179_1	Rho GTPase-activating protein 35 OS=Rattus norvegicus OX=10116 GN=Arhgap35 PE=1 SV=3;Rho GTPase-activating protein 35 OS=Rattus norvegicus OX=10116 GN=Arhgap35 PE=1 SV=3	RLGRFASYRTSFSVGSDDELGPIRKKEEDQA	-0.145425	-0.210528	-0.304473	-0.0892793	0.150383	0.240257			Down						true				only_Bic
Chgb	O35314_S129_1	Secretogranin-1 OS=Rattus norvegicus OX=10116 GN=Chgb PE=1 SV=2	QAKVDNEEWTGGGGHSREAVDDQESLHPSNQ	-0.140566	-0.141886	-0.442217	0.0301653	-0.343059	1.54222			Down						true				only_Bic
Hist1h4b	P62804_S48_1	Histone H4 OS=Rattus norvegicus OX=10116 GN=Hist1h4b PE=1 SV=2	PAIRRLARRGGVKRISGLIYEETRGVLKVFL	-0.139225		1.52953	0.0295071		-0.0383803			Up						true				only_Bic
Crmp1	Q62950_Y504_1	Dihydropyrimidinase-related protein 1 OS=Rattus norvegicus OX=10116 GN=Crmp1 PE=1 SV=1	FGLHSVSRGMYDGPVYEVPATPKHAAPAPSA	-0.138844	-0.143742	-0.219061	-0.0411847	-0.201887	0.00505575			Down						true				only_Bic
Sphk2	Q6AYB2_S364_2	RCG53912, isoform CRA_a OS=Rattus norvegicus OX=10116 GN=Sphk2 PE=1 SV=1	EPALPIPGHGLPRAKSELALAPAPAPAATHS	-0.136943	0.327198	-0.66075	-0.0484947	-0.0102202	0.51166			Down			Up			true	true			reciprocal
Farp1	F1LYQ8_S513_2	FERM, ARHGEF and pleckstrin domain-containing protein 1 OS=Rattus norvegicus OX=10116 GN=Farp1 PE=1 SV=2	NVTLSPNLSPDNKQASPLISPLLNDQACPRT	-0.136528	0.0131879	0.517196	0.0945821	-0.0235738	-0.967822			Up			Down			true	true			reciprocal
Farp1	F1LYQ8_S517_2	FERM, ARHGEF and pleckstrin domain-containing protein 1 OS=Rattus norvegicus OX=10116 GN=Farp1 PE=1 SV=2	SPNLSPDNKQASPLISPLLNDQACPRTDDEE	-0.136528	0.0131879	0.517196	0.0945821	-0.0235738	-0.967822			Up			Down			true	true			reciprocal
B630019K06Rik	D3ZL45_S42_1	RIKEN cDNA B630019K06 gene OS=Rattus norvegicus OX=10116 GN=B630019K06Rik PE=4 SV=1	RRPLIRLPGRTPTKSSPQPAAAARNRDCFFR	-0.135754		0.749037	0.107252		-0.190208			Up						true				only_Bic
Stx7	O70257_T79_1	Syntaxin-7 OS=Rattus norvegicus OX=10116 GN=Stx7 PE=1 SV=4;Syntaxin-7-like OS=Rattus norvegicus OX=10116 GN=LOC100910446 PE=3 SV=2;Syntaxin-7 OS=Rattus norvegicus OX=10116 GN=Stx7 PE=3 SV=1	KETDKYIKEFGFLPTTPSEQRQRKIQKDRLV	-0.131624		-0.15975	-0.0072475		-0.140759			Down						true				only_Bic
Strn	G3V6L8_S245_1	RCG61894, isoform CRA_a OS=Rattus norvegicus OX=10116 GN=Strn PE=1 SV=1;Striatin OS=Rattus norvegicus OX=10116 GN=Strn PE=1 SV=1	VLDNFKFLENAAADFSDEDEDEDIDGREKSV	-0.131374	0.0706117	-0.267072	-0.101681	0.0101217	-0.02304			Down						true				only_Bic
RGD1310819	D3ZBU7_S568_1	Similar to putative protein (5S487) OS=Rattus norvegicus OX=10116 GN=RGD1310819 PE=1 SV=3	VAPPKRIMAPPERDKSPSEGDVTPPKRIMAP	-0.13119	-0.248709	-0.318429	-0.13665	-0.186078	0.845621			Down			Up			true	true			reciprocal
Kcnb1	P15387_S655_1	Potassium voltage-gated channel subfamily B member 1 OS=Rattus norvegicus OX=10116 GN=Kcnb1 PE=1 SV=3;Potassium voltage-gated channel subfamily B member 1 OS=Rattus norvegicus OX=10116 GN=Kcnb1 PE=1 SV=1	TNPIPETSRSGFFVESPRSSMKTNNPLKLRA	-0.130591	-0.173762	-0.251285	0.00515892	-0.0403899	0.00487033			Down						true				only_Bic
Efhd2	Q4FZY0_S75_1	EF-hand domain-containing protein D2 OS=Rattus norvegicus OX=10116 GN=Efhd2 PE=1 SV=1	RRADLNQGIGEPQSPSRRVFNPYTEFKEFSR	-0.128861	0.118434	-0.303795	-0.306583	0.06253	0.194064			Down						true				only_Bic
Igf2r	G3V824_S2399_1	Insulin-like growth factor 2 receptor OS=Rattus norvegicus OX=10116 GN=Igf2r PE=1 SV=1	VKAEALTSLHGDDQDSEDEVLTIPEVKVHTG	-0.127729	0.0656288	0.294747	0.07886	-0.014705	0.0643433			Up						true				only_Bic
Ank2	A0A0G2KBB9_S2242_2	Ankyrin 2 OS=Rattus norvegicus OX=10116 GN=Ank2 PE=1 SV=1;Ankyrin 2 OS=Rattus norvegicus OX=10116 GN=Ank2 PE=1 SV=1	EAKETIKVETPTDIHSEKELPITNDIADSSE	-0.127335	0.100031	0.322508	-0.10489	-0.001785	-0.0590733			Up						true				only_Bic
Rims1	A0A0G2KAV8_S338_1	Regulating synaptic membrane exocytosis protein 1 OS=Rattus norvegicus OX=10116 GN=Rims1 PE=1 SV=1;Regulating synaptic membrane exocytosis protein 1 OS=Rattus norvegicus OX=10116 GN=Rims1 PE=1 SV=3;Regulating synaptic membrane exocytosis protein 1 OS=Rattu	AEATAGKRAPATARVSPPESPRARAAAAQPP;AEATAGKRAPATARVSPPESPRARAPAAQPP	-0.124704	-0.108179	-0.211423	0.0764804	0.102726	0.591043			Down			Up			true	true			reciprocal
Pclo	Q9JKS6_S1587_1	Protein piccolo OS=Rattus norvegicus OX=10116 GN=Pclo PE=1 SV=3;Protein piccolo OS=Rattus norvegicus OX=10116 GN=Pclo PE=1 SV=3;Protein piccolo OS=Rattus norvegicus OX=10116 GN=Pclo PE=1 SV=1	RRHSWHDEDDETFDESPELKFRETKSQESEE	-0.123969	-0.0953729	-0.318368	-0.018711	0.0734494	-0.00130633			Down						true				only_Bic
Lamtor1	Q6P791_T28_1	Ragulator complex protein LAMTOR1 OS=Rattus norvegicus OX=10116 GN=Lamtor1 PE=1 SV=1	DQDQEERKLLLDPSNTPTKALNGAEPSYHSL	-0.121405	-0.0118438	-0.175348	-0.0571679	-0.0877283	-0.113959			Down						true				only_Bic
Atp1a1	P06687_S712_1	Sodium/potassium-transporting ATPase subunit alpha-1 OS=Rattus norvegicus OX=10116 GN=Atp1a1 PE=1 SV=1;Sodium/potassium-transporting ATPase subunit alpha-2 OS=Rattus norvegicus OX=10116 GN=Atp1a2 PE=1 SV=1;Sodium/potassium-transporting ATPase subunit alpha	RQGAIVAVTGDGVNDSPALKKADIGIAMGIS;RQGAIVAVTGDGVNDSPALKKADIGVAMGIA;RQGAIVAVTGDGVNDSPALKKADIGVAMGIV	-0.117723	-0.0539344	0.450596	0.0283895	-0.0317766	0.294484			Up						true				only_Bic
Cep170b	D4A1G8_S965_1	Centrosomal protein 170B OS=Rattus norvegicus OX=10116 GN=Cep170b PE=1 SV=1	DTASTISLLSGKNGPSPTTPQTPGPQKESLL	-0.116687	-0.0274483	-0.312741	0.0991667	0.210368	0.276322			Down			Up			true	true			reciprocal
Map2	F1MAQ5_S405_1	Microtubule-associated protein OS=Rattus norvegicus OX=10116 GN=Map2 PE=1 SV=1;Microtubule-associated protein 2 OS=Rattus norvegicus OX=10116 GN=Map2 PE=1 SV=3;Microtubule-associated protein OS=Rattus norvegicus OX=10116 GN=Map2 PE=1 SV=3;Microtubule-assoc	DVHSPAVEGFVGENISGEEKGTTDQEKKETS	-0.116564	0.170767	1.13747	-0.0251375					Up						true				only_Bic
Hnrnpa2b1	A7VJC2_S259_1	Heterogeneous nuclear ribonucleoproteins A2/B1 OS=Rattus norvegicus OX=10116 GN=Hnrnpa2b1 PE=1 SV=1;Heterogeneous nuclear ribonucleoproteins A2/B1 OS=Rattus norvegicus OX=10116 GN=Hnrnpa2b1 PE=1 SV=1	YNGYGGGPGGGNFGGSPGYGGGRGGYGGGGP	-0.113732	0.0775623	0.450145	0.0898506	-0.021838	0.0260052			Up						true				only_Bic
Septin2	Q91Y81_S218_1	Septin-2 OS=Rattus norvegicus OX=10116 GN=Septin2 PE=1 SV=1	IEEHSIKIYHLPDAESDEDEDFKEQTRLLKA	-0.112253	0.184782	-0.238808	-0.215598	0.129654	-0.0463458			Down						true				only_Bic
Bad	O35147_S113_1	Bcl2-associated agonist of cell death OS=Rattus norvegicus OX=10116 GN=Bad PE=1 SV=2	HHGGAGTMETRSRHSSYPAGTEEDEGMEEEL	-0.112021	0.0310211	0.262083	-0.128045	-0.190354				Up						true				only_Bic
Pou3f3	F1M7A3_S358_1	POU domain protein OS=Rattus norvegicus OX=10116 GN=Pou3f3 PE=3 SV=3;POU domain protein OS=Rattus norvegicus OX=10116 GN=Pou3f3 PE=3 SV=1;POU domain, class 3, transcription factor 4 OS=Rattus norvegicus OX=10116 GN=Pou3f4 PE=2 SV=1;POU domain, class 3, tra	PLLNKWLEEADSSTGSPTSIDKIAAQGRKRK	-0.111542		0.43403			-0.107213			Up						true				only_Bic
Arhgap1	D4A6C5_S51_1	Rho GTPase-activating protein 1 OS=Rattus norvegicus OX=10116 GN=Arhgap1 PE=1 SV=1	DEMPDFPKSDDSKSSSPEPVTHLKWDDPYYD	-0.105485	-0.0353279	-0.213709		-0.456434	0.612198			Down			Up			true	true			reciprocal
Nrbp2	A0A0G2JT23_S20_1	Nuclear receptor-binding protein 2 OS=Rattus norvegicus OX=10116 GN=Nrbp2 PE=1 SV=1;Nuclear receptor-binding protein 2 OS=Rattus norvegicus OX=10116 GN=Nrbp2 PE=1 SV=1	EPAPRRGREREREDESEDESDILEESPCGRW	-0.100786	0.195735	-0.407437	-0.259547	0.244668	-0.133053			Down						true				only_Bic
Golga3	A0A0G2K5A4_S341_1	Uncharacterized protein OS=Rattus norvegicus OX=10116 PE=4 SV=1;Golgin A3 OS=Rattus norvegicus OX=10116 GN=Golga3 PE=1 SV=1	AQHQDQNQEANGEVQSRRDSICSSVSMESSF	-0.0994656	-0.249259	0.416296	0.128046	-0.0860574	-0.252963			Up						true				only_Bic
Klc1	P37285_S460_1	Kinesin light chain 1 OS=Rattus norvegicus OX=10116 GN=Klc1 PE=1 SV=2;Kinesin light chain 1 OS=Rattus norvegicus OX=10116 GN=Klc1 PE=1 SV=1	SFGEYGGWYKACKVDSPTVTTTLKNLGALYR	-0.0985783	0.00132125	-0.220498	-0.104568	-0.170376	0.165503			Down						true				only_Bic
Dlgap4	G3V927_S207_1	Discs, large homolog-associated protein 4 (Drosophila) OS=Rattus norvegicus OX=10116 GN=Dlgap4 PE=1 SV=1;Disks large-associated protein 4 OS=Rattus norvegicus OX=10116 GN=Dlgap4 PE=1 SV=1	EPKRRSRSNISGWWSSDDNLDGEGGAFRSGP	-0.098309	-0.128036	-0.333191	0.0527799	-0.118706	0.125081			Down						true				only_Bic
Slc43a2	D3ZDC2_S297_1	Solute carrier family 43 member 2 OS=Rattus norvegicus OX=10116 GN=Slc43a2 PE=1 SV=1	AKEQAALQEGHKLCLSTVDLEVKCQPDAAAA	-0.095162	-0.159234	-0.347699	0.133399	0.181552	-0.141641			Down						true				only_Bic
Cacna1b	Q02294_S784_1	Voltage-dependent N-type calcium channel subunit alpha-1B OS=Rattus norvegicus OX=10116 GN=Cacna1b PE=1 SV=1;Voltage-dependent N-type calcium channel subunit alpha OS=Rattus norvegicus OX=10116 GN=Cacna1b PE=1 SV=3;Voltage-dependent N-type calcium channel	WEQRASQLRLQNLRASCEALYSEMDPEERLR	-0.094922	-0.125166	-0.33336	-0.232041	-0.239262	-0.242862			Down						true				only_Bic
Rragc	Q0D2L6_T95_1	Ras-related GTP-binding C OS=Rattus norvegicus OX=10116 GN=Rragc PE=1 SV=1	VFHKMSPNETLFLESTNKIYKDDISNSSFVN	-0.0918966	-0.198243	-0.393104	-0.113336	0.225396	0.693208			Down			Up			true	true			reciprocal
Peak1	D4A563_S281_1	Pseudopodium-enriched atypical kinase 1 OS=Rattus norvegicus OX=10116 GN=Peak1 PE=1 SV=1	MRGQPRFANFRANTLSPVRFFVSKKWNTIPL	-0.090863	0.110576	0.586388	-0.0673247	-0.150492	-0.164727			Up						true				only_Bic
Sf3b2	D3ZMS1_S290_1	Splicing factor 3b, subunit 2 OS=Rattus norvegicus OX=10116 GN=Sf3b2 PE=1 SV=3	EEEEMETDTRSSLGQSASETEEDTVSTSKKE	-0.0905783	-0.427748	0.385187	-0.211986	-0.196249				Up						true				only_Bic
Dst	D3ZC56_S2516_1	Dystonin OS=Rattus norvegicus OX=10116 GN=Dst PE=1 SV=3	ESDSLTDGEITGRKESLGTSVTPGGRWRGDR	-0.0851427	0.432643	0.789883	-0.210554	-0.155414				Up						true				only_Bic
Borcs5	B1H257_S75_1	BLOC-1-related complex subunit 5 OS=Rattus norvegicus OX=10116 GN=Borcs5 PE=1 SV=1	PTFQPLLKGLLSGQTSPTNARLEKLDSQQVL	-0.0846592	0.0651317	-0.102829	-0.0998883	0.0138712	0.0667833			Down						true				only_Bic
Rmdn3	Q66H15_S46_1	Regulator of microtubule dynamics protein 3 OS=Rattus norvegicus OX=10116 GN=Rmdn3 PE=1 SV=1	YSQRWKRTQRHGRSQSLPNSLDYAQTSERGR	-0.0846488	0.0581567	0.149095	-0.10221	-0.0507071	-0.377127			Up			Down			true	true			reciprocal
Nes	G3V8F8_S1166_1	Nestin OS=Rattus norvegicus OX=10116 GN=Nes PE=1 SV=1;Nestin OS=Rattus norvegicus OX=10116 GN=Nes PE=1 SV=2;Nestin OS=Rattus norvegicus OX=10116 GN=Nes PE=1 SV=3	IEPLETAEEDLERRKSIDTQEPLWSTEVARE	-0.0842242	0.0114033	0.441236	0.0131433	0.00540833	-0.113377			Up						true				only_Bic
Ctnnd2	F1M787_S1068_1	Catenin delta-2 OS=Rattus norvegicus OX=10116 GN=Ctnnd2 PE=1 SV=3	RDRQRPYSSSRTPSISPVRVSPNNRSASAPA	-0.0737582	0.0139789	0.505812	0.213953	0.0259762	-0.286031			Up						true				only_Bic
Ptk2	A0A0G2KAT5_Y627_1	Focal adhesion kinase 1 OS=Rattus norvegicus OX=10116 GN=Ptk2 PE=1 SV=1;Focal adhesion kinase 1 OS=Rattus norvegicus OX=10116 GN=Ptk2 PE=1 SV=1	KLGDFGLSRYMEDSTYYKASKGKLPIKWMAP	-0.072481	-0.228113	-0.170082	-0.108364	-0.165369	0.0553803			Down						true				only_Bic
Kif21b	F1M5N7_S1212_1	Kinesin-like protein KIF21B OS=Rattus norvegicus OX=10116 GN=Kif21b PE=1 SV=2;Kinesin-like protein KIF21B OS=Rattus norvegicus OX=10116 GN=Kif21b PE=1 SV=1	RGSTFPRQSRGATDTSPLTRRKSYDRGQPIR	-0.0702554	-0.0220329	-0.14296	0.00898583	-0.194749	0.0961021			Down						true				only_Bic
Map1a	A0A0G2K5C6_S1832_1	Microtubule-associated protein 1A OS=Rattus norvegicus OX=10116 GN=Map1a PE=1 SV=1;Microtubule-associated protein 1 A, isoform CRA_c OS=Rattus norvegicus OX=10116 GN=Map1a PE=1 SV=1;Microtubule-associated protein 1A OS=Rattus norvegicus OX=10116 GN=Map1a P	DGAALEKTRALGLEESPAEGSKAREQEKKYW	-0.0690142		0.40975	-0.0606833		-0.0836354			Up						true				only_Bic
Slc9a3r1	Q9JJ19_S277_1	Na(+)/H(+) exchange regulatory cofactor NHE-RF1 OS=Rattus norvegicus OX=10116 GN=Slc9a3r1 PE=1 SV=3	QKENSREALVEPASESPRPALARSASSDTSE	-0.0682608	0.351907	-0.618656	-0.0305242	0.266198	0.549443			Down			Up			true	true			reciprocal
Ktn1	D4A4Z9_S75_1	Kinectin 1 OS=Rattus norvegicus OX=10116 GN=Ktn1 PE=1 SV=2	KKNKKKEIQNGTLHESDSEHVPQDFKLSDAS	-0.0672762	-0.505558	-0.423406	0.0587462	-0.113549	0.161765			Down						true				only_Bic
Prkce	P09216_S329_1	Protein kinase C epsilon type OS=Rattus norvegicus OX=10116 GN=Prkce PE=1 SV=1;Protein kinase C OS=Rattus norvegicus OX=10116 GN=Prkce PE=1 SV=3	TNSGQRRKKLAAGAESPQPASGNSPSEDDRS	-0.0641643	-0.263581	-0.28649	-0.00501899	0.0312897	0.443976			Down			Up			true	true			reciprocal
Fbxo41	A0A0G2K9A9_S472_1	F-box protein 41 OS=Rattus norvegicus OX=10116 GN=Fbxo41 PE=1 SV=1;F-box protein 41 OS=Rattus norvegicus OX=10116 GN=Fbxo41 PE=1 SV=3	RRQAIQNWQRRPRRHSTEGEEGDVSDVGSRT	-0.0629708	0.152588	-0.379813	-0.0933233	-0.203212	0.117561			Down						true				only_Bic
Acsl4	O35547_S57_1	Long-chain-fatty-acid--CoA ligase 4 OS=Rattus norvegicus OX=10116 GN=Acsl4 PE=1 SV=2	MAKRIKAKPTSDKPGSPYRSVTHFDSLAVID	-0.0613235	0.147124	0.283096		-0.17452	-0.414329			Up						true				only_Bic
Pum2	A0A0G2K8F9_S136_1	Pumilio RNA-binding family member 2 OS=Rattus norvegicus OX=10116 GN=Pum2 PE=1 SV=1;Pumilio 2 (Drosophila) OS=Rattus norvegicus OX=10116 GN=Pum2 PE=1 SV=2	AETDGPEKGDQKGKASPFEEDQNRDLKQDDE	-0.0595688	-0.165258	-0.664513	0.118458	-0.203361	0.391588			Down						true				only_Bic
Nefh	F1LRZ7_S604_1	Neurofilament heavy polypeptide OS=Rattus norvegicus OX=10116 GN=Nefh PE=1 SV=1;Neurofilament heavy polypeptide OS=Rattus norvegicus OX=10116 GN=Nefh PE=1 SV=4	EAKSPAEAKSPAEVKSPVEAKSPAEAKSPAS	-0.0594487	-0.28158	1.15344	-0.243673					Up						true				only_Bic
Dennd1a	A0A0G2K6J1_S551_2	DENN domain-containing 1A OS=Rattus norvegicus OX=10116 GN=Dennd1a PE=1 SV=1	PKSNMAVEGRRTSISSPEHLVKPLRHYAVFL	-0.0592092		0.532984	-0.420194		-0.282551			Up						true				only_Bic
Zc3h4	D3ZVW3_S110_1	Zinc finger CCCH-type-containing 4 OS=Rattus norvegicus OX=10116 GN=Zc3h4 PE=1 SV=2	DFSPSEKGHRKYRDYSPPYVPSHQQYSSSHN	-0.058438	-0.245602	0.257741	-0.308616	-0.258998	0.163188			Up						true				only_Bic
Washc2c	Q80X08_S744_1	WASH complex subunit 2C OS=Rattus norvegicus OX=10116 GN=Washc2c PE=1 SV=2;WASH complex subunit 2 OS=Rattus norvegicus OX=10116 GN=Washc2 PE=1 SV=1	SGVKPVDLKAENAAASPEVGSADVANVAQKE	-0.0573807	-0.0502795	-0.416129	0.162654	-0.0255134	0.16618			Down						true				only_Bic
Gpm6a	Q812E9_S256_1	Neuronal membrane glycoprotein M6-a OS=Rattus norvegicus OX=10116 GN=Gpm6a PE=1 SV=1;Neuronal membrane glycoprotein M6-a OS=Rattus norvegicus OX=10116 GN=Gpm6a PE=1 SV=1	YVKDACRMQKYEDIKSKEEQELHDIHSTRSK	-0.05558	-0.176105	0.42241	-0.20233	-0.0543217	0.136289			Up						true				only_Bic
Tuba1a	Q6P9V9_T41_1	Tubulin alpha-1A chain OS=Rattus norvegicus OX=10116 GN=Tuba1a PE=1 SV=1;Tubulin alpha-3 chain OS=Rattus norvegicus OX=10116 GN=Tuba3a PE=2 SV=1;Tubulin alpha-1B chain OS=Rattus norvegicus OX=10116 GN=Tuba1b PE=1 SV=1	LEHGIQPDGQMPSDKTIGGGDDSFNTFFSET	-0.0545252		0.894834	0.323451	-0.348238				Up						true				only_Bic
Rplp2	P02401_S105_1	60S acidic ribosomal protein P2 OS=Rattus norvegicus OX=10116 GN=Rplp2 PE=1 SV=2	AAEEKKDEKKEESEESDDDMGFGLFD_____	-0.0527171	-0.487723	0.793048	-0.0486826	-0.322469	0.312556			Up		Down			true	true		reciprocal		only_Bic
Prex1	D3ZS72_S1184_1	Phosphatidylinositol-3,4,5-trisphosphate-dependent Rac exchange factor 1 OS=Rattus norvegicus OX=10116 GN=Prex1 PE=1 SV=3	SVRSNSSYLGSDETGSGDELPCDIRIPSDKQ	-0.052497	-0.222168	-0.723309	-0.0815376	0.0916191	0.165687			Down						true				only_Bic
Map1b	P15205_T1925_1	Microtubule-associated protein 1B OS=Rattus norvegicus OX=10116 GN=Map1b PE=1 SV=3	CDSGYSYETIEKTTKTPEDGGYSCEITEKTT	-0.0524433	-0.145731	-0.410477	-0.136417	-0.133795	-0.0074625			Down						true				only_Bic
Zdhhc5	Q2THW7_S621_1	Palmitoyltransferase ZDHHC5 OS=Rattus norvegicus OX=10116 GN=Zdhhc5 PE=1 SV=1	PRFGKPDGLRGRGLGSPEPGTTAPYLGRSMS	-0.0513925	0.0704467	0.206714	0.0299308		-0.191104			Up						true				only_Bic
Plxna4	D3ZES7_S1629_1	Plexin A4 OS=Rattus norvegicus OX=10116 GN=Plxna4 PE=4 SV=1;Plexin A2 OS=Rattus norvegicus OX=10116 GN=Plxna2 PE=4 SV=1	RTSASKYENMIRYTGSPDSLRSRTPMITPDL;RTSISRYDSSFRYTGSPDSLRSRVPMITPDL	-0.0497921	-0.118231	-0.162238	0.00356875	-0.178714	-0.104948			Down						true				only_Bic
Map1b	P15205_S2027_1	Microtubule-associated protein 1B OS=Rattus norvegicus OX=10116 GN=Map1b PE=1 SV=3	ESESYSYETTTKTTRSPDTSAYCYETMEKIT	-0.0491085	-0.0152955	-0.434849	-0.201995	0.116616	0.070942			Down						true				only_Bic
Rabl6	D3ZKQ4_S489_1	RAB, member RAS oncogene family-like 6 OS=Rattus norvegicus OX=10116 GN=Rabl6 PE=1 SV=1	SSEEEAEGLAGHPRVSPQQCSEPETKWSSTK	-0.0485371	-0.0664522	-0.470325	-0.0217279	-0.153286	0.807972			Down			Up			true	true			reciprocal
Bcr	F1LXF1_S253_1	Breakpoint cluster region protein OS=Rattus norvegicus OX=10116 GN=Bcr PE=1 SV=3	EEQRRHQDGLPYIDDSPSSSPHLSSKGRGSP	-0.0480287	0.132739	-0.303528	-0.114397	0.11768	0.121199			Down						true				only_Bic
Map1a	A0A0G2K5C6_T2264_1	Microtubule-associated protein 1A OS=Rattus norvegicus OX=10116 GN=Map1a PE=1 SV=1;Microtubule-associated protein 1 A, isoform CRA_c OS=Rattus norvegicus OX=10116 GN=Map1a PE=1 SV=1;Microtubule-associated protein 1A OS=Rattus norvegicus OX=10116 GN=Map1a P	PRQEPDPGPNVEPSITPPAVPPRAPISLSKD	-0.047238	-0.0725397	0.379267	0.298655	-0.0422618	-0.199897			Up						true				only_Bic
Cacng4	Q8VHW9_S253_2	Voltage-dependent calcium channel gamma-4 subunit OS=Rattus norvegicus OX=10116 GN=Cacng4 PE=1 SV=1	YRRRRSRSSSRSTEASPSRDASPVGLKITGA	-0.046588	-0.164494	-0.369562	0.147075	-0.0190037	0.399451			Down						true				only_Bic
Epb41l3	A0A0G2K1Q9_S91_1	Erythrocyte membrane protein band 4.1-like 3 OS=Rattus norvegicus OX=10116 GN=Epb41l3 PE=1 SV=1;Erythrocyte membrane protein band 4.1-like 3 OS=Rattus norvegicus OX=10116 GN=Epb41l3 PE=1 SV=1;Erythrocyte membrane protein band 4.1-like 3 OS=Rattus norvegicu	AAKQLEYQQFEDDKLSQKSSSSKLSRSPLKI	-0.0465535	-0.199749	-0.162686	0.095029	-0.271075	0.169333			Down		Down			true	true		same		only_Bic
Dnmt1	Q9Z330_S718_1	DNA (cytosine-5)-methyltransferase 1 OS=Rattus norvegicus OX=10116 GN=Dnmt1 PE=1 SV=2;DNA (cytosine-5)-methyltransferase OS=Rattus norvegicus OX=10116 GN=Dnmt1 PE=1 SV=3;DNA (cytosine-5)-methyltransferase OS=Rattus norvegicus OX=10116 GN=Dnmt1 PE=1 SV=3	ADEDEEADDDIPELPSPKKLHQGKKKKQNKD	-0.0458173		-0.662058	-0.116283		-0.364702			Down						true				only_Bic
Farp1	F1LYQ8_T24_1	FERM, ARHGEF and pleckstrin domain-containing protein 1 OS=Rattus norvegicus OX=10116 GN=Farp1 PE=1 SV=2	TPASRLGAPENSGISTLERGQKPPPTPSGKL	-0.0434254	0.0930033	-0.129679	0.0505004	0.122912	-0.0525342			Down						true				only_Bic
Relch	D3ZJ01_S243_1	RAB11-binding and LisH domain, coiled-coil and HEAT repeat-containing OS=Rattus norvegicus OX=10116 GN=Relch PE=1 SV=1	AAEHEVPLQERKNYKSSPEIQEPIKPLEKRA	-0.0431875	-0.116754	-0.477284	-0.130961	-0.119088	0.423801			Down			Up			true	true			reciprocal
Relch	D3ZJ01_S244_1	RAB11-binding and LisH domain, coiled-coil and HEAT repeat-containing OS=Rattus norvegicus OX=10116 GN=Relch PE=1 SV=1	AEHEVPLQERKNYKSSPEIQEPIKPLEKRAL	-0.0431875	-0.116754	-0.477284	-0.130961	-0.119088	0.45092			Down			Up			true	true			reciprocal
Aldoa	P05065_S39_1	Fructose-bisphosphate aldolase A OS=Rattus norvegicus OX=10116 GN=Aldoa PE=1 SV=2;Fructose-bisphosphate aldolase OS=Rattus norvegicus OX=10116 GN=Aldoart2 PE=2 SV=1	VAPGKGILAADESTGSIAKRLQSIGTENTEE	-0.0428792	0.0236037	0.270101	-0.135868	-0.0599398	0.165822			Up						true				only_Bic
Hnrnpa1	Q5I0M7_S6_1	Heterogeneous nuclear ribonucleoprotein A1 OS=Rattus norvegicus OX=10116 GN=Hnrnpa1 PE=1 SV=1;Heterogeneous nuclear ribonucleoprotein A1 OS=Rattus norvegicus OX=10116 GN=Hnrnpa1 PE=1 SV=3;Heterogeneous nuclear ribonucleoprotein A1 OS=Rattus norvegicus OX=1	__________MSKSESPKEPEQLRKLFIGGL	-0.0409658	0.255784	0.752224	-0.16764	-0.173448	-0.290594			Up			Down			true	true			reciprocal
Crmp1	Q62950_T509_1	Dihydropyrimidinase-related protein 1 OS=Rattus norvegicus OX=10116 GN=Crmp1 PE=1 SV=1	VSRGMYDGPVYEVPATPKHAAPAPSAKSSPS	-0.0403367	0.153167	0.37227	-0.00555333	-0.07186	-0.590333			Up			Down			true	true			reciprocal
Vcpip1	Q8CF97_S1197_1	Deubiquitinating protein VCIP135 OS=Rattus norvegicus OX=10116 GN=Vcpip1 PE=1 SV=2	LGAAFATRSKAQKENSMEEPEEMDSQDAETT	-0.0378755	-0.0768628	-0.330225	-0.144281	-0.407319				Down						true				only_Bic
Erc2	Q8K3M6_S16_1	ERC protein 2 OS=Rattus norvegicus OX=10116 GN=Erc2 PE=1 SV=1;ERC protein 2 OS=Rattus norvegicus OX=10116 GN=Erc2 PE=1 SV=2;ERC protein 2 OS=Rattus norvegicus OX=10116 GN=Erc2 PE=1 SV=1;ERC protein 2 OS=Rattus norvegicus OX=10116 GN=Erc2 PE=1 SV=3	MYGSARTISNPEGSPSRSPRLPRSPRLGHRR	-0.0368889	0.343616	0.556047	-0.159842	-0.00331613	0.204967			Up						true				only_Bic
Apc2	D4A205_S108_2	APC regulator of WNT-signaling pathway 2 OS=Rattus norvegicus OX=10116 GN=Apc2 PE=4 SV=1;APC regulator of WNT-signaling pathway 2 OS=Rattus norvegicus OX=10116 GN=Apc2 PE=4 SV=1	APALGPEPAAQTPEGSPVHGPAPSKDSFGEL	-0.0367892	0.0172346	-0.386688	0.0353883	-0.117218	-0.0495808			Down						true				only_Bic
Apc2	D4A205_T104_2	APC regulator of WNT-signaling pathway 2 OS=Rattus norvegicus OX=10116 GN=Apc2 PE=4 SV=1;APC regulator of WNT-signaling pathway 2 OS=Rattus norvegicus OX=10116 GN=Apc2 PE=4 SV=1	LKFHAPALGPEPAAQTPEGSPVHGPAPSKDS	-0.0367892	0.0172346	-0.386688	0.0353883	-0.117218	-0.0495808			Down						true				only_Bic
Limch1	F1M392_S217_1	LIM and calponin homology domains 1 OS=Rattus norvegicus OX=10116 GN=Limch1 PE=1 SV=2	FDSLDSFGSRSRQTPSPDVVLRGSSDGRGSD	-0.0363408	-0.159513	-0.547621	0.174707	0.147506	0.584666			Down			Up			true	true			reciprocal
Dbn1	Q07266_S385_2	Drebrin OS=Rattus norvegicus OX=10116 GN=Dbn1 PE=1 SV=1;Drebrin OS=Rattus norvegicus OX=10116 GN=Dbn1 PE=1 SV=3	SHRRMAPTPIPTRSPSDSSTASTPITEQIER	-0.0329449	-0.267078	0.942149	-0.0428312	-0.729698				Up						true				only_Bic
Dlgap2	P97837_S811_1	Disks large-associated protein 2 OS=Rattus norvegicus OX=10116 GN=Dlgap2 PE=1 SV=3;Disks large-associated protein 2 OS=Rattus norvegicus OX=10116 GN=Dlgap2 PE=1 SV=3;Disks large-associated protein 2 OS=Rattus norvegicus OX=10116 GN=Dlgap2 PE=1 SV=1	MEDKGLQFGSSFQRHSEPSTPTQYGALRTVR	-0.0329116	0.229849	0.356631	-0.37229	-0.322761	-0.246075			Up						true				only_Bic
Camsap2	D4AEC2_S1300_1	Calmodulin-regulated spectrin-associated protein 2 OS=Rattus norvegicus OX=10116 GN=Camsap2 PE=1 SV=1	SGKRTPRSESVEGFLSPSRCGSRNGEKDWEN	-0.0315125	-0.0147233	-0.2541	0.0242008	-0.0092725	-0.235814			Down						true				only_Bic
Pgbd5	D3ZSZ4_S406_1	PiggyBac transposable element derived 5 (Predicted) OS=Rattus norvegicus OX=10116 GN=Pgbd5 PE=1 SV=1	FGERLVRELLGLEDESPAH____________	-0.0310192	-0.180996	-0.102514	-0.102556	-0.122508	0.0594867			Down						true				only_Bic
Sgip1	F1M1Y0_T263_2	SH3-containing GRB2-like protein 3-interacting protein 1 OS=Rattus norvegicus OX=10116 GN=Sgip1 PE=1 SV=3;SH3-containing GRB2-like protein 3-interacting protein 1 OS=Rattus norvegicus OX=10116 GN=Sgip1 PE=1 SV=1	PPPLPPKAVPATPPRTGSPLTVATGNDQAAT	-0.0301117	0.210774	0.242079	0.0305292	-0.0477442	-0.129155			Up						true				only_Bic
Myo18a	D3ZFD0_S2010_1	Myosin XVIIIa OS=Rattus norvegicus OX=10116 GN=Myo18a PE=1 SV=2;Myosin XVIIIa OS=Rattus norvegicus OX=10116 GN=Myo18a PE=1 SV=1	SSSPTSHWKSLAPDLSDDEHDPVDSISRPRF	-0.0297767	0.05522	-0.196547	-0.041515	-0.0355092	0.05671			Down						true				only_Bic
Pi4ka	A0A140TAJ5_S1366_1	Phosphatidylinositol 4-kinase alpha OS=Rattus norvegicus OX=10116 GN=Pi4ka PE=1 SV=1;Phosphatidylinositol 4-kinase alpha OS=Rattus norvegicus OX=10116 GN=Pi4ka PE=1 SV=2	KFWTAMFSDKKYLTASQLVPPDNQDTRSNLD	-0.0286298		0.798526	-0.0932852	0.0602449				Up						true				only_Bic
Nmt1	Q8K1Q0_S47_1	Glycylpeptide N-tetradecanoyltransferase 1 OS=Rattus norvegicus OX=10116 GN=Nmt1 PE=1 SV=1	DCENEEDISHNRGGLSPANDTGAKKKKKKQK	-0.0276846	-0.0953221	-0.483703	-0.511297	-0.0327546	0.264529			Down						true				only_Bic
Mapk8ip3	E9PSK7_S366_1	C-Jun-amino-terminal kinase-interacting protein 3 OS=Rattus norvegicus OX=10116 GN=Mapk8ip3 PE=1 SV=2	ELDVCPETRLDRTGSSPTQGIVNKAFGINTD	-0.0267342	0.0172296	-0.27984	-0.0706167	0.0364312	0.233928			Down						true				only_Bic
Nefm	P12839_S31_1	Neurofilament medium polypeptide OS=Rattus norvegicus OX=10116 GN=Nefm PE=1 SV=3;Neurofilament medium polypeptide OS=Rattus norvegicus OX=10116 GN=Nefm PE=1 SV=4	RRVTETRSSFSRVSGSPSSGFRSQSWSRGSP;RVPTETRSSFSRVSGSPSSGFRSQSWSRGSP	-0.0257948	0.0071265	0.613323	0.106381	-0.264607	-0.320499			Up						true				only_Bic
Rplp2	P02401_S102_1	60S acidic ribosomal protein P2 OS=Rattus norvegicus OX=10116 GN=Rplp2 PE=1 SV=2	APAAAEEKKDEKKEESEESDDDMGFGLFD__	-0.0208584	-0.253717	0.755799	-0.111099	-0.15024	0.348827			Up						true				only_Bic
Marcksl1	Q9EPH2_S22_1	MARCKS-related protein OS=Rattus norvegicus OX=10116 GN=Marcksl1 PE=2 SV=3;Uncharacterized protein OS=Rattus norvegicus OX=10116 PE=4 SV=1	KAPRGDVTAEEAAGASPAKANGQENGHVKSN	-0.0206417	-0.113273	-0.385242	0.0622533	-0.199185	0.150196			Down						true				only_Bic
Chrm3	P08483_S384_2	Muscarinic acetylcholine receptor M3 OS=Rattus norvegicus OX=10116 GN=Chrm3 PE=1 SV=1	KLPGHSSILNSTKLPSSDNLQVSNEDLGTVD	-0.019714	-0.236441	-0.203135	0.269574	0.0869179	0.176697			Down						true				only_Bic
Map2	F1MAQ5_T1606_2	Microtubule-associated protein (Fragment) OS=Rattus norvegicus OX=10116 GN=Map2 PE=1 SV=1;Microtubule-associated protein OS=Rattus norvegicus OX=10116 GN=Map2 PE=1 SV=1;Microtubule-associated protein 2 OS=Rattus norvegicus OX=10116 GN=Map2 PE=1 SV=3;Microt	TSTPTTPGSTAITPGTPPSYSSRTPGTPGTP	-0.0138625	0.059855	0.702657	-0.229072	0.015955	0.0102674			Up						true				only_Bic
Strn3	P58405_S227_1	Striatin-3 OS=Rattus norvegicus OX=10116 GN=Strn3 PE=1 SV=2;Striatin-3 OS=Rattus norvegicus OX=10116 GN=Strn3 PE=1 SV=1	SIEAKNLEQILNGGESPKQKGQEIKRPSGDV	-0.0103302	0.199974	0.353364	0.0406948	-0.0971503	-0.627861			Up			Down			true	true			reciprocal
Borcs6	Q66H43_S130_1	BLOC-1-related complex subunit 6 OS=Rattus norvegicus OX=10116 GN=Borcs6 PE=2 SV=2	PSEDQPSALTVCRRGSPGGVEMNVELPQQEG	-0.0100154	-0.0270017	-0.115554	-0.0451608	-0.102247	0.0846633			Down						true				only_Bic
Map1b	P15205_T1942_1	Microtubule-associated protein 1B OS=Rattus norvegicus OX=10116 GN=Map1b PE=1 SV=3	EDGGYSCEITEKTTRTPEEGGYSYEISEKTT	-0.00992417	-0.186131	-0.261811	-0.0235267	-0.168032	0.1895			Down						true				only_Bic
Stxbp5	Q9WU70_S693_1	Syntaxin-binding protein 5 OS=Rattus norvegicus OX=10116 GN=Stxbp5 PE=1 SV=1	PYRREPRSPRKSRQPSGAGLCDITEGTVVPE	-0.00883848	0.408491	0.464118	-0.156814	0.310382	-0.432191			Up						true				only_Bic
Atxn10	Q9ER24_S352_1	Ataxin-10 OS=Rattus norvegicus OX=10116 GN=Atxn10 PE=1 SV=1	LRVIHSVGKDSTNIFSPSDSLKAEGDIEHMT	-0.00771668	0.185551	0.638644	-0.100519	-0.467348	-0.167978			Up						true				only_Bic
Nisch	Q4G017_S667_1	Nischarin OS=Rattus norvegicus OX=10116 GN=Nisch PE=2 SV=2	RYFEMGPPDAEEEEGSGQGEEDEEDEDEEAE	-0.00638554	-0.219898	0.395515	-0.0245479		-0.190956			Up						true				only_Bic
Nav1	D4A5I4_S671_1	Neuron navigator 1 OS=Rattus norvegicus OX=10116 GN=Nav1 PE=1 SV=3;Neuron navigator 1 OS=Rattus norvegicus OX=10116 GN=Nav1 PE=1 SV=2;Neuron navigator 1 OS=Rattus norvegicus OX=10116 GN=Nav1 PE=1 SV=2	ESLDSDEVDLKSGYMSDSDLMGKTMTEDDDI	-0.00543626	0.0332629	-0.223396	0.0685728	-0.0843152	-0.0646905			Down						true				only_Bic
Marcks	P30009_S27_1	Myristoylated alanine-rich C-kinase substrate OS=Rattus norvegicus OX=10116 GN=Marcks PE=1 SV=2;Myristoylated alanine-rich C-kinase substrate OS=Rattus norvegicus OX=10116 GN=Marcks PE=1 SV=3	GEAAAERPGEAAVASSPSKANGQENGHVKVN	-0.00521667	-0.21751	-0.184201	0.00356	-0.143071	0.356825			Down						true				only_Bic
Slc16a1	P53987_S492_2	Monocarboxylate transporter 1 OS=Rattus norvegicus OX=10116 GN=Slc16a1 PE=1 SV=1	PAPLQNSSGDPAEEESPV_____________	-0.00502721	-0.27322	-0.349213	0.231646	-0.181874	0.0644077			Down						true				only_Bic
Ctnnd2	F1M787_S259_2	Catenin delta-2 OS=Rattus norvegicus OX=10116 GN=Ctnnd2 PE=1 SV=3	APPRGGSPLTTTQGGSPTKLQRGGSAPEGAA	-0.00478583	-0.1548	-0.198121		0.114415	0.0261529			Down						true				only_Bic
Arhgap33	D4A9G6_S654_1	Rho GTPase-activating protein 33 OS=Rattus norvegicus OX=10116 GN=Arhgap33 PE=1 SV=3	PSGSRPDTVTLRSAKSEESLSSQASGAGLQR	-0.00270667		-0.274815	0.0908522	0.018835	0.0344287			Down						true				only_Bic
Erc2	Q8K3M6_S65_2	ERC protein 2 OS=Rattus norvegicus OX=10116 GN=Erc2 PE=1 SV=1;ERC protein 2 OS=Rattus norvegicus OX=10116 GN=Erc2 PE=1 SV=2;ERC protein 2 OS=Rattus norvegicus OX=10116 GN=Erc2 PE=1 SV=1;ERC protein 2 OS=Rattus norvegicus OX=10116 GN=Erc2 PE=1 SV=3	QSLNAAYATSGPMYLSDHEGVASTTYPKGTM	-0.0018995	0.160087	-0.493248	-0.10141	-0.0383732				Down						true				only_Bic
Bclaf1	B1WC16_S496_1	BCL2-associated transcription factor 1, isoform CRA_a OS=Rattus norvegicus OX=10116 GN=Bclaf1 PE=1 SV=1;Mitochondrial fission regulator 2 OS=Rattus norvegicus OX=10116 GN=Bclaf1 PE=1 SV=1;Mitochondrial fission regulator 2 OS=Rattus norvegicus OX=10116 GN=B	EDKGSDRITVKKEVQSPEQVKSEKLKELFDY	-0.00122125	0.20158	0.13193	0.0755797	0.117654	-0.413906			Up						true				only_Bic
Limch1	F1M392_S525_1	LIM and calponin homology domains 1 OS=Rattus norvegicus OX=10116 GN=Limch1 PE=1 SV=2	TSVPESSVAAGTGSPSKTSTPNTVPMLTPRP	0.00291		-0.520338	-0.189344	-0.261062	-0.177673			Down	Down	Down			true	true		same		only_Bic
Ank2	A0A0G2KBB9_S34_1	Ankyrin 2 OS=Rattus norvegicus OX=10116 GN=Ank2 PE=1 SV=1;Ankyrin 2 OS=Rattus norvegicus OX=10116 GN=Ank2 PE=1 SV=1;Ankyrin 2 OS=Rattus norvegicus OX=10116 GN=Ank2 PE=1 SV=1;Ankyrin 2 OS=Rattus norvegicus OX=10116 GN=Ank2 PE=1 SV=1;Ankyrin 2 OS=Rattus norv	SSQRRKRPKKSDSNASFLRAARAGNLDKVVE	0.00348083	-0.0693092	0.265184	-0.00683333	-0.210156	0.116251			Up		Down			true	true		reciprocal		only_Bic
Mprip	A0A0G2JUR5_S2091_1	Myosin phosphatase Rho-interacting protein OS=Rattus norvegicus OX=10116 GN=Mprip PE=1 SV=1;Myosin phosphatase Rho-interacting protein OS=Rattus norvegicus OX=10116 GN=Mprip PE=1 SV=1;Myosin phosphatase Rho-interacting protein OS=Rattus norvegicus OX=10116	PEGTTVSGYDIMKSKSNPDFLKKDRSCVTRQ	0.00500992	0.190974	-0.283619	-0.227388	-0.0334407	-0.113119			Down						true				only_Bic
Dmwd	F1M3D2_T112_1	DM1 locus, WD repeat-containing OS=Rattus norvegicus OX=10116 GN=Dmwd PE=1 SV=3	LVRLGDPDGTGEPPSTPSGLGAGGDRVCFNL	0.0126403	-0.0105695	-0.334639	-0.0588385	-0.0179785	0.061114			Down						true				only_Bic
Slc9a7	D3ZCI2_S207_1	Solute carrier family 9 (Sodium/hydrogen exchanger), member 7 (Predicted) OS=Rattus norvegicus OX=10116 GN=Slc9a7 PE=1 SV=2	RVGVDPDQDPPPNNDSFQVLQGDGLDSVGGS	0.0129945	0.0991423	0.488415	-0.0500852	-0.0343455	-0.46459			Up			Down			true	true			reciprocal
Ank2	A0A0G2KBB9_S3790_1	Ankyrin 2 OS=Rattus norvegicus OX=10116 GN=Ank2 PE=1 SV=1;Ankyrin 2 OS=Rattus norvegicus OX=10116 GN=Ank2 PE=1 SV=1;Ankyrin 2 OS=Rattus norvegicus OX=10116 GN=Ank2 PE=1 SV=1;Ankyrin 2 OS=Rattus norvegicus OX=10116 GN=Ank2 PE=1 SV=1	EEASEPKEESSPRKTSLVIVESTDDQPQVFE	0.0134129	-0.106459	0.386214	0.0600196	-0.162794	-0.516909			Up						true				only_Bic
Nisch	Q4G017_S1282_1	Nischarin OS=Rattus norvegicus OX=10116 GN=Nisch PE=2 SV=2	LQHLMLVLSSLERTPSPEPIDKDFYSEFGDK	0.0141216	-0.373389	0.304972	-0.0833604	-0.0252477	-0.390252			Up			Down			true	true			reciprocal
Camkv	Q63092_T438_1	CaM kinase-like vesicle-associated protein OS=Rattus norvegicus OX=10116 GN=Camkv PE=1 SV=1;CaM kinase-like vesicle-associated protein OS=Rattus norvegicus OX=10116 GN=Camkv PE=1 SV=1	PATDRSATPATDGRATPATEESTVPAAQSSA	0.0147127	-0.0932704	-0.537915	0.0486858	0.0273929	0.23814			Down						true				only_Bic
Palm	Q920Q0_T141_2	Paralemmin-1 OS=Rattus norvegicus OX=10116 GN=Palm PE=1 SV=1	AKEEQKSETMVNAQQTPLGTPKENRKSTPVR	0.0147192	-0.279112	-0.108221	0.172205	-0.157733	0.229822			Down						true				only_Bic
Zwint	Q8VIL3_S265_1	ZW10 interactor OS=Rattus norvegicus OX=10116 GN=Zwint PE=1 SV=1	KADDKDVKGPALPPKSP______________	0.0155221	0.141752	0.650638	-0.0465138	0.0314983	-0.0838958			Up						true				only_Bic
Relch	D3ZJ01_S180_1	RAB11-binding and LisH domain, coiled-coil and HEAT repeat-containing OS=Rattus norvegicus OX=10116 GN=Relch PE=1 SV=1	EPSTTSGGGQLNRAGSISTLDSLDFARYSDD	0.0172658	0.153526	0.114155	-0.0423175	-0.21421	0.0989525			Up						true				only_Bic
Khsrp	A0A0G2K2B3_S182_1	Far upstream element-binding protein 2 OS=Rattus norvegicus OX=10116 GN=Khsrp PE=1 SV=1;Far upstream element-binding protein 2 OS=Rattus norvegicus OX=10116 GN=Khsrp PE=1 SV=1;Far upstream element-binding protein 2 OS=Rattus norvegicus OX=10116 GN=Khsrp PE	QINKIQQDSGCKVQISPDSGGLPERSVSLTG	0.0173726	0.100812	0.84601	-0.343646	-0.0299143	-0.205196			Up						true				only_Bic
Rgs12	D4AB55_S850_1	Regulator of G-protein signaling 12, isoform CRA_b OS=Rattus norvegicus OX=10116 GN=Rgs12 PE=1 SV=1;Regulator of G-protein-signaling 12 OS=Rattus norvegicus OX=10116 GN=Rgs12 PE=1 SV=3;Regulator of G-protein signaling 12, isoform CRA_c OS=Rattus norvegicus	EVEGRTLPDSQQVPSSPASKHSISSDHSNVS	0.0193467	0.123536	-0.115607	-0.129924	-0.0899975	0.0774508			Down						true				only_Bic
Plcb1	F1M084_S1116_1	1-phosphatidylinositol 4,5-bisphosphate phosphodiesterase OS=Rattus norvegicus OX=10116 GN=Plcb1 PE=1 SV=3;1-phosphatidylinositol 4,5-bisphosphate phosphodiesterase beta-1 OS=Rattus norvegicus OX=10116 GN=Plcb1 PE=1 SV=1	APPSLASDPAKVNLKSPSSEEVQGENAGREF	0.0195388	0.0350267	0.302287	0.00762667	-0.0284333	0.20512			Up			Up			true	true			same
Atg9a	Q5FWU3_S14_2	Autophagy-related protein 9A OS=Rattus norvegicus OX=10116 GN=Atg9a PE=1 SV=1	__MAQFDTEYQRLEASYSDSPPGEEDLLVHV	0.0215547	-0.0335996	-0.446087	-0.00321033	-0.0622003	0.249054			Down						true				only_Bic
Map1a	A0A0G2K5C6_S2315_1	Microtubule-associated protein 1A OS=Rattus norvegicus OX=10116 GN=Map1a PE=1 SV=1;Microtubule-associated protein 1 A, isoform CRA_c OS=Rattus norvegicus OX=10116 GN=Map1a PE=1 SV=1;Microtubule-associated protein 1A OS=Rattus norvegicus OX=10116 GN=Map1a P	PKETGRGHWDDGTNDSDLEKGAREQPEKETR	0.0218558	-0.105363	-0.316267	0.0100458	-0.0784158	0.490556			Down			Up			true	true			reciprocal
Gnao1	P59215_S207_1	Guanine nucleotide-binding protein G(o) subunit alpha OS=Rattus norvegicus OX=10116 GN=Gnao1 PE=1 SV=2	FKNLHFRLFDVGGQRSERKKWIHCFEDVTAI	0.0220364	-0.0770242	0.491862	-0.0425628	-0.24752	-0.706343			Up			Down			true	true			reciprocal
Ccnk	A1L1L5_S332_2	Ccnk protein OS=Rattus norvegicus OX=10116 GN=Ccnk PE=1 SV=1	QQQQQQQQAQQPKKPSPQPSPPRQAKRAVVV	0.0239429		-0.525567	-0.163653		-0.053146			Down						true				only_Bic
Ccnk	A1L1L5_S336_2	Ccnk protein OS=Rattus norvegicus OX=10116 GN=Ccnk PE=1 SV=1	QQQQAQQPKKPSPQPSPPRQAKRAVVVSPKE	0.0239429		-0.525567	-0.163653		-0.053146			Down						true				only_Bic
Smim13	D3ZR35_T48_1	Small integral membrane protein 13 OS=Rattus norvegicus OX=10116 GN=Smim13 PE=3 SV=1	LFLSKFKFLRELVGDTGSQEGDNEQPSGSEA	0.0248362	-0.284056	0.308449	0.0215337	-0.162796				Up						true				only_Bic
Fez1	P97577_S299_1	Fasciculation and elongation protein zeta-1 OS=Rattus norvegicus OX=10116 GN=Fez1 PE=1 SV=1	EQRELMKKRRKEKGLSLQSSRIEKGNQMPLK	0.0260804	-0.0501813	-1.22906	0.0890058	-0.108669	-0.65691			Down			Down			true	true			same
Wdr44	Q9R037_S40_1	WD repeat-containing protein 44 OS=Rattus norvegicus OX=10116 GN=Wdr44 PE=1 SV=1;WD repeat-containing protein 44 OS=Rattus norvegicus OX=10116 GN=Wdr44 PE=1 SV=1	SFKETKNTGNKAGNESPVQELRQDVSKKIIE	0.0268592	-0.071575	-0.0941208	-0.0120992	-0.0860675	0.07113			Down						true				only_Bic
Usp10	Q3KR59_S572_1	Ubiquitin carboxyl-terminal hydrolase 10 OS=Rattus norvegicus OX=10116 GN=Usp10 PE=1 SV=1	SHLIEDEELEDTGEGSEDEWEQVGPKNKTSV	0.0303672	0.230902	0.429028	0.066931	0.085096	-0.0722528			Up						true				only_Bic
Sptbn2	F1MA36_S2199_1	Spectrin beta chain OS=Rattus norvegicus OX=10116 GN=Sptbn2 PE=1 SV=2;Spectrin beta chain, non-erythrocytic 2 OS=Rattus norvegicus OX=10116 GN=Sptbn2 PE=1 SV=2	TLPRGPAPSPMPQSRSSESAHVATLPARGAE	0.0308433	-0.291398	-0.377709	-0.129072	0.0948642	0.688249			Down			Up			true	true			reciprocal
Cacna1e	F1LMS1_S15_1	Voltage-dependent R-type calcium channel subunit alpha OS=Rattus norvegicus OX=10116 GN=Cacna1e PE=1 SV=3	_MARFGEAVVVGRPGSGDGDSDQSRNRQGTP	0.0323658	0.33794	-0.236075	-0.0248083	0.453875	0.115838			Down						true				only_Bic
Bsn	G3V984_S847_1	Protein bassoon OS=Rattus norvegicus OX=10116 GN=Bsn PE=4 SV=1;Protein bassoon OS=Rattus norvegicus OX=10116 GN=Bsn PE=1 SV=3	DMTDEEFMRRQILEMSAEEDNLEEDDTAVSG	0.0328133	-0.18748	-0.166103	0.346045	-0.0544803	0.0369245			Down						true				only_Bic
Dst	D3ZC56_S3891_1	Dystonin OS=Rattus norvegicus OX=10116 GN=Dst PE=1 SV=3	ADDLSGLTDKLARQKSFSEDVISHKGDLRYI	0.0371333	0.0963116	0.481466	-0.14949	-0.356117	-0.338967			Up						true				only_Bic
Pmm1	Q5RK25_S242_1	Phosphomannomutase OS=Rattus norvegicus OX=10116 GN=Pmm1 PE=1 SV=1	FEIYADPRTVGHSVVSPQDTVQRCRELFFPE	0.0373393	0.0158287	0.424125	0.00131379	0.0505378	-0.00922452			Up						true				only_Bic
Rapgef2	A0A0G2JU11_S1280_2	Rap guanine nucleotide exchange factor 2 OS=Rattus norvegicus OX=10116 GN=Rapgef2 PE=1 SV=1;Rap guanine nucleotide exchange factor 2 OS=Rattus norvegicus OX=10116 GN=Rapgef2 PE=1 SV=1;Rap guanine nucleotide exchange factor 2 OS=Rattus norvegicus OX=10116 G	DTISNASSQLSSPPTSPQSSPRKGYALALSG	0.0376363		0.284473	-0.123907		0.194186			Up						true				only_Bic
Dst	D3ZC56_S249_1	Dystonin OS=Rattus norvegicus OX=10116 GN=Dst PE=1 SV=3	IGVIRLLDPEDVDVSSPDEKSVITYVSSLYD	0.03971	0.0841037	0.294119	0.0298342	0.0632579	0.0521267			Up						true				only_Bic
Map1b	P15205_S1436_2	Microtubule-associated protein 1B OS=Rattus norvegicus OX=10116 GN=Map1b PE=1 SV=3	PFEGKNGKQGFSDKESPVSDLTSDLYQDKQE	0.0404933	-0.0558117	-0.0836267	0.0937967	-0.21894	0.796385			Down			Up			true	true			reciprocal
Map1b	P15205_S1432_2	Microtubule-associated protein 1B OS=Rattus norvegicus OX=10116 GN=Map1b PE=1 SV=3	RSESPFEGKNGKQGFSDKESPVSDLTSDLYQ	0.0404933	-0.0558117	-0.0836267	0.0937967	-0.0754454	0.796385			Down			Up			true	true			reciprocal
Map2	F1MAQ5_S1047_1	Microtubule-associated protein OS=Rattus norvegicus OX=10116 GN=Map2 PE=1 SV=1;Microtubule-associated protein 2 OS=Rattus norvegicus OX=10116 GN=Map2 PE=1 SV=3;Microtubule-associated protein OS=Rattus norvegicus OX=10116 GN=Map2 PE=1 SV=3;Microtubule-assoc	KADQGLDVAAKKDDQSPLDIKVSDFGQMASG	0.0406033	0.0759942	0.636991	-0.0776292	-0.07767	-0.185483			Up			Down			true	true			reciprocal
Slc2a8	Q9JJZ1_S2_1	Solute carrier family 2, facilitated glucose transporter member 8 OS=Rattus norvegicus OX=10116 GN=Slc2a8 PE=1 SV=1	______________MSPEDPQETQPLLRSPG	0.0406904	-0.205194	-0.268704	-0.0529306	-0.192867	-0.0835587			Down						true				only_Bic
Snap23	M0R4V3_S110_1	Synaptosomal-associated protein OS=Rattus norvegicus OX=10116 PE=3 SV=2;Synaptosomal-associated protein 23 OS=Rattus norvegicus OX=10116 GN=Snap23 PE=1 SV=1	SGKNYKATWGDGGDSSPSNVVSKQPSRITNG	0.0411219		-0.420453	0.04136	-0.137938	0.490116			Down			Up			true	true			reciprocal
Gap43	P07936_S110_1	Neuromodulin OS=Rattus norvegicus OX=10116 GN=Gap43 PE=1 SV=1	TSPKAEEPSKAGDAPSEEKKGEGDAAPSEEK	0.0413185	0.297541	0.472468	-0.0289271	-0.203932	-0.0852346			Up						true				only_Bic
Zc3h13	E9PSN4_S949_1	Zinc finger CCCH type-containing 13 OS=Rattus norvegicus OX=10116 GN=Zc3h13 PE=1 SV=2	RLLSQVVRPQESRSLSPSHLTEDRQGRWKEE	0.0422148		0.250362	-0.0534815		-0.128241			Up						true				only_Bic
Tnks1bp1	D3ZF26_S596_1	Tankyrase 1-binding protein 1 OS=Rattus norvegicus OX=10116 GN=Tnks1bp1 PE=1 SV=1	AKENYEDQEPLAGQESPITLATREAALPVLE	0.0428057	-0.0811438	0.169931	0.0775392	-0.054143	0.0797988			Up						true				only_Bic
Map1a	A0A0G2K5C6_S836_1	Microtubule-associated protein 1A OS=Rattus norvegicus OX=10116 GN=Map1a PE=1 SV=1;Microtubule-associated protein 1 A, isoform CRA_c OS=Rattus norvegicus OX=10116 GN=Map1a PE=1 SV=1;Microtubule-associated protein 1A OS=Rattus norvegicus OX=10116 GN=Map1a P	LEGEHVEREKEVVPDSPGDKGSTNRGPDSGA	0.0435482	-0.074895	0.447997	-0.0907985	-0.323001	-0.101039			Up						true				only_Bic
Ttgn1	P19814_S271_1	Trans-Golgi network integral membrane protein TGN38 OS=Rattus norvegicus OX=10116 GN=Ttgn1 PE=1 SV=1	GSPLEEENEKVLGPSSSENQEGTLTDSMKDE	0.0437293	-0.504227	-0.487901	0.262501	-0.372687				Down						true				only_Bic
Pcm1	A0A0G2K0X1_S65_1	Pericentriolar material 1 OS=Rattus norvegicus OX=10116 GN=Pcm1 PE=1 SV=1;Pericentriolar material 1 OS=Rattus norvegicus OX=10116 GN=Pcm1 PE=1 SV=1	KKFGVASDKRVTNDISPESSPGVGRRRTKVP	0.0440258	-0.00934808	0.232719	-0.037336	-0.061136	-0.152892			Up						true				only_Bic
Osbp	D4A9D8_S68_1	Oxysterol-binding protein OS=Rattus norvegicus OX=10116 GN=Osbp PE=1 SV=2	LAKAKAVKMLAESDESGDEESVSQTDKTELQ	0.044725	0.0644946	0.620269	-0.297137	-0.081852	-0.0192837			Up						true				only_Bic
Slc26a6	D3Z9I5_S751_1	RCG25530, isoform CRA_c OS=Rattus norvegicus OX=10116 GN=Slc26a6 PE=1 SV=1	DAVTFALHHRKSGPKSPVLATKL________	0.047273	-0.0257766	-0.239817	0.0780848	0.033182	0.224251			Down						true				only_Bic
Arhgap5	Q6TUE6_S1218_1	LRRGT00098 OS=Rattus norvegicus OX=10116 GN=Arhgap5 PE=1 SV=1;Rho-GTPase-activating protein 5 OS=Rattus norvegicus OX=10116 GN=Arhgap5 PE=1 SV=1	PVETWKGGIDNPAITSDQEVDDKKIKKKPHK	0.0487225	0.00159	-0.244726	0.106332	-0.00229167	0.0408475			Down						true				only_Bic
Sqstm1	O08623_S365_2	Sequestosome-1 OS=Rattus norvegicus OX=10116 GN=Sqstm1 PE=1 SV=1	GELQSLQMPESEGPSSLDPSQEGPTGLKEAA	0.0489504		0.642981		-0.0282882	-0.269181			Up						true				only_Bic
Ctnnd2	F1M787_S250_2	Catenin delta-2 OS=Rattus norvegicus OX=10116 GN=Ctnnd2 PE=1 SV=3	LYYSSSTLPAPPRGGSPLTTTQGGSPTKLQR	0.0493958	-0.179696	-0.170816	0.143261	0.118881	0.0282142			Down						true				only_Bic
Clip3	D4A507_S32_1	CAP-Gly domain-containing linker protein 3 OS=Rattus norvegicus OX=10116 GN=Clip3 PE=1 SV=1	EEEEEEEDEPVPEAPSPTQERRQKPVVHPSA	0.0509442	-0.0901415	-0.682419	0.168438	-0.14158	0.0886153			Down						true				only_Bic
Nop58	Q9QZ86_S507_1	Nucleolar protein 58 OS=Rattus norvegicus OX=10116 GN=Nop58 PE=1 SV=1	KKKKDKKKHIKEEPLSEEEPCTSTAVPSPEK	0.051315	0.111048	0.417363	-0.203118	0.252356	-0.358648			Up						true				only_Bic
Rbm14	M0R9Q1_T572_1	RCG48334, isoform CRA_e OS=Rattus norvegicus OX=10116 GN=Rbm14 PE=1 SV=1;RNA-binding motif protein 14 OS=Rattus norvegicus OX=10116 GN=Rbm14 PE=1 SV=2	AYLSMSQGAVANANSTPPPYERTRLSPPRAS	0.0532419	0.242043	0.28551	0.199926	0.324777	0.0152359			Up						true				only_Bic
Map1a	A0A0G2K5C6_S1539_2	Microtubule-associated protein 1A OS=Rattus norvegicus OX=10116 GN=Map1a PE=1 SV=1;Microtubule-associated protein 1 A, isoform CRA_c OS=Rattus norvegicus OX=10116 GN=Map1a PE=1 SV=1;Microtubule-associated protein 1A OS=Rattus norvegicus OX=10116 GN=Map1a P	GPGGHFMTSDSSLTKSPESLSSPAMEDLAVE	0.0534017	-0.0714951	0.536817	0.338616	-0.335192	0.397705			Up		Down			true	true		reciprocal		only_Bic
Sumo1	Q5I0H3_S2_1	Small ubiquitin-related modifier 1 OS=Rattus norvegicus OX=10116 GN=Sumo1 PE=1 SV=1	______________MSDQEAKPSTEDLGDKK	0.05431	-0.0249258	-0.29513	-0.01209	0.0807217	0.119337			Down						true				only_Bic
Add1	A0A0G2JSM7_T614_3	Adducin 1 (Alpha), isoform CRA_b OS=Rattus norvegicus OX=10116 GN=Add1 PE=1 SV=1;Alpha-adducin OS=Rattus norvegicus OX=10116 GN=Add1 PE=1 SV=2	KSPPDQSAVPNTPPSTPVKLEGGLPQEPTSR	0.05437	0.0797671	0.370755	0.08212	0.171201	0.506269			Up			Up			true	true			same
Mark3	A0A0G2JU56_S392_2	Non-specific serine/threonine protein kinase OS=Rattus norvegicus OX=10116 GN=Mark3 PE=1 SV=1;Non-specific serine/threonine protein kinase OS=Rattus norvegicus OX=10116 GN=Mark3 PE=1 SV=1;MAP/microtubule affinity-regulating kinase 3 OS=Rattus norvegicus OX	AKVRPSSDLSNSTGQSPHHKGQRSVSSSQKQ	0.0564692	0.244775	0.56409	-0.250263	-0.392295	-0.3621			Up						true				only_Bic
Lmna	G3V8L3_S22_1	Lamin A, isoform CRA_b OS=Rattus norvegicus OX=10116 GN=Lmna PE=1 SV=1;Prelamin-A/C OS=Rattus norvegicus OX=10116 GN=Lmna PE=1 SV=1;Lmna protein OS=Rattus norvegicus OX=10116 GN=Lmna PE=1 SV=1;Prelamin-A/C OS=Rattus norvegicus OX=10116 GN=Lmna PE=1 SV=1	RRATRSGAQASSTPLSPTRITRLQEKEDLQE	0.0575334	0.108232	1.16751	-0.00507812	-0.156642	-0.45993			Up			Down			true	true			reciprocal
Ddx47	G3V727_S9_1	DEAD (Asp-Glu-Ala-Asp) box polypeptide 47, isoform CRA_a OS=Rattus norvegicus OX=10116 GN=Ddx47 PE=1 SV=1	_______MAADEEPDSPTEALQTAAEEEETK	0.0587672	0.103305	0.765921	0.0355622	-0.153939	0.0220637			Up						true				only_Bic
Prrc2a	A0A0U1RRZ5_S378_1	Protein PRRC2A OS=Rattus norvegicus OX=10116 GN=Prrc2a PE=1 SV=1;Protein PRRC2A OS=Rattus norvegicus OX=10116 GN=Prrc2a PE=1 SV=1	SAAGEEPETDGKKGTSPGSELPPPKTAWTEN	0.0593967	0.0104967	0.306236	0.0584106	0.0061911	0.26254			Up						true				only_Bic
Fgf12	P61150_S212_1	Fibroblast growth factor 12 OS=Rattus norvegicus OX=10116 GN=Fgf12 PE=1 SV=1;Fibroblast growth factor 12 OS=Rattus norvegicus OX=10116 GN=Fgf12 PE=3 SV=2	HFVPKPIEVCMYREPSLHEIGEKQGRSRKSS	0.0604558	-0.150369	-0.166623	-0.0362467	-0.0275183	0.0357158			Down						true				only_Bic
Cdh10	F1LR98_S784_1	Cadherin 10 OS=Rattus norvegicus OX=10116 GN=Cdh10 PE=1 SV=1	GPRFNKLAEMYGGGESDKDA___________	0.0628873	0.0810838	-0.108255	0.0534881	-0.0108217	-0.06183			Down						true				only_Bic
Psmd3	Q5U2S7_S426_1	Proteasome (Prosome, macropain) 26S subunit, non-ATPase, 3 OS=Rattus norvegicus OX=10116 GN=Psmd3 PE=1 SV=1	SRISLADIAQKLQLDSPEDAEFIVAKAIRDG	0.0632301	-0.358149	0.33938	0.217751	-0.219652	0.369882			Up						true				only_Bic
Gphn	Q03555_S201_2	Gephyrin OS=Rattus norvegicus OX=10116 GN=Gphn PE=1 SV=3;Molybdopterin molybdenumtransferase OS=Rattus norvegicus OX=10116 GN=Gphn PE=1 SV=2;Molybdopterin molybdenumtransferase OS=Rattus norvegicus OX=10116 GN=Gphn PE=1 SV=3	IVKVKEVHDELEDLPSPPPPLSPPPTTSPHK	0.0649148	-0.148748	0.355574	0.037915	-0.28135	0.0695683			Up						true				only_Bic
Gphn	Q03555_S207_2	Gephyrin OS=Rattus norvegicus OX=10116 GN=Gphn PE=1 SV=3;Molybdopterin molybdenumtransferase OS=Rattus norvegicus OX=10116 GN=Gphn PE=1 SV=2;Molybdopterin molybdenumtransferase OS=Rattus norvegicus OX=10116 GN=Gphn PE=1 SV=3	VHDELEDLPSPPPPLSPPPTTSPHKQTEDKG	0.0649148	-0.148748	0.355574	0.037915	-0.28135	0.0695683			Up						true				only_Bic
Pgrmc2	Q5XIU9_S98_1	Membrane-associated progesterone receptor component 2 OS=Rattus norvegicus OX=10116 GN=Pgrmc2 PE=1 SV=1	ESPAATLPRMKKRDFSLEQLRQYDGARTPRI	0.06918	0.187022	0.76399	-0.0795483	-0.129494	-0.531231			Up			Down			true	true			reciprocal
Map1a	A0A0G2K5C6_S352_1	Microtubule-associated protein 1A OS=Rattus norvegicus OX=10116 GN=Map1a PE=1 SV=1;Microtubule-associated protein 1 A, isoform CRA_c OS=Rattus norvegicus OX=10116 GN=Map1a PE=1 SV=1;Microtubule-associated protein 1A OS=Rattus norvegicus OX=10116 GN=Map1a P	NGLLQRKVAELEEEQSQGSSSYSDWVKNLIS	0.0693242	0.356168	0.360343	-0.106993	-0.0508112	-0.0627658			Up						true				only_Bic
Nefm	P12839_S713_1	Neurofilament medium polypeptide OS=Rattus norvegicus OX=10116 GN=Nefm PE=1 SV=3;Neurofilament medium polypeptide OS=Rattus norvegicus OX=10116 GN=Nefm PE=1 SV=4	QQQEKVKEKAEEEGGSEEEVGDKSPQESKKE	0.0705987	0.0211108	1.37179	-0.0385125	-0.224104	-0.0535777			Up						true				only_Bic
Osbpl5	A0A0G2JV78_S746_1	Oxysterol-binding protein OS=Rattus norvegicus OX=10116 GN=Osbpl5 PE=1 SV=1;Oxysterol-binding protein OS=Rattus norvegicus OX=10116 GN=Osbpl5 PE=1 SV=1	TLQRETMSGQTAFLGSPESRHKRPSSDRRLR	0.0716982	0.101369	-0.320657		-0.031909				Down						true				only_Bic
Atl1	Q6PST4_S22_2	Atlastin-1 OS=Rattus norvegicus OX=10116 GN=Atl1 PE=1 SV=1	DRNSWGGFSEKSSDWSSEEEEPVRKAGPVQV	0.0726716	0.332108	-0.494698	1.42867	0.255795	0.177357			Down						true				only_Bic
Hnrnph2	Q6AY09_S104_1	Heterogeneous nuclear ribonucleoprotein H2 OS=Rattus norvegicus OX=10116 GN=Hnrnph2 PE=1 SV=1	NSVEMDWVLKHTGPNSPDTANDGFVRLRGLP	0.0740925	0.599348	0.936103	-0.0971608	0.625398	-0.324066			Up			Down			true	true			reciprocal
Cic	D4A853_S173_1	Capicua transcriptional repressor OS=Rattus norvegicus OX=10116 GN=Cic PE=1 SV=2	PEIQLPLPPGKRRTQSLSALPKERDSSSEKD	0.0764593	0.0737687	0.413152		-0.338752				Up						true				only_Bic
Nucks1	A0A0G2K7X3_S204_2	Nuclear ubiquitous casein and cyclin-dependent kinase substrate 1 OS=Rattus norvegicus OX=10116 GN=Nucks1 PE=1 SV=1;Nuclear ubiquitous casein and cyclin-dependent kinase substrate 1 OS=Rattus norvegicus OX=10116 GN=Nucks1 PE=1 SV=1	VGRPTASKTSKEKTPSPKEEDEEAESPPEKK	0.076919	0.154139	0.501975	-0.176117	0.0709824	-0.331759			Up						true				only_Bic
Nucks1	A0A0G2K7X3_T202_2	Nuclear ubiquitous casein and cyclin-dependent kinase substrate 1 OS=Rattus norvegicus OX=10116 GN=Nucks1 PE=1 SV=1;Nuclear ubiquitous casein and cyclin-dependent kinase substrate 1 OS=Rattus norvegicus OX=10116 GN=Nucks1 PE=1 SV=1	GKVGRPTASKTSKEKTPSPKEEDEEAESPPE	0.076919	0.154139	0.501975	-0.176117	0.0709824	-0.331759			Up						true				only_Bic
G3bp1	D3ZYS7_S229_1	G3BP stress granule assembly factor 1 OS=Rattus norvegicus OX=10116 GN=G3bp1 PE=1 SV=1	PEPALEEAAPEDVQKSASPAPADVAPAQEDL	0.0780433	-0.0813021	-0.303748	-0.0826358	0.123104	-0.0835558			Down						true				only_Bic
Sorbs2	F1LPM3_S27_1	Sorbin and SH3 domain-containing protein 2 OS=Rattus norvegicus OX=10116 GN=Sorbs2 PE=1 SV=2;Sorbin and SH3 domain-containing protein 2 OS=Rattus norvegicus OX=10116 GN=Sorbs2 PE=1 SV=2	RAAMSVTLTSVKRVQSSPNLLAAGRESHSPD	0.0780441	0.21456	0.343438	-0.0686062	-0.15059	-0.275128			Up						true				only_Bic
Map1a	A0A0G2K5C6_S1260_1	Microtubule-associated protein 1A OS=Rattus norvegicus OX=10116 GN=Map1a PE=1 SV=1;Microtubule-associated protein 1 A, isoform CRA_c OS=Rattus norvegicus OX=10116 GN=Map1a PE=1 SV=1;Microtubule-associated protein 1A OS=Rattus norvegicus OX=10116 GN=Map1a P	SPVEDKSEPRDFQEDSWGETKHSPGVSKEDS	0.0789443	0.101985	0.220301	0.0844155	-0.0985259	-0.0147028			Up						true				only_Bic
Sorbs2	F1LPM3_S844_1	Sorbin and SH3 domain-containing protein 2 OS=Rattus norvegicus OX=10116 GN=Sorbs2 PE=1 SV=2;Sorbin and SH3 domain-containing protein 2 OS=Rattus norvegicus OX=10116 GN=Sorbs2 PE=1 SV=2	LKDICDQIKAEKRRGSLPDNSILHRLISELL	0.0804746	0.315394	0.793603	-0.01126	-0.305615	-0.0296025			Up						true				only_Bic
Cxadr	Q9R066_S323_1	Coxsackievirus and adenovirus receptor homolog OS=Rattus norvegicus OX=10116 GN=Cxadr PE=1 SV=2	SNMEGYSKTQYNQVPSEDFERAPQSPTLAPA	0.080609	0.0319797	0.205618	0.204123	-0.221768	-0.119865			Up						true				only_Bic
Map4	A0A0G2JW88_S2123_1	Microtubule-associated protein OS=Rattus norvegicus OX=10116 GN=Map4 PE=1 SV=1;Microtubule-associated protein 4 OS=Rattus norvegicus OX=10116 GN=Map4 PE=1 SV=1	SQKLNFKEKAQAKVGSLDNVGHLPAGGTVKT	0.085409	0.55348	0.273236	-0.306228	-0.27256	0.220624			Up						true				only_Bic
Tanc2	A0A0G2K9J0_S1528_2	Tetratricopeptide repeat, ankyrin repeat and coiled-coil-containing 2 OS=Rattus norvegicus OX=10116 GN=Tanc2 PE=1 SV=1;Tetratricopeptide repeat, ankyrin repeat and coiled-coil-containing 2 OS=Rattus norvegicus OX=10116 GN=Tanc2 PE=1 SV=2	LQTEARPSQGLPVIQSPPSSPAHRDSAYISS	0.0885167	0.04556	0.169217	0.0670942	-0.146906	-0.0425725			Up						true				only_Bic
Cdh8	O54800_S795_1	Cadherin-8 OS=Rattus norvegicus OX=10116 GN=Cdh8 PE=1 SV=1	GPRFKRLGELYSVGESDKET___________	0.0885196	-0.00370958	-0.102881	0.0445901	0.0208475	-0.0813017			Down						true				only_Bic
Ptdss2	B2GV22_S12_1	Phosphatidylserine synthase 2 OS=Rattus norvegicus OX=10116 GN=Ptdss2 PE=1 SV=1	____MRRGERRVAGGSGSESPLLEGRRSTES	0.0886529		0.912562	-0.135375					Up						true				only_Bic
Cdk12	A0A0G2K5U7_S1079_1	Cyclin-dependent kinase 12 OS=Rattus norvegicus OX=10116 GN=Cdk12 PE=1 SV=1;Cyclin-dependent kinase 12 OS=Rattus norvegicus OX=10116 GN=Cdk12 PE=1 SV=1	KETTSGTAAEPVKNSSPAPPQPAPVKAEPGP	0.0895531	-0.257704	0.814787		-0.154141	0.803923			Up						true				only_Bic
Pclo	Q9JKS6_S1778_3	Protein piccolo OS=Rattus norvegicus OX=10116 GN=Pclo PE=1 SV=3;Protein piccolo OS=Rattus norvegicus OX=10116 GN=Pclo PE=1 SV=3;Protein piccolo OS=Rattus norvegicus OX=10116 GN=Pclo PE=1 SV=1	AQRRRERPKTPPSNLSPIEDASPTEELRQAA	0.0902629	0.775913	-0.172723	0.305663	1.31495	0.451613			Down			Up			true	true			reciprocal
Rims1	A0A0G2KAV8_S1008_2	Regulating synaptic membrane exocytosis protein 1 OS=Rattus norvegicus OX=10116 GN=Rims1 PE=1 SV=1;Regulating synaptic membrane exocytosis protein 1 OS=Rattus norvegicus OX=10116 GN=Rims1 PE=1 SV=3;Regulating synaptic membrane exocytosis protein 1 OS=Rattu	APPSPLLLTRTHRQGSPTQSPPADTSFGSRR;RKGTASDADRTHRQGSPTQSPPADTSFGSRR	0.0914767	-0.0885225	0.344905	0.00440917	-0.048595	0.025625			Up						true				only_Bic
Stmn1	P13668_S46_1	Stathmin OS=Rattus norvegicus OX=10116 GN=Stmn1 PE=1 SV=2;Stathmin (Fragment) OS=Rattus norvegicus OX=10116 GN=Stmn1 PE=1 SV=1	SVPEFPLSPPKKKDLSLEEIQKKLEAAEERR	0.0916375	-0.0764842	-0.285008	-0.0672283	-0.162117	-0.159508			Down						true				only_Bic
Stmn2	P21818_S80_1	Stathmin-2 OS=Rattus norvegicus OX=10116 GN=Stmn2 PE=1 SV=2	SEAPRTLASPKKKDLSLEEIQKKLEAAEGRR	0.0916375	-0.0764842	-0.285008	-0.0672283	-0.162117	-0.159508			Down						true				only_Bic
Nes	G3V8F8_S1193_2	Nestin OS=Rattus norvegicus OX=10116 GN=Nes PE=1 SV=1;Nestin OS=Rattus norvegicus OX=10116 GN=Nes PE=1 SV=2;Nestin OS=Rattus norvegicus OX=10116 GN=Nes PE=1 SV=3	VARETVEPPEDEPPGSLGSVDENRETLTSLE	0.092459	-0.101906	0.25589	0.374049	0.147132	0.308244			Up	Up		Up			true				only_Bic
Nes	G3V8F8_S1196_2	Nestin OS=Rattus norvegicus OX=10116 GN=Nes PE=1 SV=1;Nestin OS=Rattus norvegicus OX=10116 GN=Nes PE=1 SV=2;Nestin OS=Rattus norvegicus OX=10116 GN=Nes PE=1 SV=3	ETVEPPEDEPPGSLGSVDENRETLTSLEKES	0.092459	-0.101906	0.25589	0.374049	0.147132	0.300107			Up	Up		Up			true				only_Bic
Snap91	Q05140_S300_2	Clathrin coat assembly protein AP180 OS=Rattus norvegicus OX=10116 GN=Snap91 PE=1 SV=1	LEGKKPGNNEGSGAPSPLSKSSPATTVTSPN	0.0934208	-0.0766438	0.397787	-0.0837667	-0.244668	-0.564885			Up			Down			true	true			reciprocal
Gnb1	P54311_S2_1	Guanine nucleotide-binding protein G(I)/G(S)/G(T) subunit beta-1 OS=Rattus norvegicus OX=10116 GN=Gnb1 PE=1 SV=4	______________MSELDQLRQEAEQLKNQ	0.0937245	-0.0531989	0.261455	0.0728993	0.030112	0.184214			Up						true				only_Bic
Snx27	G3V8U4_S49_1	Sorting nexin family member 27, isoform CRA_b OS=Rattus norvegicus OX=10116 GN=Snx27 PE=1 SV=3;Sorting nexin family member 27, isoform CRA_a OS=Rattus norvegicus OX=10116 GN=Snx27 PE=1 SV=1;Sorting nexin-27 OS=Rattus norvegicus OX=10116 GN=Snx27 PE=1 SV=2	GGGGGPRVVRIVKSESGYGFNVRGQVSEGGQ	0.0970583	-0.143403	0.260083	0.0339567	-0.123423	-0.0741808			Up						true				only_Bic
Macf1	A0A0G2JWA8_S5548_1	Microtubule-actin cross-linking factor 1 OS=Rattus norvegicus OX=10116 GN=Macf1 PE=1 SV=1;Microtubule-actin cross-linking factor 1 OS=Rattus norvegicus OX=10116 GN=Macf1 PE=1 SV=1;Microtubule-actin cross-linking factor 1 OS=Rattus norvegicus OX=10116 GN=Ma	WLREVEEELAASGGQSPTGEQIPQFQQRQKE	0.0975242	0.117187	0.450293	-0.116661	0.0691317	-0.00363083			Up						true				only_Bic
Ptprn2	Q63475_S340_1	Receptor-type tyrosine-protein phosphatase N2 OS=Rattus norvegicus OX=10116 GN=Ptprn2 PE=1 SV=1	ADSIAGAIQSDPVEGSQESHGRGAEGQLREQ	0.0992208	-0.263874	-0.621604	0.000995	-0.10987	0.816479			Down			Up			true	true			reciprocal
Gatad2b	Q4V8E1_S122_2	GATA zinc finger domain-containing 2B OS=Rattus norvegicus OX=10116 GN=Gatad2b PE=1 SV=1	MSARRSEPDRGRLTPSPDIIVLSDNEASSPR	0.0997647	-0.346528	0.520142	0.212523	-0.148274	-0.0932972			Up						true				only_Bic
Prickle2	F1M0J7_S698_1	Prickle planar cell polarity protein 2 OS=Rattus norvegicus OX=10116 GN=Prickle2 PE=1 SV=2	RRFRPHRSRRSRRSRSDNALHLASEREVIAR	0.100357	-0.175947	-0.573297	-0.0294925	-0.0915662	0.233759			Down			Up			true	true			reciprocal
Clec2l	Q0ZCA7_S47_1	C-type lectin domain family 2 member L OS=Rattus norvegicus OX=10116 GN=Clec2l PE=1 SV=2	EAEARGPEGLLRRSGSGYEGSTSWKAALEDT	0.101076	0.508934	0.636929	-0.256419		0.382708			Up						true				only_Bic
Fhod3	F1LRX2_T858_2	Formin homology 2 domain-containing 3 OS=Rattus norvegicus OX=10116 GN=Fhod3 PE=4 SV=2;Formin homology 2 domain-containing 3 OS=Rattus norvegicus OX=10116 GN=Fhod3 PE=4 SV=1;Formin homology 2 domain-containing 3 OS=Rattus norvegicus OX=10116 GN=Fhod3 PE=4	GSVSPDAESQDKVPDTPPAQLKTESDYIWDQ	0.101598	-0.0153632	0.819205		-0.173364				Up						true				only_Bic
Fhod3	F1LRX2_S846_2	Formin homology 2 domain-containing 3 OS=Rattus norvegicus OX=10116 GN=Fhod3 PE=4 SV=2;Formin homology 2 domain-containing 3 OS=Rattus norvegicus OX=10116 GN=Fhod3 PE=4 SV=1;Formin homology 2 domain-containing 3 OS=Rattus norvegicus OX=10116 GN=Fhod3 PE=4	FAEKFNSGEVGRGSVSPDAESQDKVPDTPPA	0.101598		0.819205		-0.177641				Up						true				only_Bic
Rnmt	Q5U2U7_S11_1	mRNA cap guanine-N7 methyltransferase OS=Rattus norvegicus OX=10116 GN=Rnmt PE=1 SV=1	_____MESSVKASVDSETESSPGVNETAAAS	0.101731	0.30666	0.378345	0.182446	0.0738377	-0.0914375			Up						true				only_Bic
Nes	G3V8F8_S1606_1	Nestin OS=Rattus norvegicus OX=10116 GN=Nes PE=1 SV=1;Nestin OS=Rattus norvegicus OX=10116 GN=Nes PE=1 SV=2;Nestin OS=Rattus norvegicus OX=10116 GN=Nes PE=1 SV=3	SPASPKWDLAGEQRLSPQGDAGKEDWGPAVP	0.102688	0.0355161	0.556341	0.196958	0.143872	0.870463			Up			Up			true	true			same
Dnajc5	P60905_S10_2	DnaJ homolog subfamily C member 5 OS=Rattus norvegicus OX=10116 GN=Dnajc5 PE=1 SV=1;DnaJ (Hsp40) homolog, subfamily C, member 5, isoform CRA_a OS=Rattus norvegicus OX=10116 GN=Dnajc5 PE=1 SV=1	______MADQRQRSLSTSGESLYHVLGLDKN	0.102882	0.0239931	0.968398	-0.043601	-0.22374	-0.317798			Up						true				only_Bic
Cdk12	A0A0G2K5U7_S273_2	Cyclin-dependent kinase 12 OS=Rattus norvegicus OX=10116 GN=Cdk12 PE=1 SV=1;Cyclin-dependent kinase 12 OS=Rattus norvegicus OX=10116 GN=Cdk12 PE=1 SV=1	YDSYKKSPGSTSRRQSISPPYKEPSAYQSST	0.103244	-0.138962	0.706548	-0.323401	0.109416	0.0977279			Up						true				only_Bic
Rims1	A0A0G2KAV8_S1012_2	Regulating synaptic membrane exocytosis protein 1 OS=Rattus norvegicus OX=10116 GN=Rims1 PE=1 SV=1;Regulating synaptic membrane exocytosis protein 1 OS=Rattus norvegicus OX=10116 GN=Rims1 PE=1 SV=3;Regulating synaptic membrane exocytosis protein 1 OS=Rattu	ASDADRTHRQGSPTQSPPADTSFGSRRGRQL;PLLLTRTHRQGSPTQSPPADTSFGSRRGRQL	0.103989	-0.0885225	0.314335	0.0169217	-0.048595	-0.004945			Up						true				only_Bic
Sipa1l1	A0A0G2KAW2_S1711_2	Signal-induced proliferation-associated 1 like 1, isoform CRA_b OS=Rattus norvegicus OX=10116 GN=Sipa1l1 PE=1 SV=1;Signal-induced proliferation-associated 1-like protein 1 (Fragment) OS=Rattus norvegicus OX=10116 GN=Sipa1l1 PE=1 SV=1	EEQALVQMKSYSSKDSSPTLASKVDQLEGML	0.104259		-0.411567	0.214536		0.100025			Down						true				only_Bic
Ppfia3	F1LSE6_S473_2	Liprin-alpha-3 OS=Rattus norvegicus OX=10116 GN=Ppfia3 PE=1 SV=2;Liprin-alpha-3 OS=Rattus norvegicus OX=10116 GN=Ppfia3 PE=1 SV=2	MEIDQLRGRPPSYSRSLPGSALELRYSQAPT	0.104986	-0.0139632	-0.249379	0.231639	0.0603685	0.48883			Down			Up			true	true			reciprocal
Ppfia3	F1LSE6_S477_2	Liprin-alpha-3 OS=Rattus norvegicus OX=10116 GN=Ppfia3 PE=1 SV=2;Liprin-alpha-3 OS=Rattus norvegicus OX=10116 GN=Ppfia3 PE=1 SV=2	QLRGRPPSYSRSLPGSALELRYSQAPTLPSG	0.104986	-0.0139632	-0.249379	0.231639	0.0603685	0.48883			Down			Up			true	true			reciprocal
Comt	P22734_S260_1	Catechol O-methyltransferase OS=Rattus norvegicus OX=10116 GN=Comt PE=1 SV=2	KVVDGLEKAIYQGPSSPDKS___________	0.105559	-0.0474992	0.198596	-0.0878996	-0.0610992	0.116231			Up						true				only_Bic
Tpd52	A0A0G2K865_S198_2	Tumor protein D52 OS=Rattus norvegicus OX=10116 GN=Tpd52 PE=1 SV=1;Tumor protein D52 OS=Rattus norvegicus OX=10116 GN=Tpd52 PE=1 SV=2	HSISMPAMRNSPTFKSFEEKVENLKSKVGGA	0.105938	0.213311	-0.433043		-0.316415	-2.82285			Down		Down	Down			true				only_Bic
Rtn3	Q6RJR6_T503_1	Reticulon-3 OS=Rattus norvegicus OX=10116 GN=Rtn3 PE=1 SV=1	SEMYENSEQQQAHAETPTQRSLEGQMSPQVP	0.107272	0.144087	0.516808	-0.20569	-0.0312467	-0.161807			Up						true				only_Bic
Cacng4	Q8VHW9_S259_1	Voltage-dependent calcium channel gamma-4 subunit OS=Rattus norvegicus OX=10116 GN=Cacng4 PE=1 SV=1	RSSSRSTEASPSRDASPVGLKITGAIPMGEL	0.110416	-0.142827	-0.573973	0.0982822	-0.244461	0.252851			Down						true				only_Bic
Pak1	P35465_T184_2	Serine/threonine-protein kinase PAK 1 OS=Rattus norvegicus OX=10116 GN=Pak1 PE=1 SV=3	AVPPVSEDEDDDDDATPPPVIAPRPEHTKSV	0.112345	0.108537	0.548093	-0.0379388	-0.0134404	-0.261285			Up						true				only_Bic
Ptdss1	Q5PQL5_S417_1	Phosphatidylserine synthase 1 OS=Rattus norvegicus OX=10116 GN=Ptdss1 PE=2 SV=1;Phosphatidylserine synthase 1 OS=Rattus norvegicus OX=10116 GN=Ptdss1 PE=1 SV=1;Phosphatidylserine synthase 1 OS=Rattus norvegicus OX=10116 GN=Ptdss1 PE=1 SV=1	MVWYAEHYGHREKTYSECEDGTYSPEISWYH	0.112652		0.759995	0.0286979					Up						true				only_Bic
Ppp1r9a	O35867_S372_1	Neurabin-1 OS=Rattus norvegicus OX=10116 GN=Ppp1r9a PE=1 SV=1	EQPQRRDLTGGGDLTSPDASASSCGKEVPED	0.113407		0.370338	-0.0757417	0.126207	-0.110763			Up						true				only_Bic
Pwp1	D4A1H8_S49_1	PWP1 homolog, endonuclein OS=Rattus norvegicus OX=10116 GN=Pwp1 PE=1 SV=1	RLIAEAKEKLQEEGGSEEEEVGSPSEDGMQR	0.116248	-0.0644965	-0.308892	-0.080943	0.244388	-0.0809698			Down						true				only_Bic
Pcdh8	D3ZE55_S802_1	Protocadherin-8 OS=Rattus norvegicus OX=10116 GN=Pcdh8 PE=1 SV=2	EERPGAAGGGASAPGSPDETARGTGPRPNMF	0.116342	-0.0631847	1.54542	0.0060695	0.184689	-0.02056			Up						true				only_Bic
Soga3	D4A0A1_S566_1	SOGA family member 3 OS=Rattus norvegicus OX=10116 GN=Soga3 PE=1 SV=1	EHELQKYRSFYGDLDSPLPKGEAGGPPSTRE	0.116942	0.205519	1.07204	0.00526443	-0.171617	-0.928746			Up			Down			true	true			reciprocal
Arhgef12	D3ZYR0_S1288_1	Rho guanine nucleotide exchange factor 12 OS=Rattus norvegicus OX=10116 GN=Arhgef12 PE=1 SV=3;Rho guanine nucleotide exchange factor 12 OS=Rattus norvegicus OX=10116 GN=Arhgef12 PE=1 SV=1	TTQEDWRSFSRYRPASEEAQADSGIPDLESV	0.117985	0.0309985	-0.544813	-0.191871	-0.183522	-1.52366			Down			Down			true	true			same
Aarsd1	Q5XI97_S174_1	Alanyl-tRNA editing protein Aarsd1 OS=Rattus norvegicus OX=10116 GN=Aarsd1 PE=1 SV=1	NQKIRDRLPVSVRELSLDDPEVEQVRGRGLP	0.12059	-0.0574496	1.20273	0.0748799	-0.062197	-1.52099			Up			Down			true	true			reciprocal
Dlg2	Q63622_S45_1	Disks large homolog 2 OS=Rattus norvegicus OX=10116 GN=Dlg2 PE=1 SV=1	PRLTHEVRGPELVHVSEKNLSQIENVHGYVL	0.120655		-0.468665	0.00671483		-0.152552			Down						true				only_Bic
Syt4	P50232_S114_1	Synaptotagmin-4 OS=Rattus norvegicus OX=10116 GN=Syt4 PE=1 SV=1	RDLNGNFPKTNPKAGSSSDLENVTPKLFPET	0.121059	-0.157522	1.48876	-0.0264166					Up						true				only_Bic
Plekha5	E9PTG5_S574_1	Pleckstrin homology domain-containing A5 OS=Rattus norvegicus OX=10116 GN=Plekha5 PE=1 SV=2;Pleckstrin homology domain-containing A5 OS=Rattus norvegicus OX=10116 GN=Plekha5 PE=1 SV=3	YQGFSPQRTYRSEVSSPIQRGDVTIDRRHRP	0.121308	0.226027	-0.31631	-0.0126691	-0.329252	-0.671283			Down			Down			true	true			same
Gatad2b	Q4V8E1_T120_2	GATA zinc finger domain-containing 2B OS=Rattus norvegicus OX=10116 GN=Gatad2b PE=1 SV=1	VDMSARRSEPDRGRLTPSPDIIVLSDNEASS	0.123851	-0.346528	0.520142	0.198284	-0.148274	-0.0932972			Up						true				only_Bic
Ank2	A0A0G2KBB9_S2499_1	Ankyrin 2 OS=Rattus norvegicus OX=10116 GN=Ank2 PE=1 SV=1;Ankyrin 2 OS=Rattus norvegicus OX=10116 GN=Ank2 PE=1 SV=1	LEQTSLMESSGKSPLSPDTPSSEEVSYEVTP	0.124314	-0.151127	0.520166	0.173911	0.0147429	-0.366967			Up						true				only_Bic
Pkp4	F1M2K6_S336_1	Plakophilin 4 OS=Rattus norvegicus OX=10116 GN=Pkp4 PE=1 SV=2	QTRVASPSQGQVGSSSPKRSGMTAVPQHLGP	0.125224	0.280971	0.329502	-0.0472105	-0.120907	-0.165809			Up						true				only_Bic
Pgam1	P25113_S118_1	Phosphoglycerate mutase 1 OS=Rattus norvegicus OX=10116 GN=Pgam1 PE=1 SV=4	TAAKHGEAQVKIWRRSYDVPPPPMEPDHPFY	0.1254	0.101061	0.229213	-0.0562739	0.0120562	0.0962876			Up						true				only_Bic
Svop	A0A0G2JZX3_S30_2	Synaptic vesicle 2-related protein OS=Rattus norvegicus OX=10116 GN=Svop PE=1 SV=1;Synaptic vesicle 2-related protein OS=Rattus norvegicus OX=10116 GN=Svop PE=1 SV=1	FRRTGESARSEDDAASGEHDVQIEGVRVGLE	0.125811	0.0814355	-0.241415	-0.155483	0.0300302	0.250587			Down						true				only_Bic
Pdpk1	O55173_S553_1	3-phosphoinositide-dependent protein kinase 1 OS=Rattus norvegicus OX=10116 GN=Pdpk1 PE=1 SV=2	WCRKIQEVWRQQYQSSPDAAVQ_________	0.125904		0.253456	-0.146255					Up						true				only_Bic
Mtdh	Q9Z1W6_S425_1	Protein LYRIC OS=Rattus norvegicus OX=10116 GN=Mtdh PE=1 SV=2	SLLKSQEPISNDQKDSDDDKEKGEGALPTGK	0.126352	-0.035416	0.354987	0.424715	-0.253802	0.155696			Up						true				only_Bic
Add1	A0A0G2JSM7_S355_1	Adducin 1 (Alpha), isoform CRA_b OS=Rattus norvegicus OX=10116 GN=Add1 PE=1 SV=1;Alpha-adducin OS=Rattus norvegicus OX=10116 GN=Add1 PE=1 SV=2;Alpha-adducin OS=Rattus norvegicus OX=10116 GN=Add1 PE=1 SV=3	NLVLLDPGKYKAKSRSPGTPAGEGSGSPPKW	0.127903	-0.0956517	0.647533	0.0725835	-0.363957	0.684963			Up			Up			true	true			same
Ppm1h	Q5M821_S122_1	Protein phosphatase 1H OS=Rattus norvegicus OX=10116 GN=Ppm1h PE=1 SV=2	VGTITSTPNRNSKRRSSLPNGEGLQLKENSE	0.129144	-0.159353	0.327254	0.102462	-0.347313	0.0944625			Up						true				only_Bic
Map2	F1MAQ5_S1162_2	Microtubule-associated protein OS=Rattus norvegicus OX=10116 GN=Map2 PE=1 SV=1;Microtubule-associated protein 2 OS=Rattus norvegicus OX=10116 GN=Map2 PE=1 SV=3;Microtubule-associated protein OS=Rattus norvegicus OX=10116 GN=Map2 PE=1 SV=3;Microtubule-assoc	SLKPDEGKKETSPETSLIQDEVALKLSVEIP	0.129295	-0.0792437	-0.396801	0.240603	0.0454262	0.0524021			Down						true				only_Bic
Snap91	Q05140_S296_2	Clathrin coat assembly protein AP180 OS=Rattus norvegicus OX=10116 GN=Snap91 PE=1 SV=1	HLNTLEGKKPGNNEGSGAPSPLSKSSPATTV	0.131184	-0.0445392	0.383281	-0.0460033	-0.244668	-0.564885			Up			Down			true	true			reciprocal
Fam171a2	D3ZT47_S785_1	Family with sequence similarity 171, member A2 OS=Rattus norvegicus OX=10116 GN=Fam171a2 PE=1 SV=2	RGDSSRSSASELRRDSLTSPEDELGAEVGDE	0.132677	-0.112083	-0.483286	0.192464	-0.0270514	-0.242834			Down						true				only_Bic
Tpd52	A0A0G2K865_T195_2	Tumor protein D52 OS=Rattus norvegicus OX=10116 GN=Tpd52 PE=1 SV=1;Tumor protein D52 OS=Rattus norvegicus OX=10116 GN=Tpd52 PE=1 SV=2	SIQHSISMPAMRNSPTFKSFEEKVENLKSKV	0.133247	0.265602	-0.433043	-0.123723	-0.333387	-2.82285			Down		Down	Down			true				only_Bic
Tacc2	D3ZXK3_S2211_2	Transforming, acidic coiled-coil-containing protein 2 OS=Rattus norvegicus OX=10116 GN=Tacc2 PE=1 SV=1;Transforming, acidic coiled-coil-containing protein 2 OS=Rattus norvegicus OX=10116 GN=Tacc2 PE=1 SV=1;Transforming acidic coiled-coil containing protein	KTPEKLDNTPASPPRSPAEPSDIPIAKGTYT	0.134656		0.425292	-0.288533					Up						true				only_Bic
Elmo1	G8CYZ7_S359_1	Engulfment and cell motility 1 OS=Rattus norvegicus OX=10116 GN=Elmo1 PE=1 SV=1;Engulfment and cell motility 1 OS=Rattus norvegicus OX=10116 GN=Elmo1 PE=1 SV=1;Engulfment and cell motility 1 OS=Rattus norvegicus OX=10116 GN=Elmo1 PE=1 SV=1	RIAFDAESEPNNSSGSMEKRKSMYTRDYKKL	0.134902	-0.0723166	0.633674		-0.408426	0.12118			Up						true				only_Bic
Ablim2	A0A140TAH7_S477_1	Actin-binding LIM protein 2 OS=Rattus norvegicus OX=10116 GN=Ablim2 PE=1 SV=1;Actin-binding LIM protein 2 OS=Rattus norvegicus OX=10116 GN=Ablim2 PE=1 SV=1;Actin-binding LIM protein 2 OS=Rattus norvegicus OX=10116 GN=Ablim2 PE=1 SV=1;Actin-binding LIM prot	TTWLLLKGDADTRTNSPDLDSQSLSLSSGAD	0.135586	-0.231091	-0.333506	-0.0179104	-0.127119	0.003207			Down						true				only_Bic
Snap91	Q05140_S300_1	Clathrin coat assembly protein AP180 OS=Rattus norvegicus OX=10116 GN=Snap91 PE=1 SV=1	LEGKKPGNNEGSGAPSPLSKSSPATTVTSPN	0.137963	-0.0260308	0.277173	-0.15137	-0.364211	-0.484311			Up			Down			true	true			reciprocal
Adgrl2	D3ZNG0_S1419_1	Adhesion G protein-coupled receptor L2 OS=Rattus norvegicus OX=10116 GN=Adgrl2 PE=1 SV=4;Adhesion G protein-coupled receptor L2 OS=Rattus norvegicus OX=10116 GN=Adgrl2 PE=1 SV=3;Adhesion G protein-coupled receptor L2 OS=Rattus norvegicus OX=10116 GN=Adgrl2	IPEGDVREGQMQLVTSL______________	0.138579	-0.0156249	0.584745	0.204402	-0.278614	0.0216653			Up						true				only_Bic
Sipa1l1	A0A0G2KAW2_S1708_2	Signal-induced proliferation-associated 1 like 1, isoform CRA_b OS=Rattus norvegicus OX=10116 GN=Sipa1l1 PE=1 SV=1;Signal-induced proliferation-associated 1-like protein 1 (Fragment) OS=Rattus norvegicus OX=10116 GN=Sipa1l1 PE=1 SV=1	DQLEEQALVQMKSYSSKDSSPTLASKVDQLE	0.140457	-0.189521	-0.34618	0.206881	0.110355	0.15229			Down						true				only_Bic
Adgrb1	C0HL12_S1462_1	Adhesion G protein-coupled receptor B1 OS=Rattus norvegicus OX=10116 GN=Adgrb1 PE=1 SV=1	GAGTKNENVATLSVSSLERRKSRYAELDFEK	0.143722	-0.0393625	-0.157617	0.00114542	-0.0445192	0.187683			Down						true				only_Bic
Llgl1	G3V6I1_S1042_1	Lethal(2) giant larvae protein homolog 1 OS=Rattus norvegicus OX=10116 GN=Llgl1 PE=1 SV=2	TTGDVTAEYVKDFLGSPEDSEKNLRNLGADD	0.145691	-0.181441	0.309086	0.11504	-0.0820767	0.0102633			Up						true				only_Bic
Cltc	F1M779_S1494_1	Clathrin heavy chain OS=Rattus norvegicus OX=10116 GN=Cltc PE=1 SV=1;Clathrin heavy chain 1 OS=Rattus norvegicus OX=10116 GN=Cltc PE=1 SV=3	ALRTSIDAYDNFDNISLAQRLEKHELIEFRR	0.145846		1.48818	0.0444028	-0.149555	0.00290554			Up						true				only_Bic
Pak1	P35465_S144_1	Serine/threonine-protein kinase PAK 1 OS=Rattus norvegicus OX=10116 GN=Pak1 PE=1 SV=3	EFYNSKKTSNSQKYMSFTDKSAEDYNSSNTL	0.146414	-0.208383	-0.310765	-0.138545	-0.207404	-0.293854			Down						true				only_Bic
Map2	F1MAQ5_S935_1	Microtubule-associated protein OS=Rattus norvegicus OX=10116 GN=Map2 PE=1 SV=1;Microtubule-associated protein 2 OS=Rattus norvegicus OX=10116 GN=Map2 PE=1 SV=3;Microtubule-associated protein OS=Rattus norvegicus OX=10116 GN=Map2 PE=1 SV=3;Microtubule-assoc	AAGRVKDEFTAEKEASPPSSADKSGLSREFD	0.151251	0.199434	0.600945	-0.0998467	0.106777	-0.672941			Up			Down			true	true			reciprocal
Map1a	A0A0G2K5C6_S2135_1	Microtubule-associated protein 1A OS=Rattus norvegicus OX=10116 GN=Map1a PE=1 SV=1;Microtubule-associated protein 1 A, isoform CRA_c OS=Rattus norvegicus OX=10116 GN=Map1a PE=1 SV=1;Microtubule-associated protein 1A OS=Rattus norvegicus OX=10116 GN=Map1a P	REGEGGAGAPDSSSFSPKVPEAGESLATRDT	0.151297	-0.0418529	0.561431	0.122798	-0.137513	-0.716662			Up			Down			true	true			reciprocal
Herc1	A0A0G2JTT6_T2699_2	HECT and RLD domain-containing E3 ubiquitin protein ligase family member 1 OS=Rattus norvegicus OX=10116 GN=Herc1 PE=1 SV=1	SSYPTTTVLPTRRAQTPPISSLPASPSDEVG	0.151422	-0.0154072	0.349018	-0.0542731	-0.141753	-0.189692			Up						true				only_Bic
Ppp1r12a	D3ZR53_S445_1	Protein phosphatase 1 regulatory subunit OS=Rattus norvegicus OX=10116 GN=Ppp1r12a PE=1 SV=2;Protein phosphatase 1 regulatory subunit OS=Rattus norvegicus OX=10116 GN=Ppp1r12a PE=1 SV=1;Protein phosphatase 1 regulatory subunit 12A OS=Rattus norvegicus OX=1	DESPASWRLGLRKTGSYGALAEITASKEAQK	0.156974	0.216573	-0.140068	0.18647	0.135299	0.309214			Down						true				only_Bic
	A0A0G2JZ27_S500_2	FH2 domain-containing protein OS=Rattus norvegicus OX=10116 PE=1 SV=1	HLLGRGATADDSGGGSPVLAAKAPGAPATAD	0.162751	-0.227474	-0.253144	0.386013	0.106212	0.492351			Down			Up			true	true			reciprocal
Prkaa2	G3V715_S377_1	Non-specific serine/threonine protein kinase OS=Rattus norvegicus OX=10116 GN=Prkaa2 PE=1 SV=1;5'-AMP-activated protein kinase catalytic subunit alpha-2 OS=Rattus norvegicus OX=10116 GN=Prkaa2 PE=1 SV=1	GLKPHPERMPPLIADSPKARCPLDALNTTKP	0.16336	0.212803	0.228645			-0.272927			Up						true				only_Bic
Lrfn2	G3V7J3_T776_1	Leucine rich repeat and fibronectin type III domain containing 2 OS=Rattus norvegicus OX=10116 GN=Lrfn2 PE=4 SV=1;Leucine-rich repeat and fibronectin type-III domain-containing protein 2 OS=Rattus norvegicus OX=10116 GN=Lrfn2 PE=1 SV=1	MLLPFEENDLVGARGTFGSSEWVMESTV___	0.164296	0.0195375	0.326162	0.114472	0.00847536	0.171073			Up						true				only_Bic
Tmem245	D3ZR79_S12_2	Transmembrane protein 245 OS=Rattus norvegicus OX=10116 GN=Tmem245 PE=1 SV=1;Transmembrane protein 245 OS=Rattus norvegicus OX=10116 GN=Tmem245 PE=1 SV=1	____MADRGGPAEEPSPRGSPRSEPRVPRTA	0.165782	0.241962	-0.333865	0.114304	-0.06035	-0.215517			Down						true				only_Bic
Tmem245	D3ZR79_S16_2	Transmembrane protein 245 OS=Rattus norvegicus OX=10116 GN=Tmem245 PE=1 SV=1;Transmembrane protein 245 OS=Rattus norvegicus OX=10116 GN=Tmem245 PE=1 SV=1	MADRGGPAEEPSPRGSPRSEPRVPRTAGPSE	0.165782	0.241962	-0.333865	0.114304	-0.06035	-0.215517			Down						true				only_Bic
Mtx3	D3ZNK1_S310_1	Metaxin 3 OS=Rattus norvegicus OX=10116 GN=Mtx3 PE=1 SV=2	KLTPAEEESNSSQLLSP______________	0.166657	-0.0527908	0.17869	-0.0795575	-0.0895617	0.062595			Up						true				only_Bic
Cadm3	A0A0G2K872_S402_1	Cell adhesion molecule 3 OS=Rattus norvegicus OX=10116 GN=Cadm3 PE=1 SV=1;Cell adhesion molecule 3 OS=Rattus norvegicus OX=10116 GN=Cadm3 PE=1 SV=1	LIRHKGTYLTHEAKGSDDAPDADTAIINAEG	0.168812	-0.170797	0.591569	-0.187554	-0.219272	0.160865			Up						true				only_Bic
Marcksl1	Q9EPH2_S132_2	MARCKS-related protein OS=Rattus norvegicus OX=10116 GN=Marcksl1 PE=2 SV=3;Uncharacterized protein OS=Rattus norvegicus OX=10116 PE=4 SV=1	SASSPTEEEQEQGEISACSDEGTAQEGKAAA	0.171817	-0.437623	-0.832285	0.60537	0.0652057	-0.134367			Down						true				only_Bic
Map1b	P15205_S1618_2	Microtubule-associated protein 1B OS=Rattus norvegicus OX=10116 GN=Map1b PE=1 SV=3	KEECPRPMSISPPDFSPKTAKSRTPVQDHRS	0.176766	0.0156802	0.468816	0.193591	-0.375961	0.32321			Up			Up			true	true			same
Atxn2l	B3DMA1_S591_1	Ataxin 2-like OS=Rattus norvegicus OX=10116 GN=Atxn2l PE=1 SV=1;Ataxin 2-like OS=Rattus norvegicus OX=10116 GN=Atxn2l PE=1 SV=1	KEKEVDGLLTSDPMGSPVSSKAESILDKEDK	0.177002	-0.0675446	0.462833	-0.0197683	-0.166194	-0.105142			Up						true				only_Bic
Caskin1	D3ZE17_S890_2	Caskin-1 OS=Rattus norvegicus OX=10116 GN=Caskin1 PE=1 SV=2;Caskin-1 OS=Rattus norvegicus OX=10116 GN=Caskin1 PE=1 SV=1	GRPKKRAHSLNRYAASDSEPERDELLVPAAA	0.177128	0.0313181	-0.317126	0.509275	0.402774	1.03396			Down		Up	Up			true				only_Bic
Caskin1	D3ZE17_S892_2	Caskin-1 OS=Rattus norvegicus OX=10116 GN=Caskin1 PE=1 SV=2;Caskin-1 OS=Rattus norvegicus OX=10116 GN=Caskin1 PE=1 SV=1	PKKRAHSLNRYAASDSEPERDELLVPAAAGP	0.177128	0.0313181	-0.317126	0.509275	0.402774	1.03396			Down		Up	Up			true				only_Bic
Herc1	A0A0G2JTT6_S2708_2	HECT and RLD domain-containing E3 ubiquitin protein ligase family member 1 OS=Rattus norvegicus OX=10116 GN=Herc1 PE=1 SV=1	PTRRAQTPPISSLPASPSDEVGRRQSLTSPD	0.177361	-0.0175205	0.245872		-0.110736	-0.250548			Up						true				only_Bic
Cops5	F7EUU4_S339_1	COP9 signalosome subunit 5 OS=Rattus norvegicus OX=10116 GN=Cops5 PE=1 SV=1	LSEKLEQSEAQLGRGSFMLGLETHDRKSEDK	0.177789	-0.112704	1.08752	0.307774	-0.227589	-0.828365			Up			Down			true	true			reciprocal
Cacna1b	Q02294_S2023_1	Voltage-dependent N-type calcium channel subunit alpha-1B OS=Rattus norvegicus OX=10116 GN=Cacna1b PE=1 SV=1;Voltage-dependent N-type calcium channel subunit alpha OS=Rattus norvegicus OX=10116 GN=Cacna1b PE=1 SV=3;Voltage-dependent N-type calcium channel	ETQPAPNASPMKRSISTLAPRPHGTQLCNTV	0.17787	0.133873	-0.27055	-0.0603286	0.326766	0.159834			Down						true				only_Bic
Crmp1	Q62950_S8_1	Dihydropyrimidinase-related protein 1 OS=Rattus norvegicus OX=10116 GN=Crmp1 PE=1 SV=1	________MSHQGKKSIPHITSDRLLIRGGR	0.179713	0.107078	1.20173	-0.107483	-0.146818	-0.1725			Up						true				only_Bic
Magi2	D3ZY03_S875_1	Membrane-associated guanylate kinase, WW and PDZ domain-containing protein 2 OS=Rattus norvegicus OX=10116 GN=Magi2 PE=1 SV=3;Membrane-associated guanylate kinase, WW and PDZ domain-containing protein 2 OS=Rattus norvegicus OX=10116 GN=Magi2 PE=1 SV=1	GLSVTLRIIPQEELNSPTSAPSSEKQSPMAQ	0.181441	0.148343	0.419943	-0.020075	-0.0391325	0.0169512			Up						true				only_Bic
Sorbs2	F1LPM3_S645_2	Sorbin and SH3 domain-containing protein 2 OS=Rattus norvegicus OX=10116 GN=Sorbs2 PE=1 SV=2;Sorbin and SH3 domain-containing protein 2 OS=Rattus norvegicus OX=10116 GN=Sorbs2 PE=1 SV=2	TLEPPQNGLCPKRRFSIESLLEEETQVRHPS	0.183272	-0.00742564	1.38508	0.237804	-0.0597624	0.107621			Up						true				only_Bic
Sorbs2	F1LPM3_S648_2	Sorbin and SH3 domain-containing protein 2 OS=Rattus norvegicus OX=10116 GN=Sorbs2 PE=1 SV=2;Sorbin and SH3 domain-containing protein 2 OS=Rattus norvegicus OX=10116 GN=Sorbs2 PE=1 SV=2	PPQNGLCPKRRFSIESLLEEETQVRHPSQGQ	0.183272	-0.00742564	1.38508	0.237804	-0.0597624	0.107621			Up						true				only_Bic
Ank2	A0A0G2KBB9_S1840_2	Ankyrin 2 OS=Rattus norvegicus OX=10116 GN=Ank2 PE=1 SV=1;Ankyrin 2 OS=Rattus norvegicus OX=10116 GN=Ank2 PE=1 SV=1	HSPVFSGKPEKHSPGSPSTKNERHSPVSSIK	0.185838	0.498996	0.727969	-0.211417	0.255867				Up						true				only_Bic
Tmx1	Q52KJ9_S245_1	Thioredoxin domain containing 1 OS=Rattus norvegicus OX=10116 GN=Tmx1 PE=1 SV=1	LKKVEEEQEADEEDVSEEETENREGESKDTP	0.187953	-0.0374067	0.266971	0.110013	0.0579542	-0.055725			Up						true				only_Bic
Casc3	Q8K3X0_S145_1	Protein CASC3 OS=Rattus norvegicus OX=10116 GN=Casc3 PE=1 SV=1;Protein CASC3 OS=Rattus norvegicus OX=10116 GN=Casc3 PE=1 SV=2	EEKPESKGTVTGERQSGDGQESTEPVENKVG	0.189041		0.677566	-0.307344		-0.0312905			Up						true				only_Bic
Psd3	D4A2Q3_S1007_2	Pleckstrin and Sec7 domain-containing 3 OS=Rattus norvegicus OX=10116 GN=Psd3 PE=1 SV=3;Pleckstrin and Sec7 domain-containing 3 OS=Rattus norvegicus OX=10116 GN=Psd3 PE=1 SV=3;Pleckstrin and Sec7 domain-containing 3 OS=Rattus norvegicus OX=10116 GN=Psd3 PE	LSTEGNEPVGLKKSHSSPSLNPDASPVTAKV	0.19012	0.0792758	0.437953	0.0426558	-0.09228	0.148191			Up						true				only_Bic
Gfpt1	A0A0G2KB56_S261_1	Glutamine fructose-6-phosphate transaminase 1, isoform CRA_a OS=Rattus norvegicus OX=10116 GN=Gfpt1 PE=1 SV=1;Glutamine--fructose-6-phosphate aminotransferase [isomerizing] 1 OS=Rattus norvegicus OX=10116 GN=Gfpt1 PE=1 SV=3	RGKDKKGSCGLSRVDSTTCLFPVEEKAVEYY	0.194019	0.0121848	0.773789	-0.281301	0.149049	-0.89683			Up			Down			true	true			reciprocal
Tp53i11	B3DMA0_S14_1	Tumor protein p53-inducible protein 11 OS=Rattus norvegicus OX=10116 GN=Tp53i11 PE=1 SV=1	__MAAKQPPPLMKKHSQTDLVSRLKTRKILG	0.194771	0.00651707	0.443909	-0.269254	-1.2095	0.1083			Up		Down			true	true		reciprocal		only_Bic
Dlg4	A0A0G2K7F5_Y239_1	Disks large homolog 4 OS=Rattus norvegicus OX=10116 GN=Dlg4 PE=1 SV=1;Disks large homolog 4 OS=Rattus norvegicus OX=10116 GN=Dlg4 PE=1 SV=1	HEDAVAALKNTYDVVYLKVAKPSNAYLSDSY	0.195551	0.0247745	0.968819	0.0809671	-0.0208705	0.0313523			Up						true				only_Bic
Pfkp	P47860_S386_1	ATP-dependent 6-phosphofructokinase, platelet type OS=Rattus norvegicus OX=10116 GN=Pfkp PE=1 SV=2;ATP-dependent 6-phosphofructokinase OS=Rattus norvegicus OX=10116 GN=Pfkp PE=1 SV=2	MDERRFDEAVKLRGRSFEGNLNTYKRLAIKE	0.197067	-0.249468	1.2123	0.078019	-0.0842122	0.350737			Up						true				only_Bic
Slc30a3	Q6QIX3_S61_1	Zinc transporter 3 OS=Rattus norvegicus OX=10116 GN=Slc30a3 PE=1 SV=1	KLEGMAFHHCHKNRVSQSGLSPERAQARRQL	0.200827	-0.13688	0.422202	-0.0484793	-0.241434	-0.0914395			Up						true				only_Bic
Pclo	Q9JKS6_S3530_2	Protein piccolo OS=Rattus norvegicus OX=10116 GN=Pclo PE=1 SV=3;Protein piccolo OS=Rattus norvegicus OX=10116 GN=Pclo PE=1 SV=3;Protein piccolo OS=Rattus norvegicus OX=10116 GN=Pclo PE=1 SV=1	ETDSDTQSPPYLGATSPPKDKKRPTPLEIGY	0.202126	-0.133882	0.424584	-0.326261	-0.00118716	-0.798441			Up			Down			true	true			reciprocal
Epb41l1	Q9WTP0_S677_1	Erythrocyte membrane protein band 4.1-like 1 OS=Rattus norvegicus OX=10116 GN=Epb41l1 PE=1 SV=1;Erythrocyte membrane protein band 4.1-like 1 OS=Rattus norvegicus OX=10116 GN=Epb41l1 PE=1 SV=1;Band 4.1-like protein 1 OS=Rattus norvegicus OX=10116 GN=Epb41l1	KGPSSQEDESGGIEDSPDRGACSTPELPQFE	0.204775	-0.0561567	0.4495	0.128743	-0.366228	0.286739			Up						true				only_Bic
Epb41l3	G3V874_S446_1	Erythrocyte membrane protein band 4.1-like 3 OS=Rattus norvegicus OX=10116 GN=Epb41l3 PE=1 SV=1	PYFERSSSKRYTMSRSLDGEVGTGQYATTKV	0.204906	-0.00822083	0.268707	-0.0485271	-0.148528	-0.0115858			Up						true				only_Bic
Mink1	A0A0G2K382_S777_2	Misshapen-like kinase 1 OS=Rattus norvegicus OX=10116 GN=Mink1 PE=1 SV=1;Misshapen-like kinase 1 OS=Rattus norvegicus OX=10116 GN=Mink1 PE=1 SV=1;Misshapen-like kinase 1 OS=Rattus norvegicus OX=10116 GN=Mink1 PE=1 SV=2;Misshapen-like kinase 1 OS=Rattus nor	ERNRNRVGASTKLDSSPVLSPGNKAKPEDHR	0.205317		-0.670728	-0.00605					Down						true				only_Bic
Spata2	Q66HP6_S246_1	Spermatogenesis-associated protein 2 OS=Rattus norvegicus OX=10116 GN=Spata2 PE=2 SV=1	AAKDYYKPRVTKPSRSVDAYDSYWESRKPPS	0.2069	0.101758	-0.4578	-0.164204	-0.318712	-2.77042			Down		Down	Down			true				only_Bic
Atrx	A0A0G2JXZ3_S669_1	Transcriptional regulator ATRX OS=Rattus norvegicus OX=10116 GN=Atrx PE=1 SV=1	TPLRRQTESNPAVSNSDEEGNETIKEKQKLS	0.20927	0.054515	0.281248	-0.00893375	0.124954	-0.344709			Up						true				only_Bic
Jakmip2	A0A0G2JT21_T460_2	Janus kinase and microtubule-interacting protein 2 OS=Rattus norvegicus OX=10116 GN=Jakmip2 PE=1 SV=1;Janus kinase and microtubule-interacting protein 2 OS=Rattus norvegicus OX=10116 GN=Jakmip2 PE=1 SV=3	ETSSMTSFRTDRTPATPDDDLDESLAAEESE	0.209389	-0.143883	-0.634587	0.235392	-0.00800557	0.733028			Down			Up			true	true			reciprocal
Hspa4l	F7F2F3_S253_1	Heat shock 70 kDa protein 4L OS=Rattus norvegicus OX=10116 GN=Hspa4l PE=1 SV=1	NVRNTIHGFKKLHGRSFDDPIVQTERIRLPY	0.212272	-0.0192742	1.34833	0.0388133	0.017075	-0.397191			Up			Down			true	true			reciprocal
Camsap2	D4AEC2_S1294_1	Calmodulin-regulated spectrin-associated protein 2 OS=Rattus norvegicus OX=10116 GN=Camsap2 PE=1 SV=1	DTESVHSGKRTPRSESVEGFLSPSRCGSRNG	0.212587	0.194417	0.531237	-0.134319	-0.107746	0.105887			Up						true				only_Bic
Hepacam	D3ZEI4_S300_2	Ig-like domain-containing protein OS=Rattus norvegicus OX=10116 GN=Hepacam PE=1 SV=2	QNDDRLKSEADTLPRSGEQERKNPMALYILK	0.216407	0.106955	-0.877692	0.142582	0.486916	0.576106			Down						true				only_Bic
Hepacam	D3ZEI4_T296_2	Ig-like domain-containing protein OS=Rattus norvegicus OX=10116 GN=Hepacam PE=1 SV=2	EYMDQNDDRLKSEADTLPRSGEQERKNPMAL	0.216407	0.106955	-0.877692	0.142582	0.486916	0.576106			Down						true				only_Bic
Jakmip2	A0A0G2JT21_T457_2	Janus kinase and microtubule-interacting protein 2 OS=Rattus norvegicus OX=10116 GN=Jakmip2 PE=1 SV=1;Janus kinase and microtubule-interacting protein 2 OS=Rattus norvegicus OX=10116 GN=Jakmip2 PE=1 SV=3	MDSETSSMTSFRTDRTPATPDDDLDESLAAE	0.21698	-0.116335	-0.659678	0.248918	0.0090602	0.733028			Down			Up			true	true			reciprocal
Gpm6a	Q812E9_T268_1	Neuronal membrane glycoprotein M6-a OS=Rattus norvegicus OX=10116 GN=Gpm6a PE=1 SV=1;Neuronal membrane glycoprotein M6-a OS=Rattus norvegicus OX=10116 GN=Gpm6a PE=1 SV=1	DIKSKEEQELHDIHSTRSKERLNAYT_____	0.218871	-0.0684774	-0.353064	0.182089	-0.178968	0.162505			Down						true				only_Bic
Mink1	A0A0G2K382_S781_2	Misshapen-like kinase 1 OS=Rattus norvegicus OX=10116 GN=Mink1 PE=1 SV=1;Misshapen-like kinase 1 OS=Rattus norvegicus OX=10116 GN=Mink1 PE=1 SV=1;Misshapen-like kinase 1 OS=Rattus norvegicus OX=10116 GN=Mink1 PE=1 SV=2;Misshapen-like kinase 1 OS=Rattus nor	NRVGASTKLDSSPVLSPGNKAKPEDHRSRPG	0.219622		-0.670728	0.04555					Down						true				only_Bic
Snrk	Q63553_S569_1	SNF-related serine/threonine-protein kinase OS=Rattus norvegicus OX=10116 GN=Snrk PE=1 SV=1	LDKDSGLAYSWHRRDSSEGPPGSEGDGGGQS	0.220292	0.136497	0.402683	-0.375199	-0.387144	-0.219502			Up						true				only_Bic
Nefh	F1LRZ7_S646_1	Neurofilament heavy polypeptide OS=Rattus norvegicus OX=10116 GN=Nefh PE=1 SV=1;Neurofilament heavy polypeptide OS=Rattus norvegicus OX=10116 GN=Nefh PE=1 SV=4	EAKSPAEVKSPATVKSPVEAKSPAEVKSPVT	0.221146	-0.132189	0.663259	0.185002	-0.277281	0.151668			Up						true				only_Bic
Tra2a	B1WC25_S2_1	Tra2a protein OS=Rattus norvegicus OX=10116 GN=Tra2a PE=1 SV=1	______________MSDVEENNFEGRESRSQ	0.221795	-0.0685384	0.267591	0.18374	0.0485041	0.0109064			Up						true				only_Bic
Ralgapb	R9PXV2_T364_2	Ral GTPase-activating protein subunit beta OS=Rattus norvegicus OX=10116 GN=Ralgapb PE=1 SV=1;Ral GTPase-activating protein subunit beta OS=Rattus norvegicus OX=10116 GN=Ralgapb PE=1 SV=1;Ral GTPase-activating protein subunit beta OS=Rattus norvegicus OX=1	AFLGISRPRSDSAPPTPVNRLSMPQSAAVNT	0.221902	-0.153306	-0.524556	-0.0730018	-0.0981713	-0.176784			Down						true				only_Bic
Zfyve9	D3ZDC7_S28_1	Zinc finger FYVE domain-containing protein OS=Rattus norvegicus OX=10116 GN=Zfyve9 PE=1 SV=3	DKVLDEFEQNEDETVSPTLLDTKWNKILDSS	0.224474	0.13415	0.544023	0.167536	-0.143782				Up						true				only_Bic
Vamp3	P63025_S67_1	Vesicle-associated membrane protein 3 OS=Rattus norvegicus OX=10116 GN=Vamp3 PE=1 SV=1;Vesicle-associated membrane protein 2 OS=Rattus norvegicus OX=10116 GN=Vamp2 PE=1 SV=2	DRADALQAGASQFETSAAKLKRKYWWKNCKM;DRADALQAGASQFETSAAKLKRKYWWKNLKM	0.225344	-0.15182	-0.107866	0.0973818	-0.0271725	0.0558358			Down						true				only_Bic
Marcks	P30009_T143_1	Myristoylated alanine-rich C-kinase substrate OS=Rattus norvegicus OX=10116 GN=Marcks PE=1 SV=2;Myristoylated alanine-rich C-kinase substrate OS=Rattus norvegicus OX=10116 GN=Marcks PE=1 SV=3	SPKAEDGAAPSPSSETPKKKKKRFSFKKSFK	0.225748	0.445354	-0.382617	0.394914	0.108929	-0.230514			Down						true				only_Bic
Dock4	M0R6K4_S1617_1	Dedicator of cytokinesis 4 OS=Rattus norvegicus OX=10116 GN=Dock4 PE=1 SV=2;Dedicator of cytokinesis 4 OS=Rattus norvegicus OX=10116 GN=Dock4 PE=1 SV=3	NGSPRVCRNSAPASMSPDGTRVIPRRSPLSY	0.227136		-0.211878		-0.00429852	-0.204991			Down						true				only_Bic
Sorbs2	F1LPM3_S354_1	Sorbin and SH3 domain-containing protein 2 OS=Rattus norvegicus OX=10116 GN=Sorbs2 PE=1 SV=2;Sorbin and SH3 domain-containing protein 2 OS=Rattus norvegicus OX=10116 GN=Sorbs2 PE=1 SV=2	SSSASMAGDFRKRRKSEPAVGPPRGLGDHSS	0.227567	0.387436	0.480885	-0.0306342	-0.0426194	0.0526623			Up						true				only_Bic
Map1b	P15205_S1613_2	Microtubule-associated protein 1B OS=Rattus norvegicus OX=10116 GN=Map1b PE=1 SV=3	EMSPSKEECPRPMSISPPDFSPKTAKSRTPV	0.228799	0.212963	0.468816	0.261028	-0.152657	0.32321			Up			Up			true	true			same
Rbsn	D3ZL11_S218_2	Rabenosyn, RAB effector OS=Rattus norvegicus OX=10116 GN=Rbsn PE=1 SV=1	SASKDSLSTHTSPSQSPNSVHGSRRGSISSM	0.229686	-0.111326	-0.363325	-0.145422	-0.312696	0.0281142			Down						true				only_Bic
Ctnnd2	F1M787_S1073_2	Catenin delta-2 OS=Rattus norvegicus OX=10116 GN=Ctnnd2 PE=1 SV=3	PYSSSRTPSISPVRVSPNNRSASAPASPREM	0.229713		-0.175843						Down						true				only_Bic
Adgrl3	D4AAL4_S1549_1	Adhesion G protein-coupled receptor L3 OS=Rattus norvegicus OX=10116 GN=Adgrl3 PE=1 SV=3;Adhesion G protein-coupled receptor L3 OS=Rattus norvegicus OX=10116 GN=Adgrl3 PE=1 SV=1	ASPEGTSKGPAHLVTSL______________	0.230683	0.0607104	0.809339	0.2113	-0.131832	-0.0815067			Up						true				only_Bic
Macf1	A0A0G2JWA8_S3883_1	Microtubule-actin cross-linking factor 1 OS=Rattus norvegicus OX=10116 GN=Macf1 PE=1 SV=1;Microtubule-actin cross-linking factor 1 OS=Rattus norvegicus OX=10116 GN=Macf1 PE=1 SV=1;Microtubule-actin cross-linking factor 1 OS=Rattus norvegicus OX=10116 GN=Ma	GSSPEALNSLLKRQGSFSEDVISHKGDLRFV	0.230721	0.067985	0.403904	0.0619546	0.00283917	-0.0693925			Up						true				only_Bic
Mapt	P19332_S525_1	Microtubule-associated protein OS=Rattus norvegicus OX=10116 GN=Mapt PE=1 SV=1;Microtubule-associated protein tau OS=Rattus norvegicus OX=10116 GN=Mapt PE=1 SV=3;Microtubule-associated protein OS=Rattus norvegicus OX=10116 GN=Mapt PE=1 SV=1;Microtubule-ass	SPGSPGTPGSRSRTPSLPTPPTREPKKVAVV	0.233293	0.287762	0.248085	-0.145936	-0.657689	-0.497553			Up		Down	Down			true				only_Bic
Map7d1	D4A644_S95_2	MAP7 domain-containing 1 OS=Rattus norvegicus OX=10116 GN=Map7d1 PE=1 SV=1	QPAPPPDECPSSEAKSRGPTPTATGPRDAKP	0.23759	0.259102	-0.210148	0.192944	0.0328642	0.531243			Down						true				only_Bic
Srcin1	Q9QXY2_S556_1	SRC kinase signaling inhibitor 1 OS=Rattus norvegicus OX=10116 GN=Srcin1 PE=1 SV=1	QSFRKDSGSSSVFAESPGGKARSTGASTAGA	0.238921	0.003035	-0.128731	-0.0196525	-0.123352	0.0717542			Down						true				only_Bic
Dlgap1	G3V849_S421_1	Discs, large (Drosophila) homolog-associated protein 1, isoform CRA_a OS=Rattus norvegicus OX=10116 GN=Dlgap1 PE=1 SV=3;Disks large-associated protein 1 OS=Rattus norvegicus OX=10116 GN=Dlgap1 PE=1 SV=1	LQIRSHSYLRAVSEVSINRSLDSLDPAGLLT	0.240628	0.0970747	-0.806358	0.253257	0.342041	0.62236			Down			Up			true	true			reciprocal
Tanc2	A0A0G2K9J0_S1603_1	Tetratricopeptide repeat, ankyrin repeat and coiled-coil-containing 2 OS=Rattus norvegicus OX=10116 GN=Tanc2 PE=1 SV=1;Tetratricopeptide repeat, ankyrin repeat and coiled-coil-containing 2 OS=Rattus norvegicus OX=10116 GN=Tanc2 PE=1 SV=2	PPHTSPAHQGASYRFSPPPVGGQGKEYPSPP	0.243216	-0.0695352	0.29986	-0.00442217	-0.19847	-0.357622			Up		Down	Down			true				only_Bic
Marcksl1	Q9EPH2_S135_2	MARCKS-related protein OS=Rattus norvegicus OX=10116 GN=Marcksl1 PE=2 SV=3;Uncharacterized protein OS=Rattus norvegicus OX=10116 PE=4 SV=1	SPTEEEQEQGEISACSDEGTAQEGKAAATPE	0.243412	-0.286461	-0.757179	0.812491	0.275458	0.231024			Down						true				only_Bic
Ptpn5	A0A0G2QC31_S82_1	Tyrosine-protein phosphatase non-receptor type 5 OS=Rattus norvegicus OX=10116 GN=Ptpn5 PE=1 SV=1	EGLPSKQRELPPPPPSPPSEPAQKLPPQGAG	0.247097	0.278365	1.19195		-0.322456	-0.340607			Up						true				only_Bic
Dmtn	B2GUY4_S226_1	Dematin actin-binding protein OS=Rattus norvegicus OX=10116 GN=Dmtn PE=1 SV=1;Dematin actin-binding protein OS=Rattus norvegicus OX=10116 GN=Dmtn PE=1 SV=1	SRKGAEEEEEEEDDDSEEEIKAIRERQKEEL	0.247527	0.435843	-0.238134	-0.465313	0.385103	0.207371			Down						true				only_Bic
Dync1i1	G3V792_S633_1	Cytoplasmic dynein 1 intermediate chain 1 OS=Rattus norvegicus OX=10116 GN=Dync1i1 PE=1 SV=3;Cytoplasmic dynein 1 intermediate chain 1 OS=Rattus norvegicus OX=10116 GN=Dync1i1 PE=1 SV=1	RFARTLVEIRANRADSEEEGAVELAA_____	0.24982	-0.07951	0.447877	0.0858075	-0.216768	0.0247125			Up		Down			true	true		reciprocal		only_Bic
Map2	F1MAQ5_T1355_1	Microtubule-associated protein OS=Rattus norvegicus OX=10116 GN=Map2 PE=1 SV=1;Microtubule-associated protein 2 OS=Rattus norvegicus OX=10116 GN=Map2 PE=1 SV=3;Microtubule-associated protein OS=Rattus norvegicus OX=10116 GN=Map2 PE=1 SV=3;Microtubule-assoc	EAQAEPKDGSPDAPATPEKEEVPFSEYKTET	0.251207	0.0480217	0.874976	0.0115962		-0.049596			Up						true				only_Bic
Fbxo31	B2RYN2_T37_2	F-box only protein 31 OS=Rattus norvegicus OX=10116 GN=Fbxo31 PE=1 SV=1	RRGPAETAAADSEADTDPEEERIEAGPARCS	0.251581	0.366396	-0.601916	-0.0289419	0.0842214	0.133808			Down						true				only_Bic
Stub1	D4A4T0_S20_2	STIP1 homology and U-Box containing protein 1, isoform CRA_b OS=Rattus norvegicus OX=10116 GN=Stub1 PE=1 SV=1	EEKEGGARLGTGGGGSPDKSPSAQELKEQGN	0.252319	-0.107751	-0.36697	0.263837	-0.10193	0.594648			Down			Up			true	true			reciprocal
Stub1	D4A4T0_S24_2	STIP1 homology and U-Box containing protein 1, isoform CRA_b OS=Rattus norvegicus OX=10116 GN=Stub1 PE=1 SV=1	GGARLGTGGGGSPDKSPSAQELKEQGNRLFV	0.252319	-0.107751	-0.36697	0.263837	-0.10193	0.594648			Down			Up			true	true			reciprocal
Ank2	A0A0G2KBB9_S31_1	Ankyrin 2 OS=Rattus norvegicus OX=10116 GN=Ank2 PE=1 SV=1;Ankyrin 2 OS=Rattus norvegicus OX=10116 GN=Ank2 PE=1 SV=1;Ankyrin 2 OS=Rattus norvegicus OX=10116 GN=Ank2 PE=1 SV=1;Ankyrin 2 OS=Rattus norvegicus OX=10116 GN=Ank2 PE=1 SV=1;Ankyrin 2 OS=Rattus norv	FNGSSQRRKRPKKSDSNASFLRAARAGNLDK	0.254381	0.0070075	-0.277303	0.0478862	-0.0918404	0.192013			Down						true				only_Bic
Atat1	Q6MG11_S315_1	Alpha-tubulin N-acetyltransferase 1 OS=Rattus norvegicus OX=10116 GN=Atat1 PE=1 SV=1;Alpha-tubulin N-acetyltransferase 1 OS=Rattus norvegicus OX=10116 GN=Atat1 PE=1 SV=1	PHPTARLLLATDPGGSPAQRRRTRETPWGLV	0.264931	0.124417	-0.317055	0.0920355	0.145533	0.0529787			Down						true				only_Bic
Shisa6	D4A4M0_S418_1	Shisa family member 6 OS=Rattus norvegicus OX=10116 GN=Shisa6 PE=1 SV=3	FGMPYDRILSDEQLLSTERLHSQDPLLSPER	0.268742	-0.0888915	-0.31731	0.273738	-0.154253	0.11992			Down						true				only_Bic
Ramac	D4AD33_S36_1	RNA guanine-7 methyltransferase-activating subunit OS=Rattus norvegicus OX=10116 GN=Ramac PE=1 SV=1	QDDKEYQEYLKRPPESPPIVEEWNSRAGGNQ	0.269762		0.313327			-0.52584			Up						true				only_Bic
Atp12a	P06687_T475_1	Sodium/potassium-transporting ATPase subunit alpha OS=Rattus norvegicus OX=10116 GN=Atp12a PE=3 SV=1;Sodium/potassium-transporting ATPase subunit alpha OS=Rattus norvegicus OX=10116 GN=Atp12a PE=3 SV=1;Potassium-transporting ATPase alpha chain 2 OS=Rattus	IRKRNHKVAEIPFNSTNKFQLSIHETEDPND;MRDRNPKVAEIPFNSTNKYQLSIHEREDSPQ;MRERNKKVAEIPFNSTNKYQLSIHETEDPND;MRQKNPKVAEIPFNSTNKYQMSIHLLEDNSE	0.272104	-0.436012	0.60291	0.155083		0.3318			Up						true				only_Bic
Ank2	A0A0G2KBB9_S1805_3	Ankyrin 2 OS=Rattus norvegicus OX=10116 GN=Ank2 PE=1 SV=1;Ankyrin 2 OS=Rattus norvegicus OX=10116 GN=Ank2 PE=1 SV=1	SSLTSSAKTERHSPVSPSSKNEKHSPVSPSA	0.275983	0.149096	0.380197	0.053728	0.145307	0.187426			Up						true				only_Bic
Ank2	A0A0G2KBB9_S1817_3	Ankyrin 2 OS=Rattus norvegicus OX=10116 GN=Ank2 PE=1 SV=1;Ankyrin 2 OS=Rattus norvegicus OX=10116 GN=Ank2 PE=1 SV=1	SPVSPSSKNEKHSPVSPSAKAERHSPVFSGK	0.275983	0.149096	0.380197	0.0922172	0.145307	0.187426			Up						true				only_Bic
Purg	D3ZYS1_S160_2	Purine-rich element-binding protein G OS=Rattus norvegicus OX=10116 GN=Purg PE=1 SV=1	SKEQVSRRRQKHSAPSPPVSVGSEEHPHSVL	0.278442	0.302232	0.573327		-0.0192752	0.167807			Up						true				only_Bic
Prrc2b	D3ZZ51_S620_1	Proline-rich coiled-coil 2B OS=Rattus norvegicus OX=10116 GN=Prrc2b PE=1 SV=3;Proline-rich coiled-coil 2B OS=Rattus norvegicus OX=10116 GN=Prrc2b PE=1 SV=1;Proline-rich coiled-coil 2B OS=Rattus norvegicus OX=10116 GN=Prrc2b PE=1 SV=2	SSSSSSIEEEVREAGSPAQEFSKYQKSLPPR	0.283189	-0.221841	0.398561	0.314743	-0.119865	-0.0266287			Up						true				only_Bic
Clvs1	F1LRF3_S307_1	Clavesin-1 OS=Rattus norvegicus OX=10116 GN=Clvs1 PE=4 SV=1;Clavesin-1 OS=Rattus norvegicus OX=10116 GN=Clvs1 PE=1 SV=1;Clavesin-1 OS=Rattus norvegicus OX=10116 GN=Clvs1 PE=4 SV=3	NLERECSPKPMKRSQSVVEAGTLKHEEKGEN	0.283606	-0.0340685	0.619628	-0.0271195	-0.11532	0.158278			Up						true				only_Bic
Ppp1r1b	Q6J4I0_S137_1	Protein phosphatase 1 regulatory subunit 1B OS=Rattus norvegicus OX=10116 GN=Ppp1r1b PE=1 SV=1	EEDEDEDEEEDEEEDSQAEVLKGSRGTAGQK	0.284226	0.097055	0.378348	-0.0820617	-0.159639	0.418898			Up			Up			true	true			same
Dennd1a	A0A0G2K6J1_S548_2	DENN domain-containing 1A OS=Rattus norvegicus OX=10116 GN=Dennd1a PE=1 SV=1	IKRPKSNMAVEGRRTSISSPEHLVKPLRHYA	0.284256		0.419623	-0.216215		-0.339502			Up						true				only_Bic
Itsn2	Q9WVE9_S1662_1	Intersectin 2 OS=Rattus norvegicus OX=10116 GN=Itsn2 PE=1 SV=2;Intersectin-1 OS=Rattus norvegicus OX=10116 GN=Itsn1 PE=1 SV=2	EQEVLCITVFERDQFSPDDFLGRTEIRVADI;YQDVLCLTMFDRDQFSPDDFLGRTEVPVAKI	0.286354	-0.233793	0.327906	0.217117	-0.138549	0.246766			Up						true				only_Bic
Prkar2a	A0A0G2K405_S414_1	cAMP-dependent protein kinase type II-alpha regulatory subunit OS=Rattus norvegicus OX=10116 GN=Prkar2a PE=1 SV=1;cAMP-dependent protein kinase type II-alpha regulatory subunit OS=Rattus norvegicus OX=10116 GN=Prkar2a PE=1 SV=4	RNISHYEEQLVKMFGSNLDLLDPGQ______	0.289118	-0.218266	-0.161444	0.144617	-0.370445	0.24906			Down			Up			true	true			reciprocal
Sbf1	M0RAP5_S20_1	SET-binding factor 1 OS=Rattus norvegicus OX=10116 GN=Sbf1 PE=1 SV=1	ADYFVLVAFGPHPRGSGEGQGQILQRFPEKD	0.291668	-0.116108	0.444444		0.0119941	-0.553866			Up			Down			true	true			reciprocal
Ptpn1	P20417_S335_1	Tyrosine-protein phosphatase non-receptor type 1 OS=Rattus norvegicus OX=10116 GN=Ptpn1 PE=1 SV=1	HNGKCKELFSNHQWVSEESCEDEDILAREES	0.297656	-0.130536	0.251044	-1.00006	-1.12352	-0.897918			Up	Down	Down			true	true		reciprocal		only_Bic
Madd	A0A0G2KA27_S1251_2	MAP kinase-activating death domain protein OS=Rattus norvegicus OX=10116 GN=Madd PE=1 SV=1;MAP kinase-activating death domain protein OS=Rattus norvegicus OX=10116 GN=Madd PE=1 SV=1	HSLKPKEKPASSPVRSSEDVSQRVYLYEGLL	0.299574	-0.132197	-0.384439	0.0328328	-0.126231	1.09118			Down			Up			true	true			reciprocal
RGD1561149	D3ZQK5_S888_2	Similar to mKIAA1522 protein OS=Rattus norvegicus OX=10116 GN=RGD1561149 PE=1 SV=1	PGNALPTGAPETEPRSPQSPASKASFIFSKG	0.299619		0.430943	-0.215025		-0.549099			Up			Down			true	true			reciprocal
Camsap2	D4AEC2_S1294_2	Calmodulin-regulated spectrin-associated protein 2 OS=Rattus norvegicus OX=10116 GN=Camsap2 PE=1 SV=1	DTESVHSGKRTPRSESVEGFLSPSRCGSRNG	0.303439	0.0207252	0.439346	0.0389964	-0.00246667	-0.0116728			Up						true				only_Bic
Sdc3	P33671_S418_1	Syndecan-3 OS=Rattus norvegicus OX=10116 GN=Sdc3 PE=1 SV=3;Syndecan OS=Rattus norvegicus OX=10116 GN=Sdc3 PE=1 SV=1	LVTLLIYRMKKKDEGSYTLEEPKQASVTYQK	0.303471	-0.117007	0.385268	-0.0409269	-0.0948399	0.0841083			Up						true				only_Bic
Psd3	D4A2Q3_S1008_3	Pleckstrin and Sec7 domain-containing 3 OS=Rattus norvegicus OX=10116 GN=Psd3 PE=1 SV=3;Pleckstrin and Sec7 domain-containing 3 OS=Rattus norvegicus OX=10116 GN=Psd3 PE=1 SV=3;Pleckstrin and Sec7 domain-containing 3 OS=Rattus norvegicus OX=10116 GN=Psd3 PE	STEGNEPVGLKKSHSSPSLNPDASPVTAKVK	0.306157	0.0664058	-0.668953	0.591231	0.00571917	0.430396			Down						true				only_Bic
RGD1311703	G3V8R0_S17_1	Similar to sid2057p OS=Rattus norvegicus OX=10116 GN=RGD1311703 PE=1 SV=1	SAARESHPHGVKRSASPDDDLGSSNWEAADL	0.306978	0.287521	0.538264	-0.441177	-0.156048	-0.240792			Up						true				only_Bic
Ttyh1	P0C5X8_S449_1	Protein tweety homolog 1 OS=Rattus norvegicus OX=10116 GN=Ttyh1 PE=1 SV=1	PFNPQESKRFVQWQSSI______________	0.307592	0.161594	-0.327612	0.14046	-0.00753167	-0.0278417			Down						true				only_Bic
Oga	A0A0H2UI10_S396_2	Protein O-GlcNAcase OS=Rattus norvegicus OX=10116 GN=Oga PE=1 SV=1;Protein O-GlcNAcase OS=Rattus norvegicus OX=10116 GN=Oga PE=1 SV=1	EDSTVSIQIKLENEGSDEDIETDVLYSPQMA	0.308627	-0.104781	0.661548	0.43306	-0.209099	0.17291			Up						true				only_Bic
Lmna	G3V8L3_S392_2	Prelamin-A/C OS=Rattus norvegicus OX=10116 GN=Lmna PE=1 SV=1;Prelamin-A/C OS=Rattus norvegicus OX=10116 GN=Lmna PE=1 SV=1;Lamin A, isoform CRA_b OS=Rattus norvegicus OX=10116 GN=Lmna PE=1 SV=1;Prelamin-A/C OS=Rattus norvegicus OX=10116 GN=Lmna PE=1 SV=1;Lm	RKLLEGEEERLRLSPSPTSQRSRGRASSHSS	0.309986	0.00150708	0.687464	0.105631	-0.166125	-0.344597			Up						true				only_Bic
Pclo	Q9JKS6_S3561_2	Protein piccolo OS=Rattus norvegicus OX=10116 GN=Pclo PE=1 SV=3;Protein piccolo OS=Rattus norvegicus OX=10116 GN=Pclo PE=1 SV=3;Protein piccolo OS=Rattus norvegicus OX=10116 GN=Pclo PE=1 SV=1	SSSHLRADPTVQLAPSPPKSPKVLYSPISPL	0.313288	-0.0860574	0.511567	0.151926	0.231206	1.04256			Up			Up			true	true			same
Pclo	Q9JKS6_S3565_2	Protein piccolo OS=Rattus norvegicus OX=10116 GN=Pclo PE=1 SV=3;Protein piccolo OS=Rattus norvegicus OX=10116 GN=Pclo PE=1 SV=3;Protein piccolo OS=Rattus norvegicus OX=10116 GN=Pclo PE=1 SV=1	LRADPTVQLAPSPPKSPKVLYSPISPLSPGN	0.313288	-0.0860574	0.511567	0.151926	0.231206	1.04256			Up			Up			true	true			same
Nefh	F1LRZ7_S604_2	Neurofilament heavy polypeptide OS=Rattus norvegicus OX=10116 GN=Nefh PE=1 SV=1;Neurofilament heavy polypeptide OS=Rattus norvegicus OX=10116 GN=Nefh PE=1 SV=4	EAKSPAEAKSPAEVKSPVEAKSPAEAKSPAS	0.318858	-0.179384	0.623037	0.0280161	0.0864448	-0.0212323			Up						true				only_Bic
Nefh	F1LRZ7_S610_2	Neurofilament heavy polypeptide OS=Rattus norvegicus OX=10116 GN=Nefh PE=1 SV=1;Neurofilament heavy polypeptide OS=Rattus norvegicus OX=10116 GN=Nefh PE=1 SV=4	EAKSPAEVKSPVEAKSPAEAKSPASVKSPGE	0.318858	-0.179384	0.623037	0.0280161	0.0864448	-0.0212323			Up						true				only_Bic
Nelfe	Q6MG75_S115_1	Negative elongation factor complex member E OS=Rattus norvegicus OX=10116 GN=Nelfe PE=1 SV=1;Negative elongation factor complex member E (Fragment) OS=Rattus norvegicus OX=10116 GN=Nelfe PE=1 SV=6	EKGPVPTFQPFQRSMSADEDLQEPSRRPQRK	0.321412	0.137635	0.560703	-0.425524		-0.367749			Up						true				only_Bic
Dmxl2	F1M3W5_S1153_1	Dmx-like 2 OS=Rattus norvegicus OX=10116 GN=Dmxl2 PE=1 SV=3	DSRVSVDSNLFVYSKSDAFLSKDRYLIPNIK	0.32164	0.0768517	0.527885	0.0928826	-0.28153	-0.197633			Up		Down			true	true		reciprocal		only_Bic
Dbn1	Q07266_S388_2	Drebrin OS=Rattus norvegicus OX=10116 GN=Dbn1 PE=1 SV=1;Drebrin OS=Rattus norvegicus OX=10116 GN=Dbn1 PE=1 SV=3	RMAPTPIPTRSPSDSSTASTPITEQIERALD	0.3225		0.670263	0.208435	0.0497877	-0.296682			Up						true				only_Bic
Kcnk10	Q9JIS4_S480_1	Potassium channel subfamily K member 10 OS=Rattus norvegicus OX=10116 GN=Kcnk10 PE=2 SV=1	LPEDVQKIYKTFRNYSLDEEKKEDETEKMCN	0.322864		1.16278	-0.780429					Up						true				only_Bic
Oga	A0A0H2UI10_S407_2	Protein O-GlcNAcase OS=Rattus norvegicus OX=10116 GN=Oga PE=1 SV=1;Protein O-GlcNAcase OS=Rattus norvegicus OX=10116 GN=Oga PE=1 SV=1	ENEGSDEDIETDVLYSPQMALKLALTEWLQE	0.323147	-0.104781	0.661548	0.43306	-0.209099	0.17291			Up						true				only_Bic
Ube2o	F1M403_S360_1	Ubiquitin-conjugating enzyme E2O OS=Rattus norvegicus OX=10116 GN=Ube2o PE=1 SV=2	STTSSQSGSGTGRKKSIPLSIKNLKRKHKRK	0.326681	0.155592	0.697627	-0.348162	-0.635521	-0.555384			Up	Down	Down	Down			true				only_Bic
Lmna	G3V8L3_S390_2	Prelamin-A/C OS=Rattus norvegicus OX=10116 GN=Lmna PE=1 SV=1;Prelamin-A/C OS=Rattus norvegicus OX=10116 GN=Lmna PE=1 SV=1;Lamin A, isoform CRA_b OS=Rattus norvegicus OX=10116 GN=Lmna PE=1 SV=1;Prelamin-A/C OS=Rattus norvegicus OX=10116 GN=Lmna PE=1 SV=1;Lm	AYRKLLEGEEERLRLSPSPTSQRSRGRASSH	0.328433	0.00150708	0.687234	0.124077	-0.168429	-0.344827			Up						true				only_Bic
Usp9x	D3ZC84_S2540_1	Ubiquitin specific peptidase 9, X chromosome (Predicted) OS=Rattus norvegicus OX=10116 GN=Usp9x PE=1 SV=1;Ubiquitin-specific peptidase 9, X-linked OS=Rattus norvegicus OX=10116 GN=Usp9x PE=1 SV=1	TGQRAQENYEGSEEVSPPQTKDQ________	0.331014		0.345756	0.155564	-0.0579432				Up						true				only_Bic
Arvcf	B4F7F3_T637_1	ARVCF, delta catenin family member OS=Rattus norvegicus OX=10116 GN=Arvcf PE=1 SV=1	KAKGKKDAEADRNFDTLDLPKRTEAAKGFEL	0.332487	-0.124436	-0.28017	0.20016	-0.140813	0.0089531			Down						true				only_Bic
Kcnk1	Q9Z2T2_S326_1	Potassium channel subfamily K member 1 OS=Rattus norvegicus OX=10116 GN=Kcnk1 PE=1 SV=1	LKEEQKQNEPFVASQSPPYEDGSANH_____	0.338904	-0.0657883	0.4331	0.0497635	-0.171377	-0.156511			Up						true				only_Bic
Cacng8	F1M7K7_S251_1	Voltage-dependent calcium channel gamma-8 subunit OS=Rattus norvegicus OX=10116 GN=Cacng8 PE=1 SV=1;Voltage-dependent calcium channel gamma-8 subunit OS=Rattus norvegicus OX=10116 GN=Cacng8 PE=1 SV=1	QSRSDLLKAGGGAGGSGGSGPSAILRLPSYR	0.339403	0.200007	-0.398409	-0.00547771	0.0496886	0.41615			Down						true				only_Bic
Arfgef3	D3ZF86_S1845_2	ARFGEF family member 3 OS=Rattus norvegicus OX=10116 GN=Arfgef3 PE=1 SV=3	AGPELLRQEKRPRSGSTGSSLSISVRDAEAQ	0.339503	0.272868	0.374368	0.0767056	0.0609483	-0.551656			Up			Down			true	true			reciprocal
Psd3	D4A2Q3_S1008_2	Pleckstrin and Sec7 domain-containing 3 OS=Rattus norvegicus OX=10116 GN=Psd3 PE=1 SV=3;Pleckstrin and Sec7 domain-containing 3 OS=Rattus norvegicus OX=10116 GN=Psd3 PE=1 SV=3;Pleckstrin and Sec7 domain-containing 3 OS=Rattus norvegicus OX=10116 GN=Psd3 PE	STEGNEPVGLKKSHSSPSLNPDASPVTAKVK	0.34145	0.170207	0.509507	0.0345858	-0.15954	-0.472877			Up						true				only_Bic
Arfgef3	D3ZF86_S1848_2	ARFGEF family member 3 OS=Rattus norvegicus OX=10116 GN=Arfgef3 PE=1 SV=3	ELLRQEKRPRSGSTGSSLSISVRDAEAQIQA	0.343099	0.213573	0.366935	0.0590548	-0.0249869	-0.502766			Up			Down			true	true			reciprocal
Hspa4	F1LRV4_T538_1	Heat shock 70 kDa protein 4 OS=Rattus norvegicus OX=10116 GN=Hspa4 PE=1 SV=1;Heat shock 70 kDa protein 4 OS=Rattus norvegicus OX=10116 GN=Hspa4 PE=1 SV=1	QVDQEEPHTEEQQPQTPAENKAESEEMETSQ	0.344484	0.164654	0.549363	0.0751521	-0.162238	0.124134			Up		Down			true	true		reciprocal		only_Bic
Pkp4	F1M2K6_T1016_2	Plakophilin 4 OS=Rattus norvegicus OX=10116 GN=Pkp4 PE=1 SV=2	KKDGWNQNHFITPVSTLERDRFKSHPSLSTT	0.344536	-0.0453707	0.283331	0.101391	-0.663897	0.154085			Up						true				only_Bic
Nucks1	A0A0G2K7X3_S19_1	Nuclear ubiquitous casein and cyclin-dependent kinase substrate 1 OS=Rattus norvegicus OX=10116 GN=Nucks1 PE=1 SV=1;Nuclear ubiquitous casein and cyclin-dependent kinase substrate 1 OS=Rattus norvegicus OX=10116 GN=Nucks1 PE=1 SV=1	PSRNRKVVDYSQFQESDDADEDYGRDSGPPA	0.344873	0.301898	0.390978	-0.131677	0.008585	0.191892			Up						true				only_Bic
Rtn3	Q6RJR6_S212_1	Reticulon-3 OS=Rattus norvegicus OX=10116 GN=Rtn3 PE=1 SV=1	PSEPAVASVEKDSPESPFEVIIDKATFDREF	0.351423	0.337904	1.32309	-0.128351	-0.27911				Up		Down			true	true		reciprocal		only_Bic
Clcn6	D4A3H5_S774_1	Chloride channel protein OS=Rattus norvegicus OX=10116 GN=Clcn6 PE=1 SV=1	VCYSESQSSASQPRLSYAEMAEDYPRFPDIH	0.353481	-0.0678109	1.4568	0.289304		-0.0188254			Up						true				only_Bic
Akap1	O88884_S853_1	A-kinase anchor protein 1, mitochondrial OS=Rattus norvegicus OX=10116 GN=Akap1 PE=1 SV=1;A kinase (PRKA) anchor protein 1, isoform CRA_b OS=Rattus norvegicus OX=10116 GN=Akap1 PE=1 SV=2	LVERGLAQWVDSCYASL______________	0.353783		0.20122						Up						true				only_Bic
Mon1a	B1WC06_S79_2	MON1 homolog A, secretory-trafficking-associated OS=Rattus norvegicus OX=10116 GN=Mon1a PE=1 SV=1	EDREASGDSPKEYVGSPPPLPTDIRQISQDF	0.356861	-0.188755	0.366685	0.21199	-0.0335011	-0.10094			Up						true				only_Bic
Hnrnpc	G3V9R8_S253_1	Heterogeneous nuclear ribonucleoprotein C, isoform CRA_a OS=Rattus norvegicus OX=10116 GN=Hnrnpc PE=1 SV=1;Heterogeneous nuclear ribonucleoprotein C OS=Rattus norvegicus OX=10116 GN=Hnrnpc PE=1 SV=2;Heterogeneous nuclear ribonucleoproteins C1/C2-like OS=Ra	DETNVKMESEAGADDSAEEGDLLDDDDNEDR	0.359204	0.0489524	0.32759	0.189776	0.0824413	0.148792			Up						true				only_Bic
Mark3	A0A0G2JU56_S383_2	Non-specific serine/threonine protein kinase OS=Rattus norvegicus OX=10116 GN=Mark3 PE=1 SV=1;Non-specific serine/threonine protein kinase OS=Rattus norvegicus OX=10116 GN=Mark3 PE=1 SV=1;MAP/microtubule affinity-regulating kinase 3 OS=Rattus norvegicus OX	SSSSSNLSLAKVRPSSDLSNSTGQSPHHKGQ	0.368176	0.246505	0.58496	-0.12516	-0.579907	-0.408249			Up						true				only_Bic
Arhgap20	Q6REY9_S46_1	Rho GTPase-activating protein 20 OS=Rattus norvegicus OX=10116 GN=Arhgap20 PE=1 SV=2	PGTKKKMKTLAERRRSAPSLILDKALQKRPS	0.369057		0.836643	-0.251056					Up						true				only_Bic
Lrfn1	P0C7J6_S713_2	Leucine-rich repeat and fibronectin type III domain-containing protein 1 OS=Rattus norvegicus OX=10116 GN=Lrfn1 PE=1 SV=1	RYSFDGDYGALFQSHSYPRRARRTKRHRSTP	0.374999	0.095827	0.489015	0.0666747	-0.0966173	-0.0684854			Up						true				only_Bic
Pkp4	F1M2K6_T1012_2	Plakophilin 4 OS=Rattus norvegicus OX=10116 GN=Pkp4 PE=1 SV=2	RSIYKKDGWNQNHFITPVSTLERDRFKSHPS	0.383374	-0.0491803	0.283331	0.140229	-0.102191	0.154085			Up						true				only_Bic
Wnk2	D3ZMJ7_S1717_2	WNK lysine deficient protein kinase 2 OS=Rattus norvegicus OX=10116 GN=Wnk2 PE=1 SV=2;WNK lysine deficient protein kinase 2 OS=Rattus norvegicus OX=10116 GN=Wnk2 PE=1 SV=1	TQDEWTLASPHSLRYSAPPDVYLDEIPSSPE	0.385745	0.0780802	-0.489334	0.002417	0.32338	-0.056365			Down						true				only_Bic
Sos1	D4A3T0_S1120_1	SOS Ras/Rac guanine nucleotide exchange factor 1 OS=Rattus norvegicus OX=10116 GN=Sos1 PE=1 SV=2	FDSDHSASPFHSRSASVSSISLSKGTEEVPV	0.388815		0.533813			-0.627411			Up			Down			true	true			reciprocal
Eif3b	Q4G061_S114_1	Eukaryotic translation initiation factor 3 subunit B OS=Rattus norvegicus OX=10116 GN=Eif3b PE=1 SV=1	EQARHPSARAEEEGGSDGSAAEAEPRALENG	0.389587	0.197288	0.84038	0.294566	-0.467518	-0.48759			Up						true				only_Bic
Trim9	Q91ZY8_S53_1	E3 ubiquitin-protein ligase TRIM9 OS=Rattus norvegicus OX=10116 GN=Trim9 PE=1 SV=1	LVQTPESESPQSRRASGSGVSDYDYLDLDKM	0.389646	0.130188	1.12134	0.195992	0.00807177				Up						true				only_Bic
Snap91	Q05140_S296_1	Clathrin coat assembly protein AP180 OS=Rattus norvegicus OX=10116 GN=Snap91 PE=1 SV=1	HLNTLEGKKPGNNEGSGAPSPLSKSSPATTV	0.392332	0.205753	0.398513	-0.135983	-0.249402	-0.604386			Up			Down			true	true			reciprocal
Rtn4	F1LQN3_S329_2	Reticulon OS=Rattus norvegicus OX=10116 GN=Rtn4 PE=1 SV=1;Reticulon-4 OS=Rattus norvegicus OX=10116 GN=Rtn4 PE=1 SV=1	RSKDKEDLVCSAALHSPQESPVGKEDRVVSP	0.394324	-0.0856592	0.204372	0.0705533	-0.0676925	0.0954742			Up						true				only_Bic
Rtn4	F1LQN3_S333_2	Reticulon OS=Rattus norvegicus OX=10116 GN=Rtn4 PE=1 SV=1;Reticulon-4 OS=Rattus norvegicus OX=10116 GN=Rtn4 PE=1 SV=1	KEDLVCSAALHSPQESPVGKEDRVVSPEKTM	0.394324	-0.0856592	0.204372	0.0705533	-0.0676925	0.0954742			Up						true				only_Bic
Eif3b	Q4G061_S79_2	Eukaryotic translation initiation factor 3 subunit B OS=Rattus norvegicus OX=10116 GN=Eif3b PE=1 SV=1	PAAQSEEETAASPAASPTPQSAQEPSAPGKA	0.403847	-0.0202333	-0.265919	0.0323508	-0.00323417	0.0656158			Down						true				only_Bic
Ctnnd1	D3ZZZ9_S230_1	Catenin (Cadherin associated protein), delta 1 (Predicted), isoform CRA_a OS=Rattus norvegicus OX=10116 GN=Ctnnd1 PE=1 SV=1	RHYEDGYPGGSDNYGSLSRVTRIEERYRPSM	0.40684	0.353377	0.60825	0.031145	0.393885	0.274624			Up						true				only_Bic
Fbxo31	B2RYN2_S33_2	F-box only protein 31 OS=Rattus norvegicus OX=10116 GN=Fbxo31 PE=1 SV=1	RRQQRRGPAETAAADSEADTDPEEERIEAGP	0.411358		-0.719284						Down						true				only_Bic
Hacd3	D4ABI7_S135_1	Very-long-chain (3R)-3-hydroxyacyl-CoA dehydratase OS=Rattus norvegicus OX=10116 GN=Hacd3 PE=1 SV=2	LRAKEEERLNKLRLESEGSPETLTNLKKGYL	0.416501	0.495942	1.19417						Up						true				only_Bic
Nacad	F1M6E5_S1231_1	NAC alpha domain-containing OS=Rattus norvegicus OX=10116 GN=Nacad PE=1 SV=2	QRAPGSGQHSESHGESSGELDEQDISPQKSQ	0.428859	-0.0682398	0.6654		-0.53599	-0.468841			Up						true				only_Bic
Sorbs1	F1M820_S250_2	Sorbin and SH3 domain-containing protein 1 OS=Rattus norvegicus OX=10116 GN=Sorbs1 PE=1 SV=1;Sorbin and SH3 domain-containing protein 1 (Fragments) OS=Rattus norvegicus OX=10116 GN=Sorbs1 PE=1 SV=1;Sorbin and SH3 domain-containing protein 1 OS=Rattus norve	KQIHKLNRDDDSDLHSPRYSFSEDTKSPLSV	0.435909	0.192317	0.608487	0.0272692					Up						true				only_Bic
Ilf3	F1LRU1_S806_1	Interleukin enhancer-binding factor 3 OS=Rattus norvegicus OX=10116 GN=Ilf3 PE=1 SV=3;Interleukin enhancer-binding factor 3 OS=Rattus norvegicus OX=10116 GN=Ilf3 PE=1 SV=1;Interleukin enhancer-binding factor 3 OS=Rattus norvegicus OX=10116 GN=Ilf3 PE=1 SV=	GHGQGSYSSYSNSYNSPGGGGGSDYSYDSKF	0.447096	-0.0624764	0.381162	-0.286672	-0.0995836				Up						true				only_Bic
Mon1a	B1WC06_S72_2	MON1 homolog A, secretory-trafficking-associated OS=Rattus norvegicus OX=10116 GN=Mon1a PE=1 SV=1	YEDLTELEDREASGDSPKEYVGSPPPLPTDI	0.449198	-0.174843	0.340479	0.161056	-0.0584637	-0.077136			Up						true				only_Bic
Bsn	G3V984_S3504_2	Protein bassoon OS=Rattus norvegicus OX=10116 GN=Bsn PE=4 SV=1;Protein bassoon OS=Rattus norvegicus OX=10116 GN=Bsn PE=1 SV=3;Protein bassoon OS=Rattus norvegicus OX=10116 GN=Bsn PE=4 SV=1	RPPMRSQASEEESPVSPLGRPRPAGGALPPG	0.455831	-0.386622	0.370649	0.301785	0.0770275	0.467931			Up			Up			true	true			same
Map2	F1MAQ5_T1620_2	Microtubule-associated protein (Fragment) OS=Rattus norvegicus OX=10116 GN=Map2 PE=1 SV=1;Microtubule-associated protein OS=Rattus norvegicus OX=10116 GN=Map2 PE=1 SV=1;Microtubule-associated protein 2 OS=Rattus norvegicus OX=10116 GN=Map2 PE=1 SV=3;Microt	GTPPSYSSRTPGTPGTPSYPRTPGTPKSGIL	0.456053	0.928731	2.23739	0.0411404	-0.627386	0.225072			Up						true				only_Bic
Pfkp	P47860_S2_1	ATP-dependent 6-phosphofructokinase, platelet type OS=Rattus norvegicus OX=10116 GN=Pfkp PE=1 SV=2	______________MSDQDSSTSSTSFPKYL	0.46251	0.14223	0.490967	0.0513608	0.470135	-0.41884			Up						true				only_Bic
Mtdh	Q9Z1W6_S456_1	Protein LYRIC OS=Rattus norvegicus OX=10116 GN=Mtdh PE=1 SV=2	SKKKKKKKKKQGEDNSITQDTEDLEKDTREE	0.468096	0.203009	0.55952	0.220877	-0.0167613	-0.156683			Up						true				only_Bic
Cops3	Q68FW9_S410_1	COP9 signalosome complex subunit 3 OS=Rattus norvegicus OX=10116 GN=Cops3 PE=1 SV=1	QEITVNPQFVQKSMGSQEDDSGNKPSSYS__	0.474552		0.729261	0.138343		-0.237259			Up						true				only_Bic
Psd3	D4A2Q3_S1007_3	Pleckstrin and Sec7 domain-containing 3 OS=Rattus norvegicus OX=10116 GN=Psd3 PE=1 SV=3;Pleckstrin and Sec7 domain-containing 3 OS=Rattus norvegicus OX=10116 GN=Psd3 PE=1 SV=3;Pleckstrin and Sec7 domain-containing 3 OS=Rattus norvegicus OX=10116 GN=Psd3 PE	LSTEGNEPVGLKKSHSSPSLNPDASPVTAKV	0.478376	1.01829	-0.481562	0.633109	0.989182	0.483512			Down			Up			true	true			reciprocal
Ctnna2	D4A6H8_T228_2	Catenin alpha 2 OS=Rattus norvegicus OX=10116 GN=Ctnna2 PE=1 SV=3	FEQEDYDVRSRTSVQTEDDQLIAGQSARAIM	0.484657	0.0296592	-0.304469	-0.0517044	-0.127788	0.0133283			Down						true				only_Bic
Ctnna1	Q5U302_T660_2	Catenin (Cadherin associated protein), alpha 1 OS=Rattus norvegicus OX=10116 GN=Ctnna1 PE=1 SV=1;Catenin alpha 1 OS=Rattus norvegicus OX=10116 GN=Ctnna1 PE=1 SV=1	FETEDFDVRSRTSVQTEDDQLIAGQSARAIM	0.484657	0.0296592	-0.304469	-0.0517044	-0.127788	0.0133283			Down						true				only_Bic
Ppfia2	F1M8A4_S138_2	PTPRF-interacting protein alpha 2 OS=Rattus norvegicus OX=10116 GN=Ppfia2 PE=1 SV=2	VHIQRKMVSSEGSTESEHLDGMEPGQKVHEK	0.488381	0.0745065	-0.511707	0.14678	-0.33284				Down						true				only_Bic
Psd3	D4A2Q3_S1016_3	Pleckstrin and Sec7 domain-containing 3 OS=Rattus norvegicus OX=10116 GN=Psd3 PE=1 SV=3;Pleckstrin and Sec7 domain-containing 3 OS=Rattus norvegicus OX=10116 GN=Psd3 PE=1 SV=3;Pleckstrin and Sec7 domain-containing 3 OS=Rattus norvegicus OX=10116 GN=Psd3 PE	GLKKSHSSPSLNPDASPVTAKVKRNVSERKD	0.49241	-0.0250317	-0.489345	0.642808	-0.0159383	0.480202			Down			Up			true	true			reciprocal
Brd1	D3ZUW8_S1052_2	Bromodomain containing 1 (Predicted) OS=Rattus norvegicus OX=10116 GN=Brd1 PE=4 SV=2	DRAMNHLSRVHGEPASDLSDID_________	0.520324	0.00737251	-0.431904		0.0556748	0.161471			Down						true				only_Bic
Brd1	D3ZUW8_S1055_2	Bromodomain containing 1 (Predicted) OS=Rattus norvegicus OX=10116 GN=Brd1 PE=4 SV=2	MNHLSRVHGEPASDLSDID____________	0.520324	0.00737251	-0.431904		0.0556748	0.161471			Down						true				only_Bic
LOC100362814	F1LXC7_S821_2	Hypothetical protein LOC100362814 OS=Rattus norvegicus OX=10116 GN=LOC100362814 PE=1 SV=3	QKVTKEESRKRNGTASDEEEGAGLFDSAGKA	0.531013	0.166624	0.497927	0.5471	-0.272222	-1.14649			Up			Down			true	true			reciprocal
Prrc2a	A0A0U1RRZ5_S762_1	Protein PRRC2A OS=Rattus norvegicus OX=10116 GN=Prrc2a PE=1 SV=1;Protein PRRC2A OS=Rattus norvegicus OX=10116 GN=Prrc2a PE=1 SV=1	PGVHPSGLVPRERSDSGGSSSEPFERHAPPL	0.533592	0.348393	0.416047	0.0387472	-0.280175	-0.600918			Up			Down			true	true			reciprocal
Necab2	F1LQY6_S271_1	N-terminal EF-hand calcium-binding protein 2 OS=Rattus norvegicus OX=10116 GN=Necab2 PE=1 SV=3	SRLAELIGRLESKTLSFDLQQRLSDEEGTNM	0.540828	-0.0325119	0.417945	0.204769	-0.22889	-0.635482			Up			Down			true	true			reciprocal
Fam169a	D3ZKX8_S376_1	Family with sequence similarity 169, member A OS=Rattus norvegicus OX=10116 GN=Fam169a PE=1 SV=2	MASVNKIEYAARTSESSEEVPEEEPEKRVVE	0.554299	0.432042	0.680857	0.0645187	-0.392481	-0.297577			Up						true				only_Bic
Cpd	A0A0G2JY30_T1121_2	Carboxypeptidase D OS=Rattus norvegicus OX=10116 GN=Cpd PE=1 SV=1;Carboxypeptidase D OS=Rattus norvegicus OX=10116 GN=Cpd PE=1 SV=2;Carboxypeptidase D OS=Rattus norvegicus OX=10116 GN=Cpd PE=1 SV=2	TGSKKSLLSHEFQDETDTEEETLYSSKH___	0.554803	-0.22685	-0.515105	0.334925	-0.0911959	0.308931			Down						true				only_Bic
Cpd	A0A0G2JY30_T1123_2	Carboxypeptidase D OS=Rattus norvegicus OX=10116 GN=Cpd PE=1 SV=1;Carboxypeptidase D OS=Rattus norvegicus OX=10116 GN=Cpd PE=1 SV=2;Carboxypeptidase D OS=Rattus norvegicus OX=10116 GN=Cpd PE=1 SV=2	SKKSLLSHEFQDETDTEEETLYSSKH_____	0.554803	-0.22685	-0.515105	0.334925	-0.0911959	0.308931			Down						true				only_Bic
Grasp	Q8R4T5_S386_1	General receptor for phosphoinositides 1-associated scaffold protein OS=Rattus norvegicus OX=10116 GN=Grasp PE=1 SV=1;General receptor for phosphoinositides 1-associated scaffold protein (Fragment) OS=Rattus norvegicus OX=10116 GN=Grasp PE=1 SV=1	SFRRRLLKFIPGLNRSLEEEESQL_______	0.55728	0.213092	0.923126	-0.144715	-0.492449				Up		Down			true	true		reciprocal		only_Bic
Pcdh8	D3ZE55_S798_2	Protocadherin-8 OS=Rattus norvegicus OX=10116 GN=Pcdh8 PE=1 SV=2	GALREERPGAAGGGASAPGSPDETARGTGPR	0.571275	-0.200447	1.17659	0.339755	-0.08174	-0.179837			Up						true				only_Bic
Pcdh8	D3ZE55_S802_2	Protocadherin-8 OS=Rattus norvegicus OX=10116 GN=Pcdh8 PE=1 SV=2	EERPGAAGGGASAPGSPDETARGTGPRPNMF	0.571275	-0.200447	1.17659	0.339755	-0.08174	-0.179837			Up						true				only_Bic
Marcks	P30009_S138_2	Myristoylated alanine-rich C-kinase substrate OS=Rattus norvegicus OX=10116 GN=Marcks PE=1 SV=2;Myristoylated alanine-rich C-kinase substrate OS=Rattus norvegicus OX=10116 GN=Marcks PE=1 SV=3	ASSTSSPKAEDGAAPSPSSETPKKKKKRFSF	0.629273	0.659909	0.725436	-0.235356	-0.23188	-0.279564			Up						true				only_Bic
Bloc1s3	D4A3V6_S61_2	Biogenesis of lysosome-related organelles complex 1 subunit 3 OS=Rattus norvegicus OX=10116 GN=Bloc1s3 PE=1 SV=1	RPTGLRVAGEAAETDSEPEPEPRVAPGDLPP	0.717133	-0.0514964	-0.43483	0.50029	0.00543919	0.0890134			Down						true				only_Bic
Bloc1s3	D4A3V6_T59_2	Biogenesis of lysosome-related organelles complex 1 subunit 3 OS=Rattus norvegicus OX=10116 GN=Bloc1s3 PE=1 SV=1	RGRPTGLRVAGEAAETDSEPEPEPRVAPGDL	0.717133	-0.0514964	-0.43483	0.50029	0.00543919	0.0890134			Down						true				only_Bic
Ank2	A0A0G2KBB9_S2478_2	Ankyrin 2 OS=Rattus norvegicus OX=10116 GN=Ank2 PE=1 SV=1;Ankyrin 2 OS=Rattus norvegicus OX=10116 GN=Ank2 PE=1 SV=1	EVASMRSRLLRDPDGSAEDDSLEQTSLMESS	0.819623	0.630113	0.358894	0.128517	-0.312934				Up						true				only_Bic
Syngap1	F1LQW8_S824_1	Ras/Rap GTPase-activating protein SynGAP OS=Rattus norvegicus OX=10116 GN=Syngap1 PE=1 SV=3;Ras/Rap GTPase-activating protein SynGAP OS=Rattus norvegicus OX=10116 GN=Syngap1 PE=1 SV=2;Ras/Rap GTPase-activating protein SynGAP OS=Rattus norvegicus OX=10116 G	SRPPLARSSPAYCTSSSDITEPEQKMLSVNK	0.959002	0.473093	0.76879	-0.872205					Up						true				only_Bic
Map2	F1MAQ5_S281_2	Microtubule-associated protein OS=Rattus norvegicus OX=10116 GN=Map2 PE=1 SV=1;Microtubule-associated protein 2 OS=Rattus norvegicus OX=10116 GN=Map2 PE=1 SV=3;Microtubule-associated protein OS=Rattus norvegicus OX=10116 GN=Map2 PE=1 SV=3;Microtubule-assoc	PVESKKDEWGLAAPISPGPLTPMREKDVLED	1.16094		1.88878	0.159328		-0.545914			Up						true				only_Bic
Map2	F1MAQ5_T286_2	Microtubule-associated protein OS=Rattus norvegicus OX=10116 GN=Map2 PE=1 SV=1;Microtubule-associated protein 2 OS=Rattus norvegicus OX=10116 GN=Map2 PE=1 SV=3;Microtubule-associated protein OS=Rattus norvegicus OX=10116 GN=Map2 PE=1 SV=3;Microtubule-assoc	KDEWGLAAPISPGPLTPMREKDVLEDIPRWE	1.16094		1.88878	0.159328		-0.545914			Up						true				only_Bic
Rimbp2	A0A0G2K4J8_S977_1	RIMS-binding protein 2 OS=Rattus norvegicus OX=10116 GN=Rimbp2 PE=1 SV=1;RIMS-binding protein 2 OS=Rattus norvegicus OX=10116 GN=Rimbp2 PE=1 SV=3;RIMS-binding protein 2 OS=Rattus norvegicus OX=10116 GN=Rimbp2 PE=1 SV=1;RIMS-binding protein 2 OS=Rattus norv	PMAPSIDEYTGRDHLSPDFYDESETDPGAEE		-0.815164	-0.316786		-0.310439	0.102149			Down						true				only_Bic
Dock7	A0A0G2K3H2_T907_2	Dedicator of cytokinesis 7 OS=Rattus norvegicus OX=10116 GN=Dock7 PE=1 SV=1;Dedicator of cytokinesis 7 OS=Rattus norvegicus OX=10116 GN=Dock7 PE=1 SV=2	NRSRSLSNSNPDISGTPTSPDDEVRSIIGSK		-0.590083	-0.782035		0.544789	0.344969			Down		Up			true	true		reciprocal		only_Bic
Rab10	Q5RKJ9_S188_1	RAB10, member RAS oncogene family OS=Rattus norvegicus OX=10116 GN=Rab10 PE=1 SV=1;Ras-related protein Rab-10 OS=Rattus norvegicus OX=10116 GN=Rab10 PE=1 SV=1	KTPVKEPNSENVDISSGGGVTGWKSKCC___		-0.554682	0.284864	-0.436651	-0.28637	-0.0395527			Up						true				only_Bic
Fam171a2	D3ZT47_S788_1	Family with sequence similarity 171, member A2 OS=Rattus norvegicus OX=10116 GN=Fam171a2 PE=1 SV=2	SSRSSASELRRDSLTSPEDELGAEVGDEAGD		-0.471059	0.797932		-0.0913556	0.688846			Up			Up			true	true			same
Nsmf	D3ZVR5_S269_1	NMDA receptor synaptonuclear-signaling and neuronal migration factor OS=Rattus norvegicus OX=10116 GN=Nsmf PE=1 SV=1;NMDA receptor synaptonuclear-signaling and neuronal migration factor OS=Rattus norvegicus OX=10116 GN=Nsmf PE=1 SV=1;NMDA receptor synapton	QTFAERRERSFSRSWSDPTPMKADTSHDSRD		-0.452395	-0.227311		-0.27909	-0.983197			Down			Down			true	true			same
Prickle2	F1M0J7_S669_1	Prickle planar cell polarity protein 2 OS=Rattus norvegicus OX=10116 GN=Prickle2 PE=1 SV=2	SSKLPGQEGVHIQPMSERTRRRTTSRDDNRR		-0.439123	-0.736076		-0.0485617	0.515962			Down			Up			true	true			reciprocal
Palm	Q920Q0_S112_3	Paralemmin-1 OS=Rattus norvegicus OX=10116 GN=Palm PE=1 SV=1	VLEFGESAPAAPKENSAAPSPIRPHSTSPAK		-0.4365	-1.61417		-0.02604	0.48136			Down						true				only_Bic
Nefh	F1LRZ7_S670_2	Neurofilament heavy polypeptide OS=Rattus norvegicus OX=10116 GN=Nefh PE=1 SV=1;Neurofilament heavy polypeptide OS=Rattus norvegicus OX=10116 GN=Nefh PE=1 SV=4	EVKSPVTVKSPAEAKSPVEVKSPASVKSPSE		-0.404971	0.599851		-0.277057	0.569595			Up						true				only_Bic
Nefh	F1LRZ7_S676_2	Neurofilament heavy polypeptide OS=Rattus norvegicus OX=10116 GN=Nefh PE=1 SV=1;Neurofilament heavy polypeptide OS=Rattus norvegicus OX=10116 GN=Nefh PE=1 SV=4	TVKSPAEAKSPVEVKSPASVKSPSEAKSPAG		-0.404971	0.599851		-0.277057	0.569595			Up						true				only_Bic
Palm	Q920Q0_T123_3	Paralemmin-1 OS=Rattus norvegicus OX=10116 GN=Palm PE=1 SV=1	PKENSAAPSPIRPHSTSPAKEEQKSETMVNA		-0.395272	-1.5544	0.375302	-0.128091	0.556103			Down						true				only_Bic
Palm	Q920Q0_S124_3	Paralemmin-1 OS=Rattus norvegicus OX=10116 GN=Palm PE=1 SV=1	KENSAAPSPIRPHSTSPAKEEQKSETMVNAQ		-0.395272	-1.41334	0.375302	-0.128091	0.595317			Down						true				only_Bic
Sipa1l1	A0A0G2KAW2_S1692_2	Signal-induced proliferation-associated 1 like 1, isoform CRA_b OS=Rattus norvegicus OX=10116 GN=Sipa1l1 PE=1 SV=1;Signal-induced proliferation-associated 1-like protein 1 (Fragment) OS=Rattus norvegicus OX=10116 GN=Sipa1l1 PE=1 SV=1	AASDENHRPLSAASNSDQLEEQALVQMKSYS		-0.379311	-0.66847	0.186343		0.647514			Down	Up		Up			true				only_Bic
Taldo1	Q9EQS0_S237_1	Transaldolase OS=Rattus norvegicus OX=10116 GN=Taldo1 PE=1 SV=2	NYYKKFGYKTIVMGASFRNTGEIKALAGCDF		-0.34689	0.380698		-0.198528	0.190154			Up						true				only_Bic
Nefh	F1LRZ7_S574_2	Neurofilament heavy polypeptide OS=Rattus norvegicus OX=10116 GN=Nefh PE=1 SV=1;Neurofilament heavy polypeptide OS=Rattus norvegicus OX=10116 GN=Nefh PE=1 SV=4	EVKSPAEAKSPAEAKSPAEVKSPATVKSPGE		-0.332446	0.806556		-0.129121	0.29377			Up						true				only_Bic
Nefh	F1LRZ7_S580_2	Neurofilament heavy polypeptide OS=Rattus norvegicus OX=10116 GN=Nefh PE=1 SV=1;Neurofilament heavy polypeptide OS=Rattus norvegicus OX=10116 GN=Nefh PE=1 SV=4	EAKSPAEAKSPAEVKSPATVKSPGEAKSPAE		-0.332446	0.806556		-0.129121	0.29377			Up						true				only_Bic
Vps50	F1LSG8_S494_2	Syndetin OS=Rattus norvegicus OX=10116 GN=Vps50 PE=1 SV=1	SILQLHEFKFLEQSRSPSVSPSKQPSATSSK		-0.308635	-0.691525		-0.0548809	0.161899			Down						true				only_Bic
Hspa4	F1LRV4_S76_1	Heat shock 70 kDa protein 4 OS=Rattus norvegicus OX=10116 GN=Hspa4 PE=1 SV=1;Heat shock 70 kDa protein 4 OS=Rattus norvegicus OX=10116 GN=Hspa4 PE=1 SV=1	KNTVQGFKRFHGRAFSDPFVEAEKSNLAYDI		-0.272159	1.15451		-0.368732	-0.132997			Up						true				only_Bic
Brap	M0RBY8_S116_1	BRCA1-associated protein OS=Rattus norvegicus OX=10116 GN=Brap PE=1 SV=2	QRSREQSESVNTVPDSPSKQLPDQISFFSGN		-0.265136	-0.238671		-0.562806	0.177046			Down						true				only_Bic
Nefm	P12839_S327_1	Neurofilament medium polypeptide OS=Rattus norvegicus OX=10116 GN=Nefm PE=1 SV=3;Neurofilament medium polypeptide OS=Rattus norvegicus OX=10116 GN=Nefm PE=1 SV=4	AKEEIAEYRRQLQSKSIELESVRGTKESLER		-0.251188	1.40297	-0.432358	-0.00201729				Up						true				only_Bic
Cep170b	D4A1G8_T1289_1	Centrosomal protein 170B OS=Rattus norvegicus OX=10116 GN=Cep170b PE=1 SV=1	RGSSSVRARSQGPRDTDDDEEEPDPYGFIVQ		-0.245208	-0.357563		-0.187569	0.278733			Down						true				only_Bic
Kcnip4	Q99MG9_S56_1	Kv channel-interacting protein 4 OS=Rattus norvegicus OX=10116 GN=Kcnip4 PE=1 SV=1;Kv channel-interacting protein 4 OS=Rattus norvegicus OX=10116 GN=Kcnip4 PE=1 SV=3	LPCSAAKTSSPAIQNSVEDELEMATVRHRPE		-0.22712	0.931451						Up						true				only_Bic
Neurl4	D4A198_S504_1	G protein pathway suppressor 2 (Predicted) OS=Rattus norvegicus OX=10116 GN=Neurl4 PE=1 SV=2	HSDRLRRNNAILRALSPEGALRRAAPAASAE		-0.224686	-0.293767	0.0825793	0.0590899	-0.0719438			Down						true				only_Bic
Nedd4l	A0A0G2JXP3_S465_3	Neural precursor cell-expressed, developmentally down-regulated 4-like, E3 ubiquitin protein ligase OS=Rattus norvegicus OX=10116 GN=Nedd4l PE=1 SV=1;E3 ubiquitin-protein ligase OS=Rattus norvegicus OX=10116 GN=Nedd4l PE=1 SV=1;Neural precursor cell-expres	SPIRRAVKDTLSNPQSPQPSPYNSPKPQHKV		-0.21945	-0.337942	0.139885	0.0229075	0.456597			Down						true				only_Bic
Dlg4	A0A0G2K7F5_S421_2	Disks large homolog 4 OS=Rattus norvegicus OX=10116 GN=Dlg4 PE=1 SV=1;Disks large homolog 4 OS=Rattus norvegicus OX=10116 GN=Dlg4 PE=1 SV=1	LREQLMNSSLGSGTASLRSNPKRGFYIRALF		-0.214662	-1.05623		0.508421	0.110929			Down						true				only_Bic
Vcp	P46462_S702_1	Transitional endoplasmic reticulum ATPase OS=Rattus norvegicus OX=10116 GN=Vcp PE=1 SV=3	LTEICQRACKLAIRESIESEIRRERERQTNP		-0.205999	1.05366		-0.348462	-0.311842			Up						true				only_Bic
Cacna1e	F1LMS1_S737_1	Voltage-dependent R-type calcium channel subunit alpha OS=Rattus norvegicus OX=10116 GN=Cacna1e PE=1 SV=3;Voltage-dependent R-type calcium channel subunit alpha OS=Rattus norvegicus OX=10116 GN=Cacna1e PE=1 SV=3;Voltage-dependent R-type calcium channel sub	EAFNQKHALQKAKEVSPMSAPNMPSIERERR		-0.199941	-0.780252		-0.258702	0.614399			Down			Up			true	true			reciprocal
Acox3	F1M9A7_S10_1	Acyl-coenzyme A oxidase OS=Rattus norvegicus OX=10116 GN=Acox3 PE=1 SV=2;Peroxisomal acyl-coenzyme A oxidase 3 OS=Rattus norvegicus OX=10116 GN=Acox3 PE=1 SV=1	______MGSSSERRDSVLWSDIPKGPLSAYR		-0.199677	0.470145						Up						true				only_Bic
Nav1	D4A5I4_S474_1	Neuron navigator 1 OS=Rattus norvegicus OX=10116 GN=Nav1 PE=1 SV=3;Neuron navigator 1 OS=Rattus norvegicus OX=10116 GN=Nav1 PE=1 SV=2;Neuron navigator 1 OS=Rattus norvegicus OX=10116 GN=Nav1 PE=1 SV=2	YAEVKPLSKAPEAAVSDDGKSDDELLSSKAK		-0.195925	-0.584962	-0.0424367	-0.00627667	0.179549			Down						true				only_Bic
Ncam1	A0A0G2K0M8_S910_3	Neural cell adhesion molecule 1 OS=Rattus norvegicus OX=10116 GN=Ncam1 PE=1 SV=1	TEAATAPASPKSKAPSVSTTNPSQGEDLKMD		-0.190456	0.615533		-0.0141785				Up						true				only_Bic
Stmn3	A0A0G2K8P5_S65_1	Stathmin OS=Rattus norvegicus OX=10116 GN=Stmn3 PE=1 SV=1;Stathmin OS=Rattus norvegicus OX=10116 GN=Stmn3 PE=1 SV=2;Stathmin-3 OS=Rattus norvegicus OX=10116 GN=Stmn3 PE=1 SV=1	SGQSFEVILKSPSDLSPESPVLSSPPKRKDA		-0.179268	-0.71184		-0.0747825	-0.215521			Down			Down			true	true			same
Sgip1	F1M1Y0_S441_1	SH3-containing GRB2-like protein 3-interacting protein 1 OS=Rattus norvegicus OX=10116 GN=Sgip1 PE=1 SV=3;SH3-containing GRB2-like protein 3-interacting protein 1 OS=Rattus norvegicus OX=10116 GN=Sgip1 PE=1 SV=1	GPGSGSGTGTASGASSPARPATPLVPCSSTT		-0.168759	-0.702811		0.106189	0.163813			Down						true				only_Bic
Sv2a	Q02563_T395_1	Synaptic vesicle glycoprotein 2A OS=Rattus norvegicus OX=10116 GN=Sv2a PE=1 SV=2	TNMRAKGHPERVFSVTHIKTIHQEDELIEIQ		-0.16739	0.65507		0.263504				Up						true				only_Bic
Chgb	O35314_S100_1	Secretogranin-1 OS=Rattus norvegicus OX=10116 GN=Chgb PE=1 SV=2	LLRDPSDASVGRWASSREETGAPVEDSPGQA		-0.164859	-0.565895		-0.165725	1.26398			Down			Up			true	true			reciprocal
Arid1a	D4A3E3_S1492_2	AT-rich interaction domain 1A OS=Rattus norvegicus OX=10116 GN=Arid1a PE=1 SV=3	PGQRTLLDPGRLTKVSSPAPTEEEEEEEHVD		-0.148664	0.548511						Up						true				only_Bic
Nefh	F1LRZ7_S640_2	Neurofilament heavy polypeptide OS=Rattus norvegicus OX=10116 GN=Nefh PE=1 SV=1;Neurofilament heavy polypeptide OS=Rattus norvegicus OX=10116 GN=Nefh PE=1 SV=4	EAKSPAEAKSPAEVKSPATVKSPVEAKSPAE		-0.147621	1.10055		-0.0531176	-0.271084			Up						true				only_Bic
Nefh	F1LRZ7_S646_2	Neurofilament heavy polypeptide OS=Rattus norvegicus OX=10116 GN=Nefh PE=1 SV=1;Neurofilament heavy polypeptide OS=Rattus norvegicus OX=10116 GN=Nefh PE=1 SV=4	EAKSPAEVKSPATVKSPVEAKSPAEVKSPVT		-0.147621	1.10055		-0.0531176	-0.271084			Up						true				only_Bic
Map1b	P15205_S825_1	Microtubule-associated protein 1B OS=Rattus norvegicus OX=10116 GN=Map1b PE=1 SV=3	SGPAKELEAERSLMSSPEDLTKDFEELKAEE		-0.143145	0.792449		0.00613542	0.255965			Up						true				only_Bic
Cdk12	A0A0G2K5U7_S275_2	Cyclin-dependent kinase 12 OS=Rattus norvegicus OX=10116 GN=Cdk12 PE=1 SV=1;Cyclin-dependent kinase 12 OS=Rattus norvegicus OX=10116 GN=Cdk12 PE=1 SV=1	SYKKSPGSTSRRQSISPPYKEPSAYQSSTRS		-0.138962	0.67832	-0.323401	0.109416	0.0694994			Up						true				only_Bic
Rragc	Q0D2L6_S15_1	Ras-related GTP-binding C OS=Rattus norvegicus OX=10116 GN=Rragc PE=1 SV=1	_MSLQYGAEETPLAGSYGAADSFPKDFGYGV		-0.128439	-0.485891		0.0596141	-0.522101			Down			Down			true	true			same
Rplp1	A0A0G2K4Q1_S80_1	Uncharacterized protein OS=Rattus norvegicus OX=10116 PE=4 SV=1;Uncharacterized protein OS=Rattus norvegicus OX=10116 PE=3 SV=1;60S acidic ribosomal protein P1 OS=Rattus norvegicus OX=10116 GN=Rplp1 PE=3 SV=1	AAPAEEKKVETKKEESEESEDDMGFGLFD__		-0.128263	0.627058	-0.246748	-0.0936172	0.0917342			Up						true				only_Bic
Adgrl3	D4AAL4_S1522_1	Adhesion G protein-coupled receptor L3 OS=Rattus norvegicus OX=10116 GN=Adgrl3 PE=1 SV=3;Adhesion G protein-coupled receptor L3 OS=Rattus norvegicus OX=10116 GN=Adgrl3 PE=1 SV=1	HVHPLHAYYQLGRGSSDGFIVPPNKDGASPE		-0.125737	0.575213		-0.262256	0.230091			Up						true				only_Bic
Ank2	A0A0G2KBB9_T3789_1	Ankyrin 2 OS=Rattus norvegicus OX=10116 GN=Ank2 PE=1 SV=1;Ankyrin 2 OS=Rattus norvegicus OX=10116 GN=Ank2 PE=1 SV=1;Ankyrin 2 OS=Rattus norvegicus OX=10116 GN=Ank2 PE=1 SV=1;Ankyrin 2 OS=Rattus norvegicus OX=10116 GN=Ank2 PE=1 SV=1	PEEASEPKEESSPRKTSLVIVESTDDQPQVF		-0.124602	0.451292	0.0361083	-0.0669242	-0.442505			Up						true				only_Bic
Trim2	D3ZQG6_S428_1	Tripartite motif-containing protein 2 OS=Rattus norvegicus OX=10116 GN=Trim2 PE=1 SV=2;Tripartite motif-containing protein 2 OS=Rattus norvegicus OX=10116 GN=Trim2 PE=1 SV=1;Tripartite motif-containing protein 2 OS=Rattus norvegicus OX=10116 GN=Trim2 PE=1	RGSPFKLKVIRSADVSPTTEGVKRRVKSPGS		-0.116771	-0.123943	-0.119925	-0.150057	0.0452383			Down						true				only_Bic
Mrgpre	Q7TN40_S300_1	Mas-related G-protein coupled receptor member E OS=Rattus norvegicus OX=10116 GN=Mrgpre PE=3 SV=1	RALGDEAELGAVREASQGGLVDMTV______		-0.115607	-0.269337		-0.23035	0.187499			Down						true				only_Bic
Snap25	P60881_S154_1	Synaptosomal-associated protein 25 OS=Rattus norvegicus OX=10116 GN=Snap25 PE=1 SV=1;Synaptosomal-associated protein OS=Rattus norvegicus OX=10116 GN=Snap25 PE=3 SV=2;Synaptosomal-associated protein OS=Rattus norvegicus OX=10116 GN=Snap25 PE=3 SV=1;Synapto	NDARENEMDENLEQVSGIIGNLRHMALDMGN		-0.104483	0.66094		-0.237826	-0.237366			Up						true				only_Bic
Trio	A0A1P0PBZ6_S1672_1	Triple functional domain protein OS=Rattus norvegicus OX=10116 GN=Trio PE=1 SV=1;Triple functional domain protein OS=Rattus norvegicus OX=10116 GN=Trio PE=1 SV=4	EGLVPCGSLCIAHSRSSMEMEGIFNHKDSLS		-0.0968437	-0.768901		-0.373816	-0.192833			Down						true				only_Bic
Trio	A0A1P0PBZ6_S1673_1	Triple functional domain protein OS=Rattus norvegicus OX=10116 GN=Trio PE=1 SV=1;Triple functional domain protein OS=Rattus norvegicus OX=10116 GN=Trio PE=1 SV=4	GLVPCGSLCIAHSRSSMEMEGIFNHKDSLSV		-0.0968437	-0.768901		-0.373816	-0.192833			Down						true				only_Bic
Eef1d	Q68FR9_S162_2	Elongation factor 1-delta OS=Rattus norvegicus OX=10116 GN=Eef1d PE=1 SV=2	TPAEDDEDNDIDLFGSDEEEEDKEAARLREE		-0.0956397	-0.283234		-0.256237	0.137426			Down						true				only_Bic
Eef1d	Q68FR9_T147_2	Elongation factor 1-delta OS=Rattus norvegicus OX=10116 GN=Eef1d PE=1 SV=2	VSPMRQVEPPAKKGATPAEDDEDNDIDLFGS		-0.0956397	-0.283234		-0.256237	0.137426			Down						true				only_Bic
Epb41l1	A0A0G2K0F3_T550_3	Erythrocyte membrane protein band 4.1-like 1 OS=Rattus norvegicus OX=10116 GN=Epb41l1 PE=1 SV=1;Erythrocyte membrane protein band 4.1-like 1 OS=Rattus norvegicus OX=10116 GN=Epb41l1 PE=1 SV=1;Band 4.1-like protein 1-like OS=Rattus norvegicus OX=10116 GN=Ep	ERRLPSSPASPSPKGTPEKASEAQRIQDTSR		-0.0714367	-0.434047	0.680835	-0.121718	0.236918			Down						true				only_Bic
Epb41l1	Q9WTP0_T550_3	Band 4.1-like protein 1 OS=Rattus norvegicus OX=10116 GN=Epb41l1 PE=1 SV=1;Erythrocyte membrane protein band 4.1-like 1 OS=Rattus norvegicus OX=10116 GN=Epb41l1 PE=1 SV=2;Band 4.1-like protein 1-like OS=Rattus norvegicus OX=10116 GN=LOC100911769 PE=1 SV=1	ERRLPSSPASPSPKGTPEKASERAGLREGSE		-0.0714367	-0.434047	0.680835	-0.121718	0.236918			Down						true				only_Bic
Syt1	P21707_S264_1	Synaptotagmin-1 OS=Rattus norvegicus OX=10116 GN=Syt1 PE=1 SV=3	TVDFGHVTEEWRDLQSAEKEEQEKLGDICFS		-0.0697715	0.47063		-0.436354	-0.0746404			Up						true				only_Bic
Cast	F1LPH1_S57_1	Calpastatin OS=Rattus norvegicus OX=10116 GN=Cast PE=1 SV=1;Calpastatin OS=Rattus norvegicus OX=10116 GN=Cast PE=1 SV=3;Calpastatin OS=Rattus norvegicus OX=10116 GN=Cast PE=1 SV=1;Calpastatin OS=Rattus norvegicus OX=10116 GN=Cast PE=1 SV=2	KGSDEVTASSAATGTSPRMSTTGAKAVKIES		-0.0615193	-0.522474		0.0220445	0.595513			Down			Up			true	true			reciprocal
Epb41l1	A0A0G2K0F3_S546_3	Erythrocyte membrane protein band 4.1-like 1 OS=Rattus norvegicus OX=10116 GN=Epb41l1 PE=1 SV=1;Erythrocyte membrane protein band 4.1-like 1 OS=Rattus norvegicus OX=10116 GN=Epb41l1 PE=1 SV=1;Band 4.1-like protein 1-like OS=Rattus norvegicus OX=10116 GN=Ep	DWERERRLPSSPASPSPKGTPEKASEAQRIQ		-0.053655	-0.434047	0.683131	-0.133581	0.219839			Down						true				only_Bic
Epb41l1	Q9WTP0_S546_3	Band 4.1-like protein 1 OS=Rattus norvegicus OX=10116 GN=Epb41l1 PE=1 SV=1;Erythrocyte membrane protein band 4.1-like 1 OS=Rattus norvegicus OX=10116 GN=Epb41l1 PE=1 SV=2;Band 4.1-like protein 1-like OS=Rattus norvegicus OX=10116 GN=LOC100911769 PE=1 SV=1	DWERERRLPSSPASPSPKGTPEKASERAGLR		-0.053655	-0.434047	0.683131	-0.133581	0.219839			Down						true				only_Bic
Cacna1a	A0A0G2JXK1_S792_1	Voltage-dependent P/Q-type calcium channel subunit alpha OS=Rattus norvegicus OX=10116 GN=Cacna1a PE=1 SV=1;Voltage-dependent P/Q-type calcium channel subunit alpha-1A OS=Rattus norvegicus OX=10116 GN=Cacna1a PE=1 SV=1	WEQRTSEMRKQNLLASREALYGDAAERWPTT		-0.0514296	-0.240219	0.404809	0.06382	0.212818			Down						true				only_Bic
Arid1a	D4A3E3_T1497_2	AT-rich interaction domain 1A OS=Rattus norvegicus OX=10116 GN=Arid1a PE=1 SV=3	LLDPGRLTKVSSPAPTEEEEEEEHVDPKLEE		-0.0427588	0.548511						Up						true				only_Bic
Nav1	D4A5I4_S298_1	Neuron navigator 1 OS=Rattus norvegicus OX=10116 GN=Nav1 PE=1 SV=3;Neuron navigator 1 OS=Rattus norvegicus OX=10116 GN=Nav1 PE=1 SV=2;Neuron navigator 1 OS=Rattus norvegicus OX=10116 GN=Nav1 PE=1 SV=2	VKSVQPEVELSGGSGSGGDEGADEPRGASRK		-0.0326244	-0.346181		0.103867	-0.00169911			Down						true				only_Bic
Pak2	Q64303_S141_1	Serine/threonine-protein kinase PAK 2 OS=Rattus norvegicus OX=10116 GN=Pak2 PE=1 SV=1	VLKFYDSNTVKQKYLSFTPPEKDGFPSGTPA		-0.0291336	-0.372345	-0.162619	-0.0755425	0.0650855			Down						true				only_Bic
Prickle2	F1M0J7_S546_1	Prickle planar cell polarity protein 2 OS=Rattus norvegicus OX=10116 GN=Prickle2 PE=1 SV=2	KYTEDMTPTEQTPRGSMESLALSNATGLSAE		-0.0272424	-0.782947		-0.190013	0.150632			Down						true				only_Bic
Ag2	A8IHN8_T175_2	Uncharacterized protein C11orf96 homolog OS=Rattus norvegicus OX=10116 GN=Ag2 PE=1 SV=1	KGKGRLRRPRQSRFKTQPVTFDEIQEVEEEG		-0.0261742	0.737185		0.180572	0.574776			Up			Up			true	true			same
Tomm70	R9PXR4_S94_2	Mitochondrial import receptor subunit TOM70 OS=Rattus norvegicus OX=10116 GN=Tomm70 PE=1 SV=1;Mitochondrial import receptor subunit TOM70 OS=Rattus norvegicus OX=10116 GN=Tomm70 PE=1 SV=1	GLKRNSERKTPEGRASPALGSGPDGSGDSLE		-0.02432	0.543626		0.0587863				Up						true				only_Bic
Camk2b	G3V9G3_T400_2	Calcium/calmodulin-dependent protein kinase II, beta, isoform CRA_a OS=Rattus norvegicus OX=10116 GN=Camk2b PE=1 SV=1;Calcium/calmodulin-dependent protein kinase type II subunit beta OS=Rattus norvegicus OX=10116 GN=Camk2b PE=1 SV=1	HNPVDGIKESSDSTNTTIEDEDAKARKQEII		-0.0228728	-1.10168		0.201504	-0.680241			Down			Down			true	true			same
Ag2	A8IHN8_S192_2	Uncharacterized protein C11orf96 homolog OS=Rattus norvegicus OX=10116 GN=Ag2 PE=1 SV=1	PVTFDEIQEVEEEGVSPMEEEKAKKSFLQSL		-0.0215917	0.737185		0.180628	0.574776			Up			Up			true	true			same
Ranbp3	M0RD63_S106_1	RAN-binding protein 3 OS=Rattus norvegicus OX=10116 GN=Ranbp3 PE=1 SV=2;RAN-binding protein 3 OS=Rattus norvegicus OX=10116 GN=Ranbp3 PE=1 SV=2;RAN-binding protein 3 OS=Rattus norvegicus OX=10116 GN=Ranbp3 PE=1 SV=2	SGRSAGSSSPEAGEDSDHEDGNYCPPVKRER		-0.0193051	0.505261		-0.0210729	-0.765006			Up						true				only_Bic
Arhgap1	D4A6C5_S44_3	Rho GTPase-activating protein 1 OS=Rattus norvegicus OX=10116 GN=Arhgap1 PE=1 SV=1	DEKNWPSDEMPDFPKSDDSKSSSPEPVTHLK		-0.0152057	-0.801113		0.513676	0.301123			Down						true				only_Bic
Ttyh3	D4A383_S522_1	Protein tweety homolog OS=Rattus norvegicus OX=10116 GN=Ttyh3 PE=1 SV=1	AKYLATSQPRPDSSGSGH_____________		-0.00590478	-0.517077	0.0245835	0.004756	-0.0270935			Down						true				only_Bic
Trak1	D4ACC5_S390_1	Similar to 106 kDa O-GlcNAc transferase-interacting protein (Predicted), isoform CRA_a OS=Rattus norvegicus OX=10116 GN=Trak1 PE=1 SV=1	IEGTMRKELQLEEPESPDITHQKRVFETVRN		0.000746083	0.536264		-0.099648	-0.133632			Up						true				only_Bic
H2afy	A0A140TAB4_S172_1	Core histone macro-H2A OS=Rattus norvegicus OX=10116 GN=H2afy PE=1 SV=1;Core histone macro-H2A.1 OS=Rattus norvegicus OX=10116 GN=H2afy PE=1 SV=4	KSKKQGEVSKAASADSTTEGAPTDGFTVLST		0.00398357	1.01221		-0.127032	-0.269872			Up						true				only_Bic
Sept5	G3V6S0_T2320_1	Spectrin beta chain OS=Rattus norvegicus OX=10116 GN=Sptbn1 PE=1 SV=1;Spectrin beta chain OS=Rattus norvegicus OX=10116 GN=Sptbn1 PE=1 SV=3;Spectrin beta chain OS=Rattus norvegicus OX=10116 GN=Sptbn1 PE=1 SV=1	TSASTQSTPASSRAQTLPTSVVTITSESSPG		0.00399727	-1.03463		-0.0132491	-0.0671433			Down						true				only_Bic
Tomm70	R9PXR4_S104_2	Mitochondrial import receptor subunit TOM70 OS=Rattus norvegicus OX=10116 GN=Tomm70 PE=1 SV=1;Mitochondrial import receptor subunit TOM70 OS=Rattus norvegicus OX=10116 GN=Tomm70 PE=1 SV=1	PEGRASPALGSGPDGSGDSLEMSSLDRAQAA		0.00588875	0.805722						Up						true				only_Bic
Clip2	A0A0G2JZF2_S208_1	CAP-Gly domain-containing linker protein 2 OS=Rattus norvegicus OX=10116 GN=Clip2 PE=1 SV=1;CAP-Gly domain-containing linker protein 2 OS=Rattus norvegicus OX=10116 GN=Clip2 PE=1 SV=1;CAP-Gly domain-containing linker protein 2 OS=Rattus norvegicus OX=10116	LNSSVKTGNESGSNLSDSGSVKRGDKDLHLG		0.0129875	-0.214155	-0.0378929	-0.207727	0.28617			Down						true				only_Bic
Mtor	A0A0G2JX74_S2481_2	Serine/threonine-protein kinase mTOR OS=Rattus norvegicus OX=10116 GN=Mtor PE=1 SV=1;Serine/threonine-protein kinase mTOR OS=Rattus norvegicus OX=10116 GN=Mtor PE=1 SV=1	PAHKKTGTTVPESIHSFIGDGLVKPEALNKK		0.0227552	0.208674		-0.285884				Up						true				only_Bic
Slc6a17	P31662_S678_3	Sodium-dependent neutral amino acid transporter SLC6A17 OS=Rattus norvegicus OX=10116 GN=Slc6a17 PE=1 SV=1	DISNLEENDETRFILSKVPSEAPSPMPTHRS		0.0307662	0.565056			0.144185			Up						true				only_Bic
Slc6a17	P31662_S682_3	Sodium-dependent neutral amino acid transporter SLC6A17 OS=Rattus norvegicus OX=10116 GN=Slc6a17 PE=1 SV=1	LEENDETRFILSKVPSEAPSPMPTHRSYLGP		0.0307662	0.565056			0.144185			Up						true				only_Bic
Slc6a17	P31662_S686_3	Sodium-dependent neutral amino acid transporter SLC6A17 OS=Rattus norvegicus OX=10116 GN=Slc6a17 PE=1 SV=1	DETRFILSKVPSEAPSPMPTHRSYLGPGSTS		0.0307662	0.565056			0.144185			Up						true				only_Bic
Rabl6	D3ZKQ4_S599_2	RAB, member RAS oncogene family-like 6 OS=Rattus norvegicus OX=10116 GN=Rabl6 PE=1 SV=1	DTQKRVGRFPVREDLSDVTDEDTGPAQPPPP		0.0380558	-0.277418		-0.0662599	0.320205			Down						true				only_Bic
Rabl6	D3ZKQ4_T602_2	RAB, member RAS oncogene family-like 6 OS=Rattus norvegicus OX=10116 GN=Rabl6 PE=1 SV=1	KRVGRFPVREDLSDVTDEDTGPAQPPPPSKF		0.0380558	-0.277418		-0.0662599	0.320205			Down						true				only_Bic
Arhgap1	D4A6C5_S47_3	Rho GTPase-activating protein 1 OS=Rattus norvegicus OX=10116 GN=Arhgap1 PE=1 SV=1	NWPSDEMPDFPKSDDSKSSSPEPVTHLKWDD		0.0380776	-0.829173		0.566959	0.351439			Down						true				only_Bic
Palm	Q920Q0_S83_1	Paralemmin-1 OS=Rattus norvegicus OX=10116 GN=Palm PE=1 SV=1	EDMRKQMQEDEQKARSLEESITRLEKEIDVL		0.0395173	0.650477		-0.132056	-0.402357			Up			Down			true	true			reciprocal
Bnip3	Q9ET45_S88_2	BCL2-interacting protein 3 OS=Rattus norvegicus OX=10116 GN=Bnip3 PE=1 SV=1	AEIDTHSFGEKNSTLSEEDYIERRREVESIL		0.040987	-1.04452			0.449995			Down			Up			true	true			reciprocal
Ywhag	P61983_S235_1	14-3-3 protein gamma OS=Rattus norvegicus OX=10116 GN=Ywhag PE=1 SV=2	TLIMQLLRDNLTLWTSDQQDDDGGEGNN___		0.0547328	1.40514		-0.0404865				Up						true				only_Bic
Sptbn1	G3V6S0_S2103_2	Spectrin beta chain OS=Rattus norvegicus OX=10116 GN=Sptbn1 PE=1 SV=1;Spectrin beta chain OS=Rattus norvegicus OX=10116 GN=Sptbn1 PE=1 SV=3;Spectrin beta chain OS=Rattus norvegicus OX=10116 GN=Sptbn1 PE=1 SV=1	ERKRRPPSPEPSAKVSEEAESQQWDTSKGDQ		0.074255	0.854706		0.0292564	0.122006			Up						true				only_Bic
Tbc1d9b	F1LRL4_S1089_1	Similar to TBC1 domain family, member 8;BUB2-like protein 1;vascular Rab-GAP/TBC-containing (Predicted), isoform CRA_a OS=Rattus norvegicus OX=10116 GN=Tbc1d9b PE=1 SV=2	TTKKPRDGAHSGDHNSATEEDEPPISKLHQD		0.0766625	0.371288	-0.0420019	-0.296364	-0.18362			Up						true				only_Bic
Tacc2	D3ZXK3_S2207_2	Transforming, acidic coiled-coil-containing protein 2 OS=Rattus norvegicus OX=10116 GN=Tacc2 PE=1 SV=1;Transforming, acidic coiled-coil-containing protein 2 OS=Rattus norvegicus OX=10116 GN=Tacc2 PE=1 SV=1;Transforming acidic coiled-coil containing protein	PKLKKTPEKLDNTPASPPRSPAEPSDIPIAK		0.0766637	0.508752	0.0124092	-0.34553	-0.323328			Up		Down	Down			true				only_Bic
Pitpnm3	M0RDK4_S443_2	PITPNM family member 3 OS=Rattus norvegicus OX=10116 GN=Pitpnm3 PE=1 SV=2	LHTHSPLFLEGSSRGSPPLLDAPASPPQAPR		0.0766774	0.429887		0.274573	0.116202			Up						true				only_Bic
Pitpnm3	M0RDK4_S452_2	PITPNM family member 3 OS=Rattus norvegicus OX=10116 GN=Pitpnm3 PE=1 SV=2	EGSSRGSPPLLDAPASPPQAPRSQRPERRLS		0.0766774	0.429887		0.274573	0.116202			Up						true				only_Bic
Afdn	O35889_S424_1	Afadin OS=Rattus norvegicus OX=10116 GN=Afdn PE=1 SV=1;Afadin OS=Rattus norvegicus OX=10116 GN=Afdn PE=1 SV=3	GSDSRDKPKLYRLQLSVTEVGTEKFDDNSIQ		0.0800616	0.974084		0.0556745				Up						true				only_Bic
Slc20a2	Q7TP93_S31_1	Ab1-188 OS=Rattus norvegicus OX=10116 GN=Slc20a2 PE=1 SV=1;Sodium-dependent phosphate transporter 2 OS=Rattus norvegicus OX=10116 GN=Slc20a2 PE=1 SV=1	SRASDESLRKVQEAESPVFKELPGAKASDDS		0.08855	0.370306		0.0749808				Up						true				only_Bic
Sptbn1	G3V6S0_S2095_2	Spectrin beta chain OS=Rattus norvegicus OX=10116 GN=Sptbn1 PE=1 SV=1;Spectrin beta chain OS=Rattus norvegicus OX=10116 GN=Sptbn1 PE=1 SV=3;Spectrin beta chain OS=Rattus norvegicus OX=10116 GN=Sptbn1 PE=1 SV=1	VRRQQEEEERKRRPPSPEPSAKVSEEAESQQ		0.11276	0.854706		0.0677611	0.09801			Up						true				only_Bic
Fosl2	P51145_S200_1	Fos-related antigen 2 OS=Rattus norvegicus OX=10116 GN=Fosl2 PE=1 SV=2;Fos-related antigen 2 OS=Rattus norvegicus OX=10116 GN=Fosl2 PE=1 SV=1	VAHGPVCKISPEERRSPPTSGLQSLRGTGSA		0.114831	2.96127	-0.355699					Up						true				only_Bic
Camk2b	G3V9G3_S395_2	Calcium/calmodulin-dependent protein kinase II, beta, isoform CRA_a OS=Rattus norvegicus OX=10116 GN=Camk2b PE=1 SV=1;Calcium/calmodulin-dependent protein kinase type II subunit beta OS=Rattus norvegicus OX=10116 GN=Camk2b PE=1 SV=1	QTTVIHNPVDGIKESSDSTNTTIEDEDAKAR		0.117741	-1.1962		-0.0102353	-0.489174			Down			Down			true	true			same
Limch1	F1M392_S231_1	LIM and calponin homology domains 1 OS=Rattus norvegicus OX=10116 GN=Limch1 PE=1 SV=2	PSPDVVLRGSSDGRGSDSESDLPHRKLPDVK		0.12085	-0.46479	-0.191536	-0.0422709				Down						true				only_Bic
Nefh	F1LRZ7_S580_1	Neurofilament heavy polypeptide OS=Rattus norvegicus OX=10116 GN=Nefh PE=1 SV=1;Neurofilament heavy polypeptide OS=Rattus norvegicus OX=10116 GN=Nefh PE=1 SV=4	EAKSPAEAKSPAEVKSPATVKSPGEAKSPAE		0.145551	0.359423		-0.265602	-0.222855			Up						true				only_Bic
Ablim2	A0A0G2JTB5_S375_1	Actin-binding LIM protein 2 OS=Rattus norvegicus OX=10116 GN=Ablim2 PE=1 SV=1	AVGDRQSYGESPQLLSPTPTEGDQDDRSYKQ		0.147994	0.459712		-0.153999	0.480001			Up						true				only_Bic
Pclo	Q9JKS6_S617_1	Protein piccolo OS=Rattus norvegicus OX=10116 GN=Pclo PE=1 SV=1	PTATASKSPVPSQQASPKKEPPSKQDSPKAL		0.15205	0.677672						Up						true				only_Bic
Slc4a10	A0A0G2JYF0_S91_2	Anion exchange protein OS=Rattus norvegicus OX=10116 GN=Slc4a10 PE=1 SV=1;Sodium-driven chloride bicarbonate exchanger OS=Rattus norvegicus OX=10116 GN=Slc4a10 PE=1 SV=1;Anion exchange protein OS=Rattus norvegicus OX=10116 GN=Slc4a10 PE=1 SV=2	DRERDSGLEDGGESPSFDTPSQRVQFILGTE		0.153788	1.90494		-0.0787745	-0.5747			Up						true				only_Bic
Phc3	D3ZS50_T456_2	Polyhomeotic homolog 3 OS=Rattus norvegicus OX=10116 GN=Phc3 PE=1 SV=1;Polyhomeotic homolog 3 OS=Rattus norvegicus OX=10116 GN=Phc3 PE=1 SV=1	EERPEESDECARMDRTPPPPTLSPAAITVGR		0.157852	-1.03877	0.0373192					Down						true				only_Bic
Cadps	F1LLX6_S219_1	Calcium-dependent secretion activator 1 OS=Rattus norvegicus OX=10116 GN=Cadps PE=1 SV=3;Calcium-dependent secretion activator 1 OS=Rattus norvegicus OX=10116 GN=Cadps PE=1 SV=1;Calcium-dependent secretion activator 2 OS=Rattus norvegicus OX=10116 GN=Cadps	DFREVFKKNIEKRVRSLPEIDGLSKETVLSS;DSREVFKKHIEKRVRSLPEIDGLSKETVLSS		0.167334	0.800001		0.224281				Up						true				only_Bic
C2cd5	A0A0G2K543_S412_2	C2 calcium-dependent domain-containing 5 OS=Rattus norvegicus OX=10116 GN=C2cd5 PE=1 SV=1	GIMGNTRSYKLLDWNSFNSDEPETRDAWWAE		0.183532	0.699807						Up						true				only_Bic
C2cd5	A0A0G2K543_S415_2	C2 calcium-dependent domain-containing 5 OS=Rattus norvegicus OX=10116 GN=C2cd5 PE=1 SV=1	GNTRSYKLLDWNSFNSDEPETRDAWWAEIRQ		0.183532	0.699807						Up						true				only_Bic
Pde1b	Q01066_S7_1	Calcium/calmodulin-dependent 3',5'-cyclic nucleotide phosphodiesterase 1B OS=Rattus norvegicus OX=10116 GN=Pde1b PE=1 SV=1	_________MELSPRSPPEMLESDCPSPLEL		0.183885	0.38503		0.202074	0.332707			Up						true				only_Bic
Slmap	D3ZKE6_S148_1	Sarcolemma associated protein (Predicted) OS=Rattus norvegicus OX=10116 GN=Slmap PE=1 SV=1;Sarcolemmal membrane-associated protein OS=Rattus norvegicus OX=10116 GN=Slmap PE=1 SV=1;Sarcolemmal membrane-associated protein OS=Rattus norvegicus OX=10116 GN=Slm	MEARLRSDVIHAPLPSPVDKVAANTPSMYSQ		0.196278	0.269279		-0.258257	-0.037141			Up						true				only_Bic
Farp1	F1LYQ8_S876_2	FERM, ARHGEF and pleckstrin domain-containing protein 1 OS=Rattus norvegicus OX=10116 GN=Farp1 PE=1 SV=2	LAEKSNGPTPELLASSPPDNKSPDEATAADQ		0.198638	0.650236	0.184646	0.0073158	0.0825391			Up						true				only_Bic
Retreg3	B2GV94_S26_1	Fam134c protein OS=Rattus norvegicus OX=10116 GN=Retreg3 PE=1 SV=1	PGPSSGLAFRGRRAMSGSWERDQQVEAAQRA		0.211741	0.634488		-0.265294	-0.665815			Up			Down			true	true			reciprocal
Hnrnpa2b1	A7VJC2_S29_1	Heterogeneous nuclear ribonucleoproteins A2/B1 OS=Rattus norvegicus OX=10116 GN=Hnrnpa2b1 PE=1 SV=1;Heterogeneous nuclear ribonucleoproteins A2/B1 OS=Rattus norvegicus OX=10116 GN=Hnrnpa2b1 PE=1 SV=1;Heterogeneous nuclear ribonucleoproteins A2/B1 OS=Rattus	KREKEQFRKLFIGGLSFETTEESLRNYYEQW		0.214889	3.00019						Up						true				only_Bic
Farp1	F1LYQ8_S893_2	FERM, ARHGEF and pleckstrin domain-containing protein 1 OS=Rattus norvegicus OX=10116 GN=Farp1 PE=1 SV=2	PDNKSPDEATAADQESEDDLSASRTSLERQA		0.218	-0.282761	0.157701	0.194167	-0.0395787			Down						true				only_Bic
Pea15	Q5U318_S90_1	Astrocytic phosphoprotein PEA-15 OS=Rattus norvegicus OX=10116 GN=Pea15 PE=1 SV=1	LLTMVVDYRTRVLKISEEDELDTKLTRIPSA		0.227206	0.89379		-0.0251254				Up						true				only_Bic
Arfgef3	D3ZF86_S1730_2	ARFGEF family member 3 OS=Rattus norvegicus OX=10116 GN=Arfgef3 PE=1 SV=3	DRREHLSEPLSLRVGSGDILMLPPSPKTEKK		0.231855	0.817453	0.00218208	0.12251	0.0738347			Up						true				only_Bic
Arfgef3	D3ZF86_S1739_2	ARFGEF family member 3 OS=Rattus norvegicus OX=10116 GN=Arfgef3 PE=1 SV=3	LSLRVGSGDILMLPPSPKTEKKDPGRKKEWW		0.231855	0.817453	0.00218208	0.12251	0.0738347			Up						true				only_Bic
Pgam1	P25113_S14_1	Phosphoglycerate mutase 1 OS=Rattus norvegicus OX=10116 GN=Pgam1 PE=1 SV=4	__MAAYKLVLIRHGESAWNLENRFSGWYDAD		0.241051	0.474918		0.0130205	-0.217132			Up						true				only_Bic
Dctn2	A0A0G2JUC7_S83_1	Dynactin subunit 2 OS=Rattus norvegicus OX=10116 GN=Dctn2 PE=1 SV=1;Dynactin subunit 2 OS=Rattus norvegicus OX=10116 GN=Dctn2 PE=1 SV=1	DFSDRIGKTKRTGYESGDYEMLGEGLGVKET		0.252627	0.968995		-0.11721				Up						true				only_Bic
Nucks1	A0A0G2K7X3_S223_1	Nuclear ubiquitous casein and cyclin-dependent kinase substrate 1 OS=Rattus norvegicus OX=10116 GN=Nucks1 PE=1 SV=1;Nuclear ubiquitous casein and cyclin-dependent kinase substrate 1 OS=Rattus norvegicus OX=10116 GN=Nucks1 PE=1 SV=1	EDEEAESPPEKKTSASPPLEKSGDEGSEDEA		0.256687	0.548877		0.0463075	0.2693			Up						true				only_Bic
Hrh1	G3V6X5_S345_2	Histamine H1 receptor OS=Rattus norvegicus OX=10116 GN=Hrh1 PE=1 SV=1;Histamine H1 receptor OS=Rattus norvegicus OX=10116 GN=Hrh1 PE=1 SV=1	MDEQSLNTCRRISETSEDQTLVDQQSFSRTT		0.269744	0.709177	0.305441	0.168376				Up						true				only_Bic
Psd3	D4A2Q3_S1010_2	Pleckstrin and Sec7 domain-containing 3 OS=Rattus norvegicus OX=10116 GN=Psd3 PE=1 SV=3;Pleckstrin and Sec7 domain-containing 3 OS=Rattus norvegicus OX=10116 GN=Psd3 PE=1 SV=3;Pleckstrin and Sec7 domain-containing 3 OS=Rattus norvegicus OX=10116 GN=Psd3 PE	EGNEPVGLKKSHSSPSLNPDASPVTAKVKRN		0.284737	0.730863	0.838596	-0.00872083	0.0163927			Up						true				only_Bic
Ckb	P07335_S164_1	Creatine kinase B-type OS=Rattus norvegicus OX=10116 GN=Ckb PE=1 SV=2	GERRAIEKLAVEALSSLDGDLSGRYYALKSM		0.285648	1.03887			0.0292808			Up						true				only_Bic
Kiaa1107	D4A0X3_S783_1	AP2-interacting clathrin-endocytosis protein OS=Rattus norvegicus OX=10116 GN=Kiaa1107 PE=1 SV=3;BTB domain-containing 8 OS=Rattus norvegicus OX=10116 GN=Btbd8 PE=4 SV=1	RVRKPGGGDLPLHSASDDETPRKKPDPWSRS		0.303957	0.5534	0.821212		0.146745			Up			Up			true	true			same
Ubr4	A0A0G2JU89_T360_1	E3 ubiquitin-protein ligase UBR4 OS=Rattus norvegicus OX=10116 GN=Ubr4 PE=1 SV=1;E3 ubiquitin-protein ligase UBR4 OS=Rattus norvegicus OX=10116 GN=Ubr4 PE=1 SV=1;E3 ubiquitin-protein ligase UBR4 OS=Rattus norvegicus OX=10116 GN=Ubr4 PE=1 SV=2	TCMAILHVGSAQQVRTGSTSSKEEDYESDAA		0.309241	0.496392						Up						true				only_Bic
Hrh1	G3V6X5_S342_2	Histamine H1 receptor OS=Rattus norvegicus OX=10116 GN=Hrh1 PE=1 SV=1;Histamine H1 receptor OS=Rattus norvegicus OX=10116 GN=Hrh1 PE=1 SV=1	QPKMDEQSLNTCRRISETSEDQTLVDQQSFS		0.313856	0.531168	0.207556	0.212488				Up						true				only_Bic
Epb41l2	D3ZAY7_S605_1	Erythrocyte membrane protein band 4.1-like 2 OS=Rattus norvegicus OX=10116 GN=Epb41l2 PE=1 SV=3;Erythrocyte membrane protein band 4.1-like 2 OS=Rattus norvegicus OX=10116 GN=Epb41l2 PE=1 SV=3;Erythrocyte membrane protein band 4.1-like 2 OS=Rattus norvegicu	KSPTKVTPLLAEGKSSHETLNVVEEKKRAEV		0.314685	-0.657801		0.344964				Down						true				only_Bic
Spire1	D3ZEX7_S671_2	Spire homolog 1 (Drosophila) (Predicted), isoform CRA_b OS=Rattus norvegicus OX=10116 GN=Spire1 PE=1 SV=1;Spire-type actin nucleation factor 1 OS=Rattus norvegicus OX=10116 GN=Spire1 PE=1 SV=1	HRPLRSITRFSSKSKSVDKSDEELQFPKEFM		0.338301	0.762112						Up						true				only_Bic
Spire1	D3ZEX7_S675_2	Spire homolog 1 (Drosophila) (Predicted), isoform CRA_b OS=Rattus norvegicus OX=10116 GN=Spire1 PE=1 SV=1;Spire-type actin nucleation factor 1 OS=Rattus norvegicus OX=10116 GN=Spire1 PE=1 SV=1	RSITRFSSKSKSVDKSDEELQFPKEFMEDWS		0.338301	0.762112						Up						true				only_Bic
Dync1h1	F1LRT9_S4365_1	Cytoplasmic dynein 1 heavy chain 1 OS=Rattus norvegicus OX=10116 GN=Dync1h1 PE=1 SV=3;Cytoplasmic dynein 1 heavy chain 1 OS=Rattus norvegicus OX=10116 GN=Dync1h1 PE=1 SV=2	DDLAYAETEKKTRTDSTSDGRPAWMRTLHTT		0.342292	0.593422		-0.0212904	-1.61286			Up			Down			true	true			reciprocal
Mta1	F1LQS1_S514_1	Metastasis-associated protein MTA1 OS=Rattus norvegicus OX=10116 GN=Mta1 PE=1 SV=2;Metastasis-associated protein MTA1 OS=Rattus norvegicus OX=10116 GN=Mta1 PE=1 SV=1;Metastasis-associated protein MTA1 OS=Rattus norvegicus OX=10116 GN=Mta1 PE=1 SV=1	AIKAECTARLPEASQSPLVLKQVVRKPLEAV		0.346476	1.55385		0.0607137	-0.495735			Up			Down			true	true			reciprocal
Ankrd34a	Q5BJT1_S337_1	Ankyrin repeat domain-containing protein 34A OS=Rattus norvegicus OX=10116 GN=Ankrd34a PE=1 SV=1	SGLPSGLRQKLSRMESVELDTPGHFCPDSPE		0.370384	0.306742		-0.376943	-0.62004			Up						true				only_Bic
Purg	D3ZYS1_S164_2	Purine-rich element-binding protein G OS=Rattus norvegicus OX=10116 GN=Purg PE=1 SV=1	VSRRRQKHSAPSPPVSVGSEEHPHSVLKTDY		0.380811	0.696206		0.0403781	0.251205			Up						true				only_Bic
Rbm8a	Q27W01_S56_1	RNA-binding protein 8A OS=Rattus norvegicus OX=10116 GN=Rbm8a PE=1 SV=1	GSEEGSRARMREDYDSVEQDGDEPGPQRSVE		0.424402	0.517664			-0.269981			Up						true				only_Bic
Ank2	A0A0G2KBB9_S1837_2	Ankyrin 2 OS=Rattus norvegicus OX=10116 GN=Ank2 PE=1 SV=1;Ankyrin 2 OS=Rattus norvegicus OX=10116 GN=Ank2 PE=1 SV=1	AERHSPVFSGKPEKHSPGSPSTKNERHSPVS		0.432588	0.824542		0.235542				Up						true				only_Bic
Nefm	P12839_S345_1	Neurofilament medium polypeptide OS=Rattus norvegicus OX=10116 GN=Nefm PE=1 SV=3;Neurofilament medium polypeptide OS=Rattus norvegicus OX=10116 GN=Nefm PE=1 SV=4	LESVRGTKESLERQLSDIEERHNHDLSSYQD		0.433919	1.92677	0.223848	0.0644253	-0.0692065			Up						true				only_Bic
Sphk2	Q6AYB2_S379_2	RCG53912, isoform CRA_a OS=Rattus norvegicus OX=10116 GN=Sphk2 PE=1 SV=1	SELALAPAPAPAATHSPLHRSVSDLPLPLPQ		0.463251	-0.684427	-0.181091	-0.00276629	0.606193			Down			Up			true	true			reciprocal
Slc1a4	Q76GL9_S527_1	Neutral amino acid transporter ASCT1 OS=Rattus norvegicus OX=10116 GN=Slc1a4 PE=1 SV=1	RAGPVAVAPELESKESVL_____________		0.501517	0.796111		-0.150995	0.0170142			Up						true				only_Bic
Arhgap35	D4AD82_S1179_2	Rho GTPase-activating protein 35 OS=Rattus norvegicus OX=10116 GN=Arhgap35 PE=1 SV=3;Rho GTPase-activating protein 35 OS=Rattus norvegicus OX=10116 GN=Arhgap35 PE=1 SV=3	RLGRFASYRTSFSVGSDDELGPIRKKEEDQA		0.506232	0.345559		-0.522901	-0.825575			Up		Down	Down			true				only_Bic
Arhgap35	D4AD82_S1174_2	Rho GTPase-activating protein 35 OS=Rattus norvegicus OX=10116 GN=Arhgap35 PE=1 SV=3;Rho GTPase-activating protein 35 OS=Rattus norvegicus OX=10116 GN=Arhgap35 PE=1 SV=3	RTRCTRLGRFASYRTSFSVGSDDELGPIRKK		0.532997	0.424925		-0.550198	-0.828724			Up		Down	Down			true				only_Bic
Dctn1	A0A0G2K428_S105_2	Dynactin subunit 1 OS=Rattus norvegicus OX=10116 GN=Dctn1 PE=1 SV=1;Dynactin 1, isoform CRA_a OS=Rattus norvegicus OX=10116 GN=Dctn1 PE=1 SV=2;Dynactin subunit 1 OS=Rattus norvegicus OX=10116 GN=Dctn1 PE=1 SV=2	RQSQIQVFEDGADTTSPETPDSSASKILKRE		0.571206	1.27821		0.247958	0.431036			Up						true				only_Bic
Tmem87a	D4A017_S479_1	Transmembrane protein 87A OS=Rattus norvegicus OX=10116 GN=Tmem87a PE=1 SV=3	WRPSANNQRFAFSPLSEEDEEDEQKEPMLKE		0.582161	1.81444		-0.130924	-0.338204			Up						true				only_Bic
Sccpdh	Q6AY30_S215_1	Saccharopine dehydrogenase-like oxidoreductase OS=Rattus norvegicus OX=10116 GN=Sccpdh PE=1 SV=1	AIYGFGDKGSLRKLRSVSNLKPVPVIGSKLK		0.72384	1.34928	0.138433		-0.0178204			Up						true				only_Bic
Canx	P35565_T561_1	Calnexin OS=Rattus norvegicus OX=10116 GN=Canx PE=1 SV=1	KLEEKQKSDAEEDGGTGSQDEEDSKPKAEED			0.445154	-0.151193		-0.75062			Up						true				only_Bic
Pkp4	F1M2K6_S220_1	Plakophilin 4 OS=Rattus norvegicus OX=10116 GN=Pkp4 PE=1 SV=2	NRAMRRVSSVPSRAQSPSYVTSTGVSPSRGS			0.538717	-0.136162	-0.115755	-0.326758			Up						true				only_Bic
Ctnnd2	F1M787_S1066_2	Catenin delta-2 OS=Rattus norvegicus OX=10116 GN=Ctnnd2 PE=1 SV=3	IERDRQRPYSSSRTPSISPVRVSPNNRSASA			0.426082	-0.13366		-0.503771			Up						true				only_Bic
C2cd2l	Q5U2P5_S426_2	C2CD2-like OS=Rattus norvegicus OX=10116 GN=C2cd2l PE=1 SV=1;C2CD2-like OS=Rattus norvegicus OX=10116 GN=C2cd2l PE=1 SV=1	SPRNLGTPTSSTPRPSITPTKKIELDRTIMP			-1.44705	-0.0586425		-0.688126			Down						true				only_Bic
Arhgap21	F1LXQ7_S1439_1	Rho GTPase-activating protein 21 OS=Rattus norvegicus OX=10116 GN=Arhgap21 PE=1 SV=3	SRKRKKPKEKAQPSSSEDELDSVFFKKENME			0.465093	-0.00508113		0.350591			Up						true				only_Bic
Zdhhc8	Q2THW6_S335_1	Palmitoyltransferase OS=Rattus norvegicus OX=10116 GN=Zdhhc8 PE=2 SV=1	EAGTFGRDLKTPRPGSAESALSVQRTSPPTP			-0.710664	0.0837826		0.250103			Down						true				only_Bic
Gabrg2	Q6PW52_S393_1	GABA-A gamma2 long isoform OS=Rattus norvegicus OX=10116 GN=Gabrg2 PE=2 SV=1;Gamma-aminobutyric acid receptor subunit gamma-2 OS=Rattus norvegicus OX=10116 GN=Gabrg2 PE=1 SV=1	RMFSFKAPTIDIRPRSATIQMNNATHLQERD			-0.446598	0.132416	-0.0925777	0.486841			Down						true				only_Bic
Pclo	F1M7V4_S3257_2	Protein piccolo OS=Rattus norvegicus OX=10116 GN=Pclo PE=1 SV=3;Protein piccolo OS=Rattus norvegicus OX=10116 GN=Pclo PE=1 SV=3	SRGRIPIVAQNSEEESPLSPVGQPMGMARAA			-0.737172	0.487662		0.882727			Down						true				only_Bic
Slc4a7	Q9R1N3_S407_1	Sodium bicarbonate cotransporter 3 OS=Rattus norvegicus OX=10116 GN=Slc4a7 PE=1 SV=1	DSSKSGEVKGNGSGGSRENSTVDFSKVDMNF			0.430828		-0.421131	-0.00104126			Up						true				only_Bic
Efr3b	F1LTW9_S214_1	EFR3 homolog B OS=Rattus norvegicus OX=10116 GN=Efr3b PE=1 SV=2	SLLFNLQHVEEAESRSPSPLQAPEKEKENPA			0.62915		-0.235813	-0.212862			Up						true				only_Bic
Synpo	A0A0H2UHQ9_S767_1	Synaptopodin OS=Rattus norvegicus OX=10116 GN=Synpo PE=1 SV=1;Synaptopodin OS=Rattus norvegicus OX=10116 GN=Synpo PE=1 SV=2	KYTTNAPGGFRVASLSPARTPPASLYHGYLP			-0.347268		-0.140944				Down						true				only_Bic
Prrt2	D3ZFB6_T78_2	Proline-rich transmembrane protein 2 OS=Rattus norvegicus OX=10116 GN=Prrt2 PE=1 SV=1	PKAELAPETTETPVETPETVQATDLSVNPGE			-0.164074		-0.0904667	0.469627			Down			Up			true	true			reciprocal
Map1a	A0A0G2K5C6_S355_2	Microtubule-associated protein 1A OS=Rattus norvegicus OX=10116 GN=Map1a PE=1 SV=1;Microtubule-associated protein 1 A, isoform CRA_c OS=Rattus norvegicus OX=10116 GN=Map1a PE=1 SV=1;Microtubule-associated protein 1A OS=Rattus norvegicus OX=10116 GN=Map1a P	LQRKVAELEEEQSQGSSSYSDWVKNLISPEL			0.482973		-0.0824988	0.0571162			Up						true				only_Bic
Prr12	A0A0G2K5M6_T1514_2	Proline-rich 12 OS=Rattus norvegicus OX=10116 GN=Prr12 PE=1 SV=1	LHLAKKQETAAVCGETDEEAGESGGEGIFRE			-0.46258		-0.07817	-0.0718258			Down						true				only_Bic
Prr12	A0A0G2K5M6_S1521_2	Proline-rich 12 OS=Rattus norvegicus OX=10116 GN=Prr12 PE=1 SV=1	ETAAVCGETDEEAGESGGEGIFRERDEFVIR			-0.46258		-0.0391708	-0.0718258			Down						true				only_Bic
Tmem63b	D4A105_S115_1	Transmembrane protein 63B OS=Rattus norvegicus OX=10116 GN=Tmem63b PE=1 SV=2	GDSHDRYERLTSVSSSVDFDQRDNGFCSWLT			0.974066		-0.0336495				Up						true				only_Bic
Hspbp1	Q6IMX7_S349_1	Hsp70-binding protein 1 OS=Rattus norvegicus OX=10116 GN=Hspbp1 PE=1 SV=1	EELEFCEKLLQTCFSSPTDDSMDR_______			0.499988		-0.0277485	-1.08253			Up			Down			true	true			reciprocal
Eif3b	Q4G061_S79_1	Eukaryotic translation initiation factor 3 subunit B OS=Rattus norvegicus OX=10116 GN=Eif3b PE=1 SV=1	PAAQSEEETAASPAASPTPQSAQEPSAPGKA			0.668549		0.00277708	-0.284367			Up						true				only_Bic
Sorbs2	F1LPM3_T654_2	Sorbin and SH3 domain-containing protein 2 OS=Rattus norvegicus OX=10116 GN=Sorbs2 PE=1 SV=2;Sorbin and SH3 domain-containing protein 2 OS=Rattus norvegicus OX=10116 GN=Sorbs2 PE=1 SV=2	CPKRRFSIESLLEEETQVRHPSQGQRSCKSN			1.27556		0.0161778	0.047486			Up						true				only_Bic
Cacng4	Q8VHW9_S259_2	Voltage-dependent calcium channel gamma-4 subunit OS=Rattus norvegicus OX=10116 GN=Cacng4 PE=1 SV=1	RSSSRSTEASPSRDASPVGLKITGAIPMGEL			-0.386873		0.0237335	0.38623			Down						true				only_Bic
Bsn	G3V984_S2563_1	Protein bassoon OS=Rattus norvegicus OX=10116 GN=Bsn PE=4 SV=1;Protein bassoon OS=Rattus norvegicus OX=10116 GN=Bsn PE=1 SV=3;Protein bassoon OS=Rattus norvegicus OX=10116 GN=Bsn PE=4 SV=1	KRHSMPRLRDACEPESGPDPSTVRRIADSSV			0.260129		0.0320693	-0.11272			Up						true				only_Bic
Fam53c	D3ZH55_S122_1	Family with sequence similarity 53, member C OS=Rattus norvegicus OX=10116 GN=Fam53c PE=1 SV=1	PVPPAPPSKRHCRSLSVPVDLSRWQPVWRPA			0.925405		0.0394675	0.162325			Up						true				only_Bic
[truncated: 7,412 more rows]
