# Supplementary material for: Dynamic bi-directional phosphorylation events associated with the reciprocal regulation of synapses during homeostatic up- and down-scaling
Source: Cell Rep. 2021 Aug 24;36(8):109583. doi: 10.1016/j.celrep.2021.109583 (PMC8411114; doi:10.1016/j.celrep.2021.109583)
Supplement: Table S6. GO term overrepresentation for subset of persistent phosphoproteins during up- and down-scaling, related to Figure 2E [file mmc7.xlsx]

## Sheet: Bic (3 in 3)
Bicuculline n = 220 phosphorylation (regulated in 3 out of 3 conditions)
ONTOLOGY	ID	Description	GeneRatio	BgRatio	pvalue	p.adjust	qvalue	geneID	Count
CC	GO:0044456	synapse part	64/143	466/2098	4.00582e-10	2.33673e-08	1.84127e-08	Sec22b/Dbn1/Pak3/Add2/Grk2/Mecp2/Epb41l3/Iqsec1/Syn1/Rtn4/Map1a/Ppp3ca/Mapk1/Map2/Rims1/Camkv/Lrrc7/Atp2b2/Plppr4/Rps3/Bsn/Stxbp5/Map1b/Gad2/Efnb3/Itsn1/Sorbs2/Itpka/Epb41l1/Gad1/Wfs1/Srcin1/Ppp1r9a/Camk2a/Pde4b/Sptbn1/Cacnb1/Iqsec2/Dbnl/Dlgap2/Atp2b1/Lzts1/Ctnnd2/Dlgap1/Mff/Sipa1l1/Prrt2/Ppp1r9b/Kcnb1/Mink1/Shank3/Palm/Psd/Shank2/Nf1/Syngap1/Dmxl2/Map4/Dclk1/Marcks/Dlg4/Dlgap4/Atp2b4/Nsmf	64
CC	GO:0098794	postsynapse	56/143	342/2098	6.9238e-12	4.84666e-10	3.81902e-10	Dbn1/Pak3/Add2/Grk2/Mecp2/Epb41l3/Iqsec1/Syn1/Rtn4/Map1a/Ppp3ca/Mapk1/Map2/Rims1/Camkv/Lrrc7/Atp2b2/Plppr4/Rps3/Bsn/Map1b/Efnb3/Itsn1/Sorbs2/Itpka/Epb41l1/Srcin1/Ppp1r9a/Camk2a/Pde4b/Sptbn1/Cacnb1/Iqsec2/Dbnl/Dlgap2/Atp2b1/Lzts1/Ctnnd2/Dlgap1/Sipa1l1/Prrt2/Ppp1r9b/Kcnb1/Mink1/Shank3/Palm/Psd/Shank2/Nf1/Syngap1/Map4/Dclk1/Marcks/Dlg4/Dlgap4/Nsmf	56
BP	GO:0022008	neurogenesis	55/144	453/2061	3.36981e-06	0.000754087	0.00068305	Dbn1/Mark2/Pak3/Prickle2/Grk2/Mecp2/Epb41l3/Syn1/Rtn4/Map1a/Ppp3ca/Mapk1/Ranbp1/Map2/Rims1/Lrrc7/Atp2b2/Mapk3/Plppr4/Arhgef7/Map1b/Efnb3/Itsn1/Itpka/Dpysl3/Herc1/Srcin1/Ppp1r9a/Camk2a/Dpysl5/Dbnl/Lzts1/Ctnnd2/Nav1/Sipa1l1/Rapgef1/Ppp1r9b/Nedd4l/Mink1/Shank3/Stmn3/Palm/Psd/Shank2/Nf1/Evl/Syngap1/Map4/Ccdc88a/Dclk1/Marcks/Dlg4/Mycbp2/Sptbn4/Nsmf	55
BP	GO:0120036	plasma membrane bounded cell projection organization	51/144	407/2061	3.58073e-06	0.000754087	0.00068305	Dbn1/Mark2/Ablim2/Pak3/Prickle2/Mecp2/Epb41l3/Rtn4/Map1a/Ppp3ca/Ranbp1/Map2/Rims1/Lrrc7/Atp2b2/Plppr4/Arhgef7/Map1b/Efnb3/Itsn1/Itpka/Dpysl3/Herc1/Srcin1/Ppp1r9a/Camk2a/Dpysl5/Dbnl/Lzts1/Ctnnd2/Sipa1l1/Rapgef1/Ppp1r9b/Nedd4l/Mink1/Shank3/Stmn3/Palm/Psd/Shank2/Nf1/Evl/Syngap1/Map4/Ccdc88a/Dclk1/Marcks/Dlg4/Mycbp2/Sptbn4/Nsmf	51
BP	GO:0030030	cell projection organization	51/144	412/2061	5.26582e-06	0.000820842	0.000743517	Dbn1/Mark2/Ablim2/Pak3/Prickle2/Mecp2/Epb41l3/Rtn4/Map1a/Ppp3ca/Ranbp1/Map2/Rims1/Lrrc7/Atp2b2/Plppr4/Arhgef7/Map1b/Efnb3/Itsn1/Itpka/Dpysl3/Herc1/Srcin1/Ppp1r9a/Camk2a/Dpysl5/Dbnl/Lzts1/Ctnnd2/Sipa1l1/Rapgef1/Ppp1r9b/Nedd4l/Mink1/Shank3/Stmn3/Palm/Psd/Shank2/Nf1/Evl/Syngap1/Map4/Ccdc88a/Dclk1/Marcks/Dlg4/Mycbp2/Sptbn4/Nsmf	51
BP	GO:0048699	generation of neurons	51/144	425/2061	1.3751e-05	0.00125311	0.00113506	Dbn1/Mark2/Pak3/Prickle2/Mecp2/Epb41l3/Syn1/Rtn4/Map1a/Ppp3ca/Ranbp1/Map2/Rims1/Lrrc7/Atp2b2/Plppr4/Map1b/Efnb3/Itsn1/Itpka/Dpysl3/Herc1/Srcin1/Ppp1r9a/Camk2a/Dpysl5/Dbnl/Lzts1/Ctnnd2/Nav1/Sipa1l1/Rapgef1/Ppp1r9b/Nedd4l/Mink1/Shank3/Stmn3/Palm/Psd/Shank2/Nf1/Evl/Syngap1/Map4/Ccdc88a/Dclk1/Marcks/Dlg4/Mycbp2/Sptbn4/Nsmf	51
BP	GO:0048666	neuron development	50/144	365/2061	2.64423e-07	0.000116769	0.000105769	Dbn1/Mark2/Pak3/Prickle2/Mecp2/Epb41l3/Syn1/Rtn4/Map1a/Ppp3ca/Ranbp1/Map2/Rims1/Lrrc7/Atp2b2/Plppr4/Map1b/Efnb3/Itsn1/Itpka/Dpysl3/Herc1/Srcin1/Ppp1r9a/Camk2a/Dpysl5/Dbnl/Lzts1/Ctnnd2/Sipa1l1/Rapgef1/Ppp1r9b/Nedd4l/Mink1/Shank3/Stmn3/Palm/Psd/Shank2/Nf1/Evl/Syngap1/Map4/Ccdc88a/Dclk1/Marcks/Dlg4/Mycbp2/Sptbn4/Nsmf	50
BP	GO:0030182	neuron differentiation	50/144	402/2061	5.94813e-06	0.000820842	0.000743517	Dbn1/Mark2/Pak3/Prickle2/Mecp2/Epb41l3/Syn1/Rtn4/Map1a/Ppp3ca/Ranbp1/Map2/Rims1/Lrrc7/Atp2b2/Plppr4/Map1b/Efnb3/Itsn1/Itpka/Dpysl3/Herc1/Srcin1/Ppp1r9a/Camk2a/Dpysl5/Dbnl/Lzts1/Ctnnd2/Sipa1l1/Rapgef1/Ppp1r9b/Nedd4l/Mink1/Shank3/Stmn3/Palm/Psd/Shank2/Nf1/Evl/Syngap1/Map4/Ccdc88a/Dclk1/Marcks/Dlg4/Mycbp2/Sptbn4/Nsmf	50
BP	GO:0031175	neuron projection development	49/144	347/2061	1.35598e-07	9.98005e-05	9.0399e-05	Dbn1/Mark2/Pak3/Prickle2/Mecp2/Epb41l3/Rtn4/Map1a/Ppp3ca/Ranbp1/Map2/Rims1/Lrrc7/Atp2b2/Plppr4/Map1b/Efnb3/Itsn1/Itpka/Dpysl3/Herc1/Srcin1/Ppp1r9a/Camk2a/Dpysl5/Dbnl/Lzts1/Ctnnd2/Sipa1l1/Rapgef1/Ppp1r9b/Nedd4l/Mink1/Shank3/Stmn3/Palm/Psd/Shank2/Nf1/Evl/Syngap1/Map4/Ccdc88a/Dclk1/Marcks/Dlg4/Mycbp2/Sptbn4/Nsmf	49
CC	GO:0036477	somatodendritic compartment	49/143	388/2098	2.28498e-06	6.15186e-05	4.84748e-05	Dbn1/Mark2/Grk2/Syn1/Rtn4/Map1a/Ppp3ca/Mapk1/Map2/Clip2/Lrrc7/Atp2b2/Rps3/Arhgef7/Bsn/Map1b/Itsn1/Sorbs2/Shroom2/Itpka/Srcin1/Ppp1r9a/Camk2a/Pde4b/Dpysl5/Dbnl/Dlgap2/Atp2b1/Lzts1/Ctnnd2/Sipa1l1/Strn3/Prrt2/Ppp1r9b/Hrh1/Kcnb1/Mink1/Shank3/Kcnb2/Palm/Psd/Shank2/Nf1/Syngap1/Marcks/Dlg4/Dlgap4/Sptbn4/Nsmf	49
BP	GO:0007267	cell-cell signaling	48/144	359/2061	1.12759e-06	0.000355673	0.000322168	C2cd2l/Dbn1/Mark2/Irs2/Ryr2/Grk2/Mecp2/Ppp3cb/Syn1/Map1a/Ppp3ca/Mapk1/Rims1/Atp2b2/Prkar1b/Arhgef7/Stxbp5/Map1b/Gad2/Efnb3/Itsn1/Ensa/Itpka/Shc3/Ppp1r9a/Camk2a/Cacnb1/Iqsec2/Cxadr/Dlgap2/Lzts1/Ctnnd2/Dlgap1/Sipa1l1/Rapgef1/Prrt2/Ppp1r9b/Rab11fip5/Hrh1/Kcnb1/Mink1/Shank3/Shank2/Nf1/Syngap1/Rab11fip2/Dlg4/Nsmf	48
CC	GO:0030054	cell junction	48/143	316/2098	7.02491e-09	3.51246e-07	2.76771e-07	Pnn/Dbn1/Epb41l3/Uba1/Syn1/Rtn4/Ppp3ca/Mapk1/Sorbs1/Rims1/Lrrc7/Atp2b2/Lmo7/Mapk3/Arhgef7/Bsn/Stxbp5/Map1b/Gad2/Itsn1/Sorbs2/Shroom2/Srcin1/Ppp1r9a/Camk2a/Dbnl/Sh3kbp1/Cxadr/Dlgap2/Lzts1/Ctnnd2/Dlgap1/Rasgrp2/Mff/Sipa1l1/Prrt2/Ppp1r9b/Kcnb1/Mink1/Shank3/Magi1/Shank2/Sptan1/Evl/Syngap1/Dlg4/Sptbn4/Nsmf	48
CC	GO:0098590	plasma membrane region	48/143	356/2098	3.93865e-07	1.19472e-05	9.414e-06	C2cd2l/Dbn1/Add2/Prickle2/Grk2/Epb41l3/Rtn4/Mapk1/Map2/Rims1/Lrrc7/Atp2b2/Lmo7/Mapk3/Plppr4/Rps3/Bsn/Stxbp5/Gad2/Efnb3/Sorbs2/Shroom2/Epb41l1/Srcin1/Camk2a/Sptbn1/Iqsec2/Dbnl/Cxadr/Dlgap2/Atp2b1/Lzts1/Slc23a2/Dlgap1/Rasgrp2/Sipa1l1/Prrt2/Ppp1r9b/Kcnb1/Mink1/Shank3/Palm/Psd/Shank2/Marcks/Dlg4/Atp2b4/Nsmf	48
BP	GO:0007010	cytoskeleton organization	47/144	343/2061	7.23478e-07	0.00026624	0.000241159	Map9/Dbn1/Mark2/Ablim2/Pak3/Add2/Mecp2/Epb41l3/Iqsec1/Map1a/Mapk1/Ranbp1/Map2/Sorbs1/Clip2/Mapk3/Rps3/Arhgef7/Bsn/Map1b/Sorbs2/Shroom2/Itpka/Epb41l1/Dpysl3/Ppp1r9a/Sptbn1/Dbnl/Sh3kbp1/Cxadr/Nav1/Sipa1l1/Ppp1r9b/Mink1/Shank3/Stmn3/Palm/Limch1/Nf1/Sptan1/Evl/Map4/Ccdc88a/Marcks/Mycbp2/Map7d1/Sptbn4	47
CC	GO:0098984	neuron to neuron synapse	47/143	226/2098	7.55093e-14	2.64283e-11	2.08247e-11	Dbn1/Pak3/Add2/Epb41l3/Iqsec1/Syn1/Rtn4/Map1a/Mapk1/Map2/Rims1/Lrrc7/Atp2b2/Plppr4/Prkar1b/Rps3/Bsn/Stxbp5/Map1b/Efnb3/Sorbs2/Epb41l1/Srcin1/Ppp1r9a/Camk2a/Pde4b/Sptbn1/Iqsec2/Dbnl/Dlgap2/Lzts1/Ctnnd2/Dlgap1/Sipa1l1/Prrt2/Ppp1r9b/Mink1/Shank3/Palm/Psd/Shank2/Nf1/Syngap1/Map4/Dclk1/Dlg4/Nsmf	47
CC	GO:0005856	cytoskeleton	47/143	416/2098	9.43844e-05	0.00157307	0.00123953	Map9/Dbn1/Mark2/Ablim2/Add2/Mecp2/Epb41l3/Syn1/Map1a/Mapk1/Ranbp1/Map2/Sorbs1/Clip2/Rims1/Lrrc7/Mapk3/Rps3/Bsn/Map1b/Itsn1/Shroom2/Epb41l1/Dpysl3/Srcin1/Ppp1r9a/Pde4b/Sptbn1/Dbnl/Sh3kbp1/Dlgap2/Nav1/Sipa1l1/Ppp1r9b/Rab11fip5/Limch1/Shank2/Sptan1/Evl/Map4/Ccdc88a/Marcks/Dlg4/Mycbp2/Map7d1/Sptbn4/Nsmf	47
CC	GO:0099572	postsynaptic specialization	46/143	224/2098	2.56004e-13	3.42919e-11	2.7021e-11	Dbn1/Pak3/Add2/Epb41l3/Iqsec1/Syn1/Rtn4/Map1a/Mapk1/Map2/Rims1/Lrrc7/Atp2b2/Plppr4/Rps3/Bsn/Map1b/Efnb3/Sorbs2/Epb41l1/Srcin1/Ppp1r9a/Camk2a/Pde4b/Sptbn1/Iqsec2/Dbnl/Dlgap2/Lzts1/Ctnnd2/Dlgap1/Sipa1l1/Prrt2/Ppp1r9b/Mink1/Shank3/Palm/Psd/Shank2/Nf1/Syngap1/Map4/Dclk1/Dlg4/Dlgap4/Nsmf	46
CC	GO:0030425	dendrite	46/143	317/2098	7.62534e-08	2.96541e-06	2.33665e-06	Dbn1/Mark2/Grk2/Syn1/Rtn4/Map1a/Ppp3ca/Mapk1/Map2/Clip2/Lrrc7/Atp2b2/Rps3/Bsn/Map1b/Itsn1/Sorbs2/Itpka/Srcin1/Ppp1r9a/Camk2a/Pde4b/Dpysl5/Dbnl/Dlgap2/Atp2b1/Lzts1/Ctnnd2/Sipa1l1/Strn3/Prrt2/Ppp1r9b/Hrh1/Kcnb1/Mink1/Shank3/Kcnb2/Palm/Psd/Shank2/Nf1/Syngap1/Marcks/Dlg4/Dlgap4/Nsmf	46
CC	GO:0097447	dendritic tree	46/143	317/2098	7.62534e-08	2.96541e-06	2.33665e-06	Dbn1/Mark2/Grk2/Syn1/Rtn4/Map1a/Ppp3ca/Mapk1/Map2/Clip2/Lrrc7/Atp2b2/Rps3/Bsn/Map1b/Itsn1/Sorbs2/Itpka/Srcin1/Ppp1r9a/Camk2a/Pde4b/Dpysl5/Dbnl/Dlgap2/Atp2b1/Lzts1/Ctnnd2/Sipa1l1/Strn3/Prrt2/Ppp1r9b/Hrh1/Kcnb1/Mink1/Shank3/Kcnb2/Palm/Psd/Shank2/Nf1/Syngap1/Marcks/Dlg4/Dlgap4/Nsmf	46
CC	GO:0014069	postsynaptic density	45/143	216/2098	2.93931e-13	3.42919e-11	2.7021e-11	Dbn1/Pak3/Add2/Epb41l3/Iqsec1/Syn1/Rtn4/Map1a/Mapk1/Map2/Rims1/Lrrc7/Atp2b2/Plppr4/Rps3/Bsn/Map1b/Efnb3/Sorbs2/Epb41l1/Srcin1/Ppp1r9a/Camk2a/Pde4b/Sptbn1/Iqsec2/Dbnl/Dlgap2/Lzts1/Ctnnd2/Dlgap1/Sipa1l1/Prrt2/Ppp1r9b/Mink1/Shank3/Palm/Psd/Shank2/Nf1/Syngap1/Map4/Dclk1/Dlg4/Nsmf	45
CC	GO:0032279	asymmetric synapse	45/143	220/2098	6.00756e-13	5.25662e-11	4.14206e-11	Dbn1/Pak3/Add2/Epb41l3/Iqsec1/Syn1/Rtn4/Map1a/Mapk1/Map2/Rims1/Lrrc7/Atp2b2/Plppr4/Rps3/Bsn/Map1b/Efnb3/Sorbs2/Epb41l1/Srcin1/Ppp1r9a/Camk2a/Pde4b/Sptbn1/Iqsec2/Dbnl/Dlgap2/Lzts1/Ctnnd2/Dlgap1/Sipa1l1/Prrt2/Ppp1r9b/Mink1/Shank3/Palm/Psd/Shank2/Nf1/Syngap1/Map4/Dclk1/Dlg4/Nsmf	45
MF	GO:0008092	cytoskeletal protein binding	41/140	280/1954	1.48565e-06	0.000311665	0.000294906	Map9/Dbn1/Mark2/Ablim2/Add2/Epb41l3/Syn1/Map1a/Tagln3/Map2/Clip2/Lmo7/Rps3/Stxbp5/Map1b/Tor1aip1/Shroom2/Epb41l1/Dpysl3/Ppp1r9a/Pde4b/Sptbn1/Dpysl5/Dbnl/Lzts1/Appl1/Sipa1l1/Ppp1r9b/Rab11fip5/Shank3/Magi1/Stmn3/Limch1/Nf1/Sptan1/Evl/Map4/Ccdc88a/Marcks/Dlg4/Sptbn4	41
BP	GO:0051240	positive regulation of multicellular organismal process	40/144	333/2061	0.000173138	0.0078327	0.00709484	Dbn1/Mark2/Mia3/Pak3/Ryr2/Grk2/Mecp2/Iqsec1/Rtn4/Acin1/Ppp3ca/Mapk1/Ranbp1/Rims1/Lrrc7/Mapk3/Rps3/Map1b/Tp53bp1/Itsn1/Itpka/Dpysl3/Ppp1r9a/Pde4b/Sptbn1/Dbnl/Atp2b1/Appl1/Rapgef1/Hrh1/Nedd4l/Shank3/Palm/Shank2/Nf1/Marcks/Dlg4/Sptbn4/Prkab1/Nsmf	40
BP	GO:0040011	locomotion	40/144	337/2061	0.000227204	0.0094654	0.00857373	Dbn1/Mark2/Irs2/Mia3/Pak3/Add2/Trim28/Mecp2/Ppp3cb/Iqsec1/Rtn4/Ppp3ca/Mapk1/Atp2b2/Mapk3/Arhgef7/Efnb3/Shroom2/Dpysl3/Srcin1/Camk2a/Pde4b/Dpysl5/Sh3kbp1/Cxadr/Nav1/Appl1/Ppp1r9b/Hrh1/Gbf1/Mink1/Shank3/Limch1/Nf1/Evl/Ccdc88a/Dclk1/Mycbp2/Atp2b4/Nsmf	40
CC	GO:0030424	axon	40/143	310/2098	1.71078e-05	0.000374233	0.000294884	Map9/Dbn1/Cbarp/Grk2/Epb41l3/Syn1/Rtn4/Map1a/Mapk1/Ranbp1/Map2/Lrrc7/Arhgef7/Bsn/Map1b/Gad2/Itsn1/Dpysl3/Gad1/Srcin1/Ppp1r9a/Camk2a/Sptbn1/Cxadr/Nav1/Prrt2/Ppp1r9b/Kcnb1/Mink1/Stmn3/Palm/Shank2/Nf1/Sptan1/Map4/Dclk1/Marcks/Dlg4/Mycbp2/Sptbn4	40
BP	GO:0060341	regulation of cellular localization	37/144	295/2061	0.000130831	0.00614688	0.00556782	C2cd2l/Dbn1/Ryr2/Trim28/Mecp2/Ppp3cb/Iqsec1/Syn1/Rtn4/Map1a/Mapk1/Map2/Sorbs1/Rims1/Mapk3/Prkar1b/Bsn/Stxbp5/Map1b/Sorbs2/Ppp1r9a/Camk2a/Sptbn1/Iqsec2/Appl1/Mff/Prrt2/Ppp1r9b/Rab11fip5/Nedd4l/Kcnb1/Gbf1/Shank3/Nf1/Rab11fip2/Ccdc88a/Dclk1	37
BP	GO:0007268	chemical synaptic transmission	36/144	252/2061	8.69648e-06	0.00106677	0.000966276	Dbn1/Grk2/Mecp2/Syn1/Map1a/Ppp3ca/Mapk1/Rims1/Atp2b2/Prkar1b/Stxbp5/Map1b/Gad2/Efnb3/Itpka/Shc3/Ppp1r9a/Camk2a/Cacnb1/Iqsec2/Dlgap2/Lzts1/Ctnnd2/Dlgap1/Sipa1l1/Prrt2/Ppp1r9b/Hrh1/Kcnb1/Mink1/Shank3/Shank2/Nf1/Syngap1/Dlg4/Nsmf	36
BP	GO:0098916	anterograde trans-synaptic signaling	36/144	252/2061	8.69648e-06	0.00106677	0.000966276	Dbn1/Grk2/Mecp2/Syn1/Map1a/Ppp3ca/Mapk1/Rims1/Atp2b2/Prkar1b/Stxbp5/Map1b/Gad2/Efnb3/Itpka/Shc3/Ppp1r9a/Camk2a/Cacnb1/Iqsec2/Dlgap2/Lzts1/Ctnnd2/Dlgap1/Sipa1l1/Prrt2/Ppp1r9b/Hrh1/Kcnb1/Mink1/Shank3/Shank2/Nf1/Syngap1/Dlg4/Nsmf	36
BP	GO:0099537	trans-synaptic signaling	36/144	256/2061	1.26562e-05	0.00121499	0.00110054	Dbn1/Grk2/Mecp2/Syn1/Map1a/Ppp3ca/Mapk1/Rims1/Atp2b2/Prkar1b/Stxbp5/Map1b/Gad2/Efnb3/Itpka/Shc3/Ppp1r9a/Camk2a/Cacnb1/Iqsec2/Dlgap2/Lzts1/Ctnnd2/Dlgap1/Sipa1l1/Prrt2/Ppp1r9b/Hrh1/Kcnb1/Mink1/Shank3/Shank2/Nf1/Syngap1/Dlg4/Nsmf	36
BP	GO:0099536	synaptic signaling	36/144	259/2061	1.66532e-05	0.00131323	0.00118952	Dbn1/Grk2/Mecp2/Syn1/Map1a/Ppp3ca/Mapk1/Rims1/Atp2b2/Prkar1b/Stxbp5/Map1b/Gad2/Efnb3/Itpka/Shc3/Ppp1r9a/Camk2a/Cacnb1/Iqsec2/Dlgap2/Lzts1/Ctnnd2/Dlgap1/Sipa1l1/Prrt2/Ppp1r9b/Hrh1/Kcnb1/Mink1/Shank3/Shank2/Nf1/Syngap1/Dlg4/Nsmf	36
BP	GO:0032990	cell part morphogenesis	35/144	248/2061	1.59882e-05	0.00130748	0.00118431	Dbn1/Mark2/Pak3/Mecp2/Epb41l3/Rtn4/Map1a/Ppp3ca/Map2/Rims1/Plppr4/Map1b/Efnb3/Itpka/Srcin1/Ppp1r9a/Camk2a/Dpysl5/Dbnl/Lzts1/Ctnnd2/Mff/Sipa1l1/Nedd4l/Mink1/Shank3/Shank2/Evl/Syngap1/Dclk1/Marcks/Dlg4/Mycbp2/Sptbn4/Nsmf	35
BP	GO:0048812	neuron projection morphogenesis	34/144	237/2061	1.51765e-05	0.00128883	0.00116742	Dbn1/Mark2/Pak3/Mecp2/Epb41l3/Rtn4/Map1a/Ppp3ca/Map2/Rims1/Plppr4/Map1b/Efnb3/Itpka/Srcin1/Ppp1r9a/Camk2a/Dpysl5/Dbnl/Lzts1/Ctnnd2/Sipa1l1/Nedd4l/Mink1/Shank3/Shank2/Evl/Syngap1/Dclk1/Marcks/Dlg4/Mycbp2/Sptbn4/Nsmf	34
BP	GO:0120039	plasma membrane bounded cell projection morphogenesis	34/144	241/2061	2.20976e-05	0.00162639	0.00147318	Dbn1/Mark2/Pak3/Mecp2/Epb41l3/Rtn4/Map1a/Ppp3ca/Map2/Rims1/Plppr4/Map1b/Efnb3/Itpka/Srcin1/Ppp1r9a/Camk2a/Dpysl5/Dbnl/Lzts1/Ctnnd2/Sipa1l1/Nedd4l/Mink1/Shank3/Shank2/Evl/Syngap1/Dclk1/Marcks/Dlg4/Mycbp2/Sptbn4/Nsmf	34
BP	GO:0048858	cell projection morphogenesis	34/144	243/2061	2.65517e-05	0.00177655	0.0016092	Dbn1/Mark2/Pak3/Mecp2/Epb41l3/Rtn4/Map1a/Ppp3ca/Map2/Rims1/Plppr4/Map1b/Efnb3/Itpka/Srcin1/Ppp1r9a/Camk2a/Dpysl5/Dbnl/Lzts1/Ctnnd2/Sipa1l1/Nedd4l/Mink1/Shank3/Shank2/Evl/Syngap1/Dclk1/Marcks/Dlg4/Mycbp2/Sptbn4/Nsmf	34
BP	GO:0120035	regulation of plasma membrane bounded cell projection organization	34/144	250/2061	4.94195e-05	0.00287153	0.00260103	Dbn1/Mark2/Pak3/Mecp2/Rtn4/Ppp3ca/Ranbp1/Map2/Rims1/Lrrc7/Map1b/Efnb3/Itsn1/Itpka/Dpysl3/Srcin1/Ppp1r9a/Dbnl/Lzts1/Sipa1l1/Rapgef1/Nedd4l/Shank3/Palm/Shank2/Nf1/Evl/Syngap1/Map4/Ccdc88a/Marcks/Dlg4/Mycbp2/Nsmf	34
BP	GO:0031344	regulation of cell projection organization	34/144	251/2061	5.38633e-05	0.00297326	0.00269317	Dbn1/Mark2/Pak3/Mecp2/Rtn4/Ppp3ca/Ranbp1/Map2/Rims1/Lrrc7/Map1b/Efnb3/Itsn1/Itpka/Dpysl3/Srcin1/Ppp1r9a/Dbnl/Lzts1/Sipa1l1/Rapgef1/Nedd4l/Shank3/Palm/Shank2/Nf1/Evl/Syngap1/Map4/Ccdc88a/Marcks/Dlg4/Mycbp2/Nsmf	34
CC	GO:0098978	glutamatergic synapse	34/143	248/2098	2.43117e-05	0.000500535	0.000394407	Dbn1/Pak3/Add2/Mecp2/Ppp3cb/Iqsec1/Rtn4/Ppp3ca/Rims1/Camkv/Lrrc7/Atp2b2/Plppr4/Prkar1b/Bsn/Efnb3/Itsn1/Ppp1r9a/Camk2a/Sptbn1/Cacnb1/Iqsec2/Atp2b1/Dlgap1/Sipa1l1/Prrt2/Shank3/Shank2/Syngap1/Marcks/Dlg4/Dlgap4/Atp2b4/Nsmf	34
BP	GO:0048667	cell morphogenesis involved in neuron differentiation	32/144	207/2061	5.68623e-06	0.000820842	0.000743517	Dbn1/Mark2/Pak3/Rtn4/Map1a/Ppp3ca/Map2/Atp2b2/Plppr4/Map1b/Efnb3/Itpka/Srcin1/Ppp1r9a/Camk2a/Dpysl5/Dbnl/Lzts1/Ctnnd2/Sipa1l1/Nedd4l/Mink1/Shank3/Shank2/Evl/Syngap1/Dclk1/Marcks/Dlg4/Mycbp2/Sptbn4/Nsmf	32
BP	GO:0010975	regulation of neuron projection development	32/144	214/2061	1.18733e-05	0.00119973	0.00108671	Dbn1/Mark2/Pak3/Mecp2/Rtn4/Ppp3ca/Ranbp1/Map2/Rims1/Lrrc7/Map1b/Efnb3/Itsn1/Itpka/Dpysl3/Srcin1/Ppp1r9a/Dbnl/Lzts1/Sipa1l1/Rapgef1/Nedd4l/Shank3/Palm/Shank2/Nf1/Syngap1/Ccdc88a/Marcks/Dlg4/Mycbp2/Nsmf	32
BP	GO:0000904	cell morphogenesis involved in differentiation	32/144	235/2061	8.53176e-05	0.00438096	0.00396826	Dbn1/Mark2/Pak3/Rtn4/Map1a/Ppp3ca/Map2/Atp2b2/Plppr4/Map1b/Efnb3/Itpka/Srcin1/Ppp1r9a/Camk2a/Dpysl5/Dbnl/Lzts1/Ctnnd2/Sipa1l1/Nedd4l/Mink1/Shank3/Shank2/Evl/Syngap1/Dclk1/Marcks/Dlg4/Mycbp2/Sptbn4/Nsmf	32
BP	GO:0045664	regulation of neuron differentiation	32/144	235/2061	8.53176e-05	0.00438096	0.00396826	Dbn1/Mark2/Pak3/Mecp2/Rtn4/Ppp3ca/Ranbp1/Map2/Rims1/Lrrc7/Map1b/Efnb3/Itsn1/Itpka/Dpysl3/Srcin1/Ppp1r9a/Dbnl/Lzts1/Sipa1l1/Rapgef1/Nedd4l/Shank3/Palm/Shank2/Nf1/Syngap1/Ccdc88a/Marcks/Dlg4/Mycbp2/Nsmf	32
BP	GO:0030029	actin filament-based process	31/144	204/2061	1.19538e-05	0.00119973	0.00108671	Dbn1/Ablim2/Pak3/Ryr2/Add2/Epb41l3/Iqsec1/Sorbs1/Arhgef7/Sorbs2/Shroom2/Itpka/Epb41l1/Dpysl3/Ppp1r9a/Pde4b/Sptbn1/Dbnl/Cxadr/Sipa1l1/Ppp1r9b/Nedd4l/Mink1/Shank3/Limch1/Nf1/Sptan1/Evl/Ccdc88a/Marcks/Sptbn4	31
CC	GO:0097060	synaptic membrane	31/143	211/2098	1.46521e-05	0.000341882	0.000269393	Dbn1/Rtn4/Rims1/Lrrc7/Atp2b2/Plppr4/Bsn/Stxbp5/Gad2/Efnb3/Epb41l1/Srcin1/Camk2a/Iqsec2/Dbnl/Dlgap2/Atp2b1/Lzts1/Dlgap1/Sipa1l1/Prrt2/Ppp1r9b/Kcnb1/Mink1/Shank3/Palm/Shank2/Marcks/Dlg4/Atp2b4/Nsmf	31
BP	GO:0050804	modulation of chemical synaptic transmission	30/144	193/2061	1.06738e-05	0.00117839	0.00106738	Dbn1/Grk2/Mecp2/Map1a/Ppp3ca/Mapk1/Rims1/Atp2b2/Prkar1b/Stxbp5/Map1b/Efnb3/Itpka/Ppp1r9a/Camk2a/Iqsec2/Dlgap2/Lzts1/Ctnnd2/Sipa1l1/Prrt2/Ppp1r9b/Hrh1/Kcnb1/Shank3/Shank2/Nf1/Syngap1/Dlg4/Nsmf	30
BP	GO:0099177	regulation of trans-synaptic signaling	30/144	193/2061	1.06738e-05	0.00117839	0.00106738	Dbn1/Grk2/Mecp2/Map1a/Ppp3ca/Mapk1/Rims1/Atp2b2/Prkar1b/Stxbp5/Map1b/Efnb3/Itpka/Ppp1r9a/Camk2a/Iqsec2/Dlgap2/Lzts1/Ctnnd2/Sipa1l1/Prrt2/Ppp1r9b/Hrh1/Kcnb1/Shank3/Shank2/Nf1/Syngap1/Dlg4/Nsmf	30
BP	GO:0030036	actin cytoskeleton organization	28/144	176/2061	1.41883e-05	0.00125311	0.00113506	Dbn1/Ablim2/Pak3/Add2/Epb41l3/Iqsec1/Sorbs1/Arhgef7/Sorbs2/Shroom2/Itpka/Epb41l1/Dpysl3/Ppp1r9a/Sptbn1/Dbnl/Cxadr/Sipa1l1/Ppp1r9b/Mink1/Shank3/Limch1/Nf1/Sptan1/Evl/Ccdc88a/Marcks/Sptbn4	28
CC	GO:0033267	axon part	28/143	223/2098	0.000688591	0.00860739	0.00678236	Dbn1/Cbarp/Epb41l3/Syn1/Rtn4/Map1a/Ranbp1/Map2/Lrrc7/Arhgef7/Bsn/Map1b/Itsn1/Dpysl3/Gad1/Ppp1r9a/Sptbn1/Cxadr/Nav1/Prrt2/Ppp1r9b/Stmn3/Shank2/Sptan1/Dclk1/Marcks/Dlg4/Sptbn4	28
BP	GO:0016358	dendrite development	27/144	127/2061	4.82529e-08	5.32712e-05	4.82529e-05	Dbn1/Pak3/Mecp2/Map1a/Ppp3ca/Map2/Map1b/Itsn1/Itpka/Srcin1/Ppp1r9a/Camk2a/Dbnl/Lzts1/Ctnnd2/Sipa1l1/Ppp1r9b/Nedd4l/Mink1/Shank3/Palm/Shank2/Syngap1/Dclk1/Marcks/Dlg4/Nsmf	27
BP	GO:0097435	supramolecular fiber organization	27/144	170/2061	2.15026e-05	0.00162639	0.00147318	Dbn1/Mia3/Pak3/Add2/Mecp2/Map1a/Map2/Sorbs1/Clip2/Rps3/Map1b/Sorbs2/Shroom2/Dpysl3/Ppp1r9a/Sptbn1/Dbnl/Ppp1r9b/Shank3/Stmn3/Limch1/Nf1/Sptan1/Evl/Ccdc88a/Marcks/Sptbn4	27
BP	GO:0050808	synapse organization	27/144	179/2061	5.64649e-05	0.00304084	0.00275439	Dbn1/Pak3/Add2/Mecp2/Syn1/Sorbs1/Camkv/Atp2b2/Arhgef7/Bsn/Map1b/Itsn1/Sorbs2/Itpka/Srcin1/Ppp1r9a/Cacnb1/Dbnl/Ctnnd2/Dlgap1/Sipa1l1/Shank3/Palm/Shank2/Syngap1/Marcks/Dlg4	27
BP	GO:0051493	regulation of cytoskeleton organization	26/144	162/2061	2.59308e-05	0.00177655	0.0016092	Map9/Dbn1/Mark2/Pak3/Add2/Mecp2/Map1a/Mapk1/Ranbp1/Map2/Clip2/Mapk3/Rps3/Map1b/Shroom2/Ppp1r9a/Sptbn1/Dbnl/Shank3/Stmn3/Limch1/Sptan1/Evl/Ccdc88a/Mycbp2/Sptbn4	26
BP	GO:0022604	regulation of cell morphogenesis	26/144	175/2061	0.000103678	0.00520277	0.00471265	Dbn1/Mark2/Pak3/Mecp2/Epb41l3/Rtn4/Ppp3ca/Map2/Rims1/Map1b/Efnb3/Itpka/Srcin1/Ppp1r9a/Dbnl/Sh3kbp1/Lzts1/Sipa1l1/Nedd4l/Shank3/Palm/Syngap1/Marcks/Dlg4/Mycbp2/Nsmf	26
BP	GO:0048167	regulation of synaptic plasticity	23/144	89/2061	1.08647e-08	2.39892e-05	2.17294e-05	Dbn1/Mecp2/Map1a/Mapk1/Rims1/Atp2b2/Map1b/Itpka/Ppp1r9a/Camk2a/Iqsec2/Lzts1/Ctnnd2/Sipa1l1/Prrt2/Hrh1/Kcnb1/Shank3/Shank2/Nf1/Syngap1/Dlg4/Nsmf	23
BP	GO:0031346	positive regulation of cell projection organization	23/144	151/2061	0.00018779	0.00829282	0.00751161	Dbn1/Mark2/Pak3/Mecp2/Rtn4/Ranbp1/Rims1/Lrrc7/Map1b/Itsn1/Itpka/Dpysl3/Ppp1r9a/Dbnl/Rapgef1/Nedd4l/Shank3/Palm/Shank2/Nf1/Ccdc88a/Marcks/Dlg4	23
CC	GO:0043197	dendritic spine	23/143	108/2098	3.42727e-07	1.19472e-05	9.414e-06	Dbn1/Grk2/Ppp3ca/Lrrc7/Map1b/Itsn1/Itpka/Ppp1r9a/Camk2a/Pde4b/Dlgap2/Atp2b1/Lzts1/Sipa1l1/Prrt2/Ppp1r9b/Shank3/Palm/Psd/Shank2/Marcks/Dlg4/Nsmf	23
CC	GO:0044309	neuron spine	23/143	109/2098	4.09617e-07	1.19472e-05	9.414e-06	Dbn1/Grk2/Ppp3ca/Lrrc7/Map1b/Itsn1/Itpka/Ppp1r9a/Camk2a/Pde4b/Dlgap2/Atp2b1/Lzts1/Sipa1l1/Prrt2/Ppp1r9b/Shank3/Palm/Psd/Shank2/Marcks/Dlg4/Nsmf	23
CC	GO:0099568	cytoplasmic region	23/143	145/2098	6.68815e-05	0.00123203	0.0009708	C2cd2l/Dbn1/Mark2/Mapk1/Ranbp1/Map2/Rims1/Arhgef7/Bsn/Shroom2/Gad1/Ppp1r9a/Camk2a/Sptbn1/Iqsec2/Dbnl/Ppp1r9b/Sptan1/Map4/Marcks/Dlg4/Sptbn4/Nsmf	23
MF	GO:0003779	actin binding	23/140	114/1954	2.25029e-06	0.000311665	0.000294906	Dbn1/Ablim2/Add2/Epb41l3/Syn1/Map1a/Tagln3/Map2/Map1b/Shroom2/Epb41l1/Ppp1r9a/Sptbn1/Dbnl/Sipa1l1/Ppp1r9b/Shank3/Limch1/Sptan1/Evl/Ccdc88a/Marcks/Sptbn4	23
BP	GO:0010976	positive regulation of neuron projection development	22/144	129/2061	4.54868e-05	0.00278986	0.00252704	Dbn1/Mark2/Pak3/Mecp2/Rtn4/Ranbp1/Rims1/Lrrc7/Map1b/Itsn1/Itpka/Dpysl3/Ppp1r9a/Dbnl/Rapgef1/Nedd4l/Shank3/Palm/Shank2/Nf1/Marcks/Dlg4	22
BP	GO:0045666	positive regulation of neuron differentiation	22/144	143/2061	0.000227083	0.0094654	0.00857373	Dbn1/Mark2/Pak3/Mecp2/Rtn4/Ranbp1/Rims1/Lrrc7/Map1b/Itsn1/Itpka/Dpysl3/Ppp1r9a/Dbnl/Rapgef1/Nedd4l/Shank3/Palm/Shank2/Nf1/Marcks/Dlg4	22
CC	GO:0045211	postsynaptic membrane	22/143	145/2098	0.000194914	0.00296608	0.00233718	Dbn1/Rtn4/Lrrc7/Atp2b2/Plppr4/Efnb3/Srcin1/Camk2a/Iqsec2/Dbnl/Dlgap2/Lzts1/Dlgap1/Sipa1l1/Prrt2/Kcnb1/Mink1/Shank3/Shank2/Marcks/Dlg4/Nsmf	22
CC	GO:0031252	cell leading edge	22/143	149/2098	0.000293038	0.00427347	0.00336736	Dbn1/Epb41l3/Map2/Rps3/Arhgef7/Itsn1/Sorbs2/Dpysl3/Srcin1/Ppp1r9a/Sptbn1/Dbnl/Atp2b1/Rasgrp2/Appl1/Ppp1r9b/Kcnb1/Gbf1/Palm/Psd/Evl/Ccdc88a	22
BP	GO:0048813	dendrite morphogenesis	20/144	80/2061	2.02147e-07	0.000111585	0.000101073	Dbn1/Pak3/Ppp3ca/Map2/Itpka/Srcin1/Ppp1r9a/Camk2a/Dbnl/Lzts1/Ctnnd2/Sipa1l1/Nedd4l/Mink1/Shank3/Shank2/Dclk1/Marcks/Dlg4/Nsmf	20
CC	GO:0015629	actin cytoskeleton	19/143	127/2098	0.00066804	0.00860739	0.00678236	Dbn1/Mark2/Ablim2/Add2/Map2/Sorbs1/Lrrc7/Itsn1/Shroom2/Dpysl3/Srcin1/Ppp1r9a/Sptbn1/Dbnl/Ppp1r9b/Limch1/Sptan1/Marcks/Sptbn4	19
CC	GO:0005938	cell cortex	18/143	99/2098	7.36409e-05	0.00128872	0.00101547	C2cd2l/Dbn1/Mark2/Rims1/Arhgef7/Bsn/Shroom2/Gad1/Ppp1r9a/Sptbn1/Iqsec2/Dbnl/Ppp1r9b/Sptan1/Marcks/Dlg4/Sptbn4/Nsmf	18
CC	GO:0070161	anchoring junction	18/143	102/2098	0.000110915	0.00176456	0.00139042	Pnn/Uba1/Mapk1/Sorbs1/Lrrc7/Lmo7/Mapk3/Arhgef7/Sorbs2/Shroom2/Sh3kbp1/Cxadr/Ctnnd2/Ppp1r9b/Magi1/Sptan1/Evl/Sptbn4	18
BP	GO:0050773	regulation of dendrite development	17/144	81/2061	2.34241e-05	0.0016684	0.00151123	Dbn1/Pak3/Mecp2/Ppp3ca/Itsn1/Itpka/Srcin1/Ppp1r9a/Dbnl/Lzts1/Sipa1l1/Nedd4l/Shank3/Palm/Shank2/Marcks/Nsmf	17
BP	GO:0099173	postsynapse organization	17/144	92/2061	0.000130844	0.00614688	0.00556782	Dbn1/Pak3/Sorbs1/Arhgef7/Sorbs2/Itpka/Srcin1/Ppp1r9a/Dbnl/Ctnnd2/Dlgap1/Sipa1l1/Shank3/Shank2/Syngap1/Marcks/Dlg4	17
BP	GO:0060996	dendritic spine development	16/144	64/2061	3.75677e-06	0.000754087	0.00068305	Dbn1/Pak3/Mecp2/Itsn1/Itpka/Srcin1/Ppp1r9a/Camk2a/Dbnl/Ctnnd2/Sipa1l1/Shank3/Palm/Shank2/Marcks/Dlg4	16
MF	GO:0005516	calmodulin binding	16/140	64/1954	5.12817e-06	0.000473501	0.00044804	Ryr2/Add2/Ppp3cb/Ppp3ca/Map2/Camkv/Atp2b2/Camkk1/Itpka/Wfs1/Camk2a/Atp2b1/Strn3/Sptan1/Marcks/Atp2b4	16
CC	GO:0044448	cell cortex part	15/143	68/2098	2.94676e-05	0.000572981	0.000451492	C2cd2l/Dbn1/Mark2/Rims1/Bsn/Shroom2/Ppp1r9a/Sptbn1/Iqsec2/Dbnl/Ppp1r9b/Sptan1/Dlg4/Sptbn4/Nsmf	15
BP	GO:0060998	regulation of dendritic spine development	13/144	44/2061	4.35951e-06	0.000802149	0.000726585	Dbn1/Pak3/Mecp2/Itsn1/Itpka/Srcin1/Ppp1r9a/Dbnl/Sipa1l1/Shank3/Palm/Shank2/Marcks	13
BP	GO:0048814	regulation of dendrite morphogenesis	13/144	52/2061	3.26291e-05	0.00211897	0.00191936	Dbn1/Pak3/Ppp3ca/Itpka/Srcin1/Ppp1r9a/Dbnl/Lzts1/Sipa1l1/Nedd4l/Shank3/Marcks/Nsmf	13
BP	GO:0106027	neuron projection organization	13/144	53/2061	4.06589e-05	0.00256499	0.00232336	Dbn1/Pak3/Map1a/Itpka/Srcin1/Ppp1r9a/Dbnl/Ctnnd2/Sipa1l1/Shank3/Shank2/Marcks/Dlg4	13
BP	GO:0060997	dendritic spine morphogenesis	12/144	37/2061	3.48747e-06	0.000754087	0.00068305	Dbn1/Pak3/Itpka/Srcin1/Ppp1r9a/Dbnl/Ctnnd2/Sipa1l1/Shank3/Shank2/Marcks/Dlg4	12
BP	GO:0097061	dendritic spine organization	12/144	47/2061	5.32661e-05	0.00297326	0.00269317	Dbn1/Pak3/Itpka/Srcin1/Ppp1r9a/Dbnl/Ctnnd2/Sipa1l1/Shank3/Shank2/Marcks/Dlg4	12
CC	GO:0030863	cortical cytoskeleton	12/143	41/2098	9.01513e-06	0.000225378	0.000177591	Dbn1/Rims1/Bsn/Shroom2/Ppp1r9a/Sptbn1/Dbnl/Ppp1r9b/Sptan1/Dlg4/Sptbn4/Nsmf	12
BP	GO:0060999	positive regulation of dendritic spine development	11/144	32/2061	4.78956e-06	0.000813489	0.000736856	Dbn1/Pak3/Mecp2/Itsn1/Itpka/Ppp1r9a/Dbnl/Shank3/Palm/Shank2/Marcks	11
CC	GO:0044304	main axon	10/143	42/2098	0.000351036	0.0049145	0.00387248	Epb41l3/Map1a/Map2/Lrrc7/Map1b/Sptbn1/Nav1/Sptan1/Dlg4/Sptbn4	10
BP	GO:0061001	regulation of dendritic spine morphogenesis	9/144	27/2061	4.89902e-05	0.00287153	0.00260103	Dbn1/Pak3/Itpka/Srcin1/Ppp1r9a/Dbnl/Sipa1l1/Shank3/Marcks	9
CC	GO:0030864	cortical actin cytoskeleton	8/143	28/2098	0.000370115	0.00498232	0.00392592	Dbn1/Shroom2/Ppp1r9a/Sptbn1/Dbnl/Ppp1r9b/Sptan1/Sptbn4	8
BP	GO:0070972	protein localization to endoplasmic reticulum	7/144	19/2061	0.000173824	0.0078327	0.00709484	Ssr3/Srp14/Mia3/Ryr2/Mia2/Rtn4/Gbf1	7
BP	GO:0097530	granulocyte migration	6/144	13/2061	0.000119627	0.00586968	0.00531673	Rtn4/Mapk3/Pde4b/Cxadr/Hrh1/Gbf1	6
BP	GO:0099558	maintenance of synapse structure	6/144	14/2061	0.000197373	0.00854507	0.0077401	Bsn/Dlgap1/Shank3/Shank2/Syngap1/Dlg4	6

## Sheet: TTX (3 in 3)
Tetrodotoxin n = 79 phosphorylation events (regulated in 3 out of 3 conditions)
ONTOLOGY	ID	Description	GeneRatio	BgRatio	pvalue	p.adjust	qvalue	geneID	Count
CC	GO:0044456	synapse part	28/59	466/2098	1.21523e-05	0.00159803	0.0014199	Sec22b/Mapk1/Epb41l1/Map2/Grip1/Lzts1/Itsn1/Ppp1r9b/Lrrc7/Eif4b/Dmxl2/Begain/Dlgap4/Sorbs2/Git1/Synpo/Myh10/Tnik/Shisa7/Vti1b/Bsn/Ank2/Dclk1/Slc6a17/Srcin1/Abl2/Map1b/Eif4g1	28
CC	GO:0098794	postsynapse	24/59	342/2098	5.01978e-06	0.0013202	0.00117304	Mapk1/Epb41l1/Map2/Grip1/Lzts1/Itsn1/Ppp1r9b/Lrrc7/Eif4b/Begain/Dlgap4/Sorbs2/Git1/Synpo/Myh10/Tnik/Shisa7/Bsn/Ank2/Dclk1/Srcin1/Abl2/Map1b/Eif4g1	24
CC	GO:0005856	cytoskeleton	23/59	416/2098	0.000447007	0.00691545	0.00614461	Mapk1/Sorbs1/Clip2/Mapk3/Epb41l1/Map2/Itsn1/Ppp1r9b/Lrrc7/Evl/Myh9/Synpo/Myh10/Tnik/Mtss2/Hid1/Bsn/Ank2/Srcin1/Abl2/Map1b/Sh3kbp1/Mark2	23
CC	GO:0036477	somatodendritic compartment	22/59	388/2098	0.000441816	0.00691545	0.00614461	Mapk1/Clip2/Arhgef7/Map2/Grip1/Lzts1/Itsn1/Ppp1r9b/Lrrc7/Eif4b/Begain/Dlgap4/Sorbs2/Synpo/Myh10/Shisa7/Vti1b/Bsn/Srcin1/Abl2/Map1b/Mark2	22
CC	GO:0030425	dendrite	20/59	317/2098	0.000211717	0.00484236	0.0043026	Mapk1/Clip2/Map2/Grip1/Lzts1/Itsn1/Ppp1r9b/Lrrc7/Eif4b/Begain/Dlgap4/Sorbs2/Synpo/Myh10/Shisa7/Bsn/Srcin1/Abl2/Map1b/Mark2	20
CC	GO:0097447	dendritic tree	20/59	317/2098	0.000211717	0.00484236	0.0043026	Mapk1/Clip2/Map2/Grip1/Lzts1/Itsn1/Ppp1r9b/Lrrc7/Eif4b/Begain/Dlgap4/Sorbs2/Synpo/Myh10/Shisa7/Bsn/Srcin1/Abl2/Map1b/Mark2	20
CC	GO:0030054	cell junction	19/59	316/2098	0.000614927	0.00799954	0.00710785	Mapk1/Sorbs1/Mapk3/Arhgef7/Grip1/Lzts1/Itsn1/Ppp1r9b/Lrrc7/Evl/Sorbs2/Git1/Synpo/Bsn/Ank2/Slc6a17/Srcin1/Map1b/Sh3kbp1	19
CC	GO:0099572	postsynaptic specialization	17/59	224/2098	7.62424e-05	0.00299594	0.002662	Mapk1/Epb41l1/Map2/Grip1/Lzts1/Ppp1r9b/Lrrc7/Dlgap4/Sorbs2/Synpo/Tnik/Shisa7/Bsn/Ank2/Dclk1/Srcin1/Map1b	17
CC	GO:0044297	cell body	17/59	262/2098	0.000540078	0.00789114	0.00701154	Mapk1/Arhgef7/Map2/Grip1/Lzts1/Itsn1/Ppp1r9b/Eif4b/Begain/Dlgap4/Sorbs2/Synpo/Myh10/Vti1b/Bsn/Srcin1/Map1b	17
CC	GO:0014069	postsynaptic density	16/59	216/2098	0.000177398	0.00484236	0.0043026	Mapk1/Epb41l1/Map2/Grip1/Lzts1/Ppp1r9b/Lrrc7/Sorbs2/Synpo/Tnik/Shisa7/Bsn/Ank2/Dclk1/Srcin1/Map1b	16
CC	GO:0032279	asymmetric synapse	16/59	220/2098	0.000220944	0.00484236	0.0043026	Mapk1/Epb41l1/Map2/Grip1/Lzts1/Ppp1r9b/Lrrc7/Sorbs2/Synpo/Tnik/Shisa7/Bsn/Ank2/Dclk1/Srcin1/Map1b	16
CC	GO:0098984	neuron to neuron synapse	16/59	226/2098	0.000303804	0.00614618	0.00546108	Mapk1/Epb41l1/Map2/Grip1/Lzts1/Ppp1r9b/Lrrc7/Sorbs2/Synpo/Tnik/Shisa7/Bsn/Ank2/Dclk1/Srcin1/Map1b	16
CC	GO:0043025	neuronal cell body	16/59	239/2098	0.000581078	0.00799954	0.00710785	Mapk1/Arhgef7/Map2/Grip1/Itsn1/Ppp1r9b/Eif4b/Begain/Dlgap4/Sorbs2/Synpo/Myh10/Vti1b/Bsn/Srcin1/Map1b	16
CC	GO:0015629	actin cytoskeleton	12/59	127/2098	0.000139865	0.00459805	0.00408552	Sorbs1/Map2/Itsn1/Ppp1r9b/Lrrc7/Myh9/Synpo/Myh10/Mtss2/Srcin1/Abl2/Mark2	12
CC	GO:0031252	cell leading edge	12/59	149/2098	0.000638746	0.00799954	0.00710785	Arhgef7/Map2/Itsn1/Ppp1r9b/Evl/Sorbs2/Myh9/Myh10/Mtss2/Shisa7/Srcin1/Abl2	12
CC	GO:0005912	adherens junction	10/59	100/2098	0.000343308	0.0064493	0.00573041	Mapk1/Sorbs1/Mapk3/Arhgef7/Ppp1r9b/Lrrc7/Evl/Sorbs2/Git1/Sh3kbp1	10
CC	GO:0070161	anchoring junction	10/59	102/2098	0.000404265	0.00691545	0.00614461	Mapk1/Sorbs1/Mapk3/Arhgef7/Ppp1r9b/Lrrc7/Evl/Sorbs2/Git1/Sh3kbp1	10
CC	GO:0030027	lamellipodium	9/59	68/2098	7.974e-05	0.00299594	0.002662	Arhgef7/Itsn1/Ppp1r9b/Evl/Sorbs2/Myh10/Mtss2/Srcin1/Abl2	9
CC	GO:0005925	focal adhesion	8/59	45/2098	2.30693e-05	0.00179612	0.00159591	Mapk1/Sorbs1/Mapk3/Arhgef7/Evl/Sorbs2/Git1/Sh3kbp1	8
CC	GO:0005924	cell-substrate adherens junction	8/59	46/2098	2.73175e-05	0.00179612	0.00159591	Mapk1/Sorbs1/Mapk3/Arhgef7/Evl/Sorbs2/Git1/Sh3kbp1	8
CC	GO:0030055	cell-substrate junction	8/59	48/2098	3.78019e-05	0.00198838	0.00176674	Mapk1/Sorbs1/Mapk3/Arhgef7/Evl/Sorbs2/Git1/Sh3kbp1	8
