# Supplementary material for: Dynamic bi-directional phosphorylation events associated with the reciprocal regulation of synapses during homeostatic up- and down-scaling
Source: Cell Rep. 2021 Aug 24;36(8):109583. doi: 10.1016/j.celrep.2021.109583 (PMC8411114; doi:10.1016/j.celrep.2021.109583)
Supplement: Table S7. Kinase substrate enrichment analysis for the separate time points of up- and down-scaling, related to Figures 3 and S6E [file mmc8.xlsx]

## Sheet: Bic 5min
Bicuculline 5min
ID	Kinase Gene	Substrate Gene	Substrate Mod		log2FC
1	Camk2a	Ppp1r9b	S100	PhosphoSitePlus	0.430599
2	Camk2b	Ppp1r9b	S100	PhosphoSitePlus	0.430599
3	Camk2a	Dlgap2	S1012	PhosphoSitePlus	0.646206
4	Camk2b	Dlgap2	S1012	PhosphoSitePlus	0.646206
5	Prkaa1	Prkab1	S108	PhosphoSitePlus	0.243961
6	Camk2a	Syngap1	S1114	PhosphoSitePlus	1.00728
7	Camk2b	Syngap1	S1114	PhosphoSitePlus	1.00728
8	Csnk2a1	Cdc37	S13	PhosphoSitePlus	-1.32772
9	Camk2a	Shank3	S1511	PhosphoSitePlus	1.61814
10	Camk2b	Shank3	S1511	PhosphoSitePlus	1.61814
11	Camk2a	Stmn1	S16	PhosphoSitePlus	1.11662
12	Csnk2a1	Acaca	S29	PhosphoSitePlus	-0.457848
13	Prkaca	Camkk1	S458	PhosphoSitePlus	0.473444
14	Camk2a	Syn1	S566	PhosphoSitePlus	2.99042
15	Mark1	Mapt	S573	PhosphoSitePlus	0.419795
16	Mark2	Mapt	S573	PhosphoSitePlus	0.419795
17	Gsk3b	Add2	S692	PhosphoSitePlus	0.459298
18	Rps6ka1	Slc9a1	S707	PhosphoSitePlus	-0.173152
19	Map2k1	Mapk1	T183	PhosphoSitePlus	1.05479
20	Mapk1	Mapk1	T183	PhosphoSitePlus	1.05479
21	Map2k1	Mapk3	T203	PhosphoSitePlus	1.09596
22	Camk2a	Camk2a	T286	PhosphoSitePlus	3.51396
23	Camk2b	Camk2a	T286	PhosphoSitePlus	3.51396
24	Prkca	Camk2a	T286	PhosphoSitePlus	3.51396
25	Map2k1	Mapk1	Y185	PhosphoSitePlus	0.901261
26	Mapk1	Mapk1	Y185	PhosphoSitePlus	0.901261
27	Map2k1	Mapk3	Y205	PhosphoSitePlus	1.09596
28	Erbb2	Ptpre	Y695	PhosphoSitePlus	-1.24823

## Sheet: Bic 15min
Bicuculline 15min
ID	Kinase Gene	Substrate Gene	Substrate Mod	Source	log2FC
1	Camk2a	Ppp1r9b	S100	PhosphoSitePlus	0.381785
2	Camk2b	Ppp1r9b	S100	PhosphoSitePlus	0.381785
3	Prkaa1	Prkab1	S108	PhosphoSitePlus	0.514571
4	Camk2a	Shank3	S1511	PhosphoSitePlus	1.50189
5	Camk2b	Shank3	S1511	PhosphoSitePlus	1.50189
6	Camk2a	Stmn1	S16	PhosphoSitePlus	1.0594
7	Camk2b	Gsk3a	S21	PhosphoSitePlus	0.654618
8	Prkaca	Gsk3a	S21	PhosphoSitePlus	0.654618
9	Gsk3b	Dcx	S332	PhosphoSitePlus	0.413268
10	Mapk8	Ctnnd2	S444	PhosphoSitePlus	0.349011
11	Mapk9	Ctnnd2	S444	PhosphoSitePlus	0.349011
12	Prkaca	Camkk1	S458	PhosphoSitePlus	0.471533
13	Prkaca	Stmn2	S50	PhosphoSitePlus	-0.292017
14	Mapk1	Syn1	S549	PhosphoSitePlus	-0.23187
15	Mapk3	Syn1	S549	PhosphoSitePlus	-0.23187
16	Cdk5	Syn1	S551	PhosphoSitePlus	0.192079
17	Prkca	Ppp2r5d	S566	PhosphoSitePlus	0.768611
18	Camk2a	Syn1	S566	PhosphoSitePlus	1.31235
19	Mark1	Mapt	S573	PhosphoSitePlus	1.14461
20	Mark2	Mapt	S573	PhosphoSitePlus	1.14461
21	Mapk1	Syn1	S62	PhosphoSitePlus	0.689652
22	Mapk3	Syn1	S62	PhosphoSitePlus	0.689652
23	Mapk1	Syn1	S67	PhosphoSitePlus	0.61577
24	Mapk3	Syn1	S67	PhosphoSitePlus	0.61577
25	Csnk2a1	Jun	S73	PhosphoSitePlus	0.932266
26	Mapk8	Jun	S73	PhosphoSitePlus	0.932266
27	Prkaa1	Acaca	S79	PhosphoSitePlus	0.340362
28	Prkaa2	Acaca	S79	PhosphoSitePlus	0.340362
29	Map2k1	Mapk1	T183	PhosphoSitePlus	1.13219
30	Mapk1	Mapk1	T183	PhosphoSitePlus	1.13219
31	Map2k1	Mapk3	T203	PhosphoSitePlus	0.922784
32	Camk2a	Camk2a	T286	PhosphoSitePlus	1.89934
33	Camk2b	Camk2a	T286	PhosphoSitePlus	1.89934
34	Prkca	Camk2a	T286	PhosphoSitePlus	1.89934
35	Map2k1	Mapk1	Y185	PhosphoSitePlus	1.11435
36	Mapk1	Mapk1	Y185	PhosphoSitePlus	1.11435
37	Map2k1	Mapk3	Y205	PhosphoSitePlus	0.838889

## Sheet: Bic 24hrs
Bicuculline 24hrs
ID	Kinase Gene	Substrate Gene	Substrate Mod	Source	log2FC
1	Prkaca	Dnajc5	S10	PhosphoSitePlus	0.968398
2	Camk2a	Ppp1r9b	S100	PhosphoSitePlus	0.351645
3	Camk2b	Ppp1r9b	S100	PhosphoSitePlus	0.351645
4	Prkaa1	Prkab1	S108	PhosphoSitePlus	0.292123
5	Camk2a	Syngap1	S1114	PhosphoSitePlus	1.08065
6	Camk2b	Syngap1	S1114	PhosphoSitePlus	1.08065
7	Prkaca	Bad	S113	PhosphoSitePlus	0.262083
8	Pak1	Pak1	S144	PhosphoSitePlus	-0.310765
9	Csnk2a1	Acaca	S29	PhosphoSitePlus	-0.4567
10	Gsk3b	Dcx	S332	PhosphoSitePlus	-1.20496
11	Camk2a	Gabrg2	S393	PhosphoSitePlus	-0.446598
12	Prkaca	Camkk1	S458	PhosphoSitePlus	0.888744
13	Prkaca	Stmn2	S50	PhosphoSitePlus	-0.715028
14	Prkca	Ppp2r5d	S566	PhosphoSitePlus	0.341136
15	Camk2a	Syn1	S566	PhosphoSitePlus	1.38791
16	Mapk10	Stmn2	S62	PhosphoSitePlus	-1.16928
17	Mapk3	Stmn2	S62	PhosphoSitePlus	-1.16928
18	Mapk1	Syn1	S62	PhosphoSitePlus	0.294414
19	Mapk3	Syn1	S62	PhosphoSitePlus	0.294414
20	Mapk1	Syn1	S67	PhosphoSitePlus	0.28002
21	Mapk3	Syn1	S67	PhosphoSitePlus	0.28002
22	Mapk3	Ddx47	S9	PhosphoSitePlus	0.765921
23	Map2k1	Mapk1	T183	PhosphoSitePlus	0.8003
24	Mapk1	Mapk1	T183	PhosphoSitePlus	0.8003
25	Map2k1	Mapk3	T203	PhosphoSitePlus	0.839626
26	Camk2a	Camk2a	T286	PhosphoSitePlus	1.50176
27	Camk2b	Camk2a	T286	PhosphoSitePlus	1.50176
28	Prkca	Camk2a	T286	PhosphoSitePlus	1.50176
29	Camk2a	Camk2b	T287	PhosphoSitePlus	1.16971
30	Camk2b	Camk2b	T287	PhosphoSitePlus	1.16971
31	Camk2b	Camk2b	T400	PhosphoSitePlus	-1.10168
32	Map2k1	Mapk1	Y185	PhosphoSitePlus	0.943293
33	Mapk1	Mapk1	Y185	PhosphoSitePlus	0.943293
34	Map2k1	Mapk3	Y205	PhosphoSitePlus	0.512097

## Sheet: TTX 5min
Tetrodotoxin 5min
ID	Kinase Gene	Substrate Gene	Substrate Mod	Source	log2FC
1	Prkaca	Dnajc5	S10	PhosphoSitePlus	0.319525
2	Camk2a	Ppp1r9b	S100	PhosphoSitePlus	-1.70032
3	Camk2b	Ppp1r9b	S100	PhosphoSitePlus	-1.70032
4	Camk2a	Syngap1	S1114	PhosphoSitePlus	0.251894
5	Camk2b	Syngap1	S1114	PhosphoSitePlus	0.251894
6	Camk2a	Shank3	S1511	PhosphoSitePlus	-1.56783
7	Camk2b	Shank3	S1511	PhosphoSitePlus	-1.56783
8	Csnk2a1	Acaca	S29	PhosphoSitePlus	0.248936
9	Mapk1	Syn1	S549	PhosphoSitePlus	0.465033
10	Mapk3	Syn1	S549	PhosphoSitePlus	0.465033
11	Cdk5	Syn1	S551	PhosphoSitePlus	0.448104
12	Mapk1	Syn1	S62	PhosphoSitePlus	0.632128
13	Mapk3	Syn1	S62	PhosphoSitePlus	0.632128
14	Gsk3b	Add2	S692	PhosphoSitePlus	0.313205
15	Map2k1	Mapk1	T183	PhosphoSitePlus	-0.685316
16	Mapk1	Mapk1	T183	PhosphoSitePlus	-0.685316
17	Map2k1	Mapk3	T203	PhosphoSitePlus	-0.907371
18	Map2k1	Mapk1	Y185	PhosphoSitePlus	-0.734733
19	Mapk1	Mapk1	Y185	PhosphoSitePlus	-0.734733
20	Map2k1	Mapk3	Y205	PhosphoSitePlus	-0.673258

## Sheet: TTX 15min
Tetrodotoxin 15min
ID	Kinase Gene	Substrate Gene	Substrate Mod	Source	log2FC
1	Camk2a	Ppp1r9b	S100	PhosphoSitePlus	-1.60987
2	Camk2b	Ppp1r9b	S100	PhosphoSitePlus	-1.60987
3	Camk2a	Shank3	S694	PhosphoSitePlus	-0.576938
4	Camk2b	Shank3	S694	PhosphoSitePlus	-0.576938
5	Map2k1	Mapk1	T183	PhosphoSitePlus	-0.995008
6	Mapk1	Mapk1	T183	PhosphoSitePlus	-0.995008
7	Map2k1	Mapk3	T203	PhosphoSitePlus	-1.31479
8	Map2k1	Mapk1	Y185	PhosphoSitePlus	-0.979443
9	Mapk1	Mapk1	Y185	PhosphoSitePlus	-0.979443
10	Map2k1	Mapk3	Y205	PhosphoSitePlus	-0.969551

## Sheet: TTX 24hrs
Tetrodotoxin 24hrs
ID	Kinase Gene	Substrate Gene	Substrate Mod	Source	log2FC
1	Camk2a	Ppp1r9b	S100	PhosphoSitePlus	-1.22499
2	Camk2b	Ppp1r9b	S100	PhosphoSitePlus	-1.22499
3	Camk2a	Grin2b	S1303	PhosphoSitePlus	0.325052
4	Dapk1	Grin2b	S1303	PhosphoSitePlus	0.325052
5	Cdk5	Dbn1	S142	PhosphoSitePlus	0.309013
6	Camk2a	Stmn1	S16	PhosphoSitePlus	-0.764992
7	Mapk8	Ctnnd2	S444	PhosphoSitePlus	-0.145587
8	Mapk9	Ctnnd2	S444	PhosphoSitePlus	-0.145587
9	Prkaca	Stmn2	S50	PhosphoSitePlus	-0.454422
10	Mapk1	Syn1	S549	PhosphoSitePlus	1.07924
11	Mapk3	Syn1	S549	PhosphoSitePlus	1.07924
12	Cdk5	Syn1	S551	PhosphoSitePlus	1.07924
13	Prkca	Ppp2r5d	S566	PhosphoSitePlus	-0.536202
14	Camk2a	Syn1	S566	PhosphoSitePlus	0.538565
15	Mapk10	Stmn2	S62	PhosphoSitePlus	-0.41626
16	Mapk3	Stmn2	S62	PhosphoSitePlus	-0.41626
17	Gsk3b	Add2	S692	PhosphoSitePlus	0.374593
18	Prkaca	Nefm	S767	PhosphoSitePlus	0.454858
19	Csnk2a1	Gap43	S96	PhosphoSitePlus	0.38581
20	Map2k1	Mapk1	T183	PhosphoSitePlus	-1.25943
21	Mapk1	Mapk1	T183	PhosphoSitePlus	-1.25943
22	Map2k1	Mapk3	T203	PhosphoSitePlus	-2.16005
23	Camk2a	Camk2a	T286	PhosphoSitePlus	0.447903
24	Camk2b	Camk2a	T286	PhosphoSitePlus	0.447903
25	Prkca	Camk2a	T286	PhosphoSitePlus	0.447903
26	Camk2a	Camk2b	T287	PhosphoSitePlus	0.208151
27	Camk2b	Camk2b	T287	PhosphoSitePlus	0.208151
28	Camk2b	Camk2b	T400	PhosphoSitePlus	-0.680241
29	Map2k1	Mapk1	Y185	PhosphoSitePlus	-0.508608
30	Mapk1	Mapk1	Y185	PhosphoSitePlus	-0.508608
31	Map2k1	Mapk3	Y205	PhosphoSitePlus	-1.20838
32	Src	Bcar1	Y508	PhosphoSitePlus	0.384208
