# Supplementary material for: Dynamic bi-directional phosphorylation events associated with the reciprocal regulation of synapses during homeostatic up- and down-scaling
Source: Cell Rep. 2021 Aug 24;36(8):109583. doi: 10.1016/j.celrep.2021.109583 (PMC8411114; doi:10.1016/j.celrep.2021.109583)
Supplement: Table S8. List of synaptic phosphorylation events, related to Figure 5 [file mmc9.xlsx]

## Sheet: Downscaling
Proteins	Positions within proteins	Amino acid	Multiplicity	Fasta headers	Gene names	Sequence window	Bicuculline			Bic: Cond with regulation	GOCC terms	Unique Identifier
							reg(BIC vs Ctrl 5min)	reg(BIC vsCtrl 15min)	reg(BIC vs Ctrl 24hrs)
D3ZE55	925	S	1	Protocadherin-8 OS=Rattus norvegicus OX=10116 GN=Pcdh8 PE=1 SV=2	Pcdh8	FSGKDSGKGDSDFNDSDSDISGDALKKDLIN			Up	1	cell junction;cell part;cell projection;dendrite;integral to membrane;intrinsic to membrane;membrane;membrane part;neuron projection;postsynaptic membrane;presynaptic membrane;synapse part;synaptic membrane	D3ZE55_S925_1
D3ZE55	802	S	1	Protocadherin-8 OS=Rattus norvegicus OX=10116 GN=Pcdh8 PE=1 SV=2	Pcdh8	EERPGAAGGGASAPGSPDETARGTGPRPNMF			Up	1	cell junction;cell part;cell projection;dendrite;integral to membrane;intrinsic to membrane;membrane;membrane part;neuron projection;postsynaptic membrane;presynaptic membrane;synapse part;synaptic membrane	D3ZE55_S802_1
P50232	114	S	1	Synaptotagmin-4 OS=Rattus norvegicus OX=10116 GN=Syt4 PE=1 SV=1	Syt4	RDLNGNFPKTNPKAGSSSDLENVTPKLFPET			Up	1	cell junction;cell part;cell projection;clathrin coated vesicle membrane;clathrin-coated vesicle;coated vesicle;coated vesicle membrane;cytoplasmic membrane-bounded vesicle;cytoplasmic part;cytoplasmic vesicle;cytoplasmic vesicle membrane;cytoplasmic vesicle part;dense core granule;integral to membrane;intracellular membrane-bounded organelle;intracellular organelle;intracellular organelle part;i…	P50232_S114_1
P50232	135	S	1	Synaptotagmin-4 OS=Rattus norvegicus OX=10116 GN=Syt4 PE=1 SV=1	Syt4	NVTPKLFPETEKEAVSPESLKSSTSLTSEEK			Up	1	cell junction;cell part;cell projection;clathrin coated vesicle membrane;clathrin-coated vesicle;coated vesicle;coated vesicle membrane;cytoplasmic membrane-bounded vesicle;cytoplasmic part;cytoplasmic vesicle;cytoplasmic vesicle membrane;cytoplasmic vesicle part;dense core granule;integral to membrane;intracellular membrane-bounded organelle;intracellular organelle;intracellular organelle part;i…	P50232_S135_1
F1LMA4;P26817;A0A0G2JZ82;A0A0G2K145;A0A0G2K9S3;P26819	450;487;402;453;484;487	S	1	G protein-coupled receptor kinase OS=Rattus norvegicus OX=10116 GN=Grk2 PE=1 SV=2;Beta-adrenergic receptor kinase 1 OS=Rattus norvegicus OX=10116 GN=Grk2 PE=1 SV=1;G protein-coupled receptor kinase OS=Rattus norvegicus OX=10116 GN=Grk3 PE=3 SV=1;G protein-	Grk2	PPRGEVNAADAFDIGSFDEEDTKGIKLLDSD	Up	Up	Up	3	apical plasma membrane;axon;basolateral plasma membrane;caveola;cell part;cell projection;cell projection part;cilium;contractile fiber part;cytoplasm;cytoplasmic part;cytosol;dendrite terminus;dendritic shaft;dendritic spine;intracellular membrane-bounded organelle;intracellular organelle;intracellular part;membrane;membrane part;membrane raft;membrane-bounded organelle;neuron projection;neuron …	F1LMA4_S450_1
P09951	566	S	1	Synapsin-1 OS=Rattus norvegicus OX=10116 GN=Syn1 PE=1 SV=3	Syn1	SPQRQAGPPQATRQASISGPAPPKVSGASPG	Up	Up	Up	3	axon part;cell junction;cell part;cell projection;cell projection part;clathrin-coated vesicle;coated vesicle;cytoplasmic membrane-bounded vesicle;cytoplasmic part;cytoplasmic vesicle;cytosol;dendrite;Golgi apparatus;intracellular membrane-bounded organelle;intracellular organelle;intracellular part;membrane-bounded organelle;membrane-bounded vesicle;neuron projection;organelle;presynaptic active…	P09951_S566_1
P09456	83	S	2	cAMP-dependent protein kinase type I-alpha regulatory subunit OS=Rattus norvegicus OX=10116 GN=Prkar1a PE=1 SV=2	Prkar1a	LQKSGIRTDSREDEISPPPPNPVVKGRRRRG	Up		Up	2	AMP-activated protein kinase complex;cAMP-dependent protein kinase complex;cell part;cytoplasm;intracellular part;macromolecular complex;membrane;neuromuscular junction;plasma membrane;protein complex;synapse	P09456_S83_2
A0A0G2K7F5;P31016	239;240	Y	1	Disks large homolog 4 OS=Rattus norvegicus OX=10116 GN=Dlg4 PE=1 SV=1;Disks large homolog 4 OS=Rattus norvegicus OX=10116 GN=Dlg4 PE=1 SV=1	Dlg4	HEDAVAALKNTYDVVYLKVAKPSNAYLSDSY			Up	1	alpha-amino-3-hydroxy-5-methyl-4-isoxazolepropionic acid selective glutamate receptor complex;axon;axon part;cell cortex part;cell junction;cell part;cell projection;cell projection cytoplasm;cell projection part;cerebellar mossy fiber;clathrin-coated vesicle;coated vesicle;cortical cytoskeleton;cytoplasm;cytoplasmic membrane-bounded vesicle;cytoplasmic part;cytoplasmic vesicle;cytoskeletal part;…	A0A0G2K7F5_Y239_1
P09456	77	S	2	cAMP-dependent protein kinase type I-alpha regulatory subunit OS=Rattus norvegicus OX=10116 GN=Prkar1a PE=1 SV=2	Prkar1a	ARQIQSLQKSGIRTDSREDEISPPPPNPVVK	Up		Up	2	AMP-activated protein kinase complex;cAMP-dependent protein kinase complex;cell part;cytoplasm;intracellular part;macromolecular complex;membrane;neuromuscular junction;plasma membrane;protein complex;synapse	P09456_S77_2
A0A0G2KAV8;F1LYS1;A0A0G2KA18;A0A0G2K708;A0A0G2JT77;Q9JIR4	1036;1141;1141;1201;1202;1203	S	1	Regulating synaptic membrane exocytosis protein 1 OS=Rattus norvegicus OX=10116 GN=Rims1 PE=1 SV=1;Regulating synaptic membrane exocytosis protein 1 OS=Rattus norvegicus OX=10116 GN=Rims1 PE=1 SV=3;Regulating synaptic membrane exocytosis protein 1 OS=Rattu	Rims1	SRRGRQLPQVPVRSGSIEQASLVVEERTRQM	Up	Up	Up	3	cell junction;cell part;membrane;plasma membrane;presynaptic active zone;presynaptic membrane;synapse part;synaptic membrane	A0A0G2KAV8_S1036_1
F1M4K6;P70587	952;947	S	2	Leucine-rich repeat-containing protein 7 OS=Rattus norvegicus OX=10116 GN=Lrrc7 PE=1 SV=3;Leucine-rich repeat-containing protein 7 OS=Rattus norvegicus OX=10116 GN=Lrrc7 PE=1 SV=2	Lrrc7	LSPLMKDIKSNKFKKSQSIDEIDVGTYKVYN	Up	Up	Up	3	axon part;cell junction;cell part;cell projection;cell projection part;cytoplasm;cytoskeletal part;dendritic spine;filopodium;initial segment;intracellular organelle part;intracellular part;membrane;neuron projection;neuron spine;organelle part;plasma membrane;postsynaptic density;postsynaptic membrane;synapse;synapse part;synaptic membrane	F1M4K6_S952_2
F1M4K6;P70587	954;949	S	2	Leucine-rich repeat-containing protein 7 OS=Rattus norvegicus OX=10116 GN=Lrrc7 PE=1 SV=3;Leucine-rich repeat-containing protein 7 OS=Rattus norvegicus OX=10116 GN=Lrrc7 PE=1 SV=2	Lrrc7	PLMKDIKSNKFKKSQSIDEIDVGTYKVYNIP	Up	Up	Up	3	axon part;cell junction;cell part;cell projection;cell projection part;cytoplasm;cytoskeletal part;dendritic spine;filopodium;initial segment;intracellular organelle part;intracellular part;membrane;neuron projection;neuron spine;organelle part;plasma membrane;postsynaptic density;postsynaptic membrane;synapse;synapse part;synaptic membrane	F1M4K6_S954_2
D4A8B3;P11506	19;19	S	1	Calcium-transporting ATPase OS=Rattus norvegicus OX=10116 GN=Atp2b2 PE=1 SV=3;Plasma membrane calcium-transporting ATPase 2 OS=Rattus norvegicus OX=10116 GN=Atp2b2 PE=1 SV=2	Atp2b2	MTNSDFYSKNQRNESSHGGEFGCSMEELRSL	Up	Up	Up	3	apical plasma membrane;cell body;cell body membrane;cell junction;cell part;cell projection;cytoplasm;dendrite;integral to membrane;intracellular part;intrinsic to membrane;membrane;membrane part;membrane raft;neuron projection;neuronal cell body;neuronal cell body membrane;plasma membrane;plasma membrane part;synapse	P11506_S19_1
D3ZCL8;F1LQW8;Q9QUH6	72;87;87	S	1	Ras/Rap GTPase-activating protein SynGAP OS=Rattus norvegicus OX=10116 GN=Syngap1 PE=1 SV=3;Ras/Rap GTPase-activating protein SynGAP OS=Rattus norvegicus OX=10116 GN=Syngap1 PE=1 SV=2;Ras/Rap GTPase-activating protein SynGAP OS=Rattus norvegicus OX=10116 G	Syngap1	RRSESSRNKLLRRTVSVPVEGRPHGEHEYHL		Up	Up	2	cell junction;cell part;cell projection part;cytoplasm;cytoskeletal part;dendritic shaft;intracellular organelle part;intracellular part;intrinsic to internal side of plasma membrane;intrinsic to membrane;intrinsic to plasma membrane;membrane part;organelle part;plasma membrane part;postsynaptic density;synapse;synapse part	F1LQW8_S87_1
F1M4K6;P70587	855;850	S	1	Leucine-rich repeat-containing protein 7 OS=Rattus norvegicus OX=10116 GN=Lrrc7 PE=1 SV=3;Leucine-rich repeat-containing protein 7 OS=Rattus norvegicus OX=10116 GN=Lrrc7 PE=1 SV=2	Lrrc7	EVPPSNPWQNWTRTPSPFEDRTAFPSKLETT	Down	Down	Down	3	axon part;cell junction;cell part;cell projection;cell projection part;cytoplasm;cytoskeletal part;dendritic spine;filopodium;initial segment;intracellular organelle part;intracellular part;membrane;neuron projection;neuron spine;organelle part;plasma membrane;postsynaptic density;postsynaptic membrane;synapse;synapse part;synaptic membrane	F1M4K6_S855_1
G3V9G3;P08413	400;400	T	2	Calcium/calmodulin-dependent protein kinase II, beta, isoform CRA_a OS=Rattus norvegicus OX=10116 GN=Camk2b PE=1 SV=1;Calcium/calmodulin-dependent protein kinase type II subunit beta OS=Rattus norvegicus OX=10116 GN=Camk2b PE=1 SV=1	Camk2b	HNPVDGIKESSDSTNTTIEDEDAKARKQEII			Down	1	cell part;cell projection;cytoplasmic part;cytoskeletal part;dendrite;endoplasmic reticulum membrane;endoplasmic reticulum part;intracellular organelle part;intracellular part;membrane;membrane part;microtubule organizing center;neuron projection;organelle membrane;organelle part;perikaryon;postsynaptic density;sarcoplasmic reticulum membrane;synapse part	G3V9G3_T400_2
D3ZE55	798	S	2	Protocadherin-8 OS=Rattus norvegicus OX=10116 GN=Pcdh8 PE=1 SV=2	Pcdh8	GALREERPGAAGGGASAPGSPDETARGTGPR			Up	1	cell junction;cell part;cell projection;dendrite;integral to membrane;intrinsic to membrane;membrane;membrane part;neuron projection;postsynaptic membrane;presynaptic membrane;synapse part;synaptic membrane	D3ZE55_S798_2
D3ZE55	802	S	2	Protocadherin-8 OS=Rattus norvegicus OX=10116 GN=Pcdh8 PE=1 SV=2	Pcdh8	EERPGAAGGGASAPGSPDETARGTGPRPNMF			Up	1	cell junction;cell part;cell projection;dendrite;integral to membrane;intrinsic to membrane;membrane;membrane part;neuron projection;postsynaptic membrane;presynaptic membrane;synapse part;synaptic membrane	D3ZE55_S802_2
G3V984;A0A0G2K1X6	1220;281	S	1	Protein bassoon OS=Rattus norvegicus OX=10116 GN=Bsn PE=4 SV=1;Protein bassoon OS=Rattus norvegicus OX=10116 GN=Bsn PE=4 SV=1	Bsn	PHGGPSQPTGPRSQGSFEYQDTQDHDYGGRA	Up	Up	Up	3	axon;cell body;cell part;cell projection;cell projection part;cytoplasmic part;cytoskeletal part;dendrite;Golgi apparatus part;intracellular organelle part;intracellular part;neuron projection;neuron projection terminus;neuronal cell body;organelle part;postsynaptic density;presynaptic active zone;synapse;synapse part;trans-Golgi network	G3V984_S1220_1
Q9WU70	1059	S	1	Syntaxin-binding protein 5 OS=Rattus norvegicus OX=10116 GN=Stxbp5 PE=1 SV=1	Stxbp5	PNRGFFKGLFGGGAQSLDREELFGESSSGKA	Up	Up	Up	3	cell junction;cell part;clathrin-coated vesicle;coated vesicle;cytoplasmic membrane-bounded vesicle;cytoplasmic part;cytoplasmic vesicle;cytoplasmic vesicle membrane;cytoplasmic vesicle part;intracellular membrane-bounded organelle;intracellular organelle;intracellular organelle part;intracellular part;ion channel complex;macromolecular complex;membrane;membrane part;membrane-bounded organelle;me…	Q9WU70_S1059_1
F1LSH6;Q9JKB0	69;69	S	1	Potassium/sodium hyperpolarization-activated cyclic nucleotide-gated channel 1 OS=Rattus norvegicus OX=10116 GN=Hcn1 PE=4 SV=1;Potassium/sodium hyperpolarization-activated cyclic nucleotide-gated channel 1 OS=Rattus norvegicus OX=10116 GN=Hcn1 PE=2 SV=1	Hcn1	VCFKVDGGGGEEPAGSFEDAEGPRRQYGFMQ		Up	Up	2	axon;axon part;axon terminus;basolateral plasma membrane;cell body;cell part;cell projection;cell projection membrane;cell projection part;cell surface;cytoplasm;dendrite;dendrite membrane;dendritic shaft;integral to membrane;integral to plasma membrane;intracellular part;intrinsic to membrane;intrinsic to plasma membrane;leading edge membrane;membrane;membrane part;neuron projection;neuron proje…	F1LSH6_S69_1
P09456	75	T	1	cAMP-dependent protein kinase type I-alpha regulatory subunit OS=Rattus norvegicus OX=10116 GN=Prkar1a PE=1 SV=2	Prkar1a	EEARQIQSLQKSGIRTDSREDEISPPPPNPV	Up		Up	2	AMP-activated protein kinase complex;cAMP-dependent protein kinase complex;cell part;cytoplasm;intracellular part;macromolecular complex;membrane;neuromuscular junction;plasma membrane;protein complex;synapse	P09456_T75_1
P15205	1332	S	2	Microtubule-associated protein 1B OS=Rattus norvegicus OX=10116 GN=Map1b PE=1 SV=3	Map1b	SQSVTGSAGHTPYYQSPTDEKSSHLPTEVTE	Up	Up	Up	3	axon;axon part;cell body;cell junction;cell part;cell projection;cell projection part;cytoplasmic part;cytoskeletal part;cytoskeleton;dendrite;dendritic spine;growth cone;intracellular non-membrane-bounded organelle;intracellular organelle;intracellular organelle part;intracellular part;macromolecular complex;membrane;microtubule;microtubule associated complex;neuron projection;neuron spine;neuro…	P15205_S1332_2
P15205	1248	S	3	Microtubule-associated protein 1B OS=Rattus norvegicus OX=10116 GN=Map1b PE=1 SV=3	Map1b	LDIKDVSDERLSPAKSPSLSPSPPSPIEKTP		Down	Down	2	axon;axon part;cell body;cell junction;cell part;cell projection;cell projection part;cytoplasmic part;cytoskeletal part;cytoskeleton;dendrite;dendritic spine;growth cone;intracellular non-membrane-bounded organelle;intracellular organelle;intracellular organelle part;intracellular part;macromolecular complex;membrane;microtubule;microtubule associated complex;neuron projection;neuron spine;neuro…	P15205_S1248_3
P15205	1257	S	3	Microtubule-associated protein 1B OS=Rattus norvegicus OX=10116 GN=Map1b PE=1 SV=3	Map1b	RLSPAKSPSLSPSPPSPIEKTPLGERSVNFS	Down	Down	Down	3	axon;axon part;cell body;cell junction;cell part;cell projection;cell projection part;cytoplasmic part;cytoskeletal part;cytoskeleton;dendrite;dendritic spine;growth cone;intracellular non-membrane-bounded organelle;intracellular organelle;intracellular organelle part;intracellular part;macromolecular complex;membrane;microtubule;microtubule associated complex;neuron projection;neuron spine;neuro…	P15205_S1257_3
Q05683	13	S	1	Glutamate decarboxylase 2 OS=Rattus norvegicus OX=10116 GN=Gad2 PE=1 SV=1	Gad2	___MASPGSGFWSFGSEDGSGDPENPGTARA	Up	Up	Up	3	anchored to membrane;axon;cell junction;cell part;cell projection;clathrin coated vesicle membrane;coated vesicle membrane;cytoplasmic part;cytoplasmic vesicle;cytoplasmic vesicle membrane;cytoplasmic vesicle part;cytosol;Golgi apparatus part;Golgi membrane;inhibitory synapse;intracellular organelle;intracellular organelle part;intracellular part;intrinsic to membrane;membrane;membrane part;neuro…	Q05683_S13_1
A0A0G2K0F3;D3ZMI4;D4ACZ4;Q9WTP0;D4A9L5;A0A0G2K0B2	60;60;60;60;60;60	S	1	Erythrocyte membrane protein band 4.1-like 1 OS=Rattus norvegicus OX=10116 GN=Epb41l1 PE=1 SV=1;Erythrocyte membrane protein band 4.1-like 1 OS=Rattus norvegicus OX=10116 GN=Epb41l1 PE=1 SV=1;Band 4.1-like protein 1-like OS=Rattus norvegicus OX=10116 GN=Ep	Epb41l1	NEKHLTQQDTRPAEQSLDMEEKDYCEADGLS		Up	Up	2	cell part;cytoplasm;cytoskeleton;extrinsic to membrane;intracellular non-membrane-bounded organelle;intracellular organelle;intracellular part;macromolecular complex;membrane;membrane part;non-membrane-bounded organelle;organelle;protein complex;synapse part;synaptic membrane	Q9WTP0_S60_1
D4A8B3;P11506	18;18	S	1	Calcium-transporting ATPase OS=Rattus norvegicus OX=10116 GN=Atp2b2 PE=1 SV=3;Plasma membrane calcium-transporting ATPase 2 OS=Rattus norvegicus OX=10116 GN=Atp2b2 PE=1 SV=2	Atp2b2	DMTNSDFYSKNQRNESSHGGEFGCSMEELRS	Up	Up	Up	3	apical plasma membrane;cell body;cell body membrane;cell junction;cell part;cell projection;cytoplasm;dendrite;integral to membrane;intracellular part;intrinsic to membrane;membrane;membrane part;membrane raft;neuron projection;neuronal cell body;neuronal cell body membrane;plasma membrane;plasma membrane part;synapse	P11506_S18_1
D4A0I5;A0A0G2JY26	568;595	S	2	DnaJ (Hsp40) homolog, subfamily C, member 6 (Predicted) OS=Rattus norvegicus OX=10116 GN=Dnajc6 PE=1 SV=1;DnaJ heat shock protein family (Hsp40) member C6 OS=Rattus norvegicus OX=10116 GN=Dnajc6 PE=1 SV=1	Dnajc6	SAQSTPRRATTSASASPTLRVGEGATFDPFG		Down	Down	2	synapse	D4A0I5_S568_2
F1LPM3;O35413	471;471	S	2	Sorbin and SH3 domain-containing protein 2 OS=Rattus norvegicus OX=10116 GN=Sorbs2 PE=1 SV=2;Sorbin and SH3 domain-containing protein 2 OS=Rattus norvegicus OX=10116 GN=Sorbs2 PE=1 SV=2	Sorbs2	ARQNAEIWSSTEEAVSPKIKSRSCDDLLNDD	Up	Up	Up	3	cell body;cell part;cell projection;cytoplasmic part;cytoskeletal part;dendrite;intracellular organelle part;intracellular part;membrane;neuron projection;neuronal cell body;organelle part;perinuclear region of cytoplasm;plasma membrane;postsynaptic density;synapse part	F1LPM3_S471_2
F1LYQ8	373	S	1	FERM, ARHGEF and pleckstrin domain-containing protein 1 OS=Rattus norvegicus OX=10116 GN=Farp1 PE=1 SV=2	Farp1	KVQFERKHSKIHSTRSLVSQPTAPNSEVPKQ		Up	Up	2	cell junction;cell part;cell projection;cell projection part;cytoplasmic part;cytoskeleton;cytosol;dendrite;dendritic spine;extrinsic to internal side of plasma membrane;extrinsic to membrane;extrinsic to plasma membrane;filopodium;intracellular non-membrane-bounded organelle;intracellular organelle;intracellular part;membrane part;neuron projection;neuron spine;non-membrane-bounded organelle;org…	F1LYQ8_S373_1
Q63622	45	S	1	Disks large homolog 2 OS=Rattus norvegicus OX=10116 GN=Dlg2 PE=1 SV=1	Dlg2	PRLTHEVRGPELVHVSEKNLSQIENVHGYVL			Down	1	axon part;cell body;cell junction;cell part;cell projection;cell projection part;cytoplasm;cytoskeletal part;dendrite;intracellular organelle part;intracellular part;juxtaparanode region of axon;membrane;neuron projection;neuronal cell body;organelle part;postsynaptic density;postsynaptic membrane;synapse part;synaptic membrane	Q63622_S45_1
F1LPM3;O35413	844;844	S	1	Sorbin and SH3 domain-containing protein 2 OS=Rattus norvegicus OX=10116 GN=Sorbs2 PE=1 SV=2;Sorbin and SH3 domain-containing protein 2 OS=Rattus norvegicus OX=10116 GN=Sorbs2 PE=1 SV=2	Sorbs2	LKDICDQIKAEKRRGSLPDNSILHRLISELL			Up	1	cell body;cell part;cell projection;cytoplasmic part;cytoskeletal part;dendrite;intracellular organelle part;intracellular part;membrane;neuron projection;neuronal cell body;organelle part;perinuclear region of cytoplasm;plasma membrane;postsynaptic density;synapse part	F1LPM3_S844_1
F1LMX1;O08839;D4A4P1;Q5HZA7	299;298;282;267	S	1	Myc box-dependent-interacting protein 1 OS=Rattus norvegicus OX=10116 GN=Bin1 PE=1 SV=2;Myc box-dependent-interacting protein 1 OS=Rattus norvegicus OX=10116 GN=Bin1 PE=1 SV=1;Myc box-dependent-interacting protein 1 OS=Rattus norvegicus OX=10116 GN=Bin1 PE	Bin1	AQPSDSAPEKGNKSPSPPPDGSPAATPEIRV	Down		Up	2	axon;axon part;axon terminus;cell part;cell projection;cell projection part;cerebellar mossy fiber;clathrin-coated vesicle;coated vesicle;contractile fiber part;cytoplasm;cytoplasmic membrane-bounded vesicle;cytoplasmic part;cytoplasmic vesicle;cytoskeletal part;I band;initial segment;intracellular membrane-bounded organelle;intracellular organelle;intracellular organelle part;intracellular part;…	F1LMX1_S299_1
A0A0G2K0F3;D3ZMI4;Q9WTP0;D4A9L5	1454;1454;782;782	S	1	Erythrocyte membrane protein band 4.1-like 1 OS=Rattus norvegicus OX=10116 GN=Epb41l1 PE=1 SV=1;Erythrocyte membrane protein band 4.1-like 1 OS=Rattus norvegicus OX=10116 GN=Epb41l1 PE=1 SV=1;Band 4.1-like protein 1 OS=Rattus norvegicus OX=10116 GN=Epb41l1	Epb41l1	MIPGPQTVATEIRSLSPIIGKDVLTSTYGAT	Down	Down	Down	3	cell part;cytoplasm;cytoskeleton;extrinsic to membrane;intracellular non-membrane-bounded organelle;intracellular organelle;intracellular part;macromolecular complex;membrane;membrane part;non-membrane-bounded organelle;organelle;protein complex;synapse part;synaptic membrane	Q9WTP0_S782_1
A0A0G2K382;A0A0G2JV77;F1LP90;F1LN69	777;793;782;793	S	1	Misshapen-like kinase 1 OS=Rattus norvegicus OX=10116 GN=Mink1 PE=1 SV=1;Misshapen-like kinase 1 OS=Rattus norvegicus OX=10116 GN=Mink1 PE=1 SV=1;Misshapen-like kinase 1 OS=Rattus norvegicus OX=10116 GN=Mink1 PE=1 SV=2;Misshapen-like kinase 1 OS=Rattus nor	Mink1	ERNRNRVGASTKLDSSPVLSPGNKAKPEDHR		Down	Down	2	axon;cell junction;cell part;cell projection;cytoplasm;cytoplasmic part;cytoskeletal part;dendrite;extracellular membrane-bounded organelle;extracellular organelle;extracellular region part;extracellular vesicular exosome;Golgi apparatus;intracellular membrane-bounded organelle;intracellular organelle;intracellular organelle part;intracellular part;membrane;membrane-bounded organelle;membrane-bou…	A0A0G2K382_S777_1
P18088;Q63211	77;77	S	1	Glutamate decarboxylase 1 OS=Rattus norvegicus OX=10116 GN=Gad1 PE=2 SV=1;Glutamate decarboxylase OS=Rattus norvegicus OX=10116 GN=Gad1 PE=2 SV=1	Gad1	LVSAFRERQASKNLLSCENSDPGARFRRTET	Up	Up	Up	3	cell part;intracellular;presynaptic active zone;synapse part	P18088_S77_1
P15205	1252	S	3	Microtubule-associated protein 1B OS=Rattus norvegicus OX=10116 GN=Map1b PE=1 SV=3	Map1b	DVSDERLSPAKSPSLSPSPPSPIEKTPLGER		Down	Down	2	axon;axon part;cell body;cell junction;cell part;cell projection;cell projection part;cytoplasmic part;cytoskeletal part;cytoskeleton;dendrite;dendritic spine;growth cone;intracellular non-membrane-bounded organelle;intracellular organelle;intracellular organelle part;intracellular part;macromolecular complex;membrane;microtubule;microtubule associated complex;neuron projection;neuron spine;neuro…	P15205_S1252_3
P60905;A0A0G2JX56	10;10	S	2	DnaJ homolog subfamily C member 5 OS=Rattus norvegicus OX=10116 GN=Dnajc5 PE=1 SV=1;DnaJ (Hsp40) homolog, subfamily C, member 5, isoform CRA_a OS=Rattus norvegicus OX=10116 GN=Dnajc5 PE=1 SV=1	Dnajc5	______MADQRQRSLSTSGESLYHVLGLDKN			Up	1	axon part;cell part;cell projection part;clathrin-coated vesicle;coated vesicle;cytoplasmic membrane-bounded vesicle;cytoplasmic part;cytoplasmic vesicle;extracellular membrane-bounded organelle;extracellular organelle;extracellular region part;extracellular vesicular exosome;intracellular membrane-bounded organelle;intracellular organelle;intracellular organelle part;intracellular part;lysosomal…	P60905_S10_2
Q9QXY2	547	S	2	SRC kinase signaling inhibitor 1 OS=Rattus norvegicus OX=10116 GN=Srcin1 PE=1 SV=1	Srcin1	PPSRGSPVRQSFRKDSGSSSVFAESPGGKAR	Up	Up	Up	3	actin cytoskeleton;axon;cell body;cell junction;cell part;cell projection;cytoplasm;cytoskeletal part;cytoskeleton;dendrite;filopodium;intracellular non-membrane-bounded organelle;intracellular organelle;intracellular organelle part;intracellular part;lamellipodium;membrane;neuron projection;neuronal cell body;non-membrane-bounded organelle;organelle;organelle part;postsynaptic density;postsynapt…	Q9QXY2_S547_2
Q9QXY2	556	S	2	SRC kinase signaling inhibitor 1 OS=Rattus norvegicus OX=10116 GN=Srcin1 PE=1 SV=1	Srcin1	QSFRKDSGSSSVFAESPGGKARSTGASTAGA	Up	Up	Up	3	actin cytoskeleton;axon;cell body;cell junction;cell part;cell projection;cytoplasm;cytoskeletal part;cytoskeleton;dendrite;filopodium;intracellular non-membrane-bounded organelle;intracellular organelle;intracellular organelle part;intracellular part;lamellipodium;membrane;neuron projection;neuronal cell body;non-membrane-bounded organelle;organelle;organelle part;postsynaptic density;postsynapt…	Q9QXY2_S556_2
P15205	825	S	1	Microtubule-associated protein 1B OS=Rattus norvegicus OX=10116 GN=Map1b PE=1 SV=3	Map1b	SGPAKELEAERSLMSSPEDLTKDFEELKAEE			Up	1	axon;axon part;cell body;cell junction;cell part;cell projection;cell projection part;cytoplasmic part;cytoskeletal part;cytoskeleton;dendrite;dendritic spine;growth cone;intracellular non-membrane-bounded organelle;intracellular organelle;intracellular organelle part;intracellular part;macromolecular complex;membrane;microtubule;microtubule associated complex;neuron projection;neuron spine;neuro…	P15205_S825_1
O35867	294	S	1	Neurabin-1 OS=Rattus norvegicus OX=10116 GN=Ppp1r9a PE=1 SV=1	Ppp1r9a	VPEVAQKGTSLASLPSEERQLSTEAEDVTAQ	Up	Up	Up	3	cell cortex part;cell junction;cell part;cell projection;cell projection part;cortical actin cytoskeleton;cortical cytoskeleton;cytoplasmic part;cytoskeletal part;cytoskeleton;dendritic spine;filopodium;growth cone;intracellular non-membrane-bounded organelle;intracellular organelle;intracellular organelle part;intracellular part;neuron projection;neuron spine;non-membrane-bounded organelle;organ…	O35867_S294_1
P11275;F1LZG4;A0A0G2JUV8;P15791	286;285;285;287	T	1	Calcium/calmodulin-dependent protein kinase type II subunit alpha OS=Rattus norvegicus OX=10116 GN=Camk2a PE=1 SV=1;Calcium/calmodulin-dependent protein kinase type II subunit alpha OS=Rattus norvegicus OX=10116 GN=Camk2a PE=1 SV=3;Calcium/calmodulin-depen	Camk2a	ICQRSTVASMMHRQETVDCLKKFNARRKLKG;ISHRSTVASCMHRQETVDCLKKFNARRKLKG	Up	Up	Up	3	axon;axon part;cell body;cell junction;cell part;cell projection;cell projection cytoplasm;cell projection part;cell-cell contact zone;cell-cell junction;cytoplasm;cytoplasmic part;cytoskeletal part;cytosol;dendrite;dendrite cytoplasm;endoplasmic reticulum membrane;endoplasmic reticulum part;initial segment;intercalated disc;intracellular membrane-bounded organelle;intracellular organelle;intrace…	P11275_T286_1
Q9QXY2	547	S	1	SRC kinase signaling inhibitor 1 OS=Rattus norvegicus OX=10116 GN=Srcin1 PE=1 SV=1	Srcin1	PPSRGSPVRQSFRKDSGSSSVFAESPGGKAR	Up		Up	2	actin cytoskeleton;axon;cell body;cell junction;cell part;cell projection;cytoplasm;cytoskeletal part;cytoskeleton;dendrite;filopodium;intracellular non-membrane-bounded organelle;intracellular organelle;intracellular organelle part;intracellular part;lamellipodium;membrane;neuron projection;neuronal cell body;non-membrane-bounded organelle;organelle;organelle part;postsynaptic density;postsynapt…	Q9QXY2_S547_1
G3V9G3;P08413	395;395	S	2	Calcium/calmodulin-dependent protein kinase II, beta, isoform CRA_a OS=Rattus norvegicus OX=10116 GN=Camk2b PE=1 SV=1;Calcium/calmodulin-dependent protein kinase type II subunit beta OS=Rattus norvegicus OX=10116 GN=Camk2b PE=1 SV=1	Camk2b	QTTVIHNPVDGIKESSDSTNTTIEDEDAKAR			Down	1	cell part;cell projection;cytoplasmic part;cytoskeletal part;dendrite;endoplasmic reticulum membrane;endoplasmic reticulum part;intracellular organelle part;intracellular part;membrane;membrane part;microtubule organizing center;neuron projection;organelle membrane;organelle part;perikaryon;postsynaptic density;sarcoplasmic reticulum membrane;synapse part	G3V9G3_S395_2
Q9WV48	1536	S	2	SH3 and multiple ankyrin repeat domains protein 1 OS=Rattus norvegicus OX=10116 GN=Shank1 PE=1 SV=1	Shank1	GPGVPPPSPRRVLPTSPTSPRGNEENGLPLL			Up	1	cell junction;cell part;cell projection;cell projection part;cytoplasm;dendrite;dendritic spine;excitatory synapse;intracellular;intracellular part;ionotropic glutamate receptor complex;macromolecular complex;membrane;membrane part;neuron projection;neuron spine;plasma membrane;plasma membrane part;postsynaptic membrane;protein complex;receptor complex;synapse;synapse part;synaptic membrane	Q9WV48_S1536_2
G3V984;O88778;A0A0G2K1X6	2844;2845;1905	S	2	Protein bassoon OS=Rattus norvegicus OX=10116 GN=Bsn PE=4 SV=1;Protein bassoon OS=Rattus norvegicus OX=10116 GN=Bsn PE=1 SV=3;Protein bassoon OS=Rattus norvegicus OX=10116 GN=Bsn PE=4 SV=1	Bsn	QQTLPRPMKTLQRSLSDPKPLSPTAEESAKE	Up	Up	Up	3	axon;cell body;cell junction;cell part;cell projection;cell projection part;cytoplasmic part;cytoskeletal part;cytoskeleton;dendrite;excitatory synapse;Golgi apparatus part;intracellular non-membrane-bounded organelle;intracellular organelle;intracellular organelle part;intracellular part;neuron projection;neuron projection terminus;neuronal cell body;non-membrane-bounded organelle;organelle;orga…	G3V984_S2844_2
G3V984;O88778;A0A0G2K1X6	2850;2851;1911	S	2	Protein bassoon OS=Rattus norvegicus OX=10116 GN=Bsn PE=4 SV=1;Protein bassoon OS=Rattus norvegicus OX=10116 GN=Bsn PE=1 SV=3;Protein bassoon OS=Rattus norvegicus OX=10116 GN=Bsn PE=4 SV=1	Bsn	PMKTLQRSLSDPKPLSPTAEESAKERFSLYQ	Up	Up	Up	3	axon;cell body;cell junction;cell part;cell projection;cell projection part;cytoplasmic part;cytoskeletal part;cytoskeleton;dendrite;excitatory synapse;Golgi apparatus part;intracellular non-membrane-bounded organelle;intracellular organelle;intracellular organelle part;intracellular part;neuron projection;neuron projection terminus;neuronal cell body;non-membrane-bounded organelle;organelle;orga…	G3V984_S2850_2
G3V6L8;P70483	245;245	S	1	RCG61894, isoform CRA_a OS=Rattus norvegicus OX=10116 GN=Strn PE=1 SV=1;Striatin OS=Rattus norvegicus OX=10116 GN=Strn PE=1 SV=1	Strn	VLDNFKFLENAAADFSDEDEDEDIDGREKSV			Down	1	cell body;cell junction;cell part;cell projection;cell projection part;cell-cell junction;cytoplasm;cytoskeletal part;dendritic spine;intracellular organelle part;intracellular part;macromolecular complex;membrane;neuron projection;neuron spine;neuronal cell body;occluding junction;organelle part;postsynaptic density;postsynaptic membrane;protein complex;protein phosphatase type 2A complex;protei…	G3V6L8_S245_1
Q63881	552	S	1	Potassium voltage-gated channel subfamily D member 2 OS=Rattus norvegicus OX=10116 GN=Kcnd2 PE=1 SV=1	Kcnd2	SFRIPNANVSGSHRGSVQELSTIQIRCVERT	Up		Up	2	cation channel complex;caveola;cell body;cell body membrane;cell junction;cell part;cell projection;cell projection part;cytoplasmic part;cytoskeletal part;dendrite;dendritic spine;endoplasmic reticulum part;integral to membrane;integral to plasma membrane;intracellular organelle part;intracellular part;intrinsic to membrane;intrinsic to plasma membrane;ion channel complex;macromolecular complex;…	Q63881_S552_1
Q9Z1T4	390	S	1	Connector enhancer of kinase suppressor of ras 2 OS=Rattus norvegicus OX=10116 GN=Cnksr2 PE=1 SV=1	Cnksr2	LRGHMVGKPVHKGSESPNSFLDQEYRKRFNI		Down	Down	2	cell body;cell part;cell projection;cytoplasmic part;extracellular membrane-bounded organelle;extracellular organelle;extracellular region part;extracellular vesicular exosome;Golgi apparatus;intracellular membrane-bounded organelle;intracellular organelle;intracellular part;membrane;membrane-bounded organelle;membrane-bounded vesicle;neuron projection;neuronal cell body;organelle;postsynaptic me…	Q9Z1T4_S390_1
F1M7V4;D3Z9C7;Q9JKS6	734;497;1784	S	3	Protein piccolo OS=Rattus norvegicus OX=10116 GN=Pclo PE=1 SV=3;Protein piccolo OS=Rattus norvegicus OX=10116 GN=Pclo PE=1 SV=3;Protein piccolo OS=Rattus norvegicus OX=10116 GN=Pclo PE=1 SV=1	Pclo	RPKTPPSNLSPIEDASPTEELRQAAEMEELH		Down	Down	2	cell body;cell junction;cell part;cell projection;cytoplasmic part;Golgi apparatus part;intracellular organelle part;intracellular part;membrane;neuron projection;neuronal cell body;organelle part;presynaptic active zone;synapse;synapse part;trans-Golgi network	Q9JKS6_S1784_3
F1M7V4;D3Z9C7;Q9JKS6	722;485;1772	T	3	Protein piccolo OS=Rattus norvegicus OX=10116 GN=Pclo PE=1 SV=3;Protein piccolo OS=Rattus norvegicus OX=10116 GN=Pclo PE=1 SV=3;Protein piccolo OS=Rattus norvegicus OX=10116 GN=Pclo PE=1 SV=1	Pclo	DKDELRAQRRRERPKTPPSNLSPIEDASPTE		Down	Down	2	cell body;cell junction;cell part;cell projection;cytoplasmic part;Golgi apparatus part;intracellular organelle part;intracellular part;membrane;neuron projection;neuronal cell body;organelle part;presynaptic active zone;synapse;synapse part;trans-Golgi network	Q9JKS6_T1772_3
P62813	375	T	1	Gamma-aminobutyric acid receptor subunit alpha-1 OS=Rattus norvegicus OX=10116 GN=Gabra1 PE=1 SV=1	Gabra1	LIKKNNTYAPTATSYTPNLARGDPGLATIAK	Down		Down	2	cell junction;cell part;chloride channel complex;integral to membrane;integral to plasma membrane;intrinsic to membrane;intrinsic to plasma membrane;ion channel complex;macromolecular complex;membrane;membrane part;plasma membrane part;postsynaptic membrane;protein complex;synapse part;synaptic membrane	P62813_T375_1
P15205	1257	S	2	Microtubule-associated protein 1B OS=Rattus norvegicus OX=10116 GN=Map1b PE=1 SV=3	Map1b	RLSPAKSPSLSPSPPSPIEKTPLGERSVNFS		Down	Down	2	axon;axon part;cell body;cell junction;cell part;cell projection;cell projection part;cytoplasmic part;cytoskeletal part;cytoskeleton;dendrite;dendritic spine;growth cone;intracellular non-membrane-bounded organelle;intracellular organelle;intracellular organelle part;intracellular part;macromolecular complex;membrane;microtubule;microtubule associated complex;neuron projection;neuron spine;neuro…	P15205_S1257_2
Q91ZY8	53	S	1	E3 ubiquitin-protein ligase TRIM9 OS=Rattus norvegicus OX=10116 GN=Trim9 PE=1 SV=1	Trim9	LVQTPESESPQSRRASGSGVSDYDYLDLDKM			Up	1	cell junction;cell part;cell projection;clathrin-coated vesicle;coated vesicle;cytoplasm;cytoplasmic membrane-bounded vesicle;cytoplasmic part;cytoplasmic vesicle;cytoskeleton;dendrite;intracellular membrane-bounded organelle;intracellular non-membrane-bounded organelle;intracellular organelle;intracellular part;membrane-bounded organelle;membrane-bounded vesicle;neuron projection;non-membrane-bo…	Q91ZY8_S53_1
P15205	1332	S	1	Microtubule-associated protein 1B OS=Rattus norvegicus OX=10116 GN=Map1b PE=1 SV=3	Map1b	SQSVTGSAGHTPYYQSPTDEKSSHLPTEVTE		Up	Up	2	axon;axon part;cell body;cell junction;cell part;cell projection;cell projection part;cytoplasmic part;cytoskeletal part;cytoskeleton;dendrite;dendritic spine;growth cone;intracellular non-membrane-bounded organelle;intracellular organelle;intracellular organelle part;intracellular part;macromolecular complex;membrane;microtubule;microtubule associated complex;neuron projection;neuron spine;neuro…	P15205_S1332_1
Q8R4T5;A0A0G2JUZ1	386;73	S	1	General receptor for phosphoinositides 1-associated scaffold protein OS=Rattus norvegicus OX=10116 GN=Grasp PE=1 SV=1;General receptor for phosphoinositides 1-associated scaffold protein (Fragment) OS=Rattus norvegicus OX=10116 GN=Grasp PE=1 SV=1	Grasp	SFRRRLLKFIPGLNRSLEEEESQL_______			Up	1	cell junction;cell part;cytoplasmic part;intracellular part;membrane;perinuclear region of cytoplasm;plasma membrane;postsynaptic membrane;synapse part;synaptic membrane	Q8R4T5_S386_1
P09951	664	S	2	Synapsin-1 OS=Rattus norvegicus OX=10116 GN=Syn1 PE=1 SV=3	Syn1	AAAGGPPHPQLNKSQSLTNAFNLPEPAPPRP		Down	Down	2	axon part;cell junction;cell part;cell projection;cell projection part;clathrin-coated vesicle;coated vesicle;cytoplasmic membrane-bounded vesicle;cytoplasmic part;cytoplasmic vesicle;cytosol;dendrite;Golgi apparatus;intracellular membrane-bounded organelle;intracellular organelle;intracellular part;membrane-bounded organelle;membrane-bounded vesicle;neuron projection;organelle;presynaptic active…	P09951_S664_2
Q9JHL4	299	T	1	Drebrin-like protein OS=Rattus norvegicus OX=10116 GN=Dbnl PE=1 SV=1	Dbnl	SQPGKLRSPFLQKQFTQPEASYGREPTSPVS	Up	Up	Up	3	cell cortex;cell junction;cell part;cell projection;clathrin coated vesicle membrane;coated vesicle membrane;cytoplasm;cytoplasmic part;cytoplasmic vesicle membrane;cytoplasmic vesicle part;cytoskeletal part;cytosol;dendrite;extracellular membrane-bounded organelle;extracellular organelle;extracellular region part;extracellular vesicular exosome;Golgi apparatus part;Golgi membrane;intracellular n…	Q9JHL4_T299_1
F1M7K7;Q8VHW5	251;251	S	2	Voltage-dependent calcium channel gamma-8 subunit OS=Rattus norvegicus OX=10116 GN=Cacng8 PE=1 SV=1;Voltage-dependent calcium channel gamma-8 subunit OS=Rattus norvegicus OX=10116 GN=Cacng8 PE=1 SV=1	Cacng8	QSRSDLLKAGGGAGGSGGSGPSAILRLPSYR		Down	Down	2	alpha-amino-3-hydroxy-5-methyl-4-isoxazolepropionic acid selective glutamate receptor complex;cell junction;cell part;cytoskeletal part;integral to membrane;intracellular organelle part;intracellular part;intrinsic to membrane;ionotropic glutamate receptor complex;macromolecular complex;membrane;membrane part;organelle part;plasma membrane part;postsynaptic density;postsynaptic membrane;protein c…	F1M7K7_S251_2
F1M7K7;Q8VHW5	254;254	S	2	Voltage-dependent calcium channel gamma-8 subunit OS=Rattus norvegicus OX=10116 GN=Cacng8 PE=1 SV=1;Voltage-dependent calcium channel gamma-8 subunit OS=Rattus norvegicus OX=10116 GN=Cacng8 PE=1 SV=1	Cacng8	SDLLKAGGGAGGSGGSGPSAILRLPSYRFRY		Down	Down	2	alpha-amino-3-hydroxy-5-methyl-4-isoxazolepropionic acid selective glutamate receptor complex;cell junction;cell part;cytoskeletal part;integral to membrane;intracellular organelle part;intracellular part;intrinsic to membrane;ionotropic glutamate receptor complex;macromolecular complex;membrane;membrane part;organelle part;plasma membrane part;postsynaptic density;postsynaptic membrane;protein c…	F1M7K7_S254_2
P15205	1925	T	1	Microtubule-associated protein 1B OS=Rattus norvegicus OX=10116 GN=Map1b PE=1 SV=3	Map1b	CDSGYSYETIEKTTKTPEDGGYSCEITEKTT			Down	1	axon;axon part;cell body;cell junction;cell part;cell projection;cell projection part;cytoplasmic part;cytoskeletal part;cytoskeleton;dendrite;dendritic spine;growth cone;intracellular non-membrane-bounded organelle;intracellular organelle;intracellular organelle part;intracellular part;macromolecular complex;membrane;microtubule;microtubule associated complex;neuron projection;neuron spine;neuro…	P15205_T1925_1
Q02563	395	T	1	Synaptic vesicle glycoprotein 2A OS=Rattus norvegicus OX=10116 GN=Sv2a PE=1 SV=2	Sv2a	TNMRAKGHPERVFSVTHIKTIHQEDELIEIQ			Up	1	axon part;cell junction;cell part;cell projection part;cell-cell junction;clathrin coated vesicle membrane;coated vesicle membrane;cytoplasmic part;cytoplasmic vesicle membrane;cytoplasmic vesicle part;endoplasmic reticulum;integral to membrane;intracellular membrane-bounded organelle;intracellular organelle;intracellular organelle part;intracellular part;intrinsic to membrane;membrane;membrane p…	Q02563_T395_1
A0A0G2K382;A0A0G2JV77;F1LP90;F1LN69	781;797;786;797	S	2	Misshapen-like kinase 1 OS=Rattus norvegicus OX=10116 GN=Mink1 PE=1 SV=1;Misshapen-like kinase 1 OS=Rattus norvegicus OX=10116 GN=Mink1 PE=1 SV=1;Misshapen-like kinase 1 OS=Rattus norvegicus OX=10116 GN=Mink1 PE=1 SV=2;Misshapen-like kinase 1 OS=Rattus nor	Mink1	NRVGASTKLDSSPVLSPGNKAKPEDHRSRPG			Down	1	axon;cell junction;cell part;cell projection;cytoplasm;cytoplasmic part;cytoskeletal part;dendrite;extracellular membrane-bounded organelle;extracellular organelle;extracellular region part;extracellular vesicular exosome;Golgi apparatus;intracellular membrane-bounded organelle;intracellular organelle;intracellular organelle part;intracellular part;membrane;membrane-bounded organelle;membrane-bou…	A0A0G2K382_S781_2
M0RBZ7;A0A0H2UHD8;Q925Q9	102;156;156	S	1	SH3 domain-containing kinase-binding protein 1 OS=Rattus norvegicus OX=10116 GN=Sh3kbp1 PE=1 SV=2;SH3 domain-containing kinase-binding protein 1 OS=Rattus norvegicus OX=10116 GN=Sh3kbp1 PE=1 SV=1;SH3 domain-containing kinase-binding protein 1 OS=Rattus nor	Sh3kbp1	NGKTGMFPSNFIKELSGESDELGISQDEQLS	Up	Up	Down	3	adherens junction;anchoring junction;cell junction;cell part;cell projection;cell-cell junction;cell-substrate adherens junction;cell-substrate junction;cytoplasmic part;cytoplasmic vesicle membrane;cytoplasmic vesicle part;cytoskeleton;focal adhesion;intracellular non-membrane-bounded organelle;intracellular organelle;intracellular organelle part;intracellular part;membrane;neuron projection;non…	M0RBZ7_S102_1
F1LLX6;Q62717;F1LWT1	219;219;81	S	1	Calcium-dependent secretion activator 1 OS=Rattus norvegicus OX=10116 GN=Cadps PE=1 SV=3;Calcium-dependent secretion activator 1 OS=Rattus norvegicus OX=10116 GN=Cadps PE=1 SV=1;Calcium-dependent secretion activator 2 OS=Rattus norvegicus OX=10116 GN=Cadps	Cadps	DFREVFKKNIEKRVRSLPEIDGLSKETVLSS;DSREVFKKHIEKRVRSLPEIDGLSKETVLSS			Up	1	cell junction;cell part;cytoplasmic part;cytoplasmic vesicle;cytoplasmic vesicle membrane;cytoplasmic vesicle part;intracellular organelle;intracellular organelle part;intracellular part;membrane;organelle;organelle membrane;organelle part;synapse;vesicle;vesicle membrane	F1LLX6_S219_1
P15205	1252	S	2	Microtubule-associated protein 1B OS=Rattus norvegicus OX=10116 GN=Map1b PE=1 SV=3	Map1b	DVSDERLSPAKSPSLSPSPPSPIEKTPLGER		Down	Down	2	axon;axon part;cell body;cell junction;cell part;cell projection;cell projection part;cytoplasmic part;cytoskeletal part;cytoskeleton;dendrite;dendritic spine;growth cone;intracellular non-membrane-bounded organelle;intracellular organelle;intracellular organelle part;intracellular part;macromolecular complex;membrane;microtubule;microtubule associated complex;neuron projection;neuron spine;neuro…	P15205_S1252_2
P97837;F1LSL6;A0A0G2JUI3	1040;984;947	S	2	Disks large-associated protein 2 OS=Rattus norvegicus OX=10116 GN=Dlgap2 PE=1 SV=3;Disks large-associated protein 2 OS=Rattus norvegicus OX=10116 GN=Dlgap2 PE=1 SV=3;Disks large-associated protein 2 OS=Rattus norvegicus OX=10116 GN=Dlgap2 PE=1 SV=1	Dlgap2	RRLMAAKRAASFRQNSATERADSIEIYIPEA	Up	Up	Up	3	axon part;cell junction;cell part;cell projection;cell projection part;cytoskeletal part;dendrite;intermediate filament;intracellular organelle part;intracellular part;macromolecular complex;membrane;neurofilament;neuron projection;organelle part;postsynaptic density;postsynaptic membrane;protein complex;synapse part;synaptic membrane	P97837_S1040_2
P97837;F1LSL6;A0A0G2JUI3	1047;991;954	S	2	Disks large-associated protein 2 OS=Rattus norvegicus OX=10116 GN=Dlgap2 PE=1 SV=3;Disks large-associated protein 2 OS=Rattus norvegicus OX=10116 GN=Dlgap2 PE=1 SV=3;Disks large-associated protein 2 OS=Rattus norvegicus OX=10116 GN=Dlgap2 PE=1 SV=1	Dlgap2	RAASFRQNSATERADSIEIYIPEAQTRL___	Up	Up	Up	3	axon part;cell junction;cell part;cell projection;cell projection part;cytoskeletal part;dendrite;intermediate filament;intracellular organelle part;intracellular part;macromolecular complex;membrane;neurofilament;neuron projection;organelle part;postsynaptic density;postsynaptic membrane;protein complex;synapse part;synaptic membrane	P97837_S1047_2
Q8CFC9	233	S	1	Leucine zipper putative tumor suppressor 1 OS=Rattus norvegicus OX=10116 GN=Lzts1 PE=1 SV=3	Lzts1	ILQDSNMMSLKALSFSDGGSKLAHPGKVEKG	Down	Down	Down	3	apical plasma membrane;cell body;cell junction;cell part;cell projection;cell projection part;cytoplasm;cytoskeletal part;dendritic shaft;dendritic spine;intracellular organelle part;intracellular part;membrane;membrane part;neuron projection;neuron spine;organelle part;plasma membrane part;postsynaptic density;postsynaptic membrane;synapse;synapse part;synaptic membrane	Q8CFC9_S233_1
P31662	678	S	3	Sodium-dependent neutral amino acid transporter SLC6A17 OS=Rattus norvegicus OX=10116 GN=Slc6a17 PE=1 SV=1	Slc6a17	DISNLEENDETRFILSKVPSEAPSPMPTHRS			Up	1	cell junction;cell part;clathrin coated vesicle membrane;clathrin-coated vesicle;coated vesicle;coated vesicle membrane;cytoplasmic membrane-bounded vesicle;cytoplasmic part;cytoplasmic vesicle;cytoplasmic vesicle membrane;cytoplasmic vesicle part;integral to membrane;integral to plasma membrane;intracellular membrane-bounded organelle;intracellular organelle;intracellular organelle part;intracel…	P31662_S678_3
P31662	682	S	3	Sodium-dependent neutral amino acid transporter SLC6A17 OS=Rattus norvegicus OX=10116 GN=Slc6a17 PE=1 SV=1	Slc6a17	LEENDETRFILSKVPSEAPSPMPTHRSYLGP			Up	1	cell junction;cell part;clathrin coated vesicle membrane;clathrin-coated vesicle;coated vesicle;coated vesicle membrane;cytoplasmic membrane-bounded vesicle;cytoplasmic part;cytoplasmic vesicle;cytoplasmic vesicle membrane;cytoplasmic vesicle part;integral to membrane;integral to plasma membrane;intracellular membrane-bounded organelle;intracellular organelle;intracellular organelle part;intracel…	P31662_S682_3
P31662	686	S	3	Sodium-dependent neutral amino acid transporter SLC6A17 OS=Rattus norvegicus OX=10116 GN=Slc6a17 PE=1 SV=1	Slc6a17	DETRFILSKVPSEAPSPMPTHRSYLGPGSTS			Up	1	cell junction;cell part;clathrin coated vesicle membrane;clathrin-coated vesicle;coated vesicle;coated vesicle membrane;cytoplasmic membrane-bounded vesicle;cytoplasmic part;cytoplasmic vesicle;cytoplasmic vesicle membrane;cytoplasmic vesicle part;integral to membrane;integral to plasma membrane;intracellular membrane-bounded organelle;intracellular organelle;intracellular organelle part;intracel…	P31662_S686_3
P63102;A0A0G2JV65	64;75	S	1	14-3-3 protein zeta/delta OS=Rattus norvegicus OX=10116 GN=Ywhaz PE=1 SV=1;14-3-3 protein zeta/delta OS=Rattus norvegicus OX=10116 GN=Ywhaz PE=1 SV=1	Ywhaz	KNVVGARRSSWRVVSSIEQKTEGAEKKQQMA			Up	1	adherens junction;anchoring junction;blood microparticle;cell junction;cell leading edge;cell part;cell-substrate adherens junction;cell-substrate junction;cytoplasmic membrane-bounded vesicle;cytoplasmic part;cytoplasmic vesicle;cytoskeletal part;extracellular membrane-bounded organelle;extracellular organelle;extracellular region part;extracellular vesicular exosome;focal adhesion;intracellular…	P63102_S64_1
Q02563	127	S	1	Synaptic vesicle glycoprotein 2A OS=Rattus norvegicus OX=10116 GN=Sv2a PE=1 SV=2	Sv2a	RMADGAPLAGVRGGLSDGEGPPGGRGEAQRR		Down	Down	2	axon part;cell junction;cell part;cell projection part;cell-cell junction;clathrin coated vesicle membrane;coated vesicle membrane;cytoplasmic part;cytoplasmic vesicle membrane;cytoplasmic vesicle part;endoplasmic reticulum;integral to membrane;intracellular membrane-bounded organelle;intracellular organelle;intracellular organelle part;intracellular part;intrinsic to membrane;membrane;membrane p…	Q02563_S127_1
G3V927;P97839	207;207	S	1	Discs, large homolog-associated protein 4 (Drosophila) OS=Rattus norvegicus OX=10116 GN=Dlgap4 PE=1 SV=1;Disks large-associated protein 4 OS=Rattus norvegicus OX=10116 GN=Dlgap4 PE=1 SV=1	Dlgap4	EPKRRSRSNISGWWSSDDNLDGEGGAFRSGP			Down	1	cell body;cell part;cell projection;dendrite;membrane;neuron projection;neuronal cell body;plasma membrane;synapse	G3V927_S207_1
F1LYQ8	427	S	1	FERM, ARHGEF and pleckstrin domain-containing protein 1 OS=Rattus norvegicus OX=10116 GN=Farp1 PE=1 SV=2	Farp1	AKETKVCTLEPGPRQSPALSKSPSGSKAADG			Down	1	cell junction;cell part;cell projection;cell projection part;cytoplasmic part;cytoskeleton;cytosol;dendrite;dendritic spine;extrinsic to internal side of plasma membrane;extrinsic to membrane;extrinsic to plasma membrane;filopodium;intracellular non-membrane-bounded organelle;intracellular organelle;intracellular part;membrane part;neuron projection;neuron spine;non-membrane-bounded organelle;org…	F1LYQ8_S427_1
P15387;A0A0H2UI34	655;651	S	1	Potassium voltage-gated channel subfamily B member 1 OS=Rattus norvegicus OX=10116 GN=Kcnb1 PE=1 SV=3;Potassium voltage-gated channel subfamily B member 1 OS=Rattus norvegicus OX=10116 GN=Kcnb1 PE=1 SV=1	Kcnb1	TNPIPETSRSGFFVESPRSSMKTNNPLKLRA			Down	1	cation channel complex;cell body;cell body membrane;cell part;cell projection;cell projection membrane;cell projection part;dendrite;dendrite membrane;integral to membrane;intrinsic to membrane;ion channel complex;leading edge membrane;macromolecular complex;membrane;membrane part;neuron projection;neuron projection membrane;neuronal cell body;neuronal cell body membrane;plasma membrane part;post…	P15387_S655_1
P21707	264	S	1	Synaptotagmin-1 OS=Rattus norvegicus OX=10116 GN=Syt1 PE=1 SV=3	Syt1	TVDFGHVTEEWRDLQSAEKEEQEKLGDICFS			Up	1	axon part;cell junction;cell part;cell projection part;chromaffin granule membrane;clathrin coated vesicle membrane;clathrin-coated vesicle;coated vesicle;coated vesicle membrane;cytoplasm;cytoplasmic membrane-bounded vesicle;cytoplasmic part;cytoplasmic vesicle;cytoplasmic vesicle membrane;cytoplasmic vesicle part;dense core granule;excitatory synapse;integral to membrane;intracellular membrane-…	P21707_S264_1
P30009;F1LMW7	138;138	S	2	Myristoylated alanine-rich C-kinase substrate OS=Rattus norvegicus OX=10116 GN=Marcks PE=1 SV=2;Myristoylated alanine-rich C-kinase substrate OS=Rattus norvegicus OX=10116 GN=Marcks PE=1 SV=3	Marcks	ASSTSSPKAEDGAAPSPSSETPKKKKKRFSF			Up	1	adherens junction;anchoring junction;axon part;axon terminus;axoneme part;bleb;cell cortex;cell junction;cell part;cell projection;cell projection part;cell-substrate adherens junction;cell-substrate junction;centrosome;chromatoid body;cytoplasm;cytoplasmic part;cytoskeletal part;cytoskeleton;cytosol;dendritic branch;dendritic spine;extracellular membrane-bounded organelle;extracellular organelle…	P30009_S138_2
F1LPM3;O35413	645;645	S	2	Sorbin and SH3 domain-containing protein 2 OS=Rattus norvegicus OX=10116 GN=Sorbs2 PE=1 SV=2;Sorbin and SH3 domain-containing protein 2 OS=Rattus norvegicus OX=10116 GN=Sorbs2 PE=1 SV=2	Sorbs2	TLEPPQNGLCPKRRFSIESLLEEETQVRHPS			Up	1	cell body;cell part;cell projection;cytoplasmic part;cytoskeletal part;dendrite;intracellular organelle part;intracellular part;membrane;neuron projection;neuronal cell body;organelle part;perinuclear region of cytoplasm;plasma membrane;postsynaptic density;synapse part	F1LPM3_S645_2
F1LPM3;O35413	648;648	S	2	Sorbin and SH3 domain-containing protein 2 OS=Rattus norvegicus OX=10116 GN=Sorbs2 PE=1 SV=2;Sorbin and SH3 domain-containing protein 2 OS=Rattus norvegicus OX=10116 GN=Sorbs2 PE=1 SV=2	Sorbs2	PPQNGLCPKRRFSIESLLEEETQVRHPSQGQ			Up	1	cell body;cell part;cell projection;cytoplasmic part;cytoskeletal part;dendrite;intracellular organelle part;intracellular part;membrane;neuron projection;neuronal cell body;organelle part;perinuclear region of cytoplasm;plasma membrane;postsynaptic density;synapse part	F1LPM3_S648_2
A0A0G2K382;A0A0G2JV77;F1LP90;F1LN69	777;793;782;793	S	2	Misshapen-like kinase 1 OS=Rattus norvegicus OX=10116 GN=Mink1 PE=1 SV=1;Misshapen-like kinase 1 OS=Rattus norvegicus OX=10116 GN=Mink1 PE=1 SV=1;Misshapen-like kinase 1 OS=Rattus norvegicus OX=10116 GN=Mink1 PE=1 SV=2;Misshapen-like kinase 1 OS=Rattus nor	Mink1	ERNRNRVGASTKLDSSPVLSPGNKAKPEDHR			Down	1	axon;cell junction;cell part;cell projection;cytoplasm;cytoplasmic part;cytoskeletal part;dendrite;extracellular membrane-bounded organelle;extracellular organelle;extracellular region part;extracellular vesicular exosome;Golgi apparatus;intracellular membrane-bounded organelle;intracellular organelle;intracellular organelle part;intracellular part;membrane;membrane-bounded organelle;membrane-bou…	A0A0G2K382_S777_2
F1LYQ8	882	S	2	FERM, ARHGEF and pleckstrin domain-containing protein 1 OS=Rattus norvegicus OX=10116 GN=Farp1 PE=1 SV=2	Farp1	GPTPELLASSPPDNKSPDEATAADQESEDDL			Up	1	cell junction;cell part;cell projection;cell projection part;cytoplasmic part;cytoskeleton;cytosol;dendrite;dendritic spine;extrinsic to internal side of plasma membrane;extrinsic to membrane;extrinsic to plasma membrane;filopodium;intracellular non-membrane-bounded organelle;intracellular organelle;intracellular part;membrane part;neuron projection;neuron spine;non-membrane-bounded organelle;org…	F1LYQ8_S882_2
P15205	1778	S	1	Microtubule-associated protein 1B OS=Rattus norvegicus OX=10116 GN=Map1b PE=1 SV=3	Map1b	VQSLEGEKLSPKSDISPLTPRESSPTYSPGF		Down	Down	2	axon;axon part;cell body;cell junction;cell part;cell projection;cell projection part;cytoplasmic part;cytoskeletal part;cytoskeleton;dendrite;dendritic spine;growth cone;intracellular non-membrane-bounded organelle;intracellular organelle;intracellular organelle part;intracellular part;macromolecular complex;membrane;microtubule;microtubule associated complex;neuron projection;neuron spine;neuro…	P15205_S1778_1
P06685;P06686;P06687	722;719;712	S	1	Sodium/potassium-transporting ATPase subunit alpha-1 OS=Rattus norvegicus OX=10116 GN=Atp1a1 PE=1 SV=1;Sodium/potassium-transporting ATPase subunit alpha-2 OS=Rattus norvegicus OX=10116 GN=Atp1a2 PE=1 SV=1;Sodium/potassium-transporting ATPase subunit alpha	Atp1a1	RQGAIVAVTGDGVNDSPALKKADIGIAMGIS;RQGAIVAVTGDGVNDSPALKKADIGVAMGIA;RQGAIVAVTGDGVNDSPALKKADIGVAMGIV			Up	1	apical plasma membrane;axon;basolateral plasma membrane;caveola;cell junction;cell part;cell projection;cell projection part;cell-cell contact zone;cell-cell junction;cytoplasmic membrane-bounded vesicle;cytoplasmic part;cytoplasmic vesicle;dendritic spine;dendritic spine head;dendritic spine neck;endoplasmic reticulum;endosome;extracellular membrane-bounded organelle;extracellular organelle;extr…	P06687_S712_1
Q99M64	9	S	1	Phosphatidylinositol 4-kinase type 2-alpha OS=Rattus norvegicus OX=10116 GN=Pi4k2a PE=1 SV=1	Pi4k2a	_______MDETSPLVSPERAQPPEYTFPSVS		Up	Up	2	cell body;cell junction;cell part;cell pole;cell projection;cell tip;clathrin coated vesicle membrane;coated vesicle membrane;cytoplasmic membrane-bounded vesicle;cytoplasmic part;cytoplasmic vesicle;cytoplasmic vesicle membrane;cytoplasmic vesicle part;dendrite;early endosome membrane;endosomal part;endosome;endosome membrane;exocytic vesicle;extracellular region part;Golgi apparatus;growing cel…	Q99M64_S9_1
A0A0G2K670;P62483	20;20	S	1	Voltage-gated potassium channel subunit beta-2 OS=Rattus norvegicus OX=10116 GN=Kcnab2 PE=1 SV=1;Voltage-gated potassium channel subunit beta-2 OS=Rattus norvegicus OX=10116 GN=Kcnab2 PE=1 SV=1	Kcnab2	STTGSPARLSLRQTGSPGMIYSTRYGSPKRQ		Down	Down	2	axon;axon part;cation channel complex;cell junction;cell part;cell projection;cell projection part;cytoplasmic part;cytoskeleton;cytosol;extrinsic to internal side of plasma membrane;extrinsic to membrane;extrinsic to plasma membrane;intracellular non-membrane-bounded organelle;intracellular organelle;intracellular part;ion channel complex;juxtaparanode region of axon;macromolecular complex;membr…	A0A0G2K670_S20_1
D4A055	410	T	2	Voltage-dependent L-type calcium channel subunit beta-4 OS=Rattus norvegicus OX=10116 GN=Cacnb4 PE=1 SV=2	Cacnb4	EAYWRATHTSSSTPMTPLLGRNVGSTALSPY			Down	1	calcium channel complex;cation channel complex;cell part;ion channel complex;macromolecular complex;membrane part;plasma membrane part;protein complex;synapse;voltage-gated calcium channel complex	D4A055_T410_2
F1LPM3;O35413	589;589	S	2	Sorbin and SH3 domain-containing protein 2 OS=Rattus norvegicus OX=10116 GN=Sorbs2 PE=1 SV=2;Sorbin and SH3 domain-containing protein 2 OS=Rattus norvegicus OX=10116 GN=Sorbs2 PE=1 SV=2	Sorbs2	QYEKEQQHRGLLHGWSQSSTEEVPRDVVPTR	Up	Up	Up	3	cell body;cell part;cell projection;cytoplasmic part;cytoskeletal part;dendrite;intracellular organelle part;intracellular part;membrane;neuron projection;neuronal cell body;organelle part;perinuclear region of cytoplasm;plasma membrane;postsynaptic density;synapse part	F1LPM3_S589_2
G3V849;P97836	437;437	S	1	Discs, large (Drosophila) homolog-associated protein 1, isoform CRA_a OS=Rattus norvegicus OX=10116 GN=Dlgap1 PE=1 SV=3;Disks large-associated protein 1 OS=Rattus norvegicus OX=10116 GN=Dlgap1 PE=1 SV=1	Dlgap1	INRSLDSLDPAGLLTSPKFRSRNESYMRAMS	Down	Down	Down	3	cell junction;cell part;cytoskeletal part;intracellular organelle part;intracellular part;membrane;organelle part;postsynaptic density;postsynaptic membrane;synapse;synapse part;synaptic membrane	G3V849_S437_1
A0A096MIT7;O70441	469;469	S	1	Synapsin-3 OS=Rattus norvegicus OX=10116 GN=Syn3 PE=1 SV=2;Synapsin-3 OS=Rattus norvegicus OX=10116 GN=Syn3 PE=1 SV=1	Syn3	SPSQQRLSPQGQQPVSPQSGSPQQQRSPGSP		Down	Down	2	cell junction;cell part;clathrin coated vesicle membrane;clathrin-coated vesicle;coated vesicle;coated vesicle membrane;cytoplasmic membrane-bounded vesicle;cytoplasmic part;cytoplasmic vesicle;cytoplasmic vesicle membrane;cytoplasmic vesicle part;intracellular membrane-bounded organelle;intracellular organelle;intracellular organelle part;intracellular part;membrane;membrane-bounded organelle;me…	A0A096MIT7_S469_1
R9PXW6;P0C643	554;554	S	3	RAS guanyl releasing protein 2 (Calcium and DAG-regulated) (Predicted), isoform CRA_b OS=Rattus norvegicus OX=10116 GN=Rasgrp2 PE=1 SV=1;RAS guanyl-releasing protein 2 OS=Rattus norvegicus OX=10116 GN=Rasgrp2 PE=1 SV=1	Rasgrp2	QCKDRLSVECRRRAQSVSLEGSAPSPSPTHT	Up	Up	Up	3	cell junction;cell part;cell projection;cell projection membrane;cell projection part;cytoplasmic part;cytosol;intracellular part;leading edge membrane;membrane;membrane part;neuron projection;plasma membrane;plasma membrane part;ruffle membrane;synapse	R9PXW6_S554_3
P15205	1942	T	1	Microtubule-associated protein 1B OS=Rattus norvegicus OX=10116 GN=Map1b PE=1 SV=3	Map1b	EDGGYSCEITEKTTRTPEEGGYSYEISEKTT			Down	1	axon;axon part;cell body;cell junction;cell part;cell projection;cell projection part;cytoplasmic part;cytoskeletal part;cytoskeleton;dendrite;dendritic spine;growth cone;intracellular non-membrane-bounded organelle;intracellular organelle;intracellular organelle part;intracellular part;macromolecular complex;membrane;microtubule;microtubule associated complex;neuron projection;neuron spine;neuro…	P15205_T1942_1
A0A0G2KAV8;F1LYS1;A0A0G2KA18;A0A0G2K708;A0A0G2JT77;Q9JIR4	886;991;991;990;991;991	S	1	Regulating synaptic membrane exocytosis protein 1 OS=Rattus norvegicus OX=10116 GN=Rims1 PE=1 SV=1;Regulating synaptic membrane exocytosis protein 1 OS=Rattus norvegicus OX=10116 GN=Rims1 PE=1 SV=3;Regulating synaptic membrane exocytosis protein 1 OS=Rattu	Rims1	QGRPRSRLPNVPLQRSLDEIHPTRRSRSPTR	Up	Up	Up	3	cell junction;cell part;membrane;plasma membrane;presynaptic active zone;presynaptic membrane;synapse part;synaptic membrane	A0A0G2KAV8_S886_1
P18088;Q63211	72;72	S	1	Glutamate decarboxylase 1 OS=Rattus norvegicus OX=10116 GN=Gad1 PE=2 SV=1;Glutamate decarboxylase OS=Rattus norvegicus OX=10116 GN=Gad1 PE=2 SV=1	Gad1	EEKSRLVSAFRERQASKNLLSCENSDPGARF	Up		Up	2	cell part;intracellular;presynaptic active zone;synapse part	P18088_S72_1
A0A0G2K0F3;D3ZMI4;Q9WTP0;D4A9L5;A0A0G2K0B2	1357;1357;685;685;685	T	1	Erythrocyte membrane protein band 4.1-like 1 OS=Rattus norvegicus OX=10116 GN=Epb41l1 PE=1 SV=1;Erythrocyte membrane protein band 4.1-like 1 OS=Rattus norvegicus OX=10116 GN=Epb41l1 PE=1 SV=1;Band 4.1-like protein 1 OS=Rattus norvegicus OX=10116 GN=Epb41l1	Epb41l1	ESGGIEDSPDRGACSTPELPQFESVKAETMT		Down	Down	2	cell part;cytoplasm;cytoskeleton;extrinsic to membrane;intracellular non-membrane-bounded organelle;intracellular organelle;intracellular part;macromolecular complex;membrane;membrane part;non-membrane-bounded organelle;organelle;protein complex;synapse part;synaptic membrane	Q9WTP0_T685_1
G3V849;P97836	421;421	S	1	Discs, large (Drosophila) homolog-associated protein 1, isoform CRA_a OS=Rattus norvegicus OX=10116 GN=Dlgap1 PE=1 SV=3;Disks large-associated protein 1 OS=Rattus norvegicus OX=10116 GN=Dlgap1 PE=1 SV=1	Dlgap1	LQIRSHSYLRAVSEVSINRSLDSLDPAGLLT			Down	1	cell junction;cell part;cytoskeletal part;intracellular organelle part;intracellular part;membrane;organelle part;postsynaptic density;postsynaptic membrane;synapse;synapse part;synaptic membrane	G3V849_S421_1
Q9WTP0;D4A9L5;A0A0G2K0B2	544;544;544	S	1	Band 4.1-like protein 1 OS=Rattus norvegicus OX=10116 GN=Epb41l1 PE=1 SV=1;Erythrocyte membrane protein band 4.1-like 1 OS=Rattus norvegicus OX=10116 GN=Epb41l1 PE=1 SV=2;Band 4.1-like protein 1-like OS=Rattus norvegicus OX=10116 GN=LOC100911769 PE=1 SV=1	Epb41l1	DRDWERERRLPSSPASPSPKGTPEKASERAG		Up	Up	2	cell part;cytoplasm;cytoskeleton;extrinsic to membrane;intracellular non-membrane-bounded organelle;intracellular organelle;intracellular part;macromolecular complex;membrane;membrane part;non-membrane-bounded organelle;organelle;protein complex;synapse part;synaptic membrane	Q9WTP0_S544_1
F1LYQ8	513	S	2	FERM, ARHGEF and pleckstrin domain-containing protein 1 OS=Rattus norvegicus OX=10116 GN=Farp1 PE=1 SV=2	Farp1	NVTLSPNLSPDNKQASPLISPLLNDQACPRT			Up	1	cell junction;cell part;cell projection;cell projection part;cytoplasmic part;cytoskeleton;cytosol;dendrite;dendritic spine;extrinsic to internal side of plasma membrane;extrinsic to membrane;extrinsic to plasma membrane;filopodium;intracellular non-membrane-bounded organelle;intracellular organelle;intracellular part;membrane part;neuron projection;neuron spine;non-membrane-bounded organelle;org…	F1LYQ8_S513_2
F1LYQ8	517	S	2	FERM, ARHGEF and pleckstrin domain-containing protein 1 OS=Rattus norvegicus OX=10116 GN=Farp1 PE=1 SV=2	Farp1	SPNLSPDNKQASPLISPLLNDQACPRTDDEE			Up	1	cell junction;cell part;cell projection;cell projection part;cytoplasmic part;cytoskeleton;cytosol;dendrite;dendritic spine;extrinsic to internal side of plasma membrane;extrinsic to membrane;extrinsic to plasma membrane;filopodium;intracellular non-membrane-bounded organelle;intracellular organelle;intracellular part;membrane part;neuron projection;neuron spine;non-membrane-bounded organelle;org…	F1LYQ8_S517_2
F1M7V4;D3Z9C7;Q9JKS6	728;491;1778	S	3	Protein piccolo OS=Rattus norvegicus OX=10116 GN=Pclo PE=1 SV=3;Protein piccolo OS=Rattus norvegicus OX=10116 GN=Pclo PE=1 SV=3;Protein piccolo OS=Rattus norvegicus OX=10116 GN=Pclo PE=1 SV=1	Pclo	AQRRRERPKTPPSNLSPIEDASPTEELRQAA			Down	1	cell body;cell junction;cell part;cell projection;cytoplasmic part;Golgi apparatus part;intracellular organelle part;intracellular part;membrane;neuron projection;neuronal cell body;organelle part;presynaptic active zone;synapse;synapse part;trans-Golgi network	Q9JKS6_S1778_3
F1M7V4;D3Z9C7;Q9JKS6	2479;2241;3530	S	2	Protein piccolo OS=Rattus norvegicus OX=10116 GN=Pclo PE=1 SV=3;Protein piccolo OS=Rattus norvegicus OX=10116 GN=Pclo PE=1 SV=3;Protein piccolo OS=Rattus norvegicus OX=10116 GN=Pclo PE=1 SV=1	Pclo	ETDSDTQSPPYLGATSPPKDKKRPTPLEIGY			Up	1	cell body;cell junction;cell part;cell projection;cytoplasmic part;Golgi apparatus part;intracellular organelle part;intracellular part;membrane;neuron projection;neuronal cell body;organelle part;presynaptic active zone;synapse;synapse part;trans-Golgi network	Q9JKS6_S3530_2
D3ZCL8;F1LQW8;Q9QUH6	1099;1114;1114	S	1	Ras/Rap GTPase-activating protein SynGAP OS=Rattus norvegicus OX=10116 GN=Syngap1 PE=1 SV=3;Ras/Rap GTPase-activating protein SynGAP OS=Rattus norvegicus OX=10116 GN=Syngap1 PE=1 SV=2;Ras/Rap GTPase-activating protein SynGAP OS=Rattus norvegicus OX=10116 G	Syngap1	YGPARPRQQSLSKEGSIGGSGGSGGGGGGGL	Up		Up	2	cell junction;cell part;cell projection part;cytoplasm;cytoskeletal part;dendritic shaft;intracellular organelle part;intracellular part;intrinsic to internal side of plasma membrane;intrinsic to membrane;intrinsic to plasma membrane;membrane part;organelle part;plasma membrane part;postsynaptic density;synapse;synapse part	F1LQW8_S1114_1
P15205	1257	S	1	Microtubule-associated protein 1B OS=Rattus norvegicus OX=10116 GN=Map1b PE=1 SV=3	Map1b	RLSPAKSPSLSPSPPSPIEKTPLGERSVNFS	Up	Up	Up	3	axon;axon part;cell body;cell junction;cell part;cell projection;cell projection part;cytoplasmic part;cytoskeletal part;cytoskeleton;dendrite;dendritic spine;growth cone;intracellular non-membrane-bounded organelle;intracellular organelle;intracellular organelle part;intracellular part;macromolecular complex;membrane;microtubule;microtubule associated complex;neuron projection;neuron spine;neuro…	P15205_S1257_1
D3ZFB6	252	S	2	Proline-rich transmembrane protein 2 OS=Rattus norvegicus OX=10116 GN=Prrt2 PE=1 SV=1	Prrt2	GGHPGSPRGSLSRHPSSQLAGPGVEGGEGTQ	Up	Down	Up	3	cell junction;cell part;integral to membrane;intrinsic to membrane;membrane;membrane part;plasma membrane;synapse	D3ZFB6_S252_2
D3ZFB6	253	S	2	Proline-rich transmembrane protein 2 OS=Rattus norvegicus OX=10116 GN=Prrt2 PE=1 SV=1	Prrt2	GHPGSPRGSLSRHPSSQLAGPGVEGGEGTQK	Up	Down	Up	3	cell junction;cell part;integral to membrane;intrinsic to membrane;membrane;membrane part;plasma membrane;synapse	D3ZFB6_S253_2
O35274	100	S	1	Neurabin-2 OS=Rattus norvegicus OX=10116 GN=Ppp1r9b PE=1 SV=1	Ppp1r9b	RASDRGVRLSLPRASSLNENVDHSALLKLGT	Up	Up	Up	3	adherens junction;anchoring junction;cell cortex part;cell junction;cell part;cell projection;cell projection membrane;cell projection part;cortical actin cytoskeleton;cortical cytoskeleton;cytoplasm;cytoplasmic part;cytoskeletal part;cytoskeleton;dendritic spine;filopodium;intracellular membrane-bounded organelle;intracellular non-membrane-bounded organelle;intracellular organelle;intracellular …	O35274_S100_1
F1M2K6	336	S	1	Plakophilin 4 OS=Rattus norvegicus OX=10116 GN=Pkp4 PE=1 SV=2	Pkp4	QTRVASPSQGQVGSSSPKRSGMTAVPQHLGP			Up	1	anchoring junction;cell junction;cell part;cell-cell contact zone;cell-cell junction;cytoplasmic part;cytoskeletal part;desmosome;internal side of plasma membrane;intracellular non-membrane-bounded organelle;intracellular organelle;intracellular organelle part;intracellular part;membrane part;midbody;mitotic spindle;non-membrane-bounded organelle;organelle;organelle part;perinuclear region of cyt…	F1M2K6_S336_1
F1LPM3;O35413	654;654	T	2	Sorbin and SH3 domain-containing protein 2 OS=Rattus norvegicus OX=10116 GN=Sorbs2 PE=1 SV=2;Sorbin and SH3 domain-containing protein 2 OS=Rattus norvegicus OX=10116 GN=Sorbs2 PE=1 SV=2	Sorbs2	CPKRRFSIESLLEEETQVRHPSQGQRSCKSN			Up	1	cell body;cell part;cell projection;cytoplasmic part;cytoskeletal part;dendrite;intracellular organelle part;intracellular part;membrane;neuron projection;neuronal cell body;organelle part;perinuclear region of cytoplasm;plasma membrane;postsynaptic density;synapse part	F1LPM3_T654_2
Q9QXY2	79	S	1	SRC kinase signaling inhibitor 1 OS=Rattus norvegicus OX=10116 GN=Srcin1 PE=1 SV=1	Srcin1	TLGGGGSGGSGGRRFSNVGLVHTSERRHTVI			Up	1	actin cytoskeleton;axon;cell body;cell junction;cell part;cell projection;cytoplasm;cytoskeletal part;cytoskeleton;dendrite;filopodium;intracellular non-membrane-bounded organelle;intracellular organelle;intracellular organelle part;intracellular part;lamellipodium;membrane;neuron projection;neuronal cell body;non-membrane-bounded organelle;organelle;organelle part;postsynaptic density;postsynapt…	Q9QXY2_S79_1
D3ZE55	925	S	2	Protocadherin-8 OS=Rattus norvegicus OX=10116 GN=Pcdh8 PE=1 SV=2	Pcdh8	FSGKDSGKGDSDFNDSDSDISGDALKKDLIN			Up	1	cell junction;cell part;cell projection;dendrite;integral to membrane;intrinsic to membrane;membrane;membrane part;neuron projection;postsynaptic membrane;presynaptic membrane;synapse part;synaptic membrane	D3ZE55_S925_2
F1LNI8;F1LUE2;G3V9G3;P08413	287;287;287;287	T	1	Calcium/calmodulin-dependent protein kinase type II subunit beta OS=Rattus norvegicus OX=10116 GN=Camk2b PE=1 SV=1;Calcium/calmodulin-dependent protein kinase II, beta, isoform CRA_c OS=Rattus norvegicus OX=10116 GN=Camk2b PE=1 SV=2;Calcium/calmodulin-depe	Camk2b	VCQRSTVASMMHRQETVECLKKFNARRKLKG			Up	1	cell part;cell projection;cytoplasmic part;cytoskeletal part;cytosol;dendrite;endoplasmic reticulum membrane;endoplasmic reticulum part;intracellular organelle part;intracellular part;membrane;membrane part;microtubule organizing center;neuron projection;organelle membrane;organelle part;perikaryon;postsynaptic density;sarcoplasmic reticulum membrane;spindle midzone;synapse part	G3V9G3_T287_1
G3V9Y1;Q9JLT0	1952;1952	S	1	Myosin, heavy polypeptide 10, non-muscle, isoform CRA_b OS=Rattus norvegicus OX=10116 GN=Myh10 PE=1 SV=1;Myosin-10 OS=Rattus norvegicus OX=10116 GN=Myh10 PE=1 SV=1	Myh10	SSSRSGRRQLHIEGASLELSDDDTESKTSDV	Up		Up	2	actin filament bundle;actomyosin;axon;cell body;cell cortex;cell division site part;cell part;cell projection;cell projection part;cleavage furrow;cytoplasmic part;cytoskeletal part;dendritic spine;extracellular membrane-bounded organelle;extracellular organelle;extracellular region part;extracellular vesicular exosome;growth cone;intracellular membrane-bounded organelle;intracellular non-membran…	G3V9Y1_S1952_1
Q9WV48	540	S	1	SH3 and multiple ankyrin repeat domains protein 1 OS=Rattus norvegicus OX=10116 GN=Shank1 PE=1 SV=1	Shank1	DGPAGGTGGSGGPGGSLGSRGRRRKLYSAVP		Up	Up	2	cell junction;cell part;cell projection;cell projection part;cytoplasm;dendrite;dendritic spine;excitatory synapse;intracellular;intracellular part;ionotropic glutamate receptor complex;macromolecular complex;membrane;membrane part;neuron projection;neuron spine;plasma membrane;plasma membrane part;postsynaptic membrane;protein complex;receptor complex;synapse;synapse part;synaptic membrane	Q9WV48_S540_1
A0A0H2UHQ9;Q9Z327	569;569	S	1	Synaptopodin OS=Rattus norvegicus OX=10116 GN=Synpo PE=1 SV=1;Synaptopodin OS=Rattus norvegicus OX=10116 GN=Synpo PE=1 SV=2	Synpo	YAETLSTAPVASQVRSPPSYSTLYPSSDPKP		Up	Up	2	actin cytoskeleton;actin filament bundle;actomyosin;cell junction;cell part;cell projection;cell projection part;cell-cell junction;cytoplasm;cytoskeletal part;cytoskeleton;dendritic spine;intracellular non-membrane-bounded organelle;intracellular organelle;intracellular organelle part;intracellular part;membrane;neuron projection;neuron spine;non-membrane-bounded organelle;occluding junction;org…	A0A0H2UHQ9_S569_1
P15387;A0A0H2UI34	457;453	S	1	Potassium voltage-gated channel subfamily B member 1 OS=Rattus norvegicus OX=10116 GN=Kcnb1 PE=1 SV=3;Potassium voltage-gated channel subfamily B member 1 OS=Rattus norvegicus OX=10116 GN=Kcnb1 PE=1 SV=1	Kcnb1	NGSIVSMNMKDAFARSIEMMDIVVEKNGESI	Down	Down	Down	3	cation channel complex;cell body;cell body membrane;cell part;cell projection;cell projection membrane;cell projection part;dendrite;dendrite membrane;integral to membrane;intrinsic to membrane;ion channel complex;leading edge membrane;macromolecular complex;membrane;membrane part;neuron projection;neuron projection membrane;neuronal cell body;neuronal cell body membrane;plasma membrane part;post…	P15387_S457_1
F1LPM3;O35413	592;592	S	2	Sorbin and SH3 domain-containing protein 2 OS=Rattus norvegicus OX=10116 GN=Sorbs2 PE=1 SV=2;Sorbin and SH3 domain-containing protein 2 OS=Rattus norvegicus OX=10116 GN=Sorbs2 PE=1 SV=2	Sorbs2	KEQQHRGLLHGWSQSSTEEVPRDVVPTRISE		Up	Up	2	cell body;cell part;cell projection;cytoplasmic part;cytoskeletal part;dendrite;intracellular organelle part;intracellular part;membrane;neuron projection;neuronal cell body;organelle part;perinuclear region of cytoplasm;plasma membrane;postsynaptic density;synapse part	F1LPM3_S592_2
F1M8A4	138	S	2	PTPRF-interacting protein alpha 2 OS=Rattus norvegicus OX=10116 GN=Ppfia2 PE=1 SV=2	Ppfia2	VHIQRKMVSSEGSTESEHLDGMEPGQKVHEK			Down	1	extracellular membrane-bounded organelle;extracellular organelle;extracellular region part;extracellular vesicular exosome;membrane-bounded organelle;membrane-bounded vesicle;organelle;synapse;vesicle	F1M8A4_S138_2
F1LPA3;Q76M68	1053;1053	S	1	IQ motif and SEC7 domain-containing protein 3 OS=Rattus norvegicus OX=10116 GN=Iqsec3 PE=1 SV=1;IQ motif and SEC7 domain-containing protein 3 OS=Rattus norvegicus OX=10116 GN=Iqsec3 PE=1 SV=1	Iqsec3	SGEVSIHNRLQTFQHSPKLGVERGAPAPSPP		Down	Down	2	cell junction;cell part;cytoplasm;inhibitory synapse;intracellular membrane-bounded organelle;intracellular organelle;intracellular part;membrane;membrane-bounded organelle;nucleus;organelle;postsynaptic membrane;synapse;synapse part;synaptic membrane	F1LPA3_S1053_1
A0A0G2JWS9;G3V8S4;P54708;P06686;P06687;Q64541	389;497;497;483;475;492	T	1	Sodium/potassium-transporting ATPase subunit alpha OS=Rattus norvegicus OX=10116 GN=Atp12a PE=3 SV=1;Sodium/potassium-transporting ATPase subunit alpha OS=Rattus norvegicus OX=10116 GN=Atp12a PE=3 SV=1;Potassium-transporting ATPase alpha chain 2 OS=Rattus	Atp12a	IRKRNHKVAEIPFNSTNKFQLSIHETEDPND;MRDRNPKVAEIPFNSTNKYQLSIHEREDSPQ;MRERNKKVAEIPFNSTNKYQLSIHETEDPND;MRQKNPKVAEIPFNSTNKYQMSIHLLEDNSE			Up	1	apical plasma membrane;axon;basolateral plasma membrane;caveola;cell junction;cell part;cell projection;cell projection part;cell-cell contact zone;cell-cell junction;cytoplasmic part;dendritic spine;dendritic spine head;dendritic spine neck;endoplasmic reticulum;endosome;Golgi apparatus;integral to membrane;intercalated disc;intracellular membrane-bounded organelle;intracellular organelle;intrac…	P06687_T475_1
G3V984;O88778;A0A0G2K1X6	3501;3502;2562	S	2	Protein bassoon OS=Rattus norvegicus OX=10116 GN=Bsn PE=4 SV=1;Protein bassoon OS=Rattus norvegicus OX=10116 GN=Bsn PE=1 SV=3;Protein bassoon OS=Rattus norvegicus OX=10116 GN=Bsn PE=4 SV=1	Bsn	GRARPPMRSQASEEESPVSPLGRPRPAGGAL	Down		Down	2	axon;cell body;cell junction;cell part;cell projection;cell projection part;cytoplasmic part;cytoskeletal part;cytoskeleton;dendrite;excitatory synapse;Golgi apparatus part;intracellular non-membrane-bounded organelle;intracellular organelle;intracellular organelle part;intracellular part;neuron projection;neuron projection terminus;neuronal cell body;non-membrane-bounded organelle;organelle;orga…	G3V984_S3501_2
F1M7V4;D3Z9C7;Q9JKS6	340;103;1390	S	1	Protein piccolo OS=Rattus norvegicus OX=10116 GN=Pclo PE=1 SV=3;Protein piccolo OS=Rattus norvegicus OX=10116 GN=Pclo PE=1 SV=3;Protein piccolo OS=Rattus norvegicus OX=10116 GN=Pclo PE=1 SV=1	Pclo	LVGEKAEKKTQPQKISPEKPQDQQKTQTASE			Down	1	cell body;cell junction;cell part;cell projection;cytoplasmic part;Golgi apparatus part;intracellular organelle part;intracellular part;membrane;neuron projection;neuronal cell body;organelle part;presynaptic active zone;synapse;synapse part;trans-Golgi network	Q9JKS6_S1390_1
Q9JKS6	5084	T	1	Protein piccolo OS=Rattus norvegicus OX=10116 GN=Pclo PE=1 SV=1	Pclo	KRIVNWHKLLVSPTQTH______________		Up	Up	2	cell body;cell junction;cell part;cell projection;cytoplasmic part;Golgi apparatus part;intracellular organelle part;intracellular part;neuron projection;neuronal cell body;organelle part;presynaptic active zone;synapse;synapse part;trans-Golgi network	Q9JKS6_T5084_1
A0A0G2JWR2;Q9Z0W5	402;402	S	1	Protein kinase C and casein kinase substrate in neurons protein 1 OS=Rattus norvegicus OX=10116 GN=Pacsin1 PE=1 SV=1;Protein kinase C and casein kinase substrate in neurons protein 1 OS=Rattus norvegicus OX=10116 GN=Pacsin1 PE=1 SV=1	Pacsin1	VRALYDYDGQEQDELSFKAGDELTKLGEEDE			Up	1	axon part;axon terminus;cell junction;cell part;cell projection membrane;cell projection part;cytoplasm;cytoplasmic part;cytoplasmic vesicle membrane;cytoplasmic vesicle part;cytosol;endosome;intracellular membrane-bounded organelle;intracellular organelle;intracellular organelle part;intracellular part;leading edge membrane;membrane;membrane part;membrane-bounded organelle;membrane-bounded vesic…	Q9Z0W5_S402_1
Q9Z1T4	906	S	1	Connector enhancer of kinase suppressor of ras 2 OS=Rattus norvegicus OX=10116 GN=Cnksr2 PE=1 SV=1	Cnksr2	NIGEKNENREEKLGDSLQDLYRALEEASLSP		Down	Down	2	cell body;cell part;cell projection;cytoplasmic part;extracellular membrane-bounded organelle;extracellular organelle;extracellular region part;extracellular vesicular exosome;Golgi apparatus;intracellular membrane-bounded organelle;intracellular organelle;intracellular part;membrane;membrane-bounded organelle;membrane-bounded vesicle;neuron projection;neuronal cell body;organelle;postsynaptic me…	Q9Z1T4_S906_1
A0A0G2JSM7;Q63028;D3ZZ99	408;408;408	S	1	Adducin 1 (Alpha), isoform CRA_b OS=Rattus norvegicus OX=10116 GN=Add1 PE=1 SV=1;Alpha-adducin OS=Rattus norvegicus OX=10116 GN=Add1 PE=1 SV=2;Alpha-adducin OS=Rattus norvegicus OX=10116 GN=Add1 PE=1 SV=3	Add1	YPYRYPALRERSKKYSDVEVPASVTGHSFAS			Up	1	adherens junction;anchoring junction;cell junction;cell part;cell projection;cell projection part;cell-substrate adherens junction;cell-substrate junction;cytoplasmic part;cytoskeletal part;cytoskeleton;dendrite;dendritic spine;F-actin capping protein complex;focal adhesion;intermediate filament cytoskeleton;intracellular non-membrane-bounded organelle;intracellular organelle;intracellular organe…	A0A0G2JSM7_S408_1
D3ZCL8;F1LQW8;Q9QUH6	809;824;824	S	1	Ras/Rap GTPase-activating protein SynGAP OS=Rattus norvegicus OX=10116 GN=Syngap1 PE=1 SV=3;Ras/Rap GTPase-activating protein SynGAP OS=Rattus norvegicus OX=10116 GN=Syngap1 PE=1 SV=2;Ras/Rap GTPase-activating protein SynGAP OS=Rattus norvegicus OX=10116 G	Syngap1	SRPPLARSSPAYCTSSSDITEPEQKMLSVNK			Up	1	cell junction;cell part;cell projection part;cytoplasm;cytoskeletal part;dendritic shaft;intracellular organelle part;intracellular part;intrinsic to internal side of plasma membrane;intrinsic to membrane;intrinsic to plasma membrane;membrane part;organelle part;plasma membrane part;postsynaptic density;synapse;synapse part	F1LQW8_S824_1
P15205	1618	S	2	Microtubule-associated protein 1B OS=Rattus norvegicus OX=10116 GN=Map1b PE=1 SV=3	Map1b	KEECPRPMSISPPDFSPKTAKSRTPVQDHRS			Up	1	axon;axon part;cell body;cell junction;cell part;cell projection;cell projection part;cytoplasmic part;cytoskeletal part;cytoskeleton;dendrite;dendritic spine;growth cone;intracellular non-membrane-bounded organelle;intracellular organelle;intracellular organelle part;intracellular part;macromolecular complex;membrane;microtubule;microtubule associated complex;neuron projection;neuron spine;neuro…	P15205_S1618_2
P60881;F8WG75;A0A0G2K3F2;D4A5W9	154;100;153;154	S	1	Synaptosomal-associated protein 25 OS=Rattus norvegicus OX=10116 GN=Snap25 PE=1 SV=1;Synaptosomal-associated protein OS=Rattus norvegicus OX=10116 GN=Snap25 PE=3 SV=2;Synaptosomal-associated protein OS=Rattus norvegicus OX=10116 GN=Snap25 PE=3 SV=1;Synapto	Snap25	NDARENEMDENLEQVSGIIGNLRHMALDMGN			Up	1	actin cytoskeleton;axon;axon part;axonal growth cone;BLOC complex;BLOC-1 complex;cation channel complex;cell body;cell junction;cell part;cell projection;cell projection part;cytoplasm;cytoplasmic part;cytoskeleton;cytosol;cytosolic part;endosome;filopodium;Golgi apparatus part;growth cone;intracellular membrane-bounded organelle;intracellular non-membrane-bounded organelle;intracellular organell…	P60881_S154_1
F1M3W5	1153	S	1	Dmx-like 2 OS=Rattus norvegicus OX=10116 GN=Dmxl2 PE=1 SV=3	Dmxl2	DSRVSVDSNLFVYSKSDAFLSKDRYLIPNIK			Up	1	cell part;clathrin-coated vesicle;coated vesicle;cytoplasmic membrane-bounded vesicle;cytoplasmic part;cytoplasmic vesicle;extracellular region part;extracellular space;intracellular membrane-bounded organelle;intracellular organelle;intracellular part;membrane-bounded organelle;membrane-bounded vesicle;organelle;synapse part;synaptic vesicle;vesicle	F1M3W5_S1153_1
P15205	1613	S	2	Microtubule-associated protein 1B OS=Rattus norvegicus OX=10116 GN=Map1b PE=1 SV=3	Map1b	EMSPSKEECPRPMSISPPDFSPKTAKSRTPV			Up	1	axon;axon part;cell body;cell junction;cell part;cell projection;cell projection part;cytoplasmic part;cytoskeletal part;cytoskeleton;dendrite;dendritic spine;growth cone;intracellular non-membrane-bounded organelle;intracellular organelle;intracellular organelle part;intracellular part;macromolecular complex;membrane;microtubule;microtubule associated complex;neuron projection;neuron spine;neuro…	P15205_S1613_2
F1M3W5	932	S	1	Dmx-like 2 OS=Rattus norvegicus OX=10116 GN=Dmxl2 PE=1 SV=3	Dmxl2	QSVQACLAKAAEGISSDSLLSVPGQKNMESS			Up	1	cell part;clathrin-coated vesicle;coated vesicle;cytoplasmic membrane-bounded vesicle;cytoplasmic part;cytoplasmic vesicle;extracellular region part;extracellular space;intracellular membrane-bounded organelle;intracellular organelle;intracellular part;membrane-bounded organelle;membrane-bounded vesicle;organelle;synapse part;synaptic vesicle;vesicle	F1M3W5_S932_1
P15205	1908	S	1	Microtubule-associated protein 1B OS=Rattus norvegicus OX=10116 GN=Map1b PE=1 SV=3	Map1b	DVGGYYYEKTERTIKSPCDSGYSYETIEKTT		Down	Down	2	axon;axon part;cell body;cell junction;cell part;cell projection;cell projection part;cytoplasmic part;cytoskeletal part;cytoskeleton;dendrite;dendritic spine;growth cone;intracellular non-membrane-bounded organelle;intracellular organelle;intracellular organelle part;intracellular part;macromolecular complex;membrane;microtubule;microtubule associated complex;neuron projection;neuron spine;neuro…	P15205_S1908_1
A0A0G2K382;A0A0G2JV77;F1LP90;F1LN69	781;797;786;797	S	1	Misshapen-like kinase 1 OS=Rattus norvegicus OX=10116 GN=Mink1 PE=1 SV=1;Misshapen-like kinase 1 OS=Rattus norvegicus OX=10116 GN=Mink1 PE=1 SV=1;Misshapen-like kinase 1 OS=Rattus norvegicus OX=10116 GN=Mink1 PE=1 SV=2;Misshapen-like kinase 1 OS=Rattus nor	Mink1	NRVGASTKLDSSPVLSPGNKAKPEDHRSRPG	Up	Up	Up	3	axon;cell junction;cell part;cell projection;cytoplasm;cytoplasmic part;cytoskeletal part;dendrite;extracellular membrane-bounded organelle;extracellular organelle;extracellular region part;extracellular vesicular exosome;Golgi apparatus;intracellular membrane-bounded organelle;intracellular organelle;intracellular organelle part;intracellular part;membrane;membrane-bounded organelle;membrane-bou…	A0A0G2K382_S781_1
D3ZE55	832	S	1	Protocadherin-8 OS=Rattus norvegicus OX=10116 GN=Pcdh8 PE=1 SV=2	Pcdh8	FDVLTFPGSGKAPFGSPAADAPPPAVAAAEV			Up	1	cell junction;cell part;cell projection;dendrite;integral to membrane;intrinsic to membrane;membrane;membrane part;neuron projection;postsynaptic membrane;presynaptic membrane;synapse part;synaptic membrane	D3ZE55_S832_1
Q63622;F1M907	553;488	S	1	Disks large homolog 2 OS=Rattus norvegicus OX=10116 GN=Dlg2 PE=1 SV=1;Disks large homolog 2 OS=Rattus norvegicus OX=10116 GN=Dlg2 PE=1 SV=3	Dlg2	SLYVRAMFDYDKSKDSGLPSQGLSFKYGDIL			Up	1	axon part;cell body;cell junction;cell part;cell projection;cell projection part;cytoplasm;cytoskeletal part;dendrite;intracellular organelle part;intracellular part;juxtaparanode region of axon;membrane;neuron projection;neuronal cell body;organelle part;postsynaptic density;postsynaptic membrane;synapse part;synaptic membrane	Q63622_S553_1
Q9Z0W5	343	S	2	Protein kinase C and casein kinase substrate in neurons protein 1 OS=Rattus norvegicus OX=10116 GN=Pacsin1 PE=1 SV=1	Pacsin1	ATGAVESTSQAGDRGSVSSYDRGQAYATEWS			Up	1	axon part;axon terminus;cell junction;cell part;cell projection membrane;cell projection part;cytoplasm;cytoplasmic part;cytoplasmic vesicle membrane;cytoplasmic vesicle part;cytosol;endosome;intracellular membrane-bounded organelle;intracellular organelle;intracellular organelle part;intracellular part;leading edge membrane;membrane;membrane part;membrane-bounded organelle;membrane-bounded vesic…	Q9Z0W5_S343_2
P97837;F1LSL6;A0A0G2JUI3	811;755;718	S	1	Disks large-associated protein 2 OS=Rattus norvegicus OX=10116 GN=Dlgap2 PE=1 SV=3;Disks large-associated protein 2 OS=Rattus norvegicus OX=10116 GN=Dlgap2 PE=1 SV=3;Disks large-associated protein 2 OS=Rattus norvegicus OX=10116 GN=Dlgap2 PE=1 SV=1	Dlgap2	MEDKGLQFGSSFQRHSEPSTPTQYGALRTVR			Up	1	axon part;cell junction;cell part;cell projection;cell projection part;cytoskeletal part;dendrite;intermediate filament;intracellular organelle part;intracellular part;macromolecular complex;membrane;neurofilament;neuron projection;organelle part;postsynaptic density;postsynaptic membrane;protein complex;synapse part;synaptic membrane	P97837_S811_1
A0A0U1RRP5;Q9JLU4;A0A0G2K042;A0A0U1RS13	373;781;781;856	S	1	SH3 and multiple ankyrin repeat domains protein 3 (Fragment) OS=Rattus norvegicus OX=10116 GN=Shank3 PE=1 SV=2;SH3 and multiple ankyrin repeat domains protein 3 OS=Rattus norvegicus OX=10116 GN=Shank3 PE=1 SV=3;SH3 and multiple ankyrin repeat domains prote	Shank3	EKLPGSLRKGIPRTKSVGEDEKLASLLEGRF	Up	Up	Up	3	cell junction;cell part;cell projection;cell projection membrane;cell projection part;cilium membrane;cilium part;cytoplasm;cytoskeletal part;dendritic spine;intracellular organelle part;intracellular part;membrane;membrane part;neuron projection;neuron spine;organelle part;plasma membrane;plasma membrane part;postsynaptic density;postsynaptic membrane;synapse;synapse part;synaptic membrane	Q9JLU4_S781_1
F1LNI8;F1LUE2;F1M3F8;G3V9G3;P08413;P11275;F1LZG4;A0A0G2JUV8;P11730;P15791	235;235;252;235;235;234;233;233;235;235	S	1	Calcium/calmodulin-dependent protein kinase type II subunit beta OS=Rattus norvegicus OX=10116 GN=Camk2b PE=1 SV=1;Calcium/calmodulin-dependent protein kinase II, beta, isoform CRA_c OS=Rattus norvegicus OX=10116 GN=Camk2b PE=1 SV=2;Calcium/calmodulin-depe	Camk2b	HKLYQQIKAGAYDFPSPEWDTVTPEAKNLIN;HRLYQQIKAGAYDFPSPEWDTVTPEAKDLIN			Up	1	axon;axon part;cell body;cell junction;cell part;cell projection;cell projection cytoplasm;cell projection part;cell-cell contact zone;cell-cell junction;cytoplasm;cytoplasmic part;cytoskeletal part;cytosol;dendrite;dendrite cytoplasm;endoplasmic reticulum membrane;endoplasmic reticulum part;initial segment;intercalated disc;intracellular membrane-bounded organelle;intracellular organelle;intrace…	P11275_S234_1
F1LR60;O35430	371;369	S	2	Amyloid beta (A4) protein-binding, family A, member 1, isoform CRA_a OS=Rattus norvegicus OX=10116 GN=Apba1 PE=1 SV=2;Amyloid-beta A4 precursor protein-binding family A member 1 OS=Rattus norvegicus OX=10116 GN=Apba1 PE=1 SV=1	Apba1	DIKEAIEEVKTRTIRSPYTPDEPKEPIWVMR			Down	1	cell part;cell projection;cell projection part;clathrin-coated vesicle;coated vesicle;cytoplasmic membrane-bounded vesicle;cytoplasmic part;cytoplasmic vesicle;dendritic spine;Golgi apparatus;intracellular membrane-bounded organelle;intracellular organelle;intracellular part;macromolecular complex;membrane;membrane-bounded organelle;membrane-bounded vesicle;neuron projection;neuron spine;nucleus;…	F1LR60_S371_2
A0A0A0MP77;A0A0G2JU11;F1M386	917;1280;1119	S	2	Rap guanine nucleotide exchange factor 2 OS=Rattus norvegicus OX=10116 GN=Rapgef2 PE=1 SV=1;Rap guanine nucleotide exchange factor 2 OS=Rattus norvegicus OX=10116 GN=Rapgef2 PE=1 SV=1;Rap guanine nucleotide exchange factor 2 OS=Rattus norvegicus OX=10116 G	Rapgef2	DTISNASSQLSSPPTSPQSSPRKGYALALSG			Up	1	apical plasma membrane;cell body;cell junction;cell part;cell projection;cell-cell junction;cytoplasm;cytoplasmic membrane-bounded vesicle;cytoplasmic part;cytoplasmic vesicle;cytosol;endocytic vesicle;endosome;intracellular;intracellular membrane-bounded organelle;intracellular organelle;intracellular part;late endosome;macromolecular complex;membrane;membrane part;membrane-bounded organelle;mem…	A0A0G2JU11_S1280_2
R9PXW6;P0C643	565;565	S	3	RAS guanyl releasing protein 2 (Calcium and DAG-regulated) (Predicted), isoform CRA_b OS=Rattus norvegicus OX=10116 GN=Rasgrp2 PE=1 SV=1;RAS guanyl-releasing protein 2 OS=Rattus norvegicus OX=10116 GN=Rasgrp2 PE=1 SV=1	Rasgrp2	RRAQSVSLEGSAPSPSPTHTHHRAFSFSLPR	Up	Up	Up	3	cell junction;cell part;cell projection;cell projection membrane;cell projection part;cytoplasmic part;cytosol;intracellular part;leading edge membrane;membrane;membrane part;neuron projection;plasma membrane;plasma membrane part;ruffle membrane;synapse	R9PXW6_S565_3
Q9Z1T4	388	S	1	Connector enhancer of kinase suppressor of ras 2 OS=Rattus norvegicus OX=10116 GN=Cnksr2 PE=1 SV=1	Cnksr2	EDLRGHMVGKPVHKGSESPNSFLDQEYRKRF			Down	1	cell body;cell part;cell projection;cytoplasmic part;extracellular membrane-bounded organelle;extracellular organelle;extracellular region part;extracellular vesicular exosome;Golgi apparatus;intracellular membrane-bounded organelle;intracellular organelle;intracellular part;membrane;membrane-bounded organelle;membrane-bounded vesicle;neuron projection;neuronal cell body;organelle;postsynaptic me…	Q9Z1T4_S388_1
P08483	285	S	1	Muscarinic acetylcholine receptor M3 OS=Rattus norvegicus OX=10116 GN=Chrm3 PE=1 SV=1	Chrm3	SGTEAEAENFVHPTGSSRSCSSYELQQQGVK			Up	1	asymmetric synapse;axon part;axon terminus;basolateral plasma membrane;cell junction;cell part;cell projection;cell projection part;dendrite;integral to membrane;integral to plasma membrane;intrinsic to membrane;intrinsic to plasma membrane;membrane;membrane part;neuron projection;neuron projection terminus;plasma membrane;plasma membrane part;postsynaptic membrane;synapse;synapse part;synaptic m…	P08483_S285_1
A0A0G2K7F5;P31016	421;422	S	2	Disks large homolog 4 OS=Rattus norvegicus OX=10116 GN=Dlg4 PE=1 SV=1;Disks large homolog 4 OS=Rattus norvegicus OX=10116 GN=Dlg4 PE=1 SV=1	Dlg4	LREQLMNSSLGSGTASLRSNPKRGFYIRALF			Down	1	alpha-amino-3-hydroxy-5-methyl-4-isoxazolepropionic acid selective glutamate receptor complex;axon;axon part;cell cortex part;cell junction;cell part;cell projection;cell projection cytoplasm;cell projection part;cerebellar mossy fiber;clathrin-coated vesicle;coated vesicle;cortical cytoskeleton;cytoplasm;cytoplasmic membrane-bounded vesicle;cytoplasmic part;cytoplasmic vesicle;cytoskeletal part;…	A0A0G2K7F5_S421_2
A0A0U1RRP5;Q9JLU4;A0A0G2K042;A0A0U1RS13	727;1135;1135;1210	S	1	SH3 and multiple ankyrin repeat domains protein 3 (Fragment) OS=Rattus norvegicus OX=10116 GN=Shank3 PE=1 SV=2;SH3 and multiple ankyrin repeat domains protein 3 OS=Rattus norvegicus OX=10116 GN=Shank3 PE=1 SV=3;SH3 and multiple ankyrin repeat domains prote	Shank3	ALASQTPSRSPTPVHSPDADRPGPLFVDVQT		Up	Up	2	cell junction;cell part;cell projection;cell projection membrane;cell projection part;cilium membrane;cilium part;cytoplasm;cytoskeletal part;dendritic spine;intracellular organelle part;intracellular part;membrane;membrane part;neuron projection;neuron spine;organelle part;plasma membrane;plasma membrane part;postsynaptic density;postsynaptic membrane;synapse;synapse part;synaptic membrane	Q9JLU4_S1135_1
Q9Z1T4	325	S	1	Connector enhancer of kinase suppressor of ras 2 OS=Rattus norvegicus OX=10116 GN=Cnksr2 PE=1 SV=1	Cnksr2	NMRWKPLALQPLIPRSPTSSVATPSSTISTP			Down	1	cell body;cell part;cell projection;cytoplasmic part;extracellular membrane-bounded organelle;extracellular organelle;extracellular region part;extracellular vesicular exosome;Golgi apparatus;intracellular membrane-bounded organelle;intracellular organelle;intracellular part;membrane;membrane-bounded organelle;membrane-bounded vesicle;neuron projection;neuronal cell body;organelle;postsynaptic me…	Q9Z1T4_S325_1
Q03555;M0R423;F1MA86	201;63;72	S	2	Gephyrin OS=Rattus norvegicus OX=10116 GN=Gphn PE=1 SV=3;Molybdopterin molybdenumtransferase OS=Rattus norvegicus OX=10116 GN=Gphn PE=1 SV=2;Molybdopterin molybdenumtransferase OS=Rattus norvegicus OX=10116 GN=Gphn PE=1 SV=3	Gphn	IVKVKEVHDELEDLPSPPPPLSPPPTTSPHK			Up	1	cell junction;cell part;cytoplasm;cytoskeleton;inhibitory synapse;intracellular;intracellular non-membrane-bounded organelle;intracellular organelle;intracellular part;membrane;non-membrane-bounded organelle;organelle;postsynaptic membrane;synapse;synapse part;synaptic membrane	Q03555_S201_2
Q03555;M0R423;F1MA86	207;69;78	S	2	Gephyrin OS=Rattus norvegicus OX=10116 GN=Gphn PE=1 SV=3;Molybdopterin molybdenumtransferase OS=Rattus norvegicus OX=10116 GN=Gphn PE=1 SV=2;Molybdopterin molybdenumtransferase OS=Rattus norvegicus OX=10116 GN=Gphn PE=1 SV=3	Gphn	VHDELEDLPSPPPPLSPPPTTSPHKQTEDKG			Up	1	cell junction;cell part;cytoplasm;cytoskeleton;inhibitory synapse;intracellular;intracellular non-membrane-bounded organelle;intracellular organelle;intracellular part;membrane;non-membrane-bounded organelle;organelle;postsynaptic membrane;synapse;synapse part;synaptic membrane	Q03555_S207_2
Q9WTP0;D4A9L5;A0A0G2K0B2	550;550;550	T	3	Band 4.1-like protein 1 OS=Rattus norvegicus OX=10116 GN=Epb41l1 PE=1 SV=1;Erythrocyte membrane protein band 4.1-like 1 OS=Rattus norvegicus OX=10116 GN=Epb41l1 PE=1 SV=2;Band 4.1-like protein 1-like OS=Rattus norvegicus OX=10116 GN=LOC100911769 PE=1 SV=1	Epb41l1	ERRLPSSPASPSPKGTPEKASERAGLREGSE			Down	1	cell part;cytoplasm;cytoskeleton;extrinsic to membrane;intracellular non-membrane-bounded organelle;intracellular organelle;intracellular part;macromolecular complex;membrane;membrane part;non-membrane-bounded organelle;organelle;protein complex;synapse part;synaptic membrane	Q9WTP0_T550_3
Q05140	296	S	1	Clathrin coat assembly protein AP180 OS=Rattus norvegicus OX=10116 GN=Snap91 PE=1 SV=1	Snap91	HLNTLEGKKPGNNEGSGAPSPLSKSSPATTV			Up	1	axon part;cell part;cell projection part;clathrin-coated vesicle;coated pit;coated vesicle;cytoplasmic membrane-bounded vesicle;cytoplasmic part;cytoplasmic vesicle;cytoskeletal part;intracellular membrane-bounded organelle;intracellular organelle;intracellular organelle part;intracellular part;membrane;membrane part;membrane-bounded organelle;membrane-bounded vesicle;organelle;organelle part;pla…	Q05140_S296_1
A0A0G2JSM7;Q63028;D3ZZ99	355;355;355	S	1	Adducin 1 (Alpha), isoform CRA_b OS=Rattus norvegicus OX=10116 GN=Add1 PE=1 SV=1;Alpha-adducin OS=Rattus norvegicus OX=10116 GN=Add1 PE=1 SV=2;Alpha-adducin OS=Rattus norvegicus OX=10116 GN=Add1 PE=1 SV=3	Add1	NLVLLDPGKYKAKSRSPGTPAGEGSGSPPKW			Up	1	adherens junction;anchoring junction;cell junction;cell part;cell projection;cell projection part;cell-substrate adherens junction;cell-substrate junction;cytoplasmic part;cytoskeletal part;cytoskeleton;dendrite;dendritic spine;F-actin capping protein complex;focal adhesion;intermediate filament cytoskeleton;intracellular non-membrane-bounded organelle;intracellular organelle;intracellular organe…	A0A0G2JSM7_S355_1
G3V927;P97839	421;421	S	2	Discs, large homolog-associated protein 4 (Drosophila) OS=Rattus norvegicus OX=10116 GN=Dlgap4 PE=1 SV=1;Disks large-associated protein 4 OS=Rattus norvegicus OX=10116 GN=Dlgap4 PE=1 SV=1	Dlgap4	LGEQSNPRRSLDRLDSVDMPLPSKYPSWEED	Up		Up	2	cell body;cell part;cell projection;dendrite;membrane;neuron projection;neuronal cell body;plasma membrane;synapse	G3V927_S421_2
Q9Z1T4	753	S	1	Connector enhancer of kinase suppressor of ras 2 OS=Rattus norvegicus OX=10116 GN=Cnksr2 PE=1 SV=1	Cnksr2	SQSSHEEFRQEVTGSSAVSPIRKTASQRRSW			Down	1	cell body;cell part;cell projection;cytoplasmic part;extracellular membrane-bounded organelle;extracellular organelle;extracellular region part;extracellular vesicular exosome;Golgi apparatus;intracellular membrane-bounded organelle;intracellular organelle;intracellular part;membrane;membrane-bounded organelle;membrane-bounded vesicle;neuron projection;neuronal cell body;organelle;postsynaptic me…	Q9Z1T4_S753_1
Q9WU70	693	S	1	Syntaxin-binding protein 5 OS=Rattus norvegicus OX=10116 GN=Stxbp5 PE=1 SV=1	Stxbp5	PYRREPRSPRKSRQPSGAGLCDITEGTVVPE			Up	1	cell junction;cell part;clathrin-coated vesicle;coated vesicle;cytoplasmic membrane-bounded vesicle;cytoplasmic part;cytoplasmic vesicle;cytoplasmic vesicle membrane;cytoplasmic vesicle part;intracellular membrane-bounded organelle;intracellular organelle;intracellular organelle part;intracellular part;ion channel complex;macromolecular complex;membrane;membrane part;membrane-bounded organelle;me…	Q9WU70_S693_1
P15205	2027	S	1	Microtubule-associated protein 1B OS=Rattus norvegicus OX=10116 GN=Map1b PE=1 SV=3	Map1b	ESESYSYETTTKTTRSPDTSAYCYETMEKIT			Down	1	axon;axon part;cell body;cell junction;cell part;cell projection;cell projection part;cytoplasmic part;cytoskeletal part;cytoskeleton;dendrite;dendritic spine;growth cone;intracellular non-membrane-bounded organelle;intracellular organelle;intracellular organelle part;intracellular part;macromolecular complex;membrane;microtubule;microtubule associated complex;neuron projection;neuron spine;neuro…	P15205_S2027_1
P15205	881	S	1	Microtubule-associated protein 1B OS=Rattus norvegicus OX=10116 GN=Map1b PE=1 SV=3	Map1b	GEAYVIQKETEVSKGSAESPDEGITTTEGEG		Down	Down	2	axon;axon part;cell body;cell junction;cell part;cell projection;cell projection part;cytoplasmic part;cytoskeletal part;cytoskeleton;dendrite;dendritic spine;growth cone;intracellular non-membrane-bounded organelle;intracellular organelle;intracellular organelle part;intracellular part;macromolecular complex;membrane;microtubule;microtubule associated complex;neuron projection;neuron spine;neuro…	P15205_S881_1
O35867	372	S	1	Neurabin-1 OS=Rattus norvegicus OX=10116 GN=Ppp1r9a PE=1 SV=1	Ppp1r9a	EQPQRRDLTGGGDLTSPDASASSCGKEVPED			Up	1	cell cortex part;cell junction;cell part;cell projection;cell projection part;cortical actin cytoskeleton;cortical cytoskeleton;cytoplasmic part;cytoskeletal part;cytoskeleton;dendritic spine;filopodium;growth cone;intracellular non-membrane-bounded organelle;intracellular organelle;intracellular organelle part;intracellular part;neuron projection;neuron spine;non-membrane-bounded organelle;organ…	O35867_S372_1
F1M4K6;P70587	870;865	T	2	Leucine-rich repeat-containing protein 7 OS=Rattus norvegicus OX=10116 GN=Lrrc7 PE=1 SV=3;Leucine-rich repeat-containing protein 7 OS=Rattus norvegicus OX=10116 GN=Lrrc7 PE=1 SV=2	Lrrc7	SPFEDRTAFPSKLETTPTTSPLPERKDHMKE	Down	Down	Down	3	axon part;cell junction;cell part;cell projection;cell projection part;cytoplasm;cytoskeletal part;dendritic spine;filopodium;initial segment;intracellular organelle part;intracellular part;membrane;neuron projection;neuron spine;organelle part;plasma membrane;postsynaptic density;postsynaptic membrane;synapse;synapse part;synaptic membrane	F1M4K6_T870_2
F1LPM3;O35413	27;27	S	1	Sorbin and SH3 domain-containing protein 2 OS=Rattus norvegicus OX=10116 GN=Sorbs2 PE=1 SV=2;Sorbin and SH3 domain-containing protein 2 OS=Rattus norvegicus OX=10116 GN=Sorbs2 PE=1 SV=2	Sorbs2	RAAMSVTLTSVKRVQSSPNLLAAGRESHSPD			Up	1	cell body;cell part;cell projection;cytoplasmic part;cytoskeletal part;dendrite;intracellular organelle part;intracellular part;membrane;neuron projection;neuronal cell body;organelle part;perinuclear region of cytoplasm;plasma membrane;postsynaptic density;synapse part	F1LPM3_S27_1
P15205	901	T	1	Microtubule-associated protein 1B OS=Rattus norvegicus OX=10116 GN=Map1b PE=1 SV=3	Map1b	DEGITTTEGEGECEQTPEELEPVEKQGVDDI			Down	1	axon;axon part;cell body;cell junction;cell part;cell projection;cell projection part;cytoplasmic part;cytoskeletal part;cytoskeleton;dendrite;dendritic spine;growth cone;intracellular non-membrane-bounded organelle;intracellular organelle;intracellular organelle part;intracellular part;macromolecular complex;membrane;microtubule;microtubule associated complex;neuron projection;neuron spine;neuro…	P15205_T901_1
Q9JJZ1	2	S	1	Solute carrier family 2, facilitated glucose transporter member 8 OS=Rattus norvegicus OX=10116 GN=Slc2a8 PE=1 SV=1	Slc2a8	______________MSPEDPQETQPLLRSPG			Down	1	cell part;clathrin-coated vesicle;coated vesicle;cytoplasmic membrane-bounded vesicle;cytoplasmic part;cytoplasmic vesicle;cytoplasmic vesicle membrane;cytoplasmic vesicle part;integral to membrane;integral to plasma membrane;intracellular membrane-bounded organelle;intracellular organelle;intracellular organelle part;intracellular part;intrinsic to membrane;intrinsic to plasma membrane;lysosomal…	Q9JJZ1_S2_1
M0R5T5;A0A0G2K7H2;A0A0U1RS17;Q9QX74;M0R805	954;275;519;586;279	S	1	SH3 and multiple ankyrin repeat domains protein 2 OS=Rattus norvegicus OX=10116 GN=Shank2 PE=1 SV=2;SH3 and multiple ankyrin repeat domains protein 2-like OS=Rattus norvegicus OX=10116 GN=LOC103690160 PE=1 SV=1;SH3 and multiple ankyrin repeat domains prote	Shank2	MREKGMFYRRELDRFSLDSEDVYSRSPAPQA	Up	Up	Up	3	apical plasma membrane;brush border membrane;cell body;cell junction;cell part;cell projection;cell projection membrane;cell projection part;cilium;cilium membrane;cilium part;cytoplasm;cytoskeletal part;dendritic spine;growth cone;intracellular organelle part;intracellular part;membrane;membrane part;neuron projection;neuron spine;neuronal cell body;nonmotile primary cilium;organelle part;photor…	M0R5T5_S954_1
A0A0G2JWL3;F1LM28;P97526	2488;2512;2524	S	1	Neurofibromin OS=Rattus norvegicus OX=10116 GN=Nf1 PE=1 SV=1;Neurofibromin OS=Rattus norvegicus OX=10116 GN=Nf1 PE=1 SV=2;Neurofibromin OS=Rattus norvegicus OX=10116 GN=Nf1 PE=1 SV=1	Nf1	QPSQANTKKLLGTRKSFDHLISDTKAPKRQE	Up	Up	Up	3	axon;cell part;cell projection;cytoplasm;cytoskeletal part;dendrite;intracellular membrane-bounded organelle;intracellular non-membrane-bounded organelle;intracellular organelle;intracellular organelle part;intracellular part;intrinsic to internal side of plasma membrane;intrinsic to membrane;intrinsic to plasma membrane;macromolecular complex;membrane;membrane part;membrane-bounded organelle;neu…	A0A0G2JWL3_S2488_1
G3V733;Q63537	422;422	T	1	Synapsin II, isoform CRA_a OS=Rattus norvegicus OX=10116 GN=Syn2 PE=1 SV=3;Synapsin-2 OS=Rattus norvegicus OX=10116 GN=Syn2 PE=1 SV=1	Syn2	ITDLVISKMNQLLSRTPALSPQRPLTTQQPQ			Down	1	axon part;cell junction;cell part;cell projection part;clathrin coated vesicle membrane;clathrin-coated vesicle;coated vesicle;coated vesicle membrane;cytoplasmic membrane-bounded vesicle;cytoplasmic part;cytoplasmic vesicle;cytoplasmic vesicle membrane;cytoplasmic vesicle part;intracellular membrane-bounded organelle;intracellular organelle;intracellular organelle part;intracellular part;membran…	G3V733_T422_1
P06687	218	S	1	Sodium/potassium-transporting ATPase subunit alpha-3 OS=Rattus norvegicus OX=10116 GN=Atp1a3 PE=1 SV=2	Atp1a3	VDNSSLTGESEPQTRSPDCTHDNPLETRNIT	Up		Up	2	axon;cell part;cell projection;cell projection part;cytoplasmic part;dendritic spine head;dendritic spine neck;endoplasmic reticulum;Golgi apparatus;intracellular membrane-bounded organelle;intracellular organelle;intracellular part;macromolecular complex;membrane;membrane part;membrane-bounded organelle;myelin sheath;neuron projection;nucleus;organelle;plasma membrane;plasma membrane part;protei…	P06687_S218_1
Q9QXY2	556	S	1	SRC kinase signaling inhibitor 1 OS=Rattus norvegicus OX=10116 GN=Srcin1 PE=1 SV=1	Srcin1	QSFRKDSGSSSVFAESPGGKARSTGASTAGA			Down	1	actin cytoskeleton;axon;cell body;cell junction;cell part;cell projection;cytoplasm;cytoskeletal part;cytoskeleton;dendrite;filopodium;intracellular non-membrane-bounded organelle;intracellular organelle;intracellular organelle part;intracellular part;lamellipodium;membrane;neuron projection;neuronal cell body;non-membrane-bounded organelle;organelle;organelle part;postsynaptic density;postsynapt…	Q9QXY2_S556_1
Q91Y81	218	S	1	Septin-2 OS=Rattus norvegicus OX=10116 GN=Septin2 PE=1 SV=1	Septin2	IEEHSIKIYHLPDAESDEDEDFKEQTRLLKA			Down	1	actin cytoskeleton;cell cortex part;cell division site part;cell part;cell projection membrane;cell projection part;ciliary transition zone;cilium membrane;cilium part;cleavage furrow;cytoplasmic part;cytoskeletal part;cytoskeleton;exocyst;extracellular membrane-bounded organelle;extracellular organelle;extracellular region part;extracellular vesicular exosome;intracellular non-membrane-bounded o…	Q91Y81_S218_1
F1M2K6	1012	T	2	Plakophilin 4 OS=Rattus norvegicus OX=10116 GN=Pkp4 PE=1 SV=2	Pkp4	RSIYKKDGWNQNHFITPVSTLERDRFKSHPS			Up	1	anchoring junction;cell junction;cell part;cell-cell contact zone;cell-cell junction;cytoplasmic part;cytoskeletal part;desmosome;internal side of plasma membrane;intracellular non-membrane-bounded organelle;intracellular organelle;intracellular organelle part;intracellular part;membrane part;midbody;mitotic spindle;non-membrane-bounded organelle;organelle;organelle part;perinuclear region of cyt…	F1M2K6_T1012_2
F1M2K6	1016	T	2	Plakophilin 4 OS=Rattus norvegicus OX=10116 GN=Pkp4 PE=1 SV=2	Pkp4	KKDGWNQNHFITPVSTLERDRFKSHPSLSTT			Up	1	anchoring junction;cell junction;cell part;cell-cell contact zone;cell-cell junction;cytoplasmic part;cytoskeletal part;desmosome;internal side of plasma membrane;intracellular non-membrane-bounded organelle;intracellular organelle;intracellular organelle part;intracellular part;membrane part;midbody;mitotic spindle;non-membrane-bounded organelle;organelle;organelle part;perinuclear region of cyt…	F1M2K6_T1016_2
P09951	62	S	2	Synapsin-1 OS=Rattus norvegicus OX=10116 GN=Syn1 PE=1 SV=3	Syn1	AAASAERASTAAPVASPAAPSPGSSGGGGFF		Up	Up	2	axon part;cell junction;cell part;cell projection;cell projection part;clathrin-coated vesicle;coated vesicle;cytoplasmic membrane-bounded vesicle;cytoplasmic part;cytoplasmic vesicle;cytosol;dendrite;Golgi apparatus;intracellular membrane-bounded organelle;intracellular organelle;intracellular part;membrane-bounded organelle;membrane-bounded vesicle;neuron projection;organelle;presynaptic active…	P09951_S62_2
Q9WTP0;D4A9L5;A0A0G2K0B2	546;546;546	S	3	Band 4.1-like protein 1 OS=Rattus norvegicus OX=10116 GN=Epb41l1 PE=1 SV=1;Erythrocyte membrane protein band 4.1-like 1 OS=Rattus norvegicus OX=10116 GN=Epb41l1 PE=1 SV=2;Band 4.1-like protein 1-like OS=Rattus norvegicus OX=10116 GN=LOC100911769 PE=1 SV=1	Epb41l1	DWERERRLPSSPASPSPKGTPEKASERAGLR			Down	1	cell part;cytoplasm;cytoskeleton;extrinsic to membrane;intracellular non-membrane-bounded organelle;intracellular organelle;intracellular part;macromolecular complex;membrane;membrane part;non-membrane-bounded organelle;organelle;protein complex;synapse part;synaptic membrane	Q9WTP0_S546_3
A0A0G2K0F3;D3ZMI4;Q9WTP0;D4A9L5;A0A0G2K0B2	1320;1320;648;648;648	S	1	Erythrocyte membrane protein band 4.1-like 1 OS=Rattus norvegicus OX=10116 GN=Epb41l1 PE=1 SV=1;Erythrocyte membrane protein band 4.1-like 1 OS=Rattus norvegicus OX=10116 GN=Epb41l1 PE=1 SV=1;Band 4.1-like protein 1 OS=Rattus norvegicus OX=10116 GN=Epb41l1	Epb41l1	FEDFSRSLPELDRDKSDSETEGLVFARDLKG		Down	Down	2	cell part;cytoplasm;cytoskeleton;extrinsic to membrane;intracellular non-membrane-bounded organelle;intracellular organelle;intracellular part;macromolecular complex;membrane;membrane part;non-membrane-bounded organelle;organelle;protein complex;synapse part;synaptic membrane	Q9WTP0_S648_1
Q9R1N3	407	S	1	Sodium bicarbonate cotransporter 3 OS=Rattus norvegicus OX=10116 GN=Slc4a7 PE=1 SV=1	Slc4a7	DSSKSGEVKGNGSGGSRENSTVDFSKVDMNF			Up	1	apical plasma membrane;basolateral plasma membrane;cell part;cell projection;cytoplasmic part;cytoplasmic vesicle;integral to membrane;integral to plasma membrane;intracellular organelle;intracellular part;intrinsic to membrane;intrinsic to plasma membrane;membrane;membrane part;microvillus;organelle;organelle part;plasma membrane;plasma membrane part;stereocilium;synapse;vesicle	Q9R1N3_S407_1
G3V927;P97839	415;415	S	2	Discs, large homolog-associated protein 4 (Drosophila) OS=Rattus norvegicus OX=10116 GN=Dlgap4 PE=1 SV=1;Disks large-associated protein 4 OS=Rattus norvegicus OX=10116 GN=Dlgap4 PE=1 SV=1	Dlgap4	RATQQSLGEQSNPRRSLDRLDSVDMPLPSKY	Up		Up	2	cell body;cell part;cell projection;dendrite;membrane;neuron projection;neuronal cell body;plasma membrane;synapse	G3V927_S415_2
D3ZCL8;F1LQW8;Q9QUH6	737;752;752	S	1	Ras/Rap GTPase-activating protein SynGAP OS=Rattus norvegicus OX=10116 GN=Syngap1 PE=1 SV=3;Ras/Rap GTPase-activating protein SynGAP OS=Rattus norvegicus OX=10116 GN=Syngap1 PE=1 SV=2;Ras/Rap GTPase-activating protein SynGAP OS=Rattus norvegicus OX=10116 G	Syngap1	QSERARSQPMVLRGPSAEMQGYMMRDLNSSI	Up	Up	Up	3	cell junction;cell part;cell projection part;cytoplasm;cytoskeletal part;dendritic shaft;intracellular organelle part;intracellular part;intrinsic to internal side of plasma membrane;intrinsic to membrane;intrinsic to plasma membrane;membrane part;organelle part;plasma membrane part;postsynaptic density;synapse;synapse part	F1LQW8_S752_1
P20236	434	S	1	Gamma-aminobutyric acid receptor subunit alpha-3 OS=Rattus norvegicus OX=10116 GN=Gabra3 PE=1 SV=2	Gabra3	AAAAPSASSTPTVIASPKTTYVQDSPAETKT		Down	Down	2	cell junction;cell part;chloride channel complex;ion channel complex;macromolecular complex;membrane;membrane part;postsynaptic membrane;protein complex;synapse part;synaptic membrane	P20236_S434_1
A0A0G2K0F3;D3ZMI4;Q9WTP0;D4A9L5;A0A0G2K0B2	1349;1349;677;677;677	S	1	Erythrocyte membrane protein band 4.1-like 1 OS=Rattus norvegicus OX=10116 GN=Epb41l1 PE=1 SV=1;Erythrocyte membrane protein band 4.1-like 1 OS=Rattus norvegicus OX=10116 GN=Epb41l1 PE=1 SV=1;Band 4.1-like protein 1 OS=Rattus norvegicus OX=10116 GN=Epb41l1	Epb41l1	KGPSSQEDESGGIEDSPDRGACSTPELPQFE			Up	1	cell part;cytoplasm;cytoskeleton;extrinsic to membrane;intracellular non-membrane-bounded organelle;intracellular organelle;intracellular part;macromolecular complex;membrane;membrane part;non-membrane-bounded organelle;organelle;protein complex;synapse part;synaptic membrane	Q9WTP0_S677_1
O88917;D4A144	1488;1483	S	2	Adhesion G protein-coupled receptor L1 OS=Rattus norvegicus OX=10116 GN=Adgrl1 PE=1 SV=1;Adhesion G protein-coupled receptor L1 OS=Rattus norvegicus OX=10116 GN=Adgrl1 PE=1 SV=1	Adgrl1	VARNPLQGYYQVRRPSHEGYLAAPSLEGPGP			Up	1	axon;cell junction;cell part;cell projection;cell projection part;cytoskeletal part;growth cone;integral to membrane;intracellular organelle part;intracellular part;intrinsic to membrane;membrane;membrane part;neuron projection;organelle part;plasma membrane;postsynaptic density;presynaptic membrane;site of polarized growth;synapse;synapse part;synaptic membrane	O88917_S1488_2
Q58DZ9	137	S	1	Synapse differentiation-inducing gene protein 1 OS=Rattus norvegicus OX=10116 GN=Syndig1 PE=1 SV=1	Syndig1	TKDSLEYPDGKFIDLSGDDIKIHTLSYDVEE		Down	Down	2	cell body;cell junction;cell part;cell projection;cell projection part;cytoplasmic part;cytoskeletal part;dendritic shaft;dendritic spine;early endosome membrane;endosomal part;endosome membrane;excitatory synapse;integral to membrane;integral to plasma membrane;intracellular organelle part;intracellular part;intrinsic to membrane;intrinsic to plasma membrane;membrane;membrane part;neuron project…	Q58DZ9_S137_1
D3ZE55	920	S	2	Protocadherin-8 OS=Rattus norvegicus OX=10116 GN=Pcdh8 PE=1 SV=2	Pcdh8	REAEKFSGKDSGKGDSDFNDSDSDISGDALK			Up	1	cell junction;cell part;cell projection;dendrite;integral to membrane;intrinsic to membrane;membrane;membrane part;neuron projection;postsynaptic membrane;presynaptic membrane;synapse part;synaptic membrane	D3ZE55_S920_2
P07936	110	S	1	Neuromodulin OS=Rattus norvegicus OX=10116 GN=Gap43 PE=1 SV=1	Gap43	TSPKAEEPSKAGDAPSEEKKGEGDAAPSEEK			Up	1	axon;cell junction;cell part;cell projection;cell projection membrane;cell projection part;cytoplasm;cytoskeletal part;filopodium membrane;growth cone;growth cone membrane;intracellular organelle part;intracellular part;membrane part;neuron projection;organelle part;plasma membrane part;postsynaptic density;site of polarized growth;synapse part	P07936_S110_1
A0A0G2KAV8;F1LYS1;A0A0G2KA18;A0A0G2K708;A0A0G2JT77;Q9JIR4	1008;1113;1113;1173;1174;1175	S	2	Regulating synaptic membrane exocytosis protein 1 OS=Rattus norvegicus OX=10116 GN=Rims1 PE=1 SV=1;Regulating synaptic membrane exocytosis protein 1 OS=Rattus norvegicus OX=10116 GN=Rims1 PE=1 SV=3;Regulating synaptic membrane exocytosis protein 1 OS=Rattu	Rims1	APPSPLLLTRTHRQGSPTQSPPADTSFGSRR;RKGTASDADRTHRQGSPTQSPPADTSFGSRR			Up	1	cell junction;cell part;membrane;plasma membrane;presynaptic active zone;presynaptic membrane;synapse part;synaptic membrane	A0A0G2KAV8_S1008_2
P61265	98	S	1	Syntaxin-1B OS=Rattus norvegicus OX=10116 GN=Stx1b PE=1 SV=1	Stx1b	KTANKVRSKLKAIEQSIEQEEGLNRSSADLR			Up	1	cell part;clathrin-coated vesicle;coated vesicle;cytoplasmic membrane-bounded vesicle;cytoplasmic part;cytoplasmic vesicle;endomembrane system;integral to membrane;intracellular membrane-bounded organelle;intracellular organelle;intracellular part;intrinsic to membrane;macromolecular complex;membrane;membrane part;membrane-bounded organelle;membrane-bounded vesicle;organelle;plasma membrane;prote…	P61265_S98_1
F1M2K6	220	S	1	Plakophilin 4 OS=Rattus norvegicus OX=10116 GN=Pkp4 PE=1 SV=2	Pkp4	NRAMRRVSSVPSRAQSPSYVTSTGVSPSRGS			Up	1	anchoring junction;cell junction;cell part;cell-cell contact zone;cell-cell junction;cytoplasmic part;cytoskeletal part;desmosome;internal side of plasma membrane;intracellular non-membrane-bounded organelle;intracellular organelle;intracellular organelle part;intracellular part;membrane part;midbody;mitotic spindle;non-membrane-bounded organelle;organelle;organelle part;perinuclear region of cyt…	F1M2K6_S220_1
F1LRY7;Q9JKA9	826;842	S	1	Potassium/sodium hyperpolarization-activated cyclic nucleotide-gated channel 2 OS=Rattus norvegicus OX=10116 GN=Hcn2 PE=1 SV=3;Potassium/sodium hyperpolarization-activated cyclic nucleotide-gated channel 2 OS=Rattus norvegicus OX=10116 GN=Hcn2 PE=1 SV=3	Hcn2	TTRTAAPSPDRRDSASPGAASGLDPLDSARS		Down	Down	2	axon;cell body;cell part;cell projection;cell projection membrane;cell projection part;cytoplasm;dendrite membrane;dendritic shaft;integral to membrane;integral to plasma membrane;intracellular part;intrinsic to membrane;intrinsic to plasma membrane;leading edge membrane;membrane;membrane part;neuron projection;neuron projection membrane;neuronal cell body;plasma membrane;plasma membrane part;syn…	F1LRY7_S826_1
P63012	188	S	1	Ras-related protein Rab-3A OS=Rattus norvegicus OX=10116 GN=Rab3a PE=1 SV=1	Rab3a	KQTFERLVDVICEKMSESLDTADPAVTGAKQ			Up	1	acrosomal vesicle;axon;axon part;cell part;cell projection;cell projection part;clathrin-coated vesicle;coated vesicle;cytoplasmic membrane-bounded vesicle;cytoplasmic part;cytoplasmic vesicle;cytoplasmic vesicle membrane;cytoplasmic vesicle part;cytosol;endosome;intracellular membrane-bounded organelle;intracellular organelle;intracellular organelle part;intracellular part;macromolecular complex…	P63012_S188_1
F1LPM3;O35413	354;354	S	1	Sorbin and SH3 domain-containing protein 2 OS=Rattus norvegicus OX=10116 GN=Sorbs2 PE=1 SV=2;Sorbin and SH3 domain-containing protein 2 OS=Rattus norvegicus OX=10116 GN=Sorbs2 PE=1 SV=2	Sorbs2	SSSASMAGDFRKRRKSEPAVGPPRGLGDHSS			Up	1	cell body;cell part;cell projection;cytoplasmic part;cytoskeletal part;dendrite;intracellular organelle part;intracellular part;membrane;neuron projection;neuronal cell body;organelle part;perinuclear region of cytoplasm;plasma membrane;postsynaptic density;synapse part	F1LPM3_S354_1
F1M3W5	2397	S	1	Dmx-like 2 OS=Rattus norvegicus OX=10116 GN=Dmxl2 PE=1 SV=3	Dmxl2	VFGGGVKLVVKPRRQSESIAAPPVASEDIDK	Up	Up	Up	3	cell part;clathrin-coated vesicle;coated vesicle;cytoplasmic membrane-bounded vesicle;cytoplasmic part;cytoplasmic vesicle;extracellular region part;extracellular space;intracellular membrane-bounded organelle;intracellular organelle;intracellular part;membrane-bounded organelle;membrane-bounded vesicle;organelle;synapse part;synaptic vesicle;vesicle	F1M3W5_S2397_1
F1LYQ8	893	S	2	FERM, ARHGEF and pleckstrin domain-containing protein 1 OS=Rattus norvegicus OX=10116 GN=Farp1 PE=1 SV=2	Farp1	PDNKSPDEATAADQESEDDLSASRTSLERQA			Down	1	cell junction;cell part;cell projection;cell projection part;cytoplasmic part;cytoskeleton;cytosol;dendrite;dendritic spine;extrinsic to internal side of plasma membrane;extrinsic to membrane;extrinsic to plasma membrane;filopodium;intracellular non-membrane-bounded organelle;intracellular organelle;intracellular part;membrane part;neuron projection;neuron spine;non-membrane-bounded organelle;org…	F1LYQ8_S893_2
A0A0G2JZX3;Q9Z2I7	30;31	S	2	Synaptic vesicle 2-related protein OS=Rattus norvegicus OX=10116 GN=Svop PE=1 SV=1;Synaptic vesicle 2-related protein OS=Rattus norvegicus OX=10116 GN=Svop PE=1 SV=1	Svop	FRRTGESARSEDDAASGEHDVQIEGVRVGLE			Down	1	cell junction;cell part;clathrin coated vesicle membrane;clathrin-coated vesicle;coated vesicle;coated vesicle membrane;cytoplasmic membrane-bounded vesicle;cytoplasmic part;cytoplasmic vesicle;cytoplasmic vesicle membrane;cytoplasmic vesicle part;integral to membrane;intracellular membrane-bounded organelle;intracellular organelle;intracellular organelle part;intracellular part;intrinsic to memb…	A0A0G2JZX3_S30_2
D3ZZ99	572	S	1	Alpha-adducin OS=Rattus norvegicus OX=10116 GN=Add1 PE=1 SV=3	Add1	CTETIEGLERTEQTFSPAKSVSFRKGELVTA	Down		Down	2	cell part;cell projection;cell projection part;cytoplasmic part;cytoskeletal part;cytoskeleton;dendrite;dendritic spine;intracellular non-membrane-bounded organelle;intracellular organelle;intracellular organelle part;intracellular part;neuron projection;neuron spine;non-membrane-bounded organelle;organelle;organelle part;perinuclear region of cytoplasm;postsynaptic density;synapse;synapse part	D3ZZ99_S572_1
A0A0G2K0F3;D3ZMI4;Q9WTP0;D4A9L5;A0A0G2K0B2	1338;1338;666;666;666	S	1	Erythrocyte membrane protein band 4.1-like 1 OS=Rattus norvegicus OX=10116 GN=Epb41l1 PE=1 SV=1;Erythrocyte membrane protein band 4.1-like 1 OS=Rattus norvegicus OX=10116 GN=Epb41l1 PE=1 SV=1;Band 4.1-like protein 1 OS=Rattus norvegicus OX=10116 GN=Epb41l1	Epb41l1	ETEGLVFARDLKGPSSQEDESGGIEDSPDRG	Up		Up	2	cell part;cytoplasm;cytoskeleton;extrinsic to membrane;intracellular non-membrane-bounded organelle;intracellular organelle;intracellular part;macromolecular complex;membrane;membrane part;non-membrane-bounded organelle;organelle;protein complex;synapse part;synaptic membrane	Q9WTP0_S666_1
P11506	1163	S	1	Plasma membrane calcium-transporting ATPase 2 OS=Rattus norvegicus OX=10116 GN=Atp2b2 PE=1 SV=2	Atp2b2	RSSLYEGLEKPESRTSIHNFMAHPEFRIEDS	Up	Up	Up	3	apical plasma membrane;cell body;cell body membrane;cell junction;cell part;cell projection;cytoplasm;dendrite;integral to membrane;intracellular part;intrinsic to membrane;membrane;membrane part;membrane raft;neuron projection;neuronal cell body;neuronal cell body membrane;plasma membrane;plasma membrane part;synapse	P11506_S1163_1
P11506	1162	T	1	Plasma membrane calcium-transporting ATPase 2 OS=Rattus norvegicus OX=10116 GN=Atp2b2 PE=1 SV=2	Atp2b2	FRSSLYEGLEKPESRTSIHNFMAHPEFRIED	Up	Up	Up	3	apical plasma membrane;cell body;cell body membrane;cell junction;cell part;cell projection;cytoplasm;dendrite;integral to membrane;intracellular part;intrinsic to membrane;membrane;membrane part;membrane raft;neuron projection;neuronal cell body;neuronal cell body membrane;plasma membrane;plasma membrane part;synapse	P11506_T1162_1
P11275;F1LZG4;A0A0G2JUV8	337;334;334	T	1	Calcium/calmodulin-dependent protein kinase type II subunit alpha OS=Rattus norvegicus OX=10116 GN=Camk2a PE=1 SV=1;Calcium/calmodulin-dependent protein kinase type II subunit alpha OS=Rattus norvegicus OX=10116 GN=Camk2a PE=1 SV=3;Calcium/calmodulin-depen	Camk2a	KKNDGVKESSESTNTTIEDEDTKVRKQEIIK	Up	Down	Up	3	axon;cell body;cell junction;cell part;cell projection;cell projection cytoplasm;cell projection part;cytoplasmic part;cytoskeletal part;dendrite;dendrite cytoplasm;intracellular membrane-bounded organelle;intracellular organelle;intracellular organelle part;intracellular part;membrane;membrane-bounded organelle;mitochondrion;neuron projection;neuronal cell body;nucleus;organelle;organelle part;p…	P11275_T337_1
P15205	2015	S	1	Microtubule-associated protein 1B OS=Rattus norvegicus OX=10116 GN=Map1b PE=1 SV=3	Map1b	SYETTEKITSFPESESYSYETTTKTTRSPDT			Down	1	axon;axon part;cell body;cell junction;cell part;cell projection;cell projection part;cytoplasmic part;cytoskeletal part;cytoskeleton;dendrite;dendritic spine;growth cone;intracellular non-membrane-bounded organelle;intracellular organelle;intracellular organelle part;intracellular part;macromolecular complex;membrane;microtubule;microtubule associated complex;neuron projection;neuron spine;neuro…	P15205_S2015_1
O88884;D4A9M6	853;853	S	1	A-kinase anchor protein 1, mitochondrial OS=Rattus norvegicus OX=10116 GN=Akap1 PE=1 SV=1;A kinase (PRKA) anchor protein 1, isoform CRA_b OS=Rattus norvegicus OX=10116 GN=Akap1 PE=1 SV=2	Akap1	LVERGLAQWVDSCYASL______________			Up	1	cell part;cytoplasmic part;integral to membrane;intracellular organelle lumen;intracellular organelle part;intracellular part;intrinsic to membrane;lipid particle;membrane;membrane part;membrane-enclosed lumen;mitochondrial crista;mitochondrial inner membrane;mitochondrial matrix;mitochondrial membrane;mitochondrial membrane part;mitochondrial outer membrane;mitochondrial part;neuromuscular junct…	O88884_S853_1
D3ZFB6	74	T	2	Proline-rich transmembrane protein 2 OS=Rattus norvegicus OX=10116 GN=Prrt2 PE=1 SV=1	Prrt2	VDSGPKAELAPETTETPVETPETVQATDLSV			Down	1	cell junction;cell part;integral to membrane;intrinsic to membrane;membrane;membrane part;plasma membrane;synapse	D3ZFB6_T74_2
Q9JKS6	617	S	1	Protein piccolo OS=Rattus norvegicus OX=10116 GN=Pclo PE=1 SV=1	Pclo	PTATASKSPVPSQQASPKKEPPSKQDSPKAL			Up	1	cell body;cell junction;cell part;cell projection;cytoplasmic part;Golgi apparatus part;intracellular organelle part;intracellular part;neuron projection;neuronal cell body;organelle part;presynaptic active zone;synapse;synapse part;trans-Golgi network	Q9JKS6_S617_1
P63025;Q63666;P63045	48;63;61	S	1	Vesicle-associated membrane protein 3 OS=Rattus norvegicus OX=10116 GN=Vamp3 PE=1 SV=1;Vesicle-associated membrane protein 1 OS=Rattus norvegicus OX=10116 GN=Vamp1 PE=1 SV=2;Vesicle-associated membrane protein 2 OS=Rattus norvegicus OX=10116 GN=Vamp2 PE=1	Vamp3	MRVNVDKVLERDQKLSELDDRADALQAGASQ	Up		Up	2	apical plasma membrane;axon part;cell junction;cell part;cell projection;cell projection part;cell surface;clathrin coated vesicle membrane;clathrin-coated vesicle;coated vesicle;coated vesicle membrane;cytoplasmic membrane-bounded vesicle;cytoplasmic part;cytoplasmic vesicle;cytoplasmic vesicle membrane;cytoplasmic vesicle part;cytosol;endosome;Golgi apparatus part;integral to membrane;intracell…	P63025_S48_1
G3V984;O88778;A0A0G2K1X6	2563;2564;1624	S	1	Protein bassoon OS=Rattus norvegicus OX=10116 GN=Bsn PE=4 SV=1;Protein bassoon OS=Rattus norvegicus OX=10116 GN=Bsn PE=1 SV=3;Protein bassoon OS=Rattus norvegicus OX=10116 GN=Bsn PE=4 SV=1	Bsn	KRHSMPRLRDACEPESGPDPSTVRRIADSSV			Up	1	axon;cell body;cell junction;cell part;cell projection;cell projection part;cytoplasmic part;cytoskeletal part;cytoskeleton;dendrite;excitatory synapse;Golgi apparatus part;intracellular non-membrane-bounded organelle;intracellular organelle;intracellular organelle part;intracellular part;neuron projection;neuron projection terminus;neuronal cell body;non-membrane-bounded organelle;organelle;orga…	G3V984_S2563_1
O88917;D4A144	1397;1392	S	2	Adhesion G protein-coupled receptor L1 OS=Rattus norvegicus OX=10116 GN=Adgrl1 PE=1 SV=1;Adhesion G protein-coupled receptor L1 OS=Rattus norvegicus OX=10116 GN=Adgrl1 PE=1 SV=1	Adgrl1	EEPLLLPRAQSVLYQSDLDESESCTAEDGAT			Down	1	axon;cell junction;cell part;cell projection;cell projection part;cytoskeletal part;growth cone;integral to membrane;intracellular organelle part;intracellular part;intrinsic to membrane;membrane;membrane part;neuron projection;organelle part;plasma membrane;postsynaptic density;presynaptic membrane;site of polarized growth;synapse;synapse part;synaptic membrane	O88917_S1397_2
D4A3T0	1120	S	1	SOS Ras/Rac guanine nucleotide exchange factor 1 OS=Rattus norvegicus OX=10116 GN=Sos1 PE=1 SV=2	Sos1	FDSDHSASPFHSRSASVSSISLSKGTEEVPV			Up	1	cell body;cell part;cytoskeletal part;intracellular;intracellular organelle part;intracellular part;macromolecular complex;membrane;neuronal cell body;organelle part;plasma membrane;postsynaptic density;protein complex;synapse part	D4A3T0_S1120_1
A0A140TAI4;D3ZVR5;D4A9M2;D4AAJ2;Q9EPI6	294;269;271;294;294	S	1	NMDA receptor synaptonuclear-signaling and neuronal migration factor OS=Rattus norvegicus OX=10116 GN=Nsmf PE=1 SV=1;NMDA receptor synaptonuclear-signaling and neuronal migration factor OS=Rattus norvegicus OX=10116 GN=Nsmf PE=1 SV=1;NMDA receptor synapton	Nsmf	QTFAERRERSFSRSWSDPTPMKADTSHDSRD			Down	1	cell cortex part;cell junction;cell part;cell projection;chromatin;chromosomal part;cortical cytoskeleton;cytoplasm;cytoplasmic part;cytoskeletal part;cytoskeleton;dendrite;envelope;euchromatin;intracellular membrane-bounded organelle;intracellular non-membrane-bounded organelle;intracellular organelle;intracellular organelle part;intracellular part;membrane;membrane-bounded organelle;neuron proj…	D3ZVR5_S269_1
F1M7K7;Q8VHW5	251;251	S	1	Voltage-dependent calcium channel gamma-8 subunit OS=Rattus norvegicus OX=10116 GN=Cacng8 PE=1 SV=1;Voltage-dependent calcium channel gamma-8 subunit OS=Rattus norvegicus OX=10116 GN=Cacng8 PE=1 SV=1	Cacng8	QSRSDLLKAGGGAGGSGGSGPSAILRLPSYR			Down	1	alpha-amino-3-hydroxy-5-methyl-4-isoxazolepropionic acid selective glutamate receptor complex;cell junction;cell part;cytoskeletal part;integral to membrane;intracellular organelle part;intracellular part;intrinsic to membrane;ionotropic glutamate receptor complex;macromolecular complex;membrane;membrane part;organelle part;plasma membrane part;postsynaptic density;postsynaptic membrane;protein c…	F1M7K7_S251_1
P63025;P63045	67;80	S	1	Vesicle-associated membrane protein 3 OS=Rattus norvegicus OX=10116 GN=Vamp3 PE=1 SV=1;Vesicle-associated membrane protein 2 OS=Rattus norvegicus OX=10116 GN=Vamp2 PE=1 SV=2	Vamp3	DRADALQAGASQFETSAAKLKRKYWWKNCKM;DRADALQAGASQFETSAAKLKRKYWWKNLKM			Down	1	apical plasma membrane;axon part;cell junction;cell part;cell projection;cell projection part;cell surface;clathrin coated vesicle membrane;clathrin-coated vesicle;coated vesicle;coated vesicle membrane;cytoplasmic membrane-bounded vesicle;cytoplasmic part;cytoplasmic vesicle;cytoplasmic vesicle membrane;cytoplasmic vesicle part;cytosol;endosome;Golgi apparatus part;integral to membrane;intracell…	P63025_S67_1
P15205	1778	S	3	Microtubule-associated protein 1B OS=Rattus norvegicus OX=10116 GN=Map1b PE=1 SV=3	Map1b	VQSLEGEKLSPKSDISPLTPRESSPTYSPGF		Down	Down	2	axon;axon part;cell body;cell junction;cell part;cell projection;cell projection part;cytoplasmic part;cytoskeletal part;cytoskeleton;dendrite;dendritic spine;growth cone;intracellular non-membrane-bounded organelle;intracellular organelle;intracellular organelle part;intracellular part;macromolecular complex;membrane;microtubule;microtubule associated complex;neuron projection;neuron spine;neuro…	P15205_S1778_3
A0A0G2KAV8;F1LYS1;A0A0G2KA18;A0A0G2K708;A0A0G2JT77;Q9JIR4	1012;1117;1117;1177;1178;1179	S	2	Regulating synaptic membrane exocytosis protein 1 OS=Rattus norvegicus OX=10116 GN=Rims1 PE=1 SV=1;Regulating synaptic membrane exocytosis protein 1 OS=Rattus norvegicus OX=10116 GN=Rims1 PE=1 SV=3;Regulating synaptic membrane exocytosis protein 1 OS=Rattu	Rims1	ASDADRTHRQGSPTQSPPADTSFGSRRGRQL;PLLLTRTHRQGSPTQSPPADTSFGSRRGRQL			Up	1	cell junction;cell part;membrane;plasma membrane;presynaptic active zone;presynaptic membrane;synapse part;synaptic membrane	A0A0G2KAV8_S1012_2
D3ZFB6	78	T	2	Proline-rich transmembrane protein 2 OS=Rattus norvegicus OX=10116 GN=Prrt2 PE=1 SV=1	Prrt2	PKAELAPETTETPVETPETVQATDLSVNPGE			Down	1	cell junction;cell part;integral to membrane;intrinsic to membrane;membrane;membrane part;plasma membrane;synapse	D3ZFB6_T78_2
G3V984;O88778;A0A0G2K1X6	2850;2851;1911	S	1	Protein bassoon OS=Rattus norvegicus OX=10116 GN=Bsn PE=4 SV=1;Protein bassoon OS=Rattus norvegicus OX=10116 GN=Bsn PE=1 SV=3;Protein bassoon OS=Rattus norvegicus OX=10116 GN=Bsn PE=4 SV=1	Bsn	PMKTLQRSLSDPKPLSPTAEESAKERFSLYQ		Down	Down	2	axon;cell body;cell junction;cell part;cell projection;cell projection part;cytoplasmic part;cytoskeletal part;cytoskeleton;dendrite;excitatory synapse;Golgi apparatus part;intracellular non-membrane-bounded organelle;intracellular organelle;intracellular organelle part;intracellular part;neuron projection;neuron projection terminus;neuronal cell body;non-membrane-bounded organelle;organelle;orga…	G3V984_S2850_1
F1LR60;O35430	373;371	Y	2	Amyloid beta (A4) protein-binding, family A, member 1, isoform CRA_a OS=Rattus norvegicus OX=10116 GN=Apba1 PE=1 SV=2;Amyloid-beta A4 precursor protein-binding family A member 1 OS=Rattus norvegicus OX=10116 GN=Apba1 PE=1 SV=1	Apba1	KEAIEEVKTRTIRSPYTPDEPKEPIWVMRQD		Down	Down	2	cell part;cell projection;cell projection part;clathrin-coated vesicle;coated vesicle;cytoplasmic membrane-bounded vesicle;cytoplasmic part;cytoplasmic vesicle;dendritic spine;Golgi apparatus;intracellular membrane-bounded organelle;intracellular organelle;intracellular part;macromolecular complex;membrane;membrane-bounded organelle;membrane-bounded vesicle;neuron projection;neuron spine;nucleus;…	F1LR60_Y373_2
P30009;F1LMW7	143;143	T	2	Myristoylated alanine-rich C-kinase substrate OS=Rattus norvegicus OX=10116 GN=Marcks PE=1 SV=2;Myristoylated alanine-rich C-kinase substrate OS=Rattus norvegicus OX=10116 GN=Marcks PE=1 SV=3	Marcks	SPKAEDGAAPSPSSETPKKKKKRFSFKKSFK	Up	Up	Up	3	adherens junction;anchoring junction;axon part;axon terminus;axoneme part;bleb;cell cortex;cell junction;cell part;cell projection;cell projection part;cell-substrate adherens junction;cell-substrate junction;centrosome;chromatoid body;cytoplasm;cytoplasmic part;cytoskeletal part;cytoskeleton;cytosol;dendritic branch;dendritic spine;extracellular membrane-bounded organelle;extracellular organelle…	P30009_T143_2
P15205	1244	S	1	Microtubule-associated protein 1B OS=Rattus norvegicus OX=10116 GN=Map1b PE=1 SV=3	Map1b	TGAELDIKDVSDERLSPAKSPSLSPSPPSPI		Down	Down	2	axon;axon part;cell body;cell junction;cell part;cell projection;cell projection part;cytoplasmic part;cytoskeletal part;cytoskeleton;dendrite;dendritic spine;growth cone;intracellular non-membrane-bounded organelle;intracellular organelle;intracellular organelle part;intracellular part;macromolecular complex;membrane;microtubule;microtubule associated complex;neuron projection;neuron spine;neuro…	P15205_S1244_1
P08483	384	S	2	Muscarinic acetylcholine receptor M3 OS=Rattus norvegicus OX=10116 GN=Chrm3 PE=1 SV=1	Chrm3	KLPGHSSILNSTKLPSSDNLQVSNEDLGTVD			Down	1	asymmetric synapse;axon part;axon terminus;basolateral plasma membrane;cell junction;cell part;cell projection;cell projection part;dendrite;integral to membrane;integral to plasma membrane;intrinsic to membrane;intrinsic to plasma membrane;membrane;membrane part;neuron projection;neuron projection terminus;plasma membrane;plasma membrane part;postsynaptic membrane;synapse;synapse part;synaptic m…	P08483_S384_2
O35303	635	S	1	Dynamin-1-like protein OS=Rattus norvegicus OX=10116 GN=Dnm1l PE=1 SV=1	Dnm1l	LLAEEKSKPIPIMPASPQKGHAVNLLDVPVP			Down	1	cell junction;cell part;clathrin coated vesicle membrane;coated pit;coated vesicle membrane;cytoplasmic part;cytoplasmic vesicle membrane;cytoplasmic vesicle part;cytoskeletal part;cytosol;Golgi apparatus;intracellular membrane-bounded organelle;intracellular organelle;intracellular organelle part;intracellular part;macromolecular complex;membrane;membrane part;membrane-bounded organelle;microbod…	O35303_S635_1
A0A0G2K7F5;P31016	421;422	S	1	Disks large homolog 4 OS=Rattus norvegicus OX=10116 GN=Dlg4 PE=1 SV=1;Disks large homolog 4 OS=Rattus norvegicus OX=10116 GN=Dlg4 PE=1 SV=1	Dlg4	LREQLMNSSLGSGTASLRSNPKRGFYIRALF	Up	Up	Up	3	alpha-amino-3-hydroxy-5-methyl-4-isoxazolepropionic acid selective glutamate receptor complex;axon;axon part;cell cortex part;cell junction;cell part;cell projection;cell projection cytoplasm;cell projection part;cerebellar mossy fiber;clathrin-coated vesicle;coated vesicle;cortical cytoskeleton;cytoplasm;cytoplasmic membrane-bounded vesicle;cytoplasmic part;cytoplasmic vesicle;cytoskeletal part;…	A0A0G2K7F5_S421_1
G3V746;Q00960	1061;1061	S	2	Glutamate receptor ionotropic, NMDA 2B OS=Rattus norvegicus OX=10116 GN=Grin2b PE=1 SV=1;Glutamate receptor ionotropic, NMDA 2B OS=Rattus norvegicus OX=10116 GN=Grin2b PE=1 SV=1	Grin2b	SDRYSGHDDLIRSDVSDISTHTVTYGNIEGN	Down		Down	2	axon part;cell junction;cell part;cell projection;cell projection part;clathrin-coated vesicle;coated vesicle;contractile fiber part;cytoplasmic membrane-bounded vesicle;cytoplasmic part;cytoplasmic vesicle;cytoskeletal part;dendritic spine;extracellular matrix part;extracellular region part;intracellular membrane-bounded organelle;intracellular organelle;intracellular organelle part;intracellula…	G3V746_S1061_2
Q6QIX3	61	S	1	Zinc transporter 3 OS=Rattus norvegicus OX=10116 GN=Slc30a3 PE=1 SV=1	Slc30a3	KLEGMAFHHCHKNRVSQSGLSPERAQARRQL			Up	1	cell junction;cell part;cell projection;clathrin coated vesicle membrane;coated vesicle membrane;cytoplasmic part;cytoplasmic vesicle membrane;cytoplasmic vesicle part;endosome;integral to membrane;intracellular membrane-bounded organelle;intracellular organelle;intracellular organelle part;intracellular part;intrinsic to membrane;late endosome;membrane;membrane part;membrane-bounded organelle;ne…	Q6QIX3_S61_1
F1LYQ8	876	S	2	FERM, ARHGEF and pleckstrin domain-containing protein 1 OS=Rattus norvegicus OX=10116 GN=Farp1 PE=1 SV=2	Farp1	LAEKSNGPTPELLASSPPDNKSPDEATAADQ			Up	1	cell junction;cell part;cell projection;cell projection part;cytoplasmic part;cytoskeleton;cytosol;dendrite;dendritic spine;extrinsic to internal side of plasma membrane;extrinsic to membrane;extrinsic to plasma membrane;filopodium;intracellular non-membrane-bounded organelle;intracellular organelle;intracellular part;membrane part;neuron projection;neuron spine;non-membrane-bounded organelle;org…	F1LYQ8_S876_2
A0A0G2JYT1;F1LPE9;Q811U3	55;55;55	S	2	ELKS/Rab6-interacting/CAST family member 1 OS=Rattus norvegicus OX=10116 GN=Erc1 PE=1 SV=1;ELKS/Rab6-interacting/CAST family member 1 OS=Rattus norvegicus OX=10116 GN=Erc1 PE=1 SV=1;ELKS/Rab6-interacting/CAST family member 1 OS=Rattus norvegicus OX=10116 G	Erc1	GSSGNSVGGGSGKTLSMENIQSLNAAYATSG			Down	1	cell part;cytoplasm;cytoplasmic part;cytosolic part;Golgi apparatus part;Golgi membrane;IkappaB kinase complex;intracellular organelle part;intracellular part;macromolecular complex;membrane;organelle membrane;organelle part;presynaptic active zone;protein complex;synapse;synapse part	F1LPE9_S55_2
P97837;F1LSL6;A0A0G2JUI3	776;720;683	S	1	Disks large-associated protein 2 OS=Rattus norvegicus OX=10116 GN=Dlgap2 PE=1 SV=3;Disks large-associated protein 2 OS=Rattus norvegicus OX=10116 GN=Dlgap2 PE=1 SV=3;Disks large-associated protein 2 OS=Rattus norvegicus OX=10116 GN=Dlgap2 PE=1 SV=1	Dlgap2	QVEDEKRHGRFKRSNSVTAAVQADLELEGFP			Up	1	axon part;cell junction;cell part;cell projection;cell projection part;cytoskeletal part;dendrite;intermediate filament;intracellular organelle part;intracellular part;macromolecular complex;membrane;neurofilament;neuron projection;organelle part;postsynaptic density;postsynaptic membrane;protein complex;synapse part;synaptic membrane	P97837_S776_1
G3V927;P97839	405;405	S	1	Discs, large homolog-associated protein 4 (Drosophila) OS=Rattus norvegicus OX=10116 GN=Dlgap4 PE=1 SV=1;Disks large-associated protein 4 OS=Rattus norvegicus OX=10116 GN=Dlgap4 PE=1 SV=1	Dlgap4	KTAARRQSYLRATQQSLGEQSNPRRSLDRLD	Up	Up	Up	3	cell body;cell part;cell projection;dendrite;membrane;neuron projection;neuronal cell body;plasma membrane;synapse	G3V927_S405_1
F1M7V4;D3Z9C7	3257;3019	S	2	Protein piccolo OS=Rattus norvegicus OX=10116 GN=Pclo PE=1 SV=3;Protein piccolo OS=Rattus norvegicus OX=10116 GN=Pclo PE=1 SV=3	Pclo	SRGRIPIVAQNSEEESPLSPVGQPMGMARAA			Down	1	cell part;membrane;presynaptic active zone;synapse part	F1M7V4_S3257_2
F1M7V4;D3Z9C7;Q9JKS6	537;300;1587	S	1	Protein piccolo OS=Rattus norvegicus OX=10116 GN=Pclo PE=1 SV=3;Protein piccolo OS=Rattus norvegicus OX=10116 GN=Pclo PE=1 SV=3;Protein piccolo OS=Rattus norvegicus OX=10116 GN=Pclo PE=1 SV=1	Pclo	RRHSWHDEDDETFDESPELKFRETKSQESEE			Down	1	cell body;cell junction;cell part;cell projection;cytoplasmic part;Golgi apparatus part;intracellular organelle part;intracellular part;membrane;neuron projection;neuronal cell body;organelle part;presynaptic active zone;synapse;synapse part;trans-Golgi network	Q9JKS6_S1587_1
P09951	67	S	2	Synapsin-1 OS=Rattus norvegicus OX=10116 GN=Syn1 PE=1 SV=3	Syn1	ERASTAAPVASPAAPSPGSSGGGGFFSSLSN		Up	Up	2	axon part;cell junction;cell part;cell projection;cell projection part;clathrin-coated vesicle;coated vesicle;cytoplasmic membrane-bounded vesicle;cytoplasmic part;cytoplasmic vesicle;cytosol;dendrite;Golgi apparatus;intracellular membrane-bounded organelle;intracellular organelle;intracellular part;membrane-bounded organelle;membrane-bounded vesicle;neuron projection;organelle;presynaptic active…	P09951_S67_2
F1M2K6	421	S	2	Plakophilin 4 OS=Rattus norvegicus OX=10116 GN=Pkp4 PE=1 SV=2	Pkp4	PDLHITPIYEGRTYYSPVYRSPNHGTVELQG	Down		Down	2	anchoring junction;cell junction;cell part;cell-cell contact zone;cell-cell junction;cytoplasmic part;cytoskeletal part;desmosome;internal side of plasma membrane;intracellular non-membrane-bounded organelle;intracellular organelle;intracellular organelle part;intracellular part;membrane part;midbody;mitotic spindle;non-membrane-bounded organelle;organelle;organelle part;perinuclear region of cyt…	F1M2K6_S421_2
A0A0G2K0F3;D3ZMI4;Q9WTP0;D4A9L5	1393;1393;721;721	S	1	Erythrocyte membrane protein band 4.1-like 1 OS=Rattus norvegicus OX=10116 GN=Epb41l1 PE=1 SV=1;Erythrocyte membrane protein band 4.1-like 1 OS=Rattus norvegicus OX=10116 GN=Epb41l1 PE=1 SV=1;Band 4.1-like protein 1 OS=Rattus norvegicus OX=10116 GN=Epb41l1	Epb41l1	IRKKIEPEAMLQSRVSTADSTQVDGGAPAAK	Up		Up	2	cell part;cytoplasm;cytoskeleton;extrinsic to membrane;intracellular non-membrane-bounded organelle;intracellular organelle;intracellular part;macromolecular complex;membrane;membrane part;non-membrane-bounded organelle;organelle;protein complex;synapse part;synaptic membrane	Q9WTP0_S721_1
P15205	1244	S	3	Microtubule-associated protein 1B OS=Rattus norvegicus OX=10116 GN=Map1b PE=1 SV=3	Map1b	TGAELDIKDVSDERLSPAKSPSLSPSPPSPI		Down	Down	2	axon;axon part;cell body;cell junction;cell part;cell projection;cell projection part;cytoplasmic part;cytoskeletal part;cytoskeleton;dendrite;dendritic spine;growth cone;intracellular non-membrane-bounded organelle;intracellular organelle;intracellular organelle part;intracellular part;macromolecular complex;membrane;microtubule;microtubule associated complex;neuron projection;neuron spine;neuro…	P15205_S1244_3
F1MA16;C6K2K4	409;409	S	1	Neuropilin and tolloid-like protein 2 OS=Rattus norvegicus OX=10116 GN=Neto2 PE=4 SV=1;Neuropilin and tolloid-like protein 2 OS=Rattus norvegicus OX=10116 GN=Neto2 PE=1 SV=1	Neto2	DPPHYELFSLREKEISADLADLSEELDNYQK			Up	1	cell part;cytoskeletal part;intracellular organelle part;intracellular part;ionotropic glutamate receptor complex;kainate selective glutamate receptor complex;macromolecular complex;membrane part;organelle part;plasma membrane part;postsynaptic density;protein complex;receptor complex;synapse part	F1MA16_S409_1
Q6PW52;P18508	393;385	S	1	GABA-A gamma2 long isoform OS=Rattus norvegicus OX=10116 GN=Gabrg2 PE=2 SV=1;Gamma-aminobutyric acid receptor subunit gamma-2 OS=Rattus norvegicus OX=10116 GN=Gabrg2 PE=1 SV=1	Gabrg2	RMFSFKAPTIDIRPRSATIQMNNATHLQERD			Down	1	axon;cell junction;cell part;cell projection;cell projection membrane;cell projection part;chloride channel complex;cytoplasm;dendrite membrane;inhibitory synapse;integral to membrane;integral to plasma membrane;intracellular part;intrinsic to membrane;intrinsic to plasma membrane;ion channel complex;leading edge membrane;macromolecular complex;membrane;membrane part;neuron projection;neuron proj…	Q6PW52_S393_1
A0A0G2K0F3;D3ZMI4;D4ACZ4;Q9WTP0;D4A9L5;A0A0G2K0B2	475;475;475;475;475;475	T	1	Erythrocyte membrane protein band 4.1-like 1 OS=Rattus norvegicus OX=10116 GN=Epb41l1 PE=1 SV=1;Erythrocyte membrane protein band 4.1-like 1 OS=Rattus norvegicus OX=10116 GN=Epb41l1 PE=1 SV=1;Band 4.1-like protein 1-like OS=Rattus norvegicus OX=10116 GN=Ep	Epb41l1	ESGGRRSEAEEGEVRTPTKIKELKPEQETTP			Down	1	cell part;cytoplasm;cytoskeleton;extrinsic to membrane;intracellular non-membrane-bounded organelle;intracellular organelle;intracellular part;macromolecular complex;membrane;membrane part;non-membrane-bounded organelle;organelle;protein complex;synapse part;synaptic membrane	Q9WTP0_T475_1
A0A0G2JYT1;F1LPE9;Q811U3	75;75;75	S	2	ELKS/Rab6-interacting/CAST family member 1 OS=Rattus norvegicus OX=10116 GN=Erc1 PE=1 SV=1;ELKS/Rab6-interacting/CAST family member 1 OS=Rattus norvegicus OX=10116 GN=Erc1 PE=1 SV=1;ELKS/Rab6-interacting/CAST family member 1 OS=Rattus norvegicus OX=10116 G	Erc1	QSLNAAYATSGPMYLSDHENVGAETPKSTMT			Down	1	cell part;cytoplasm;cytoplasmic part;cytosolic part;Golgi apparatus part;Golgi membrane;IkappaB kinase complex;intracellular organelle part;intracellular part;macromolecular complex;membrane;organelle membrane;organelle part;presynaptic active zone;protein complex;synapse;synapse part	F1LPE9_S75_2
F1M4K6;P70587	1211;1206	S	1	Leucine-rich repeat-containing protein 7 OS=Rattus norvegicus OX=10116 GN=Lrrc7 PE=1 SV=3;Leucine-rich repeat-containing protein 7 OS=Rattus norvegicus OX=10116 GN=Lrrc7 PE=1 SV=2	Lrrc7	AKNLTQRRPLSARSYSTESYGASQTRPVSAR		Up	Up	2	axon part;cell junction;cell part;cell projection;cell projection part;cytoplasm;cytoskeletal part;dendritic spine;filopodium;initial segment;intracellular organelle part;intracellular part;membrane;neuron projection;neuron spine;organelle part;plasma membrane;postsynaptic density;postsynaptic membrane;synapse;synapse part;synaptic membrane	F1M4K6_S1211_1
Q8K3M6;Z4YNN0;A0A0G2K140;D3ZMM4	16;16;16;16	S	1	ERC protein 2 OS=Rattus norvegicus OX=10116 GN=Erc2 PE=1 SV=1;ERC protein 2 OS=Rattus norvegicus OX=10116 GN=Erc2 PE=1 SV=2;ERC protein 2 OS=Rattus norvegicus OX=10116 GN=Erc2 PE=1 SV=1;ERC protein 2 OS=Rattus norvegicus OX=10116 GN=Erc2 PE=1 SV=3	Erc2	MYGSARTISNPEGSPSRSPRLPRSPRLGHRR			Up	1	axon part;cell body;cell junction;cell part;cell projection part;cytoplasmic part;cytoskeletal part;cytoskeleton;endoplasmic reticulum;growth cone;intracellular membrane-bounded organelle;intracellular non-membrane-bounded organelle;intracellular organelle;intracellular organelle part;intracellular part;macromolecular complex;membrane;membrane-bounded organelle;neuronal cell body;non-membrane-bou…	Q8K3M6_S16_1
A0A0G2JY19;P97523	1016;989	S	2	Hepatocyte growth factor receptor OS=Rattus norvegicus OX=10116 GN=Met PE=1 SV=1;Hepatocyte growth factor receptor OS=Rattus norvegicus OX=10116 GN=Met PE=1 SV=1	Met	ARVHTPHLDRLVSARSVSPTTEMVSNESVDY			Down	1	cell body;cell part;cell projection;cytoplasm;cytoskeletal part;dendrite;excitatory synapse;extracellular region part;extracellular space;integral to membrane;intracellular organelle part;intracellular part;intrinsic to membrane;membrane;membrane part;neuron projection;neuronal cell body;organelle part;plasma membrane;postsynaptic density;postsynaptic membrane;synapse;synapse part;synaptic membra…	A0A0G2JY19_S1016_2
A0A0G2JY19;P97523	1018;991	S	2	Hepatocyte growth factor receptor OS=Rattus norvegicus OX=10116 GN=Met PE=1 SV=1;Hepatocyte growth factor receptor OS=Rattus norvegicus OX=10116 GN=Met PE=1 SV=1	Met	VHTPHLDRLVSARSVSPTTEMVSNESVDYRA			Down	1	cell body;cell part;cell projection;cytoplasm;cytoskeletal part;dendrite;excitatory synapse;extracellular region part;extracellular space;integral to membrane;intracellular organelle part;intracellular part;intrinsic to membrane;membrane;membrane part;neuron projection;neuronal cell body;organelle part;plasma membrane;postsynaptic density;postsynaptic membrane;synapse;synapse part;synaptic membra…	A0A0G2JY19_S1018_2
P0C7J6	713	S	2	Leucine-rich repeat and fibronectin type III domain-containing protein 1 OS=Rattus norvegicus OX=10116 GN=Lrfn1 PE=1 SV=1	Lrfn1	RYSFDGDYGALFQSHSYPRRARRTKRHRSTP			Up	1	cell junction;cell part;cytoskeletal part;integral to membrane;intracellular organelle part;intracellular part;intrinsic to membrane;membrane;membrane part;organelle part;postsynaptic density;postsynaptic membrane;synapse part;synaptic membrane	P0C7J6_S713_2
D3ZZ99	656	T	1	Alpha-adducin OS=Rattus norvegicus OX=10116 GN=Add1 PE=1 SV=3	Add1	EQKEKSPPDQSAVPNTPPSTPVKLEGAGDGC			Down	1	cell part;cell projection;cell projection part;cytoplasmic part;cytoskeletal part;cytoskeleton;dendrite;dendritic spine;intracellular non-membrane-bounded organelle;intracellular organelle;intracellular organelle part;intracellular part;neuron projection;neuron spine;non-membrane-bounded organelle;organelle;organelle part;perinuclear region of cytoplasm;postsynaptic density;synapse;synapse part	D3ZZ99_T656_1
G3V984;O88778;A0A0G2K1X6	3504;3505;2565	S	2	Protein bassoon OS=Rattus norvegicus OX=10116 GN=Bsn PE=4 SV=1;Protein bassoon OS=Rattus norvegicus OX=10116 GN=Bsn PE=1 SV=3;Protein bassoon OS=Rattus norvegicus OX=10116 GN=Bsn PE=4 SV=1	Bsn	RPPMRSQASEEESPVSPLGRPRPAGGALPPG			Up	1	axon;cell body;cell junction;cell part;cell projection;cell projection part;cytoplasmic part;cytoskeletal part;cytoskeleton;dendrite;excitatory synapse;Golgi apparatus part;intracellular non-membrane-bounded organelle;intracellular organelle;intracellular organelle part;intracellular part;neuron projection;neuron projection terminus;neuronal cell body;non-membrane-bounded organelle;organelle;orga…	G3V984_S3504_2
Q5I0H3	2	S	1	Small ubiquitin-related modifier 1 OS=Rattus norvegicus OX=10116 GN=Sumo1 PE=1 SV=1	Sumo1	______________MSDQEAKPSTEDLGDKK			Down	1	cell part;cell projection;chromosome;cytoplasm;dendrite;fibrillar center;intracellular membrane-bounded organelle;intracellular non-membrane-bounded organelle;intracellular organelle;intracellular organelle part;intracellular part;membrane;membrane-bounded organelle;neuron projection;non-membrane-bounded organelle;nuclear body;nuclear membrane;nuclear part;nuclear speck;nucleolar part;nucleoplasm…	Q5I0H3_S2_1
Q05140	300	S	2	Clathrin coat assembly protein AP180 OS=Rattus norvegicus OX=10116 GN=Snap91 PE=1 SV=1	Snap91	LEGKKPGNNEGSGAPSPLSKSSPATTVTSPN			Up	1	axon part;cell part;cell projection part;clathrin-coated vesicle;coated pit;coated vesicle;cytoplasmic membrane-bounded vesicle;cytoplasmic part;cytoplasmic vesicle;cytoskeletal part;intracellular membrane-bounded organelle;intracellular organelle;intracellular organelle part;intracellular part;membrane;membrane part;membrane-bounded organelle;membrane-bounded vesicle;organelle;organelle part;pla…	Q05140_S300_2
A0A0G2JSM7;Q63028	614;614	T	3	Adducin 1 (Alpha), isoform CRA_b OS=Rattus norvegicus OX=10116 GN=Add1 PE=1 SV=1;Alpha-adducin OS=Rattus norvegicus OX=10116 GN=Add1 PE=1 SV=2	Add1	KSPPDQSAVPNTPPSTPVKLEGGLPQEPTSR			Up	1	adherens junction;anchoring junction;cell junction;cell part;cell projection;cell projection part;cell-substrate adherens junction;cell-substrate junction;cytoplasmic part;cytoskeletal part;cytoskeleton;dendrite;dendritic spine;F-actin capping protein complex;focal adhesion;intermediate filament cytoskeleton;intracellular non-membrane-bounded organelle;intracellular organelle;intracellular organe…	A0A0G2JSM7_T614_3
A0A0G2JX32;F1LPP0;O08838;A0A0G2K5Z4	493;496;496;427	S	2	Amphiphysin OS=Rattus norvegicus OX=10116 GN=Amph PE=1 SV=1;Amphiphysin OS=Rattus norvegicus OX=10116 GN=Amph PE=1 SV=3;Amphiphysin OS=Rattus norvegicus OX=10116 GN=Amph PE=1 SV=1;Uncharacterized protein OS=Rattus norvegicus OX=10116 GN=LOC100910792 PE=1 S	Amph	EAEAEKAALPAGEGESPEGAKIDVESTELAS			Down	1	axon part;axon terminus;cell junction;cell part;cell projection part;clathrin coated vesicle membrane;clathrin-coated vesicle;coated vesicle;coated vesicle membrane;cytoplasmic membrane-bounded vesicle;cytoplasmic part;cytoplasmic vesicle;cytoplasmic vesicle membrane;cytoplasmic vesicle part;cytoskeleton;intracellular membrane-bounded organelle;intracellular non-membrane-bounded organelle;intrace…	A0A0G2JX32_S493_2
O88917;D4A144	1513;1508	T	2	Adhesion G protein-coupled receptor L1 OS=Rattus norvegicus OX=10116 GN=Adgrl1 PE=1 SV=1;Adhesion G protein-coupled receptor L1 OS=Rattus norvegicus OX=10116 GN=Adgrl1 PE=1 SV=1	Adgrl1	LEGPGPDGDGQMQLVTSL_____________			Up	1	axon;cell junction;cell part;cell projection;cell projection part;cytoskeletal part;growth cone;integral to membrane;intracellular organelle part;intracellular part;intrinsic to membrane;membrane;membrane part;neuron projection;organelle part;plasma membrane;postsynaptic density;presynaptic membrane;site of polarized growth;synapse;synapse part;synaptic membrane	O88917_T1513_2
P22734	260	S	1	Catechol O-methyltransferase OS=Rattus norvegicus OX=10116 GN=Comt PE=1 SV=2	Comt	KVVDGLEKAIYQGPSSPDKS___________			Up	1	axon;cell body;cell part;cell projection;cell projection part;cytoplasmic part;cytosol;dendrite;dendritic spine;extracellular membrane-bounded organelle;extracellular organelle;extracellular region part;extracellular vesicular exosome;integral to membrane;intracellular membrane-bounded organelle;intracellular organelle;intracellular part;intrinsic to membrane;membrane;membrane part;membrane-bound…	P22734_S260_1
Q05140	296	S	2	Clathrin coat assembly protein AP180 OS=Rattus norvegicus OX=10116 GN=Snap91 PE=1 SV=1	Snap91	HLNTLEGKKPGNNEGSGAPSPLSKSSPATTV			Up	1	axon part;cell part;cell projection part;clathrin-coated vesicle;coated pit;coated vesicle;cytoplasmic membrane-bounded vesicle;cytoplasmic part;cytoplasmic vesicle;cytoskeletal part;intracellular membrane-bounded organelle;intracellular organelle;intracellular organelle part;intracellular part;membrane;membrane part;membrane-bounded organelle;membrane-bounded vesicle;organelle;organelle part;pla…	Q05140_S296_2
F1M3W5	1142	S	1	Dmx-like 2 OS=Rattus norvegicus OX=10116 GN=Dmxl2 PE=1 SV=3	Dmxl2	LDDLVKVGSVLDSRVSVDSNLFVYSKSDAFL		Down	Down	2	cell part;clathrin-coated vesicle;coated vesicle;cytoplasmic membrane-bounded vesicle;cytoplasmic part;cytoplasmic vesicle;extracellular region part;extracellular space;intracellular membrane-bounded organelle;intracellular organelle;intracellular part;membrane-bounded organelle;membrane-bounded vesicle;organelle;synapse part;synaptic vesicle;vesicle	F1M3W5_S1142_1
A0A0G2KA27;O08873	1251;1229	S	2	MAP kinase-activating death domain protein OS=Rattus norvegicus OX=10116 GN=Madd PE=1 SV=1;MAP kinase-activating death domain protein OS=Rattus norvegicus OX=10116 GN=Madd PE=1 SV=1	Madd	HSLKPKEKPASSPVRSSEDVSQRVYLYEGLL			Down	1	cell part;clathrin-coated vesicle;coated vesicle;cytoplasmic membrane-bounded vesicle;cytoplasmic part;cytoplasmic vesicle;cytosol;integral to membrane;intracellular membrane-bounded organelle;intracellular organelle;intracellular part;intrinsic to membrane;membrane;membrane part;membrane-bounded organelle;membrane-bounded vesicle;nucleus;organelle;plasma membrane;synapse;synapse part;synaptic ve…	A0A0G2KA27_S1251_2
F1M7V4;D3Z9C7;Q9JKS6	2510;2272;3561	S	2	Protein piccolo OS=Rattus norvegicus OX=10116 GN=Pclo PE=1 SV=3;Protein piccolo OS=Rattus norvegicus OX=10116 GN=Pclo PE=1 SV=3;Protein piccolo OS=Rattus norvegicus OX=10116 GN=Pclo PE=1 SV=1	Pclo	SSSHLRADPTVQLAPSPPKSPKVLYSPISPL			Up	1	cell body;cell junction;cell part;cell projection;cytoplasmic part;Golgi apparatus part;intracellular organelle part;intracellular part;membrane;neuron projection;neuronal cell body;organelle part;presynaptic active zone;synapse;synapse part;trans-Golgi network	Q9JKS6_S3561_2
F1M7V4;D3Z9C7;Q9JKS6	2514;2276;3565	S	2	Protein piccolo OS=Rattus norvegicus OX=10116 GN=Pclo PE=1 SV=3;Protein piccolo OS=Rattus norvegicus OX=10116 GN=Pclo PE=1 SV=3;Protein piccolo OS=Rattus norvegicus OX=10116 GN=Pclo PE=1 SV=1	Pclo	LRADPTVQLAPSPPKSPKVLYSPISPLSPGN			Up	1	cell body;cell junction;cell part;cell projection;cytoplasmic part;Golgi apparatus part;intracellular organelle part;intracellular part;membrane;neuron projection;neuronal cell body;organelle part;presynaptic active zone;synapse;synapse part;trans-Golgi network	Q9JKS6_S3565_2
Q68G39;A0A140UHY2;Q63686	153;118;153	S	1	Cyclin-dependent kinase 16 OS=Rattus norvegicus OX=10116 GN=Cdk16 PE=1 SV=1;Cyclin-dependent kinase 16 OS=Rattus norvegicus OX=10116 GN=Cdk16 PE=1 SV=1;Cyclin-dependent kinase 16 OS=Rattus norvegicus OX=10116 GN=Cdk16 PE=1 SV=1	Cdk16	SPIFDKPLSRRLRRVSLSEIGFGKLETYIKL			Up	1	cell junction;cell part;cell projection;clathrin-coated vesicle;coated vesicle;cytoplasmic membrane-bounded vesicle;cytoplasmic part;cytoplasmic vesicle;cytoskeleton;extrinsic to internal side of plasma membrane;extrinsic to membrane;extrinsic to plasma membrane;intracellular membrane-bounded organelle;intracellular non-membrane-bounded organelle;intracellular organelle;intracellular part;membran…	Q68G39_S153_1
P30009;F1LMW7	27;27	S	1	Myristoylated alanine-rich C-kinase substrate OS=Rattus norvegicus OX=10116 GN=Marcks PE=1 SV=2;Myristoylated alanine-rich C-kinase substrate OS=Rattus norvegicus OX=10116 GN=Marcks PE=1 SV=3	Marcks	GEAAAERPGEAAVASSPSKANGQENGHVKVN			Down	1	adherens junction;anchoring junction;axon part;axon terminus;axoneme part;bleb;cell cortex;cell junction;cell part;cell projection;cell projection part;cell-substrate adherens junction;cell-substrate junction;centrosome;chromatoid body;cytoplasm;cytoplasmic part;cytoskeletal part;cytoskeleton;cytosol;dendritic branch;dendritic spine;extracellular membrane-bounded organelle;extracellular organelle…	P30009_S27_1
F1M7V4;D3Z9C7;Q9JKS6	3740;3502;4791	S	1	Protein piccolo OS=Rattus norvegicus OX=10116 GN=Pclo PE=1 SV=3;Protein piccolo OS=Rattus norvegicus OX=10116 GN=Pclo PE=1 SV=3;Protein piccolo OS=Rattus norvegicus OX=10116 GN=Pclo PE=1 SV=1	Pclo	SIDHGKSHSSQNSQQSPKPSVIKSRSHGIFP	Up		Up	2	cell body;cell junction;cell part;cell projection;cytoplasmic part;Golgi apparatus part;intracellular organelle part;intracellular part;membrane;neuron projection;neuronal cell body;organelle part;presynaptic active zone;synapse;synapse part;trans-Golgi network	Q9JKS6_S4791_1
P15205	1775	S	3	Microtubule-associated protein 1B OS=Rattus norvegicus OX=10116 GN=Map1b PE=1 SV=3	Map1b	SEKVQSLEGEKLSPKSDISPLTPRESSPTYS			Down	1	axon;axon part;cell body;cell junction;cell part;cell projection;cell projection part;cytoplasmic part;cytoskeletal part;cytoskeleton;dendrite;dendritic spine;growth cone;intracellular non-membrane-bounded organelle;intracellular organelle;intracellular organelle part;intracellular part;macromolecular complex;membrane;microtubule;microtubule associated complex;neuron projection;neuron spine;neuro…	P15205_S1775_3
G3V984;O88778	847;847	S	1	Protein bassoon OS=Rattus norvegicus OX=10116 GN=Bsn PE=4 SV=1;Protein bassoon OS=Rattus norvegicus OX=10116 GN=Bsn PE=1 SV=3	Bsn	DMTDEEFMRRQILEMSAEEDNLEEDDTAVSG			Down	1	axon;cell body;cell junction;cell part;cell projection;cell projection part;cytoplasmic part;cytoskeletal part;cytoskeleton;dendrite;excitatory synapse;Golgi apparatus part;intracellular non-membrane-bounded organelle;intracellular organelle;intracellular organelle part;intracellular part;neuron projection;neuron projection terminus;neuronal cell body;non-membrane-bounded organelle;organelle;orga…	G3V984_S847_1
A0A0G2K4J8;F1LSC8;D4A2L1;Q9JIR1	977;832;856;832	S	1	RIMS-binding protein 2 OS=Rattus norvegicus OX=10116 GN=Rimbp2 PE=1 SV=1;RIMS-binding protein 2 OS=Rattus norvegicus OX=10116 GN=Rimbp2 PE=1 SV=3;RIMS-binding protein 2 OS=Rattus norvegicus OX=10116 GN=Rimbp2 PE=1 SV=1;RIMS-binding protein 2 OS=Rattus norv	Rimbp2	PMAPSIDEYTGRDHLSPDFYDESETDPGAEE			Down	1	cell junction;cell part;membrane;plasma membrane;synapse	A0A0G2K4J8_S977_1
D3ZCL8;F1LQW8;Q9QUH6	356;371;371	S	2	Ras/Rap GTPase-activating protein SynGAP OS=Rattus norvegicus OX=10116 GN=Syngap1 PE=1 SV=3;Ras/Rap GTPase-activating protein SynGAP OS=Rattus norvegicus OX=10116 GN=Syngap1 PE=1 SV=2;Ras/Rap GTPase-activating protein SynGAP OS=Rattus norvegicus OX=10116 G	Syngap1	RHFTEQWYPVTLPTGSGGSGGMGSGGGGGSG			Up	1	cell junction;cell part;cell projection part;cytoplasm;cytoskeletal part;dendritic shaft;intracellular organelle part;intracellular part;intrinsic to internal side of plasma membrane;intrinsic to membrane;intrinsic to plasma membrane;membrane part;organelle part;plasma membrane part;postsynaptic density;synapse;synapse part	F1LQW8_S371_2
D3ZDH8;D3ZT07;Q9JJM9	336;327;327	S	1	Septin 5 OS=Rattus norvegicus OX=10116 GN=Sept5 PE=1 SV=1;Septin 5 OS=Rattus norvegicus OX=10116 GN=Sept5 PE=1 SV=2;Septin-5 OS=Rattus norvegicus OX=10116 GN=Septin5 PE=1 SV=2	Sept5	IQQMTSKLTQDSRMESPIPILPLPTPDSETE			Down	1	actin filament bundle;actomyosin;axon part;cell cortex;cell cortex part;cell division site part;cell part;cell projection part;clathrin-coated vesicle;cleavage furrow;coated vesicle;cytoplasmic membrane-bounded vesicle;cytoplasmic part;cytoplasmic vesicle;cytoskeletal part;intracellular membrane-bounded organelle;intracellular organelle;intracellular organelle part;intracellular part;macromolecul…	D3ZT07_S327_1
D3ZZZ9	230	S	1	Catenin (Cadherin associated protein), delta 1 (Predicted), isoform CRA_a OS=Rattus norvegicus OX=10116 GN=Ctnnd1 PE=1 SV=1	Ctnnd1	RHYEDGYPGGSDNYGSLSRVTRIEERYRPSM			Up	1	adherens junction;anchoring junction;cell junction;cell part;cell projection;cell projection part;cell-cell adherens junction;cell-cell junction;cytoplasm;cytoplasmic part;cytosol;dendritic spine;extracellular membrane-bounded organelle;extracellular organelle;extracellular region part;extracellular vesicular exosome;growth cone;intracellular membrane-bounded organelle;intracellular organelle;int…	D3ZZZ9_S230_1
G3V7J3;Q460M5	776;776	T	1	Leucine rich repeat and fibronectin type III domain containing 2 OS=Rattus norvegicus OX=10116 GN=Lrfn2 PE=4 SV=1;Leucine-rich repeat and fibronectin type-III domain-containing protein 2 OS=Rattus norvegicus OX=10116 GN=Lrfn2 PE=1 SV=1	Lrfn2	MLLPFEENDLVGARGTFGSSEWVMESTV___			Up	1	cell junction;cell part;integral to membrane;intrinsic to membrane;membrane;membrane part;postsynaptic membrane;synapse part;synaptic membrane	G3V7J3_T776_1
Q05140	300	S	1	Clathrin coat assembly protein AP180 OS=Rattus norvegicus OX=10116 GN=Snap91 PE=1 SV=1	Snap91	LEGKKPGNNEGSGAPSPLSKSSPATTVTSPN			Up	1	axon part;cell part;cell projection part;clathrin-coated vesicle;coated pit;coated vesicle;cytoplasmic membrane-bounded vesicle;cytoplasmic part;cytoplasmic vesicle;cytoskeletal part;intracellular membrane-bounded organelle;intracellular organelle;intracellular organelle part;intracellular part;membrane;membrane part;membrane-bounded organelle;membrane-bounded vesicle;organelle;organelle part;pla…	Q05140_S300_1
P15205	1436	S	2	Microtubule-associated protein 1B OS=Rattus norvegicus OX=10116 GN=Map1b PE=1 SV=3	Map1b	PFEGKNGKQGFSDKESPVSDLTSDLYQDKQE			Down	1	axon;axon part;cell body;cell junction;cell part;cell projection;cell projection part;cytoplasmic part;cytoskeletal part;cytoskeleton;dendrite;dendritic spine;growth cone;intracellular non-membrane-bounded organelle;intracellular organelle;intracellular organelle part;intracellular part;macromolecular complex;membrane;microtubule;microtubule associated complex;neuron projection;neuron spine;neuro…	P15205_S1436_2
P15205	1432	S	2	Microtubule-associated protein 1B OS=Rattus norvegicus OX=10116 GN=Map1b PE=1 SV=3	Map1b	RSESPFEGKNGKQGFSDKESPVSDLTSDLYQ			Down	1	axon;axon part;cell body;cell junction;cell part;cell projection;cell projection part;cytoplasmic part;cytoskeletal part;cytoskeleton;dendrite;dendritic spine;growth cone;intracellular non-membrane-bounded organelle;intracellular organelle;intracellular organelle part;intracellular part;macromolecular complex;membrane;microtubule;microtubule associated complex;neuron projection;neuron spine;neuro…	P15205_S1432_2
Q8K3M6;Z4YNN0;A0A0G2K140;D3ZMM4	65;65;65;65	S	2	ERC protein 2 OS=Rattus norvegicus OX=10116 GN=Erc2 PE=1 SV=1;ERC protein 2 OS=Rattus norvegicus OX=10116 GN=Erc2 PE=1 SV=2;ERC protein 2 OS=Rattus norvegicus OX=10116 GN=Erc2 PE=1 SV=1;ERC protein 2 OS=Rattus norvegicus OX=10116 GN=Erc2 PE=1 SV=3	Erc2	QSLNAAYATSGPMYLSDHEGVASTTYPKGTM			Down	1	axon part;cell body;cell junction;cell part;cell projection part;cytoplasmic part;cytoskeletal part;cytoskeleton;endoplasmic reticulum;growth cone;intracellular membrane-bounded organelle;intracellular non-membrane-bounded organelle;intracellular organelle;intracellular organelle part;intracellular part;macromolecular complex;membrane;membrane-bounded organelle;neuronal cell body;non-membrane-bou…	Q8K3M6_S65_2
R9PXW6;P0C643	563;563	S	3	RAS guanyl releasing protein 2 (Calcium and DAG-regulated) (Predicted), isoform CRA_b OS=Rattus norvegicus OX=10116 GN=Rasgrp2 PE=1 SV=1;RAS guanyl-releasing protein 2 OS=Rattus norvegicus OX=10116 GN=Rasgrp2 PE=1 SV=1	Rasgrp2	CRRRAQSVSLEGSAPSPSPTHTHHRAFSFSL			Up	1	cell junction;cell part;cell projection;cell projection membrane;cell projection part;cytoplasmic part;cytosol;intracellular part;leading edge membrane;membrane;membrane part;neuron projection;plasma membrane;plasma membrane part;ruffle membrane;synapse	R9PXW6_S563_3
A0A0G2JX32;F1LPP0;O08838;A0A0G2K5Z4	511;514;514;445	S	1	Amphiphysin OS=Rattus norvegicus OX=10116 GN=Amph PE=1 SV=1;Amphiphysin OS=Rattus norvegicus OX=10116 GN=Amph PE=1 SV=3;Amphiphysin OS=Rattus norvegicus OX=10116 GN=Amph PE=1 SV=1;Uncharacterized protein OS=Rattus norvegicus OX=10116 GN=LOC100910792 PE=1 S	Amph	GAKIDVESTELASSESPQAAELEAGAPQEKV		Down	Down	2	axon part;axon terminus;cell junction;cell part;cell projection part;clathrin coated vesicle membrane;clathrin-coated vesicle;coated vesicle;coated vesicle membrane;cytoplasmic membrane-bounded vesicle;cytoplasmic part;cytoplasmic vesicle;cytoplasmic vesicle membrane;cytoplasmic vesicle part;cytoskeleton;intracellular membrane-bounded organelle;intracellular non-membrane-bounded organelle;intrace…	A0A0G2JX32_S511_1
G3V9Y1;Q9JLT0	1952;1952	S	2	Myosin, heavy polypeptide 10, non-muscle, isoform CRA_b OS=Rattus norvegicus OX=10116 GN=Myh10 PE=1 SV=1;Myosin-10 OS=Rattus norvegicus OX=10116 GN=Myh10 PE=1 SV=1	Myh10	SSSRSGRRQLHIEGASLELSDDDTESKTSDV	Up		Up	2	actin filament bundle;actomyosin;axon;cell body;cell cortex;cell division site part;cell part;cell projection;cell projection part;cleavage furrow;cytoplasmic part;cytoskeletal part;dendritic spine;extracellular membrane-bounded organelle;extracellular organelle;extracellular region part;extracellular vesicular exosome;growth cone;intracellular membrane-bounded organelle;intracellular non-membran…	G3V9Y1_S1952_2
G3V9Y1;Q9JLT0	1956;1956	S	2	Myosin, heavy polypeptide 10, non-muscle, isoform CRA_b OS=Rattus norvegicus OX=10116 GN=Myh10 PE=1 SV=1;Myosin-10 OS=Rattus norvegicus OX=10116 GN=Myh10 PE=1 SV=1	Myh10	SGRRQLHIEGASLELSDDDTESKTSDVNETQ	Up		Up	2	actin filament bundle;actomyosin;axon;cell body;cell cortex;cell division site part;cell part;cell projection;cell projection part;cleavage furrow;cytoplasmic part;cytoskeletal part;dendritic spine;extracellular membrane-bounded organelle;extracellular organelle;extracellular region part;extracellular vesicular exosome;growth cone;intracellular membrane-bounded organelle;intracellular non-membran…	G3V9Y1_S1956_2
Q9QXY2	1094	S	1	SRC kinase signaling inhibitor 1 OS=Rattus norvegicus OX=10116 GN=Srcin1 PE=1 SV=1	Srcin1	ELEIQKPQVKLRRAVSEVVRPASTPPIMASA		Up	Up	2	actin cytoskeleton;axon;cell body;cell junction;cell part;cell projection;cytoplasm;cytoskeletal part;cytoskeleton;dendrite;filopodium;intracellular non-membrane-bounded organelle;intracellular organelle;intracellular organelle part;intracellular part;lamellipodium;membrane;neuron projection;neuronal cell body;non-membrane-bounded organelle;organelle;organelle part;postsynaptic density;postsynapt…	Q9QXY2_S1094_1
F1LSE6;Q91Z79	473;507	S	2	Liprin-alpha-3 OS=Rattus norvegicus OX=10116 GN=Ppfia3 PE=1 SV=2;Liprin-alpha-3 OS=Rattus norvegicus OX=10116 GN=Ppfia3 PE=1 SV=2	Ppfia3	MEIDQLRGRPPSYSRSLPGSALELRYSQAPT			Down	1	cell part;cell surface;cytoplasm;intracellular part;presynaptic active zone;synapse part	F1LSE6_S473_2
F1LSE6;Q91Z79	477;511	S	2	Liprin-alpha-3 OS=Rattus norvegicus OX=10116 GN=Ppfia3 PE=1 SV=2;Liprin-alpha-3 OS=Rattus norvegicus OX=10116 GN=Ppfia3 PE=1 SV=2	Ppfia3	QLRGRPPSYSRSLPGSALELRYSQAPTLPSG			Down	1	cell part;cell surface;cytoplasm;intracellular part;presynaptic active zone;synapse part	F1LSE6_S477_2
D3ZVR5;D4A9M2;D4AAJ2;Q9EPI6	206;206;206;206	S	1	NMDA receptor synaptonuclear-signaling and neuronal migration factor OS=Rattus norvegicus OX=10116 GN=Nsmf PE=1 SV=1;NMDA receptor synaptonuclear-signaling and neuronal migration factor OS=Rattus norvegicus OX=10116 GN=Nsmf PE=1 SV=3;NMDA receptor synapton	Nsmf	LPEASGRHKKLERMYSVDGVSDDVPIRTWFP	Up	Up	Up	3	cell cortex part;cell junction;cell part;cell projection;chromatin;chromosomal part;cortical cytoskeleton;cytoplasm;cytoplasmic part;cytoskeletal part;cytoskeleton;dendrite;envelope;euchromatin;intracellular membrane-bounded organelle;intracellular non-membrane-bounded organelle;intracellular organelle;intracellular organelle part;intracellular part;membrane;membrane-bounded organelle;neuron proj…	D3ZVR5_S206_1
A0A0H2UHQ9;Q9Z327	767;767	S	1	Synaptopodin OS=Rattus norvegicus OX=10116 GN=Synpo PE=1 SV=1;Synaptopodin OS=Rattus norvegicus OX=10116 GN=Synpo PE=1 SV=2	Synpo	KYTTNAPGGFRVASLSPARTPPASLYHGYLP			Down	1	actin cytoskeleton;actin filament bundle;actomyosin;cell junction;cell part;cell projection;cell projection part;cell-cell junction;cytoplasm;cytoskeletal part;cytoskeleton;dendritic spine;intracellular non-membrane-bounded organelle;intracellular organelle;intracellular organelle part;intracellular part;membrane;neuron projection;neuron spine;non-membrane-bounded organelle;occluding junction;org…	A0A0H2UHQ9_S767_1
F1LPM3;O35413	130;130	S	2	Sorbin and SH3 domain-containing protein 2 OS=Rattus norvegicus OX=10116 GN=Sorbs2 PE=1 SV=2;Sorbin and SH3 domain-containing protein 2 OS=Rattus norvegicus OX=10116 GN=Sorbs2 PE=1 SV=2	Sorbs2	LPASLNSSIIMPHGRSLDSAETYSQHAQSLD	Up	Up	Up	3	cell body;cell part;cell projection;cytoplasmic part;cytoskeletal part;dendrite;intracellular organelle part;intracellular part;membrane;neuron projection;neuronal cell body;organelle part;perinuclear region of cytoplasm;plasma membrane;postsynaptic density;synapse part	F1LPM3_S130_2
P30009;F1LMW7	143;143	T	1	Myristoylated alanine-rich C-kinase substrate OS=Rattus norvegicus OX=10116 GN=Marcks PE=1 SV=2;Myristoylated alanine-rich C-kinase substrate OS=Rattus norvegicus OX=10116 GN=Marcks PE=1 SV=3	Marcks	SPKAEDGAAPSPSSETPKKKKKRFSFKKSFK			Down	1	adherens junction;anchoring junction;axon part;axon terminus;axoneme part;bleb;cell cortex;cell junction;cell part;cell projection;cell projection part;cell-substrate adherens junction;cell-substrate junction;centrosome;chromatoid body;cytoplasm;cytoplasmic part;cytoskeletal part;cytoskeleton;cytosol;dendritic branch;dendritic spine;extracellular membrane-bounded organelle;extracellular organelle…	P30009_T143_1
F1M7V4;D3Z9C7;Q9JKS6	401;164;1451	S	1	Protein piccolo OS=Rattus norvegicus OX=10116 GN=Pclo PE=1 SV=3;Protein piccolo OS=Rattus norvegicus OX=10116 GN=Pclo PE=1 SV=3;Protein piccolo OS=Rattus norvegicus OX=10116 GN=Pclo PE=1 SV=1	Pclo	SRKEHKEKPELVDDLSPRRASYDSVEDSSES		Down	Down	2	cell body;cell junction;cell part;cell projection;cytoplasmic part;Golgi apparatus part;intracellular organelle part;intracellular part;membrane;neuron projection;neuronal cell body;organelle part;presynaptic active zone;synapse;synapse part;trans-Golgi network	Q9JKS6_S1451_1
A0A0G2KAV8;F1LYS1;A0A0G2KA18;A0A0G2K708;A0A0G2JT77;Q9JIR4	338;443;443;442;443;443	S	1	Regulating synaptic membrane exocytosis protein 1 OS=Rattus norvegicus OX=10116 GN=Rims1 PE=1 SV=1;Regulating synaptic membrane exocytosis protein 1 OS=Rattus norvegicus OX=10116 GN=Rims1 PE=1 SV=3;Regulating synaptic membrane exocytosis protein 1 OS=Rattu	Rims1	AEATAGKRAPATARVSPPESPRARAAAAQPP;AEATAGKRAPATARVSPPESPRARAPAAQPP			Down	1	cell junction;cell part;membrane;plasma membrane;presynaptic active zone;presynaptic membrane;synapse part;synaptic membrane	A0A0G2KAV8_S338_1
A0A0G2K0F3;D3ZMI4;D4ACZ4;Q9WTP0;D4A9L5;A0A0G2K0B2	489;489;489;489;489;489	T	1	Erythrocyte membrane protein band 4.1-like 1 OS=Rattus norvegicus OX=10116 GN=Epb41l1 PE=1 SV=1;Erythrocyte membrane protein band 4.1-like 1 OS=Rattus norvegicus OX=10116 GN=Epb41l1 PE=1 SV=1;Band 4.1-like protein 1-like OS=Rattus norvegicus OX=10116 GN=Ep	Epb41l1	RTPTKIKELKPEQETTPRHKQEFLDKPEDVL			Down	1	cell part;cytoplasm;cytoskeleton;extrinsic to membrane;intracellular non-membrane-bounded organelle;intracellular organelle;intracellular part;macromolecular complex;membrane;membrane part;non-membrane-bounded organelle;organelle;protein complex;synapse part;synaptic membrane	Q9WTP0_T489_1
O35274	192	S	1	Neurabin-2 OS=Rattus norvegicus OX=10116 GN=Ppp1r9b PE=1 SV=1	Ppp1r9b	SLQDRKLDVVVRFNGSTEALDKLDADAVSPT			Down	1	adherens junction;anchoring junction;cell cortex part;cell junction;cell part;cell projection;cell projection membrane;cell projection part;cortical actin cytoskeleton;cortical cytoskeleton;cytoplasm;cytoplasmic part;cytoskeletal part;cytoskeleton;dendritic spine;filopodium;intracellular membrane-bounded organelle;intracellular non-membrane-bounded organelle;intracellular organelle;intracellular …	O35274_S192_1
F1LYQ8	24	T	1	FERM, ARHGEF and pleckstrin domain-containing protein 1 OS=Rattus norvegicus OX=10116 GN=Farp1 PE=1 SV=2	Farp1	TPASRLGAPENSGISTLERGQKPPPTPSGKL			Down	1	cell junction;cell part;cell projection;cell projection part;cytoplasmic part;cytoskeleton;cytosol;dendrite;dendritic spine;extrinsic to internal side of plasma membrane;extrinsic to membrane;extrinsic to plasma membrane;filopodium;intracellular non-membrane-bounded organelle;intracellular organelle;intracellular part;membrane part;neuron projection;neuron spine;non-membrane-bounded organelle;org…	F1LYQ8_T24_1
O35274	205	S	2	Neurabin-2 OS=Rattus norvegicus OX=10116 GN=Ppp1r9b PE=1 SV=1	Ppp1r9b	NGSTEALDKLDADAVSPTVSQLSAVFEKADS	Down	Up		2	adherens junction;anchoring junction;cell cortex part;cell junction;cell part;cell projection;cell projection membrane;cell projection part;cortical actin cytoskeleton;cortical cytoskeleton;cytoplasm;cytoplasmic part;cytoskeletal part;cytoskeleton;dendritic spine;filopodium;intracellular membrane-bounded organelle;intracellular non-membrane-bounded organelle;intracellular organelle;intracellular …	O35274_S205_2
F1M3W5	451	S	1	Dmx-like 2 OS=Rattus norvegicus OX=10116 GN=Dmxl2 PE=1 SV=3	Dmxl2	EERERGLRMKLDHELSLDRESEAGTGSSEHE	Up			1	cell part;clathrin-coated vesicle;coated vesicle;cytoplasmic membrane-bounded vesicle;cytoplasmic part;cytoplasmic vesicle;extracellular region part;extracellular space;intracellular membrane-bounded organelle;intracellular organelle;intracellular part;membrane-bounded organelle;membrane-bounded vesicle;organelle;synapse part;synaptic vesicle;vesicle	F1M3W5_S451_1
A0A096MIT7;O70441	469;469	S	2	Synapsin-3 OS=Rattus norvegicus OX=10116 GN=Syn3 PE=1 SV=2;Synapsin-3 OS=Rattus norvegicus OX=10116 GN=Syn3 PE=1 SV=1	Syn3	SPSQQRLSPQGQQPVSPQSGSPQQQRSPGSP		Down		1	cell junction;cell part;clathrin coated vesicle membrane;clathrin-coated vesicle;coated vesicle;coated vesicle membrane;cytoplasmic membrane-bounded vesicle;cytoplasmic part;cytoplasmic vesicle;cytoplasmic vesicle membrane;cytoplasmic vesicle part;intracellular membrane-bounded organelle;intracellular organelle;intracellular organelle part;intracellular part;membrane;membrane-bounded organelle;me…	A0A096MIT7_S469_2
F1M3W5	1401	S	1	Dmx-like 2 OS=Rattus norvegicus OX=10116 GN=Dmxl2 PE=1 SV=3	Dmxl2	PDAGEGTKRHLSRTISVSGSTAKDTVTIGKD	Up	Up		2	cell part;clathrin-coated vesicle;coated vesicle;cytoplasmic membrane-bounded vesicle;cytoplasmic part;cytoplasmic vesicle;extracellular region part;extracellular space;intracellular membrane-bounded organelle;intracellular organelle;intracellular part;membrane-bounded organelle;membrane-bounded vesicle;organelle;synapse part;synaptic vesicle;vesicle	F1M3W5_S1401_1
A0A0A0MP77;A0A0G2JU11;F1M386	758;1121;960	S	1	Rap guanine nucleotide exchange factor 2 OS=Rattus norvegicus OX=10116 GN=Rapgef2 PE=1 SV=1;Rap guanine nucleotide exchange factor 2 OS=Rattus norvegicus OX=10116 GN=Rapgef2 PE=1 SV=1;Rap guanine nucleotide exchange factor 2 OS=Rattus norvegicus OX=10116 G	Rapgef2	DVAQTGGHKKRVRRSSFLNAKKLYEDAQMAR		Up		1	apical plasma membrane;cell body;cell junction;cell part;cell projection;cell-cell junction;cytoplasm;cytoplasmic membrane-bounded vesicle;cytoplasmic part;cytoplasmic vesicle;cytosol;endocytic vesicle;endosome;intracellular;intracellular membrane-bounded organelle;intracellular organelle;intracellular part;late endosome;macromolecular complex;membrane;membrane part;membrane-bounded organelle;mem…	A0A0G2JU11_S1121_1
A0A0G2K0F3;D3ZMI4;D4ACZ4;Q9WTP0;D4A9L5;A0A0G2K0B2	430;430;430;430;430;430	S	1	Erythrocyte membrane protein band 4.1-like 1 OS=Rattus norvegicus OX=10116 GN=Epb41l1 PE=1 SV=1;Erythrocyte membrane protein band 4.1-like 1 OS=Rattus norvegicus OX=10116 GN=Epb41l1 PE=1 SV=1;Band 4.1-like protein 1-like OS=Rattus norvegicus OX=10116 GN=Ep	Epb41l1	PFFERSSSKRYTMSRSLDGAEFSRPASVSEN	Up			1	cell part;cytoplasm;cytoskeleton;extrinsic to membrane;intracellular non-membrane-bounded organelle;intracellular organelle;intracellular part;macromolecular complex;membrane;membrane part;non-membrane-bounded organelle;organelle;protein complex;synapse part;synaptic membrane	Q9WTP0_S430_1
Q9WTP0;D4A9L5;A0A0G2K0B2	541;541;541	S	2	Band 4.1-like protein 1 OS=Rattus norvegicus OX=10116 GN=Epb41l1 PE=1 SV=1;Erythrocyte membrane protein band 4.1-like 1 OS=Rattus norvegicus OX=10116 GN=Epb41l1 PE=1 SV=2;Band 4.1-like protein 1-like OS=Rattus norvegicus OX=10116 GN=LOC100911769 PE=1 SV=1	Epb41l1	IHRDRDWERERRLPSSPASPSPKGTPEKASE		Up		1	cell part;cytoplasm;cytoskeleton;extrinsic to membrane;intracellular non-membrane-bounded organelle;intracellular organelle;intracellular part;macromolecular complex;membrane;membrane part;non-membrane-bounded organelle;organelle;protein complex;synapse part;synaptic membrane	Q9WTP0_S541_2
P15387;A0A0H2UI34	541;537	S	1	Potassium voltage-gated channel subfamily B member 1 OS=Rattus norvegicus OX=10116 GN=Kcnb1 PE=1 SV=3;Potassium voltage-gated channel subfamily B member 1 OS=Rattus norvegicus OX=10116 GN=Kcnb1 PE=1 SV=1	Kcnb1	VQQLEDMYSKMAKTQSQPILNTKEMAPQSKP	Down	Down		2	cation channel complex;cell body;cell body membrane;cell part;cell projection;cell projection membrane;cell projection part;dendrite;dendrite membrane;integral to membrane;intrinsic to membrane;ion channel complex;leading edge membrane;macromolecular complex;membrane;membrane part;neuron projection;neuron projection membrane;neuronal cell body;neuronal cell body membrane;plasma membrane part;post…	P15387_S541_1
F1LPM3;O35413	143;143	S	2	Sorbin and SH3 domain-containing protein 2 OS=Rattus norvegicus OX=10116 GN=Sorbs2 PE=1 SV=2;Sorbin and SH3 domain-containing protein 2 OS=Rattus norvegicus OX=10116 GN=Sorbs2 PE=1 SV=2	Sorbs2	GRSLDSAETYSQHAQSLDGTMGSSIPLYRSS	Up	Up		2	cell body;cell part;cell projection;cytoplasmic part;cytoskeletal part;dendrite;intracellular organelle part;intracellular part;membrane;neuron projection;neuronal cell body;organelle part;perinuclear region of cytoplasm;plasma membrane;postsynaptic density;synapse part	F1LPM3_S143_2
A0A0G2K527;Q9Z272	583;601	S	1	ARF GTPase-activating protein GIT1 OS=Rattus norvegicus OX=10116 GN=Git1 PE=1 SV=1;ARF GTPase-activating protein GIT1 OS=Rattus norvegicus OX=10116 GN=Git1 PE=1 SV=1	Git1	SQEGSRHASKLSRHGSGAESDYENTQSGEPL	Up	Up		2	adherens junction;anchoring junction;cell junction;cell part;cell projection;cell-substrate adherens junction;cell-substrate junction;cytoplasm;focal adhesion;intracellular part;neuron projection;synapse	A0A0G2K527_S583_1
A0A0G2K6J1;F1M241	615;545	T	2	DENN domain-containing 1A OS=Rattus norvegicus OX=10116 GN=Dennd1a PE=1 SV=1;DENN domain-containing 1A OS=Rattus norvegicus OX=10116 GN=Dennd1a PE=1 SV=2	Dennd1a	PYRTLKESDSAEGDETESPEQPTREPWGPTP	Up			1	cell body;cell part;cell projection;clathrin coated vesicle membrane;coated vesicle membrane;cytoplasmic part;cytoplasmic vesicle membrane;cytoplasmic vesicle part;dendrite;intracellular organelle part;intracellular part;membrane;neuron projection;neuronal cell body;organelle membrane;organelle part;synapse;vesicle membrane	A0A0G2K6J1_T615_2
P30009;F1LMW7	46;46	S	1	Myristoylated alanine-rich C-kinase substrate OS=Rattus norvegicus OX=10116 GN=Marcks PE=1 SV=2;Myristoylated alanine-rich C-kinase substrate OS=Rattus norvegicus OX=10116 GN=Marcks PE=1 SV=3	Marcks	ANGQENGHVKVNGDASPAAAEPGAKEELQAN		Down		1	adherens junction;anchoring junction;axon part;axon terminus;axoneme part;bleb;cell cortex;cell junction;cell part;cell projection;cell projection part;cell-substrate adherens junction;cell-substrate junction;centrosome;chromatoid body;cytoplasm;cytoplasmic part;cytoskeletal part;cytoskeleton;cytosol;dendritic branch;dendritic spine;extracellular membrane-bounded organelle;extracellular organelle…	P30009_S46_1
G3V9Y1;Q9JLT0	1956;1956	S	1	Myosin, heavy polypeptide 10, non-muscle, isoform CRA_b OS=Rattus norvegicus OX=10116 GN=Myh10 PE=1 SV=1;Myosin-10 OS=Rattus norvegicus OX=10116 GN=Myh10 PE=1 SV=1	Myh10	SGRRQLHIEGASLELSDDDTESKTSDVNETQ	Down			1	actin filament bundle;actomyosin;axon;cell body;cell cortex;cell division site part;cell part;cell projection;cell projection part;cleavage furrow;cytoplasmic part;cytoskeletal part;dendritic spine;extracellular membrane-bounded organelle;extracellular organelle;extracellular region part;extracellular vesicular exosome;growth cone;intracellular membrane-bounded organelle;intracellular non-membran…	G3V9Y1_S1956_1
Q63881	572	S	2	Potassium voltage-gated channel subfamily D member 2 OS=Rattus norvegicus OX=10116 GN=Kcnd2 PE=1 SV=1	Kcnd2	STIQIRCVERTPLSNSRSSLNAKMEECVKLN		Down		1	cation channel complex;caveola;cell body;cell body membrane;cell junction;cell part;cell projection;cell projection part;cytoplasmic part;cytoskeletal part;dendrite;dendritic spine;endoplasmic reticulum part;integral to membrane;integral to plasma membrane;intracellular organelle part;intracellular part;intrinsic to membrane;intrinsic to plasma membrane;ion channel complex;macromolecular complex;…	Q63881_S572_2
A0A0U1RRP5;Q9JLU4;A0A0G2K042;A0A0U1RS13	1103;1511;1511;1586	S	1	SH3 and multiple ankyrin repeat domains protein 3 (Fragment) OS=Rattus norvegicus OX=10116 GN=Shank3 PE=1 SV=2;SH3 and multiple ankyrin repeat domains protein 3 OS=Rattus norvegicus OX=10116 GN=Shank3 PE=1 SV=3;SH3 and multiple ankyrin repeat domains prote	Shank3	SELSSRLQQLNKDTRSLGEEPVGGLGSLLDP	Up	Up		2	cell junction;cell part;cell projection;cell projection membrane;cell projection part;cilium membrane;cilium part;cytoplasm;cytoskeletal part;dendritic spine;intracellular organelle part;intracellular part;membrane;membrane part;neuron projection;neuron spine;organelle part;plasma membrane;plasma membrane part;postsynaptic density;postsynaptic membrane;synapse;synapse part;synaptic membrane	Q9JLU4_S1511_1
F1M4K6;P70587	874;869	S	2	Leucine-rich repeat-containing protein 7 OS=Rattus norvegicus OX=10116 GN=Lrrc7 PE=1 SV=3;Leucine-rich repeat-containing protein 7 OS=Rattus norvegicus OX=10116 GN=Lrrc7 PE=1 SV=2	Lrrc7	DRTAFPSKLETTPTTSPLPERKDHMKEPTET	Down	Down		2	axon part;cell junction;cell part;cell projection;cell projection part;cytoplasm;cytoskeletal part;dendritic spine;filopodium;initial segment;intracellular organelle part;intracellular part;membrane;neuron projection;neuron spine;organelle part;plasma membrane;postsynaptic density;postsynaptic membrane;synapse;synapse part;synaptic membrane	F1M4K6_S874_2
P11506	1201	S	2	Plasma membrane calcium-transporting ATPase 2 OS=Rattus norvegicus OX=10116 GN=Atp2b2 PE=1 SV=2	Atp2b2	DDTDLEEDAALKQNSSPPSSLNKNNSAIDSG		Down		1	apical plasma membrane;cell body;cell body membrane;cell junction;cell part;cell projection;cytoplasm;dendrite;integral to membrane;intracellular part;intrinsic to membrane;membrane;membrane part;membrane raft;neuron projection;neuronal cell body;neuronal cell body membrane;plasma membrane;plasma membrane part;synapse	P11506_S1201_2
F1LPM3;O35413	330;330	S	1	Sorbin and SH3 domain-containing protein 2 OS=Rattus norvegicus OX=10116 GN=Sorbs2 PE=1 SV=2;Sorbin and SH3 domain-containing protein 2 OS=Rattus norvegicus OX=10116 GN=Sorbs2 PE=1 SV=2	Sorbs2	SSILQHERPVSVYQSSIDRSLERPSSSASMA		Up		1	cell body;cell part;cell projection;cytoplasmic part;cytoskeletal part;dendrite;intracellular organelle part;intracellular part;membrane;neuron projection;neuronal cell body;organelle part;perinuclear region of cytoplasm;plasma membrane;postsynaptic density;synapse part	F1LPM3_S330_1
Q9QXY2	900	S	2	SRC kinase signaling inhibitor 1 OS=Rattus norvegicus OX=10116 GN=Srcin1 PE=1 SV=1	Srcin1	ETDFSKGLDFEIPPPSPPLNLHELSGPAEGT		Up		1	actin cytoskeleton;axon;cell body;cell junction;cell part;cell projection;cytoplasm;cytoskeletal part;cytoskeleton;dendrite;filopodium;intracellular non-membrane-bounded organelle;intracellular organelle;intracellular organelle part;intracellular part;lamellipodium;membrane;neuron projection;neuronal cell body;non-membrane-bounded organelle;organelle;organelle part;postsynaptic density;postsynapt…	Q9QXY2_S900_2
G3V927;P97839	410;410	S	2	Discs, large homolog-associated protein 4 (Drosophila) OS=Rattus norvegicus OX=10116 GN=Dlgap4 PE=1 SV=1;Disks large-associated protein 4 OS=Rattus norvegicus OX=10116 GN=Dlgap4 PE=1 SV=1	Dlgap4	RQSYLRATQQSLGEQSNPRRSLDRLDSVDMP		Up		1	cell body;cell part;cell projection;dendrite;membrane;neuron projection;neuronal cell body;plasma membrane;synapse	G3V927_S410_2
A0A0G2K1R9;A0A0G2K0J3;O70511	1810;1847;1854	S	1	Ankyrin-3 OS=Rattus norvegicus OX=10116 GN=Ank3 PE=1 SV=1;Ankyrin-3 OS=Rattus norvegicus OX=10116 GN=Ank3 PE=1 SV=1;Ankyrin-3 OS=Rattus norvegicus OX=10116 GN=Ank3 PE=1 SV=3	Ank3	LPDSNSLTKSAAALLSPIKTLTTETRPQPHF	Down			1	axon part;cell junction;cell part;cell projection;cell projection part;cell surface;cell-cell contact zone;cell-cell junction;contractile fiber part;costamere;cytoplasmic part;cytoskeleton;dendrite;endoplasmic reticulum;initial segment;intercalated disc;intracellular membrane-bounded organelle;intracellular non-membrane-bounded organelle;intracellular organelle;intracellular part;lysosome;lytic v…	A0A0G2K1R9_S1810_1
Q9WU70	901	S	2	Syntaxin-binding protein 5 OS=Rattus norvegicus OX=10116 GN=Stxbp5 PE=1 SV=1	Stxbp5	EEKDEKEKLKKRRPVSVSPSSSQEISENQYA		Down		1	cell junction;cell part;clathrin-coated vesicle;coated vesicle;cytoplasmic membrane-bounded vesicle;cytoplasmic part;cytoplasmic vesicle;cytoplasmic vesicle membrane;cytoplasmic vesicle part;intracellular membrane-bounded organelle;intracellular organelle;intracellular organelle part;intracellular part;ion channel complex;macromolecular complex;membrane;membrane part;membrane-bounded organelle;me…	Q9WU70_S901_2
O35431	481	S	1	Amyloid-beta A4 precursor protein-binding family A member 2 OS=Rattus norvegicus OX=10116 GN=Apba2 PE=1 SV=1	Apba2	NIVVLMARRRMPRSASQDCIETTPGAQEGKK	Up			1	cell part;clathrin-coated vesicle;coated vesicle;cytoplasmic membrane-bounded vesicle;cytoplasmic part;cytoplasmic vesicle;intracellular membrane-bounded organelle;intracellular organelle;intracellular part;membrane;membrane-bounded organelle;membrane-bounded vesicle;organelle;plasma membrane;synapse part;synaptic vesicle;vesicle	O35431_S481_1
Q63881	575	S	2	Potassium voltage-gated channel subfamily D member 2 OS=Rattus norvegicus OX=10116 GN=Kcnd2 PE=1 SV=1	Kcnd2	QIRCVERTPLSNSRSSLNAKMEECVKLNCEQ		Down		1	cation channel complex;caveola;cell body;cell body membrane;cell junction;cell part;cell projection;cell projection part;cytoplasmic part;cytoskeletal part;dendrite;dendritic spine;endoplasmic reticulum part;integral to membrane;integral to plasma membrane;intracellular organelle part;intracellular part;intrinsic to membrane;intrinsic to plasma membrane;ion channel complex;macromolecular complex;…	Q63881_S575_2
P97837;F1LSL6;A0A0G2JUI3	1012;956;919	S	1	Disks large-associated protein 2 OS=Rattus norvegicus OX=10116 GN=Dlgap2 PE=1 SV=3;Disks large-associated protein 2 OS=Rattus norvegicus OX=10116 GN=Dlgap2 PE=1 SV=3;Disks large-associated protein 2 OS=Rattus norvegicus OX=10116 GN=Dlgap2 PE=1 SV=1	Dlgap2	PKKPPKGKFPITREKSLDLPDRQRQEARRRL	Up			1	axon part;cell junction;cell part;cell projection;cell projection part;cytoskeletal part;dendrite;intermediate filament;intracellular organelle part;intracellular part;macromolecular complex;membrane;neurofilament;neuron projection;organelle part;postsynaptic density;postsynaptic membrane;protein complex;synapse part;synaptic membrane	P97837_S1012_1
D3ZZ99	646	S	3	Alpha-adducin OS=Rattus norvegicus OX=10116 GN=Add1 PE=1 SV=3	Add1	GSEENLDETREQKEKSPPDQSAVPNTPPSTP	Up			1	cell part;cell projection;cell projection part;cytoplasmic part;cytoskeletal part;cytoskeleton;dendrite;dendritic spine;intracellular non-membrane-bounded organelle;intracellular organelle;intracellular organelle part;intracellular part;neuron projection;neuron spine;non-membrane-bounded organelle;organelle;organelle part;perinuclear region of cytoplasm;postsynaptic density;synapse;synapse part	D3ZZ99_S646_3
D4AD99	260	S	1	Cytoplasmic polyadenylation element-binding protein 3 OS=Rattus norvegicus OX=10116 GN=Cpeb3 PE=1 SV=3	Cpeb3	QPPQAQPSQQRRSPASPSQAPYAQRSAAAYG		Down		1	CCR4-NOT complex;cell part;cytoplasm;intracellular membrane-bounded organelle;intracellular organelle;intracellular organelle part;intracellular part;macromolecular complex;membrane-bounded organelle;nuclear part;nucleoplasm part;nucleus;organelle;organelle part;protein complex;synapse;transcription factor complex	D4AD99_S260_1
G3V984;O88778;A0A0G2K1X6	3497;3498;2558	S	1	Protein bassoon OS=Rattus norvegicus OX=10116 GN=Bsn PE=4 SV=1;Protein bassoon OS=Rattus norvegicus OX=10116 GN=Bsn PE=1 SV=3;Protein bassoon OS=Rattus norvegicus OX=10116 GN=Bsn PE=4 SV=1	Bsn	SMAHGRARPPMRSQASEEESPVSPLGRPRPA		Up		1	axon;cell body;cell junction;cell part;cell projection;cell projection part;cytoplasmic part;cytoskeletal part;cytoskeleton;dendrite;excitatory synapse;Golgi apparatus part;intracellular non-membrane-bounded organelle;intracellular organelle;intracellular organelle part;intracellular part;neuron projection;neuron projection terminus;neuronal cell body;non-membrane-bounded organelle;organelle;orga…	G3V984_S3497_1
P31662	665	S	1	Sodium-dependent neutral amino acid transporter SLC6A17 OS=Rattus norvegicus OX=10116 GN=Slc6a17 PE=1 SV=1	Slc6a17	TLSVSYKKGRMMKDISNLEENDETRFILSKV		Down		1	cell junction;cell part;clathrin coated vesicle membrane;clathrin-coated vesicle;coated vesicle;coated vesicle membrane;cytoplasmic membrane-bounded vesicle;cytoplasmic part;cytoplasmic vesicle;cytoplasmic vesicle membrane;cytoplasmic vesicle part;integral to membrane;integral to plasma membrane;intracellular membrane-bounded organelle;intracellular organelle;intracellular organelle part;intracel…	P31662_S665_1
G3V927;P97839	405;405	S	2	Discs, large homolog-associated protein 4 (Drosophila) OS=Rattus norvegicus OX=10116 GN=Dlgap4 PE=1 SV=1;Disks large-associated protein 4 OS=Rattus norvegicus OX=10116 GN=Dlgap4 PE=1 SV=1	Dlgap4	KTAARRQSYLRATQQSLGEQSNPRRSLDRLD		Up		1	cell body;cell part;cell projection;dendrite;membrane;neuron projection;neuronal cell body;plasma membrane;synapse	G3V927_S405_2
Q9WTP0;D4A9L5;A0A0G2K0B2	544;544;544	S	2	Band 4.1-like protein 1 OS=Rattus norvegicus OX=10116 GN=Epb41l1 PE=1 SV=1;Erythrocyte membrane protein band 4.1-like 1 OS=Rattus norvegicus OX=10116 GN=Epb41l1 PE=1 SV=2;Band 4.1-like protein 1-like OS=Rattus norvegicus OX=10116 GN=LOC100911769 PE=1 SV=1	Epb41l1	DRDWERERRLPSSPASPSPKGTPEKASERAG	Up			1	cell part;cytoplasm;cytoskeleton;extrinsic to membrane;intracellular non-membrane-bounded organelle;intracellular organelle;intracellular part;macromolecular complex;membrane;membrane part;non-membrane-bounded organelle;organelle;protein complex;synapse part;synaptic membrane	Q9WTP0_S544_2
D3ZA31	21	S	2	Myotubularin related protein 2 (Predicted), isoform CRA_b OS=Rattus norvegicus OX=10116 GN=Mtmr2 PE=1 SV=1	Mtmr2	SCESLGAQLPAARLPSEDSLSSASTSHSENS		Up		1	axon;cell part;cell projection;cell projection part;clathrin-coated vesicle;coated vesicle;cytoplasmic membrane-bounded vesicle;cytoplasmic part;cytoplasmic vesicle;cytosol;dendrite;dendritic spine;extracellular membrane-bounded organelle;extracellular organelle;extracellular region part;extracellular vesicular exosome;intracellular membrane-bounded organelle;intracellular organelle;intracellular…	D3ZA31_S21_2
D3ZZ99	656	T	3	Alpha-adducin OS=Rattus norvegicus OX=10116 GN=Add1 PE=1 SV=3	Add1	EQKEKSPPDQSAVPNTPPSTPVKLEGAGDGC	Up			1	cell part;cell projection;cell projection part;cytoplasmic part;cytoskeletal part;cytoskeleton;dendrite;dendritic spine;intracellular non-membrane-bounded organelle;intracellular organelle;intracellular organelle part;intracellular part;neuron projection;neuron spine;non-membrane-bounded organelle;organelle;organelle part;perinuclear region of cytoplasm;postsynaptic density;synapse;synapse part	D3ZZ99_T656_3
P08483	391	S	2	Muscarinic acetylcholine receptor M3 OS=Rattus norvegicus OX=10116 GN=Chrm3 PE=1 SV=1	Chrm3	ILNSTKLPSSDNLQVSNEDLGTVDVERNAHK		Down		1	asymmetric synapse;axon part;axon terminus;basolateral plasma membrane;cell junction;cell part;cell projection;cell projection part;dendrite;integral to membrane;integral to plasma membrane;intrinsic to membrane;intrinsic to plasma membrane;membrane;membrane part;neuron projection;neuron projection terminus;plasma membrane;plasma membrane part;postsynaptic membrane;synapse;synapse part;synaptic m…	P08483_S391_2
Q8CFC9	283	S	1	Leucine zipper putative tumor suppressor 1 OS=Rattus norvegicus OX=10116 GN=Lzts1 PE=1 SV=3	Lzts1	QKLLQRETALQKLQRSFDEKEFASGQTFEER	Up	Up		2	apical plasma membrane;cell body;cell junction;cell part;cell projection;cell projection part;cytoplasm;cytoskeletal part;dendritic shaft;dendritic spine;intracellular organelle part;intracellular part;membrane;membrane part;neuron projection;neuron spine;organelle part;plasma membrane part;postsynaptic density;postsynaptic membrane;synapse;synapse part;synaptic membrane	Q8CFC9_S283_1
M0R5T5;A0A0G2K7H2;Q9QX74;M0R805	1702;1023;1334;1027	S	2	SH3 and multiple ankyrin repeat domains protein 2 OS=Rattus norvegicus OX=10116 GN=Shank2 PE=1 SV=2;SH3 and multiple ankyrin repeat domains protein 2-like OS=Rattus norvegicus OX=10116 GN=LOC103690160 PE=1 SV=1;SH3 and multiple ankyrin repeat domains prote	Shank2	PPDYESRTSGPRRAPSPVVSPTELSKEILPT		Down		1	apical plasma membrane;brush border membrane;cell body;cell junction;cell part;cell projection;cell projection membrane;cell projection part;cilium;cilium membrane;cilium part;cytoplasm;cytoskeletal part;dendritic spine;growth cone;intracellular organelle part;intracellular part;membrane;membrane part;neuron projection;neuron spine;neuronal cell body;nonmotile primary cilium;organelle part;photor…	M0R5T5_S1702_2
M0R5T5;A0A0G2K7H2;Q9QX74;M0R805	1706;1027;1338;1031	S	2	SH3 and multiple ankyrin repeat domains protein 2 OS=Rattus norvegicus OX=10116 GN=Shank2 PE=1 SV=2;SH3 and multiple ankyrin repeat domains protein 2-like OS=Rattus norvegicus OX=10116 GN=LOC103690160 PE=1 SV=1;SH3 and multiple ankyrin repeat domains prote	Shank2	ESRTSGPRRAPSPVVSPTELSKEILPTPPSA		Down		1	apical plasma membrane;brush border membrane;cell body;cell junction;cell part;cell projection;cell projection membrane;cell projection part;cilium;cilium membrane;cilium part;cytoplasm;cytoskeletal part;dendritic spine;growth cone;intracellular organelle part;intracellular part;membrane;membrane part;neuron projection;neuron spine;neuronal cell body;nonmotile primary cilium;organelle part;photor…	M0R5T5_S1706_2
G3V984;O88778;A0A0G2K1X6	1473;1474;534	S	2	Protein bassoon OS=Rattus norvegicus OX=10116 GN=Bsn PE=4 SV=1;Protein bassoon OS=Rattus norvegicus OX=10116 GN=Bsn PE=1 SV=3;Protein bassoon OS=Rattus norvegicus OX=10116 GN=Bsn PE=4 SV=1	Bsn	PSRGYSYFTGSSPPLSPSTPSESPTFSPSKL	Up			1	axon;cell body;cell junction;cell part;cell projection;cell projection part;cytoplasmic part;cytoskeletal part;cytoskeleton;dendrite;excitatory synapse;Golgi apparatus part;intracellular non-membrane-bounded organelle;intracellular organelle;intracellular organelle part;intracellular part;neuron projection;neuron projection terminus;neuronal cell body;non-membrane-bounded organelle;organelle;orga…	G3V984_S1473_2
F1M4K6;P70587;F1LMG7	444;439;444	S	2	Leucine-rich repeat-containing protein 7 OS=Rattus norvegicus OX=10116 GN=Lrrc7 PE=1 SV=3;Leucine-rich repeat-containing protein 7 OS=Rattus norvegicus OX=10116 GN=Lrrc7 PE=1 SV=2;Leucine-rich repeat-containing protein 7 OS=Rattus norvegicus OX=10116 GN=Lr	Lrrc7	NYMFPQQPRGDEDFQSDSDSFNPTLWEEQRQ		Down		1	axon part;cell junction;cell part;cell projection;cell projection part;cytoplasm;cytoskeletal part;dendritic spine;filopodium;initial segment;intracellular organelle part;intracellular part;membrane;neuron projection;neuron spine;organelle part;plasma membrane;postsynaptic density;postsynaptic membrane;synapse;synapse part;synaptic membrane	F1M4K6_S444_2
B2DD29	563	S	1	Serine/threonine-protein kinase BRSK1 OS=Rattus norvegicus OX=10116 GN=Brsk1 PE=1 SV=1	Brsk1	AWRSRLNSIRNSFLGSPRFHRRKMQVPTAEE	Up			1	cell junction;cell part;centrosome;clathrin-coated vesicle;coated vesicle;cytoplasmic membrane-bounded vesicle;cytoplasmic part;cytoplasmic vesicle;cytoskeletal part;intracellular membrane-bounded organelle;intracellular non-membrane-bounded organelle;intracellular organelle;intracellular organelle part;intracellular part;membrane-bounded organelle;membrane-bounded vesicle;microtubule organizing …	B2DD29_S563_1
P15205	988	S	1	Microtubule-associated protein 1B OS=Rattus norvegicus OX=10116 GN=Map1b PE=1 SV=3	Map1b	AEADVHIKEKRESVASGDDRAEEDMDEALEK		Down		1	axon;axon part;cell body;cell junction;cell part;cell projection;cell projection part;cytoplasmic part;cytoskeletal part;cytoskeleton;dendrite;dendritic spine;growth cone;intracellular non-membrane-bounded organelle;intracellular organelle;intracellular organelle part;intracellular part;macromolecular complex;membrane;microtubule;microtubule associated complex;neuron projection;neuron spine;neuro…	P15205_S988_1
F1M4K6;P70587	873;868	T	2	Leucine-rich repeat-containing protein 7 OS=Rattus norvegicus OX=10116 GN=Lrrc7 PE=1 SV=3;Leucine-rich repeat-containing protein 7 OS=Rattus norvegicus OX=10116 GN=Lrrc7 PE=1 SV=2	Lrrc7	EDRTAFPSKLETTPTTSPLPERKDHMKEPTE		Down		1	axon part;cell junction;cell part;cell projection;cell projection part;cytoplasm;cytoskeletal part;dendritic spine;filopodium;initial segment;intracellular organelle part;intracellular part;membrane;neuron projection;neuron spine;organelle part;plasma membrane;postsynaptic density;postsynaptic membrane;synapse;synapse part;synaptic membrane	F1M4K6_T873_2
F1LRY7;Q9JKA9	710;726	S	1	Potassium/sodium hyperpolarization-activated cyclic nucleotide-gated channel 2 OS=Rattus norvegicus OX=10116 GN=Hcn2 PE=1 SV=3;Potassium/sodium hyperpolarization-activated cyclic nucleotide-gated channel 2 OS=Rattus norvegicus OX=10116 GN=Hcn2 PE=1 SV=3	Hcn2	CPQVARPLVGPLALGSPRLVRRAPPGPLPPA		Up		1	axon;cell body;cell part;cell projection;cell projection membrane;cell projection part;cytoplasm;dendrite membrane;dendritic shaft;integral to membrane;integral to plasma membrane;intracellular part;intrinsic to membrane;intrinsic to plasma membrane;leading edge membrane;membrane;membrane part;neuron projection;neuron projection membrane;neuronal cell body;plasma membrane;plasma membrane part;syn…	F1LRY7_S710_1
A9CMA6	56	S	1	Transmembrane protein 163 OS=Rattus norvegicus OX=10116 GN=Tmem163 PE=1 SV=1	Tmem163	SSMQPDEERQPRISESGQFSDGFEDRGLLES		Down		1	cell junction;cell part;clathrin coated vesicle membrane;coated vesicle membrane;cytoplasmic part;cytoplasmic vesicle membrane;cytoplasmic vesicle part;early endosome membrane;endosomal part;endosome membrane;integral to membrane;integral to organelle membrane;integral to synaptic vesicle membrane;intracellular organelle part;intracellular part;intrinsic to membrane;intrinsic to organelle membran…	A9CMA6_S56_1
P31662	18	T	2	Sodium-dependent neutral amino acid transporter SLC6A17 OS=Rattus norvegicus OX=10116 GN=Slc6a17 PE=1 SV=1	Slc6a17	KNSKVTQREHSNEHVTESVADLLALEEPVDY	Up			1	cell junction;cell part;clathrin coated vesicle membrane;clathrin-coated vesicle;coated vesicle;coated vesicle membrane;cytoplasmic membrane-bounded vesicle;cytoplasmic part;cytoplasmic vesicle;cytoplasmic vesicle membrane;cytoplasmic vesicle part;integral to membrane;integral to plasma membrane;intracellular membrane-bounded organelle;intracellular organelle;intracellular organelle part;intracel…	P31662_T18_2
G3V927;P97839	415;415	S	1	Discs, large homolog-associated protein 4 (Drosophila) OS=Rattus norvegicus OX=10116 GN=Dlgap4 PE=1 SV=1;Disks large-associated protein 4 OS=Rattus norvegicus OX=10116 GN=Dlgap4 PE=1 SV=1	Dlgap4	RATQQSLGEQSNPRRSLDRLDSVDMPLPSKY		Down		1	cell body;cell part;cell projection;dendrite;membrane;neuron projection;neuronal cell body;plasma membrane;synapse	G3V927_S415_1
A0A0H2UHQ9;Q9Z327	835;835	S	1	Synaptopodin OS=Rattus norvegicus OX=10116 GN=Synpo PE=1 SV=1;Synaptopodin OS=Rattus norvegicus OX=10116 GN=Synpo PE=1 SV=2	Synpo	TSSRASSRTVSPRAASPAKPSSLDLVPNLPR		Down		1	actin cytoskeleton;actin filament bundle;actomyosin;cell junction;cell part;cell projection;cell projection part;cell-cell junction;cytoplasm;cytoskeletal part;cytoskeleton;dendritic spine;intracellular non-membrane-bounded organelle;intracellular organelle;intracellular organelle part;intracellular part;membrane;neuron projection;neuron spine;non-membrane-bounded organelle;occluding junction;org…	A0A0H2UHQ9_S835_1
A0A0G2K527;Q9Z272	401;419	S	1	ARF GTPase-activating protein GIT1 OS=Rattus norvegicus OX=10116 GN=Git1 PE=1 SV=1;ARF GTPase-activating protein GIT1 OS=Rattus norvegicus OX=10116 GN=Git1 PE=1 SV=1	Git1	EPLPSAGATRNNRARSMDSSDLSDGAVTLQE	Down			1	adherens junction;anchoring junction;cell junction;cell part;cell projection;cell-substrate adherens junction;cell-substrate junction;cytoplasm;focal adhesion;intracellular part;neuron projection;synapse	A0A0G2K527_S401_1
O35867	192	S	1	Neurabin-1 OS=Rattus norvegicus OX=10116 GN=Ppp1r9a PE=1 SV=1	Ppp1r9a	GSKSNRGSSDSLDSLSPRTEAVSPTVSQLSA	Down			1	cell cortex part;cell junction;cell part;cell projection;cell projection part;cortical actin cytoskeleton;cortical cytoskeleton;cytoplasmic part;cytoskeletal part;cytoskeleton;dendritic spine;filopodium;growth cone;intracellular non-membrane-bounded organelle;intracellular organelle;intracellular organelle part;intracellular part;neuron projection;neuron spine;non-membrane-bounded organelle;organ…	O35867_S192_1
P15205	901	T	2	Microtubule-associated protein 1B OS=Rattus norvegicus OX=10116 GN=Map1b PE=1 SV=3	Map1b	DEGITTTEGEGECEQTPEELEPVEKQGVDDI	Up			1	axon;axon part;cell body;cell junction;cell part;cell projection;cell projection part;cytoplasmic part;cytoskeletal part;cytoskeleton;dendrite;dendritic spine;growth cone;intracellular non-membrane-bounded organelle;intracellular organelle;intracellular organelle part;intracellular part;macromolecular complex;membrane;microtubule;microtubule associated complex;neuron projection;neuron spine;neuro…	P15205_T901_2
G3V927;P97839	35;35	S	1	Discs, large homolog-associated protein 4 (Drosophila) OS=Rattus norvegicus OX=10116 GN=Dlgap4 PE=1 SV=1;Disks large-associated protein 4 OS=Rattus norvegicus OX=10116 GN=Dlgap4 PE=1 SV=1	Dlgap4	HEPLFAGPDRNPYLLSPTEAFAREARFPGQN		Up		1	cell body;cell part;cell projection;dendrite;membrane;neuron projection;neuronal cell body;plasma membrane;synapse	G3V927_S35_1
Q6GMN2	341	T	1	Brain-specific angiogenesis inhibitor 1-associated protein 2 OS=Rattus norvegicus OX=10116 GN=Baiap2 PE=1 SV=1	Baiap2	SPPQSQSKLSDSYSNTLPVRKSVTPKNSYAT	Up	Up		2	actin cytoskeleton;cell body;cell part;cell projection;cell projection part;cytoplasmic membrane-bounded vesicle;cytoplasmic part;cytoplasmic vesicle;cytoskeletal part;cytoskeleton;cytosol;dendritic spine;extracellular membrane-bounded organelle;extracellular organelle;extracellular region part;extracellular vesicular exosome;filopodium;intracellular membrane-bounded organelle;intracellular non-m…	Q6GMN2_T341_1
A0A0G2K0F3;D3ZMI4;D4ACZ4;Q9WTP0;D4A9L5;A0A0G2K0B2	378;378;378;378;378;378	S	1	Erythrocyte membrane protein band 4.1-like 1 OS=Rattus norvegicus OX=10116 GN=Epb41l1 PE=1 SV=1;Erythrocyte membrane protein band 4.1-like 1 OS=Rattus norvegicus OX=10116 GN=Epb41l1 PE=1 SV=1;Band 4.1-like protein 1-like OS=Rattus norvegicus OX=10116 GN=Ep	Epb41l1	LWKVCIEHHTFFRLVSPEPPPKGFLVMGSKF		Down		1	cell part;cytoplasm;cytoskeleton;extrinsic to membrane;intracellular non-membrane-bounded organelle;intracellular organelle;intracellular part;macromolecular complex;membrane;membrane part;non-membrane-bounded organelle;organelle;protein complex;synapse part;synaptic membrane	Q9WTP0_S378_1
F1M4K6;P70587	1397;1392	S	1	Leucine-rich repeat-containing protein 7 OS=Rattus norvegicus OX=10116 GN=Lrrc7 PE=1 SV=3;Leucine-rich repeat-containing protein 7 OS=Rattus norvegicus OX=10116 GN=Lrrc7 PE=1 SV=2	Lrrc7	GPQPGRCLIQTKGQRSMDGYPEQFCVRIEKN	Up			1	axon part;cell junction;cell part;cell projection;cell projection part;cytoplasm;cytoskeletal part;dendritic spine;filopodium;initial segment;intracellular organelle part;intracellular part;membrane;neuron projection;neuron spine;organelle part;plasma membrane;postsynaptic density;postsynaptic membrane;synapse;synapse part;synaptic membrane	F1M4K6_S1397_1
F1LNC4;P58200	138;138	S	1	Vesicle transport through interaction with t-SNAREs homolog 1B OS=Rattus norvegicus OX=10116 GN=Vti1b PE=1 SV=2;Vesicle transport through interaction with t-SNAREs homolog 1B OS=Rattus norvegicus OX=10116 GN=Vti1b PE=1 SV=2	Vti1b	NRLQSQRALLLQGTESLNRATQSIERSHRIA	Up	Up		2	cell body;cell part;clathrin-coated vesicle;coated vesicle;coated vesicle membrane;cytoplasmic membrane-bounded vesicle;cytoplasmic part;cytoplasmic vesicle;cytoplasmic vesicle membrane;cytoplasmic vesicle part;endoplasmic reticulum membrane;endoplasmic reticulum part;endosomal part;endosome;endosome membrane;ER to Golgi transport vesicle membrane;Golgi apparatus;integral to membrane;intracellula…	F1LNC4_S138_1
F1M4K6;P70587	870;865	T	1	Leucine-rich repeat-containing protein 7 OS=Rattus norvegicus OX=10116 GN=Lrrc7 PE=1 SV=3;Leucine-rich repeat-containing protein 7 OS=Rattus norvegicus OX=10116 GN=Lrrc7 PE=1 SV=2	Lrrc7	SPFEDRTAFPSKLETTPTTSPLPERKDHMKE		Down		1	axon part;cell junction;cell part;cell projection;cell projection part;cytoplasm;cytoskeletal part;dendritic spine;filopodium;initial segment;intracellular organelle part;intracellular part;membrane;neuron projection;neuron spine;organelle part;plasma membrane;postsynaptic density;postsynaptic membrane;synapse;synapse part;synaptic membrane	F1M4K6_T870_1
Q9WV48	413	S	1	SH3 and multiple ankyrin repeat domains protein 1 OS=Rattus norvegicus OX=10116 GN=Shank1 PE=1 SV=1	Shank1	LIRNHREQDVVPFQESPKYAARRRGPPGAGL		Down		1	cell junction;cell part;cell projection;cell projection part;cytoplasm;dendrite;dendritic spine;excitatory synapse;intracellular;intracellular part;ionotropic glutamate receptor complex;macromolecular complex;membrane;membrane part;neuron projection;neuron spine;plasma membrane;plasma membrane part;postsynaptic membrane;protein complex;receptor complex;synapse;synapse part;synaptic membrane	Q9WV48_S413_1
P63319	689	T	2	Protein kinase C gamma type OS=Rattus norvegicus OX=10116 GN=Prkcg PE=1 SV=1	Prkcg	TYVNPDFVHPDARSPTSPVPVPVM_______	Up			1	cell junction;cell part;cell projection;cell-cell junction;cytoplasmic part;cytosol;dendrite;intracellular membrane-bounded organelle;intracellular organelle;intracellular part;membrane;membrane-bounded organelle;neuron projection;nucleus;organelle;perinuclear region of cytoplasm;plasma membrane;synapse part;synaptic membrane	P63319_T689_2
A0A0G2K527;Q9Z272	583;601	S	2	ARF GTPase-activating protein GIT1 OS=Rattus norvegicus OX=10116 GN=Git1 PE=1 SV=1;ARF GTPase-activating protein GIT1 OS=Rattus norvegicus OX=10116 GN=Git1 PE=1 SV=1	Git1	SQEGSRHASKLSRHGSGAESDYENTQSGEPL	Up			1	adherens junction;anchoring junction;cell junction;cell part;cell projection;cell-substrate adherens junction;cell-substrate junction;cytoplasm;focal adhesion;intracellular part;neuron projection;synapse	A0A0G2K527_S583_2
G3V984;O88778;A0A0G2K1X6	2844;2845;1905	S	1	Protein bassoon OS=Rattus norvegicus OX=10116 GN=Bsn PE=4 SV=1;Protein bassoon OS=Rattus norvegicus OX=10116 GN=Bsn PE=1 SV=3;Protein bassoon OS=Rattus norvegicus OX=10116 GN=Bsn PE=4 SV=1	Bsn	QQTLPRPMKTLQRSLSDPKPLSPTAEESAKE	Up	Up		2	axon;cell body;cell junction;cell part;cell projection;cell projection part;cytoplasmic part;cytoskeletal part;cytoskeleton;dendrite;excitatory synapse;Golgi apparatus part;intracellular non-membrane-bounded organelle;intracellular organelle;intracellular organelle part;intracellular part;neuron projection;neuron projection terminus;neuronal cell body;non-membrane-bounded organelle;organelle;orga…	G3V984_S2844_1
A9CMA6	54	S	1	Transmembrane protein 163 OS=Rattus norvegicus OX=10116 GN=Tmem163 PE=1 SV=1	Tmem163	LSSSMQPDEERQPRISESGQFSDGFEDRGLL		Down		1	cell junction;cell part;clathrin coated vesicle membrane;coated vesicle membrane;cytoplasmic part;cytoplasmic vesicle membrane;cytoplasmic vesicle part;early endosome membrane;endosomal part;endosome membrane;integral to membrane;integral to organelle membrane;integral to synaptic vesicle membrane;intracellular organelle part;intracellular part;intrinsic to membrane;intrinsic to organelle membran…	A9CMA6_S54_1
A0A0G2KA27;O08873	778;778	S	1	MAP kinase-activating death domain protein OS=Rattus norvegicus OX=10116 GN=Madd PE=1 SV=1;MAP kinase-activating death domain protein OS=Rattus norvegicus OX=10116 GN=Madd PE=1 SV=1	Madd	CQRTYDHPYFEPQYGSPAEEDDDEQGESYTP	Up	Down		2	cell part;clathrin-coated vesicle;coated vesicle;cytoplasmic membrane-bounded vesicle;cytoplasmic part;cytoplasmic vesicle;cytosol;integral to membrane;intracellular membrane-bounded organelle;intracellular organelle;intracellular part;intrinsic to membrane;membrane;membrane part;membrane-bounded organelle;membrane-bounded vesicle;nucleus;organelle;plasma membrane;synapse;synapse part;synaptic ve…	A0A0G2KA27_S778_1
F1M4K6;P70587;F1LMG7	448;443;448	S	2	Leucine-rich repeat-containing protein 7 OS=Rattus norvegicus OX=10116 GN=Lrrc7 PE=1 SV=3;Leucine-rich repeat-containing protein 7 OS=Rattus norvegicus OX=10116 GN=Lrrc7 PE=1 SV=2;Leucine-rich repeat-containing protein 7 OS=Rattus norvegicus OX=10116 GN=Lr	Lrrc7	PQQPRGDEDFQSDSDSFNPTLWEEQRQQRMT		Down		1	axon part;cell junction;cell part;cell projection;cell projection part;cytoplasm;cytoskeletal part;dendritic spine;filopodium;initial segment;intracellular organelle part;intracellular part;membrane;neuron projection;neuron spine;organelle part;plasma membrane;postsynaptic density;postsynaptic membrane;synapse;synapse part;synaptic membrane	F1M4K6_S448_2
Q9WTP0;D4A9L5;A0A0G2K0B2	546;546;546	S	2	Band 4.1-like protein 1 OS=Rattus norvegicus OX=10116 GN=Epb41l1 PE=1 SV=1;Erythrocyte membrane protein band 4.1-like 1 OS=Rattus norvegicus OX=10116 GN=Epb41l1 PE=1 SV=2;Band 4.1-like protein 1-like OS=Rattus norvegicus OX=10116 GN=LOC100911769 PE=1 SV=1	Epb41l1	DWERERRLPSSPASPSPKGTPEKASERAGLR	Up			1	cell part;cytoplasm;cytoskeleton;extrinsic to membrane;intracellular non-membrane-bounded organelle;intracellular organelle;intracellular part;macromolecular complex;membrane;membrane part;non-membrane-bounded organelle;organelle;protein complex;synapse part;synaptic membrane	Q9WTP0_S546_2
Q9WTP0;D4A9L5;A0A0G2K0B2	550;550;550	T	2	Band 4.1-like protein 1 OS=Rattus norvegicus OX=10116 GN=Epb41l1 PE=1 SV=1;Erythrocyte membrane protein band 4.1-like 1 OS=Rattus norvegicus OX=10116 GN=Epb41l1 PE=1 SV=2;Band 4.1-like protein 1-like OS=Rattus norvegicus OX=10116 GN=LOC100911769 PE=1 SV=1	Epb41l1	ERRLPSSPASPSPKGTPEKASERAGLREGSE	Up			1	cell part;cytoplasm;cytoskeleton;extrinsic to membrane;intracellular non-membrane-bounded organelle;intracellular organelle;intracellular part;macromolecular complex;membrane;membrane part;non-membrane-bounded organelle;organelle;protein complex;synapse part;synaptic membrane	Q9WTP0_T550_2
F1LR60;O35430	86;84	S	2	Amyloid beta (A4) protein-binding, family A, member 1, isoform CRA_a OS=Rattus norvegicus OX=10116 GN=Apba1 PE=1 SV=2;Amyloid-beta A4 precursor protein-binding family A member 1 OS=Rattus norvegicus OX=10116 GN=Apba1 PE=1 SV=1	Apba1	EEERGECLARSASTESGFHNHTDTAEGDVLA	Up			1	cell part;cell projection;cell projection part;clathrin-coated vesicle;coated vesicle;cytoplasmic membrane-bounded vesicle;cytoplasmic part;cytoplasmic vesicle;dendritic spine;Golgi apparatus;intracellular membrane-bounded organelle;intracellular organelle;intracellular part;macromolecular complex;membrane;membrane-bounded organelle;membrane-bounded vesicle;neuron projection;neuron spine;nucleus;…	F1LR60_S86_2
P09951	436	S	1	Synapsin-1 OS=Rattus norvegicus OX=10116 GN=Syn1 PE=1 SV=3	Syn1	QRDASPGRGSHSQTPSPGALPLGRQTSQQPA		Down		1	axon part;cell junction;cell part;cell projection;cell projection part;clathrin-coated vesicle;coated vesicle;cytoplasmic membrane-bounded vesicle;cytoplasmic part;cytoplasmic vesicle;cytosol;dendrite;Golgi apparatus;intracellular membrane-bounded organelle;intracellular organelle;intracellular part;membrane-bounded organelle;membrane-bounded vesicle;neuron projection;organelle;presynaptic active…	P09951_S436_1
F1M7V4;D3Z9C7;Q9JKS6	791;554;1841	S	1	Protein piccolo OS=Rattus norvegicus OX=10116 GN=Pclo PE=1 SV=3;Protein piccolo OS=Rattus norvegicus OX=10116 GN=Pclo PE=1 SV=3;Protein piccolo OS=Rattus norvegicus OX=10116 GN=Pclo PE=1 SV=1	Pclo	EVQKVYKLPAAVSLYSPTDEQSVMQKEGVQK		Down		1	cell body;cell junction;cell part;cell projection;cytoplasmic part;Golgi apparatus part;intracellular organelle part;intracellular part;membrane;neuron projection;neuronal cell body;organelle part;presynaptic active zone;synapse;synapse part;trans-Golgi network	Q9JKS6_S1841_1
G3V984;O88778;A0A0G2K1X6	2842;2843;1903	S	1	Protein bassoon OS=Rattus norvegicus OX=10116 GN=Bsn PE=4 SV=1;Protein bassoon OS=Rattus norvegicus OX=10116 GN=Bsn PE=1 SV=3;Protein bassoon OS=Rattus norvegicus OX=10116 GN=Bsn PE=4 SV=1	Bsn	LRQQTLPRPMKTLQRSLSDPKPLSPTAEESA	Up	Up		2	axon;cell body;cell junction;cell part;cell projection;cell projection part;cytoplasmic part;cytoskeletal part;cytoskeleton;dendrite;excitatory synapse;Golgi apparatus part;intracellular non-membrane-bounded organelle;intracellular organelle;intracellular organelle part;intracellular part;neuron projection;neuron projection terminus;neuronal cell body;non-membrane-bounded organelle;organelle;orga…	G3V984_S2842_1
F1M7V4;D3Z9C7;Q9JKS6	2514;2276;3565	S	1	Protein piccolo OS=Rattus norvegicus OX=10116 GN=Pclo PE=1 SV=3;Protein piccolo OS=Rattus norvegicus OX=10116 GN=Pclo PE=1 SV=3;Protein piccolo OS=Rattus norvegicus OX=10116 GN=Pclo PE=1 SV=1	Pclo	LRADPTVQLAPSPPKSPKVLYSPISPLSPGN		Up		1	cell body;cell junction;cell part;cell projection;cytoplasmic part;Golgi apparatus part;intracellular organelle part;intracellular part;membrane;neuron projection;neuronal cell body;organelle part;presynaptic active zone;synapse;synapse part;trans-Golgi network	Q9JKS6_S3565_1
A0A0G2JSM7;Q63028	610;610	T	1	Adducin 1 (Alpha), isoform CRA_b OS=Rattus norvegicus OX=10116 GN=Add1 PE=1 SV=1;Alpha-adducin OS=Rattus norvegicus OX=10116 GN=Add1 PE=1 SV=2	Add1	EQKEKSPPDQSAVPNTPPSTPVKLEGGLPQE		Down		1	adherens junction;anchoring junction;cell junction;cell part;cell projection;cell projection part;cell-substrate adherens junction;cell-substrate junction;cytoplasmic part;cytoskeletal part;cytoskeleton;dendrite;dendritic spine;F-actin capping protein complex;focal adhesion;intermediate filament cytoskeleton;intracellular non-membrane-bounded organelle;intracellular organelle;intracellular organe…	A0A0G2JSM7_T610_1
Q9QXY2	918	T	2	SRC kinase signaling inhibitor 1 OS=Rattus norvegicus OX=10116 GN=Srcin1 PE=1 SV=1	Srcin1	LNLHELSGPAEGTPLTPKSGNPTKGLDAPSK		Up		1	actin cytoskeleton;axon;cell body;cell junction;cell part;cell projection;cytoplasm;cytoskeletal part;cytoskeleton;dendrite;filopodium;intracellular non-membrane-bounded organelle;intracellular organelle;intracellular organelle part;intracellular part;lamellipodium;membrane;neuron projection;neuronal cell body;non-membrane-bounded organelle;organelle;organelle part;postsynaptic density;postsynapt…	Q9QXY2_T918_2
G3V984;O88778;A0A0G2K1X6	2055;2056;1116	S	1	Protein bassoon OS=Rattus norvegicus OX=10116 GN=Bsn PE=4 SV=1;Protein bassoon OS=Rattus norvegicus OX=10116 GN=Bsn PE=1 SV=3;Protein bassoon OS=Rattus norvegicus OX=10116 GN=Bsn PE=4 SV=1	Bsn	PTDLLSHPLPMRRYSSVSNIYSDHRYGPRGD		Up		1	axon;cell body;cell junction;cell part;cell projection;cell projection part;cytoplasmic part;cytoskeletal part;cytoskeleton;dendrite;excitatory synapse;Golgi apparatus part;intracellular non-membrane-bounded organelle;intracellular organelle;intracellular organelle part;intracellular part;neuron projection;neuron projection terminus;neuronal cell body;non-membrane-bounded organelle;organelle;orga…	G3V984_S2055_1
F1M3W5	1145	S	1	Dmx-like 2 OS=Rattus norvegicus OX=10116 GN=Dmxl2 PE=1 SV=3	Dmxl2	LVKVGSVLDSRVSVDSNLFVYSKSDAFLSKD		Down		1	cell part;clathrin-coated vesicle;coated vesicle;cytoplasmic membrane-bounded vesicle;cytoplasmic part;cytoplasmic vesicle;extracellular region part;extracellular space;intracellular membrane-bounded organelle;intracellular organelle;intracellular part;membrane-bounded organelle;membrane-bounded vesicle;organelle;synapse part;synaptic vesicle;vesicle	F1M3W5_S1145_1
A0A0A0MP77;A0A0G2JU11;F1M386	820;1183;1022	S	1	Rap guanine nucleotide exchange factor 2 OS=Rattus norvegicus OX=10116 GN=Rapgef2 PE=1 SV=1;Rap guanine nucleotide exchange factor 2 OS=Rattus norvegicus OX=10116 GN=Rapgef2 PE=1 SV=1;Rap guanine nucleotide exchange factor 2 OS=Rattus norvegicus OX=10116 G	Rapgef2	LPKNPADRKPVKSETSPVAPRAGPQQKAQPQ	Down	Down		2	apical plasma membrane;cell body;cell junction;cell part;cell projection;cell-cell junction;cytoplasm;cytoplasmic membrane-bounded vesicle;cytoplasmic part;cytoplasmic vesicle;cytosol;endocytic vesicle;endosome;intracellular;intracellular membrane-bounded organelle;intracellular organelle;intracellular part;late endosome;macromolecular complex;membrane;membrane part;membrane-bounded organelle;mem…	A0A0G2JU11_S1183_1
P31662	13	S	2	Sodium-dependent neutral amino acid transporter SLC6A17 OS=Rattus norvegicus OX=10116 GN=Slc6a17 PE=1 SV=1	Slc6a17	___MPKNSKVTQREHSNEHVTESVADLLALE	Up	Up		2	cell junction;cell part;clathrin coated vesicle membrane;clathrin-coated vesicle;coated vesicle;coated vesicle membrane;cytoplasmic membrane-bounded vesicle;cytoplasmic part;cytoplasmic vesicle;cytoplasmic vesicle membrane;cytoplasmic vesicle part;integral to membrane;integral to plasma membrane;intracellular membrane-bounded organelle;intracellular organelle;intracellular organelle part;intracel…	P31662_S13_2
P15205	1315	S	2	Microtubule-associated protein 1B OS=Rattus norvegicus OX=10116 GN=Map1b PE=1 SV=3	Map1b	EEHCASPEEKTLEVVSPSQSVTGSAGHTPYY		Up		1	axon;axon part;cell body;cell junction;cell part;cell projection;cell projection part;cytoplasmic part;cytoskeletal part;cytoskeleton;dendrite;dendritic spine;growth cone;intracellular non-membrane-bounded organelle;intracellular organelle;intracellular organelle part;intracellular part;macromolecular complex;membrane;microtubule;microtubule associated complex;neuron projection;neuron spine;neuro…	P15205_S1315_2
M0R5T5;A0A0G2K7H2;Q9QX74;M0R805	1706;1027;1338;1031	S	1	SH3 and multiple ankyrin repeat domains protein 2 OS=Rattus norvegicus OX=10116 GN=Shank2 PE=1 SV=2;SH3 and multiple ankyrin repeat domains protein 2-like OS=Rattus norvegicus OX=10116 GN=LOC103690160 PE=1 SV=1;SH3 and multiple ankyrin repeat domains prote	Shank2	ESRTSGPRRAPSPVVSPTELSKEILPTPPSA		Down		1	apical plasma membrane;brush border membrane;cell body;cell junction;cell part;cell projection;cell projection membrane;cell projection part;cilium;cilium membrane;cilium part;cytoplasm;cytoskeletal part;dendritic spine;growth cone;intracellular organelle part;intracellular part;membrane;membrane part;neuron projection;neuron spine;neuronal cell body;nonmotile primary cilium;organelle part;photor…	M0R5T5_S1706_1
P31662	715	S	1	Sodium-dependent neutral amino acid transporter SLC6A17 OS=Rattus norvegicus OX=10116 GN=Slc6a17 PE=1 SV=1	Slc6a17	TSPLESSSHPNGRYGSGYLLASTPESEL___	Up	Up		2	cell junction;cell part;clathrin coated vesicle membrane;clathrin-coated vesicle;coated vesicle;coated vesicle membrane;cytoplasmic membrane-bounded vesicle;cytoplasmic part;cytoplasmic vesicle;cytoplasmic vesicle membrane;cytoplasmic vesicle part;integral to membrane;integral to plasma membrane;intracellular membrane-bounded organelle;intracellular organelle;intracellular organelle part;intracel…	P31662_S715_1
A0A0G2JZX3;Q9Z2I7	30;31	S	1	Synaptic vesicle 2-related protein OS=Rattus norvegicus OX=10116 GN=Svop PE=1 SV=1;Synaptic vesicle 2-related protein OS=Rattus norvegicus OX=10116 GN=Svop PE=1 SV=1	Svop	FRRTGESARSEDDAASGEHDVQIEGVRVGLE		Down		1	cell junction;cell part;clathrin coated vesicle membrane;clathrin-coated vesicle;coated vesicle;coated vesicle membrane;cytoplasmic membrane-bounded vesicle;cytoplasmic part;cytoplasmic vesicle;cytoplasmic vesicle membrane;cytoplasmic vesicle part;integral to membrane;intracellular membrane-bounded organelle;intracellular organelle;intracellular organelle part;intracellular part;intrinsic to memb…	A0A0G2JZX3_S30_1
F1LPM3;O35413	478;478	S	1	Sorbin and SH3 domain-containing protein 2 OS=Rattus norvegicus OX=10116 GN=Sorbs2 PE=1 SV=2;Sorbin and SH3 domain-containing protein 2 OS=Rattus norvegicus OX=10116 GN=Sorbs2 PE=1 SV=2	Sorbs2	WSSTEEAVSPKIKSRSCDDLLNDDCGSFPDP	Down	Down		2	cell body;cell part;cell projection;cytoplasmic part;cytoskeletal part;dendrite;intracellular organelle part;intracellular part;membrane;neuron projection;neuronal cell body;organelle part;perinuclear region of cytoplasm;plasma membrane;postsynaptic density;synapse part	F1LPM3_S478_1
Q9JKS6	924	S	1	Protein piccolo OS=Rattus norvegicus OX=10116 GN=Pclo PE=1 SV=1	Pclo	TGPAAPSKQAPTPSQSPAAQGPAKSTGQLPP	Down			1	cell body;cell junction;cell part;cell projection;cytoplasmic part;Golgi apparatus part;intracellular organelle part;intracellular part;neuron projection;neuronal cell body;organelle part;presynaptic active zone;synapse;synapse part;trans-Golgi network	Q9JKS6_S924_1
Q02563	80	S	2	Synaptic vesicle glycoprotein 2A OS=Rattus norvegicus OX=10116 GN=Sv2a PE=1 SV=2	Sv2a	YYRGEGAQDEEEGGASSDATEGHDEDDEIYE	Up			1	axon part;cell junction;cell part;cell projection part;cell-cell junction;clathrin coated vesicle membrane;coated vesicle membrane;cytoplasmic part;cytoplasmic vesicle membrane;cytoplasmic vesicle part;endoplasmic reticulum;integral to membrane;intracellular membrane-bounded organelle;intracellular organelle;intracellular organelle part;intracellular part;intrinsic to membrane;membrane;membrane p…	Q02563_S80_2
Q02563	81	S	2	Synaptic vesicle glycoprotein 2A OS=Rattus norvegicus OX=10116 GN=Sv2a PE=1 SV=2	Sv2a	YRGEGAQDEEEGGASSDATEGHDEDDEIYEG	Up			1	axon part;cell junction;cell part;cell projection part;cell-cell junction;clathrin coated vesicle membrane;coated vesicle membrane;cytoplasmic part;cytoplasmic vesicle membrane;cytoplasmic vesicle part;endoplasmic reticulum;integral to membrane;intracellular membrane-bounded organelle;intracellular organelle;intracellular organelle part;intracellular part;intrinsic to membrane;membrane;membrane p…	Q02563_S81_2
A0A0G2K272;A8WCF8	10;10	S	2	Tumor protein p63-regulated gene 1-like protein OS=Rattus norvegicus OX=10116 GN=Tprg1l PE=1 SV=1;Tumor protein p63-regulated gene 1-like protein OS=Rattus norvegicus OX=10116 GN=Tprg1l PE=1 SV=1	Tprg1l	______MLQLRDTVDSAGTSPTAVLAAGEDA		Down		1	cell junction;cell part;clathrin-coated vesicle;coated vesicle;cytoplasmic membrane-bounded vesicle;cytoplasmic part;cytoplasmic vesicle;extracellular membrane-bounded organelle;extracellular organelle;extracellular region part;extracellular vesicular exosome;intracellular membrane-bounded organelle;intracellular organelle;intracellular part;membrane-bounded organelle;membrane-bounded vesicle;org…	A0A0G2K272_S10_2
F1LR60;O35430	316;314	S	2	Amyloid beta (A4) protein-binding, family A, member 1, isoform CRA_a OS=Rattus norvegicus OX=10116 GN=Apba1 PE=1 SV=2;Amyloid-beta A4 precursor protein-binding family A member 1 OS=Rattus norvegicus OX=10116 GN=Apba1 PE=1 SV=1	Apba1	QDLERAPTPGGGHPDSPGLPAPAGQQQRVVG		Down		1	cell part;cell projection;cell projection part;clathrin-coated vesicle;coated vesicle;cytoplasmic membrane-bounded vesicle;cytoplasmic part;cytoplasmic vesicle;dendritic spine;Golgi apparatus;intracellular membrane-bounded organelle;intracellular organelle;intracellular part;macromolecular complex;membrane;membrane-bounded organelle;membrane-bounded vesicle;neuron projection;neuron spine;nucleus;…	F1LR60_S316_2
F1LR60;O35430	308;306	T	2	Amyloid beta (A4) protein-binding, family A, member 1, isoform CRA_a OS=Rattus norvegicus OX=10116 GN=Apba1 PE=1 SV=2;Amyloid-beta A4 precursor protein-binding family A member 1 OS=Rattus norvegicus OX=10116 GN=Apba1 PE=1 SV=1	Apba1	AEDMPEAEQDLERAPTPGGGHPDSPGLPAPA		Down		1	cell part;cell projection;cell projection part;clathrin-coated vesicle;coated vesicle;cytoplasmic membrane-bounded vesicle;cytoplasmic part;cytoplasmic vesicle;dendritic spine;Golgi apparatus;intracellular membrane-bounded organelle;intracellular organelle;intracellular part;macromolecular complex;membrane;membrane-bounded organelle;membrane-bounded vesicle;neuron projection;neuron spine;nucleus;…	F1LR60_T308_2
Q63942	10	S	1	GTP-binding protein Rab-3D OS=Rattus norvegicus OX=10116 GN=Rab3d PE=1 SV=2	Rab3d	______MASASEPPASPRDAADQNFDYMFKL		Down		1	cell part;clathrin-coated vesicle;coated vesicle;cytoplasmic membrane-bounded vesicle;cytoplasmic part;cytoplasmic vesicle;cytoplasmic vesicle membrane;cytoplasmic vesicle part;endosome;extracellular membrane-bounded organelle;extracellular organelle;extracellular region part;extracellular vesicular exosome;intracellular membrane-bounded organelle;intracellular organelle;intracellular organelle p…	Q63942_S10_1
F1LSV0	812	S	1	Semaphorin 4B OS=Rattus norvegicus OX=10116 GN=Sema4b PE=1 SV=2	Sema4b	WRCLLLCPRPRVRLGSEIRDSVV________		Up		1	cell part;integral to membrane;intrinsic to membrane;membrane;membrane part;plasma membrane;synapse	F1LSV0_S812_1
P31662	682	S	1	Sodium-dependent neutral amino acid transporter SLC6A17 OS=Rattus norvegicus OX=10116 GN=Slc6a17 PE=1 SV=1	Slc6a17	LEENDETRFILSKVPSEAPSPMPTHRSYLGP	Down	Down		2	cell junction;cell part;clathrin coated vesicle membrane;clathrin-coated vesicle;coated vesicle;coated vesicle membrane;cytoplasmic membrane-bounded vesicle;cytoplasmic part;cytoplasmic vesicle;cytoplasmic vesicle membrane;cytoplasmic vesicle part;integral to membrane;integral to plasma membrane;intracellular membrane-bounded organelle;intracellular organelle;intracellular organelle part;intracel…	P31662_S682_1
Q9JHL4	277	S	1	Drebrin-like protein OS=Rattus norvegicus OX=10116 GN=Dbnl PE=1 SV=1	Dbnl	APHPREIFKQKERAMSTTSVSSSQPGKLRSP	Up	Up		2	cell cortex;cell junction;cell part;cell projection;clathrin coated vesicle membrane;coated vesicle membrane;cytoplasm;cytoplasmic part;cytoplasmic vesicle membrane;cytoplasmic vesicle part;cytoskeletal part;cytosol;dendrite;extracellular membrane-bounded organelle;extracellular organelle;extracellular region part;extracellular vesicular exosome;Golgi apparatus part;Golgi membrane;intracellular n…	Q9JHL4_S277_1
Q9WUD9	17	S	1	Proto-oncogene tyrosine-protein kinase Src OS=Rattus norvegicus OX=10116 GN=Src PE=1 SV=4	Src	GSNKSKPKDASQRRRSLEPAENVHGAGGAFP		Up		1	actin filament;caveola;cell part;cell projection;cell projection membrane;cell projection part;cytoplasmic part;cytoskeletal part;cytosol;endosome;extracellular membrane-bounded organelle;extracellular organelle;extracellular region part;extracellular vesicular exosome;extrinsic to internal side of plasma membrane;extrinsic to membrane;extrinsic to plasma membrane;intracellular membrane-bounded o…	Q9WUD9_S17_1
F1LMX1;O08839;D4A4P1;Q5HZA7	325;324;308;293	S	1	Myc box-dependent-interacting protein 1 OS=Rattus norvegicus OX=10116 GN=Bin1 PE=1 SV=2;Myc box-dependent-interacting protein 1 OS=Rattus norvegicus OX=10116 GN=Bin1 PE=1 SV=1;Myc box-dependent-interacting protein 1 OS=Rattus norvegicus OX=10116 GN=Bin1 PE	Bin1	PEIRVNHEPEPASGASPGATIPKSPSQLRKG	Down	Down		2	axon;axon part;axon terminus;cell part;cell projection;cell projection part;cerebellar mossy fiber;clathrin-coated vesicle;coated vesicle;contractile fiber part;cytoplasm;cytoplasmic membrane-bounded vesicle;cytoplasmic part;cytoplasmic vesicle;cytoskeletal part;I band;initial segment;intracellular membrane-bounded organelle;intracellular organelle;intracellular organelle part;intracellular part;…	F1LMX1_S325_1
P11275;F1LZG4;A0A0G2JUV8	331;328;328	S	1	Calcium/calmodulin-dependent protein kinase type II subunit alpha OS=Rattus norvegicus OX=10116 GN=Camk2a PE=1 SV=1;Calcium/calmodulin-dependent protein kinase type II subunit alpha OS=Rattus norvegicus OX=10116 GN=Camk2a PE=1 SV=3;Calcium/calmodulin-depen	Camk2a	GKSGGNKKNDGVKESSESTNTTIEDEDTKVR		Up		1	axon;cell body;cell junction;cell part;cell projection;cell projection cytoplasm;cell projection part;cytoplasmic part;cytoskeletal part;dendrite;dendrite cytoplasm;intracellular membrane-bounded organelle;intracellular organelle;intracellular organelle part;intracellular part;membrane;membrane-bounded organelle;mitochondrion;neuron projection;neuronal cell body;nucleus;organelle;organelle part;p…	P11275_S331_1
D3ZUM2	54	S	1	Sterile alpha and TIR motif containing 1 (Predicted) OS=Rattus norvegicus OX=10116 GN=Sarm1 PE=1 SV=1	Sarm1	TSPWWAAGGRGSREVSPGVGTEVQGALERSL		Down		1	cell part;cell projection;cytoplasmic part;cytoskeletal part;dendrite;extrinsic to membrane;extrinsic to mitochondrial outer membrane;extrinsic to organelle membrane;intracellular organelle part;intracellular part;macromolecular complex;membrane part;microtubule;mitochondrial membrane part;mitochondrial part;neuron projection;organelle part;protein complex;synapse	D3ZUM2_S54_1
P09951	549	S	2	Synapsin-1 OS=Rattus norvegicus OX=10116 GN=Syn1 PE=1 SV=3	Syn1	VAGGPGAPPAARPPASPSPQRQAGPPQATRQ		Down		1	axon part;cell junction;cell part;cell projection;cell projection part;clathrin-coated vesicle;coated vesicle;cytoplasmic membrane-bounded vesicle;cytoplasmic part;cytoplasmic vesicle;cytosol;dendrite;Golgi apparatus;intracellular membrane-bounded organelle;intracellular organelle;intracellular part;membrane-bounded organelle;membrane-bounded vesicle;neuron projection;organelle;presynaptic active…	P09951_S549_2
P09951	551	S	2	Synapsin-1 OS=Rattus norvegicus OX=10116 GN=Syn1 PE=1 SV=3	Syn1	GGPGAPPAARPPASPSPQRQAGPPQATRQAS		Down		1	axon part;cell junction;cell part;cell projection;cell projection part;clathrin-coated vesicle;coated vesicle;cytoplasmic membrane-bounded vesicle;cytoplasmic part;cytoplasmic vesicle;cytosol;dendrite;Golgi apparatus;intracellular membrane-bounded organelle;intracellular organelle;intracellular part;membrane-bounded organelle;membrane-bounded vesicle;neuron projection;organelle;presynaptic active…	P09951_S551_2
D3ZFB6	252	S	1	Proline-rich transmembrane protein 2 OS=Rattus norvegicus OX=10116 GN=Prrt2 PE=1 SV=1	Prrt2	GGHPGSPRGSLSRHPSSQLAGPGVEGGEGTQ		Down		1	cell junction;cell part;integral to membrane;intrinsic to membrane;membrane;membrane part;plasma membrane;synapse	D3ZFB6_S252_1
Q3S4A5;Q3S4A4;Q62848	330;352;342	S	2	ADP-ribosylation factor GTPase activating protein 1 brain isoform OS=Rattus norvegicus OX=10116 GN=Arfgap1 PE=1 SV=1;ADP-ribosylation factor GTPase activating protein 1 heart isoform OS=Rattus norvegicus OX=10116 GN=Arfgap1 PE=1 SV=1;ADP-ribosylation facto	Arfgap1	SFWETFGSAEPPKAKSPSSDSWTCADASTGR		Down		1	cell part;cytoplasmic part;Golgi apparatus part;Golgi membrane;intracellular organelle part;intracellular part;membrane;organelle membrane;organelle part;synapse	Q3S4A5_S330_2
P09951	436	S	2	Synapsin-1 OS=Rattus norvegicus OX=10116 GN=Syn1 PE=1 SV=3	Syn1	QRDASPGRGSHSQTPSPGALPLGRQTSQQPA	Down			1	axon part;cell junction;cell part;cell projection;cell projection part;clathrin-coated vesicle;coated vesicle;cytoplasmic membrane-bounded vesicle;cytoplasmic part;cytoplasmic vesicle;cytosol;dendrite;Golgi apparatus;intracellular membrane-bounded organelle;intracellular organelle;intracellular part;membrane-bounded organelle;membrane-bounded vesicle;neuron projection;organelle;presynaptic active…	P09951_S436_2
D3ZDH8;D3ZT07;Q9JJM9	345;336;336	T	1	Septin 5 OS=Rattus norvegicus OX=10116 GN=Sept5 PE=1 SV=1;Septin 5 OS=Rattus norvegicus OX=10116 GN=Sept5 PE=1 SV=2;Septin-5 OS=Rattus norvegicus OX=10116 GN=Septin5 PE=1 SV=2	Sept5	QDSRMESPIPILPLPTPDSETEKLIRMKDEE	Down			1	actin filament bundle;actomyosin;axon part;cell cortex;cell cortex part;cell division site part;cell part;cell projection part;clathrin-coated vesicle;cleavage furrow;coated vesicle;cytoplasmic membrane-bounded vesicle;cytoplasmic part;cytoplasmic vesicle;cytoskeletal part;intracellular membrane-bounded organelle;intracellular organelle;intracellular organelle part;intracellular part;macromolecul…	D3ZT07_T336_1
P97837;F1LSL6;A0A0G2JUI3	1047;991;954	S	1	Disks large-associated protein 2 OS=Rattus norvegicus OX=10116 GN=Dlgap2 PE=1 SV=3;Disks large-associated protein 2 OS=Rattus norvegicus OX=10116 GN=Dlgap2 PE=1 SV=3;Disks large-associated protein 2 OS=Rattus norvegicus OX=10116 GN=Dlgap2 PE=1 SV=1	Dlgap2	RAASFRQNSATERADSIEIYIPEAQTRL___	Up	Down		2	axon part;cell junction;cell part;cell projection;cell projection part;cytoskeletal part;dendrite;intermediate filament;intracellular organelle part;intracellular part;macromolecular complex;membrane;neurofilament;neuron projection;organelle part;postsynaptic density;postsynaptic membrane;protein complex;synapse part;synaptic membrane	P97837_S1047_1
P09951	67	S	1	Synapsin-1 OS=Rattus norvegicus OX=10116 GN=Syn1 PE=1 SV=3	Syn1	ERASTAAPVASPAAPSPGSSGGGGFFSSLSN		Up		1	axon part;cell junction;cell part;cell projection;cell projection part;clathrin-coated vesicle;coated vesicle;cytoplasmic membrane-bounded vesicle;cytoplasmic part;cytoplasmic vesicle;cytosol;dendrite;Golgi apparatus;intracellular membrane-bounded organelle;intracellular organelle;intracellular part;membrane-bounded organelle;membrane-bounded vesicle;neuron projection;organelle;presynaptic active…	P09951_S67_1
Q9QXY2	1077	S	1	SRC kinase signaling inhibitor 1 OS=Rattus norvegicus OX=10116 GN=Srcin1 PE=1 SV=1	Srcin1	VVTSKKDSVFIKKAESEELEIQKPQVKLRRA	Up	Up		2	actin cytoskeleton;axon;cell body;cell junction;cell part;cell projection;cytoplasm;cytoskeletal part;cytoskeleton;dendrite;filopodium;intracellular non-membrane-bounded organelle;intracellular organelle;intracellular organelle part;intracellular part;lamellipodium;membrane;neuron projection;neuronal cell body;non-membrane-bounded organelle;organelle;organelle part;postsynaptic density;postsynapt…	Q9QXY2_S1077_1
A0A0G2K0F3;D3ZMI4;Q9WTP0;D4A9L5;A0A0G2K0B2	1349;1349;677;677;677	S	2	Erythrocyte membrane protein band 4.1-like 1 OS=Rattus norvegicus OX=10116 GN=Epb41l1 PE=1 SV=1;Erythrocyte membrane protein band 4.1-like 1 OS=Rattus norvegicus OX=10116 GN=Epb41l1 PE=1 SV=1;Band 4.1-like protein 1 OS=Rattus norvegicus OX=10116 GN=Epb41l1	Epb41l1	KGPSSQEDESGGIEDSPDRGACSTPELPQFE	Up	Up		2	cell part;cytoplasm;cytoskeleton;extrinsic to membrane;intracellular non-membrane-bounded organelle;intracellular organelle;intracellular part;macromolecular complex;membrane;membrane part;non-membrane-bounded organelle;organelle;protein complex;synapse part;synaptic membrane	Q9WTP0_S677_2
D4A0I5;A0A0G2JY26	454;481	S	3	DnaJ (Hsp40) homolog, subfamily C, member 6 (Predicted) OS=Rattus norvegicus OX=10116 GN=Dnajc6 PE=1 SV=1;DnaJ heat shock protein family (Hsp40) member C6 OS=Rattus norvegicus OX=10116 GN=Dnajc6 PE=1 SV=1	Dnajc6	CEEDHAALVNQESEQSDDELLTLSSPHGNAD	Up			1	synapse	D4A0I5_S454_3
D4A0I5;A0A0G2JY26	451;478	S	3	DnaJ (Hsp40) homolog, subfamily C, member 6 (Predicted) OS=Rattus norvegicus OX=10116 GN=Dnajc6 PE=1 SV=1;DnaJ heat shock protein family (Hsp40) member C6 OS=Rattus norvegicus OX=10116 GN=Dnajc6 PE=1 SV=1	Dnajc6	KSRCEEDHAALVNQESEQSDDELLTLSSPHG	Up			1	synapse	D4A0I5_S451_3
Q03555;M0R423;F1MA86	201;63;72	S	3	Gephyrin OS=Rattus norvegicus OX=10116 GN=Gphn PE=1 SV=3;Molybdopterin molybdenumtransferase OS=Rattus norvegicus OX=10116 GN=Gphn PE=1 SV=2;Molybdopterin molybdenumtransferase OS=Rattus norvegicus OX=10116 GN=Gphn PE=1 SV=3	Gphn	IVKVKEVHDELEDLPSPPPPLSPPPTTSPHK		Up		1	cell junction;cell part;cytoplasm;cytoskeleton;inhibitory synapse;intracellular;intracellular non-membrane-bounded organelle;intracellular organelle;intracellular part;membrane;non-membrane-bounded organelle;organelle;postsynaptic membrane;synapse;synapse part;synaptic membrane	Q03555_S201_3
Q03555;M0R423;F1MA86	207;69;78	S	3	Gephyrin OS=Rattus norvegicus OX=10116 GN=Gphn PE=1 SV=3;Molybdopterin molybdenumtransferase OS=Rattus norvegicus OX=10116 GN=Gphn PE=1 SV=2;Molybdopterin molybdenumtransferase OS=Rattus norvegicus OX=10116 GN=Gphn PE=1 SV=3	Gphn	VHDELEDLPSPPPPLSPPPTTSPHKQTEDKG		Up		1	cell junction;cell part;cytoplasm;cytoskeleton;inhibitory synapse;intracellular;intracellular non-membrane-bounded organelle;intracellular organelle;intracellular part;membrane;non-membrane-bounded organelle;organelle;postsynaptic membrane;synapse;synapse part;synaptic membrane	Q03555_S207_3
G3V984;O88778;A0A0G2K1X6	2529;2530;1590	S	1	Protein bassoon OS=Rattus norvegicus OX=10116 GN=Bsn PE=4 SV=1;Protein bassoon OS=Rattus norvegicus OX=10116 GN=Bsn PE=1 SV=3;Protein bassoon OS=Rattus norvegicus OX=10116 GN=Bsn PE=4 SV=1	Bsn	QAREPVLHRGLPSSASDMSLQTEEQWEAGRS		Up		1	axon;cell body;cell junction;cell part;cell projection;cell projection part;cytoplasmic part;cytoskeletal part;cytoskeleton;dendrite;excitatory synapse;Golgi apparatus part;intracellular non-membrane-bounded organelle;intracellular organelle;intracellular organelle part;intracellular part;neuron projection;neuron projection terminus;neuronal cell body;non-membrane-bounded organelle;organelle;orga…	G3V984_S2529_1
A0A096MIT7;O70441	461;461	S	2	Synapsin-3 OS=Rattus norvegicus OX=10116 GN=Syn3 PE=1 SV=2;Synapsin-3 OS=Rattus norvegicus OX=10116 GN=Syn3 PE=1 SV=1	Syn3	SPQPPRSRSPSQQRLSPQGQQPVSPQSGSPQ		Down		1	cell junction;cell part;clathrin coated vesicle membrane;clathrin-coated vesicle;coated vesicle;coated vesicle membrane;cytoplasmic membrane-bounded vesicle;cytoplasmic part;cytoplasmic vesicle;cytoplasmic vesicle membrane;cytoplasmic vesicle part;intracellular membrane-bounded organelle;intracellular organelle;intracellular organelle part;intracellular part;membrane;membrane-bounded organelle;me…	A0A096MIT7_S461_2
P15205	1778	S	2	Microtubule-associated protein 1B OS=Rattus norvegicus OX=10116 GN=Map1b PE=1 SV=3	Map1b	VQSLEGEKLSPKSDISPLTPRESSPTYSPGF		Down		1	axon;axon part;cell body;cell junction;cell part;cell projection;cell projection part;cytoplasmic part;cytoskeletal part;cytoskeleton;dendrite;dendritic spine;growth cone;intracellular non-membrane-bounded organelle;intracellular organelle;intracellular organelle part;intracellular part;macromolecular complex;membrane;microtubule;microtubule associated complex;neuron projection;neuron spine;neuro…	P15205_S1778_2
P15205	1781	T	2	Microtubule-associated protein 1B OS=Rattus norvegicus OX=10116 GN=Map1b PE=1 SV=3	Map1b	LEGEKLSPKSDISPLTPRESSPTYSPGFSDS		Down		1	axon;axon part;cell body;cell junction;cell part;cell projection;cell projection part;cytoplasmic part;cytoskeletal part;cytoskeleton;dendrite;dendritic spine;growth cone;intracellular non-membrane-bounded organelle;intracellular organelle;intracellular organelle part;intracellular part;macromolecular complex;membrane;microtubule;microtubule associated complex;neuron projection;neuron spine;neuro…	P15205_T1781_2
G3V7X5;P24054	68;68	S	1	SPARC-like 1 (Mast9, hevin), isoform CRA_a OS=Rattus norvegicus OX=10116 GN=Sparcl1 PE=1 SV=1;SPARC-like protein 1 OS=Rattus norvegicus OX=10116 GN=Sparcl1 PE=1 SV=1	Sparcl1	EKHPNDKAEKPSALNSEEEAHEQSTEQDKTY		Down		1	extracellular matrix;extracellular membrane-bounded organelle;extracellular organelle;extracellular region part;extracellular space;extracellular vesicular exosome;membrane-bounded organelle;membrane-bounded vesicle;organelle;proteinaceous extracellular matrix;synapse;vesicle	G3V7X5_S68_1
A0A0G2K7F5;P31016	417;418	S	2	Disks large homolog 4 OS=Rattus norvegicus OX=10116 GN=Dlg4 PE=1 SV=1;Disks large homolog 4 OS=Rattus norvegicus OX=10116 GN=Dlg4 PE=1 SV=1	Dlg4	KIHDLREQLMNSSLGSGTASLRSNPKRGFYI	Up	Up		2	alpha-amino-3-hydroxy-5-methyl-4-isoxazolepropionic acid selective glutamate receptor complex;axon;axon part;cell cortex part;cell junction;cell part;cell projection;cell projection cytoplasm;cell projection part;cerebellar mossy fiber;clathrin-coated vesicle;coated vesicle;cortical cytoskeleton;cytoplasm;cytoplasmic membrane-bounded vesicle;cytoplasmic part;cytoplasmic vesicle;cytoskeletal part;…	A0A0G2K7F5_S417_2
Q9QXY2	1094	S	2	SRC kinase signaling inhibitor 1 OS=Rattus norvegicus OX=10116 GN=Srcin1 PE=1 SV=1	Srcin1	ELEIQKPQVKLRRAVSEVVRPASTPPIMASA	Up			1	actin cytoskeleton;axon;cell body;cell junction;cell part;cell projection;cytoplasm;cytoskeletal part;cytoskeleton;dendrite;filopodium;intracellular non-membrane-bounded organelle;intracellular organelle;intracellular organelle part;intracellular part;lamellipodium;membrane;neuron projection;neuronal cell body;non-membrane-bounded organelle;organelle;organelle part;postsynaptic density;postsynapt…	Q9QXY2_S1094_2
A0A0G2JX32;F1LPP0;O08838;A0A0G2K5Z4	508;511;511;442	S	2	Amphiphysin OS=Rattus norvegicus OX=10116 GN=Amph PE=1 SV=1;Amphiphysin OS=Rattus norvegicus OX=10116 GN=Amph PE=1 SV=3;Amphiphysin OS=Rattus norvegicus OX=10116 GN=Amph PE=1 SV=1;Uncharacterized protein OS=Rattus norvegicus OX=10116 GN=LOC100910792 PE=1 S	Amph	SPEGAKIDVESTELASSESPQAAELEAGAPQ		Down		1	axon part;axon terminus;cell junction;cell part;cell projection part;clathrin coated vesicle membrane;clathrin-coated vesicle;coated vesicle;coated vesicle membrane;cytoplasmic membrane-bounded vesicle;cytoplasmic part;cytoplasmic vesicle;cytoplasmic vesicle membrane;cytoplasmic vesicle part;cytoskeleton;intracellular membrane-bounded organelle;intracellular non-membrane-bounded organelle;intrace…	A0A0G2JX32_S508_2
P21575	851	S	1	Dynamin-1 OS=Rattus norvegicus OX=10116 GN=Dnm1 PE=1 SV=2	Dnm1	PNRAPPGVPSRSGQASPSRPESPRPPFDL__		Down		1	axon part;cell part;cell projection part;clathrin-coated vesicle;coated vesicle;cytoplasm;cytoplasmic membrane-bounded vesicle;cytoplasmic part;cytoplasmic vesicle;cytoskeletal part;extracellular membrane-bounded organelle;extracellular organelle;extracellular region part;extracellular vesicular exosome;Golgi apparatus;intracellular membrane-bounded organelle;intracellular organelle;intracellular…	P21575_S851_1
P09951	39	S	1	Synapsin-1 OS=Rattus norvegicus OX=10116 GN=Syn1 PE=1 SV=3	Syn1	DLQRPQPPPPPPSAASPGATPGSAAASAERA		Down		1	axon part;cell junction;cell part;cell projection;cell projection part;clathrin-coated vesicle;coated vesicle;cytoplasmic membrane-bounded vesicle;cytoplasmic part;cytoplasmic vesicle;cytosol;dendrite;Golgi apparatus;intracellular membrane-bounded organelle;intracellular organelle;intracellular part;membrane-bounded organelle;membrane-bounded vesicle;neuron projection;organelle;presynaptic active…	P09951_S39_1
Q9QXY2	655	S	2	SRC kinase signaling inhibitor 1 OS=Rattus norvegicus OX=10116 GN=Srcin1 PE=1 SV=1	Srcin1	AATPSAPVCGSGSRSSGATPVSGPPPPAVSS		Down		1	actin cytoskeleton;axon;cell body;cell junction;cell part;cell projection;cytoplasm;cytoskeletal part;cytoskeleton;dendrite;filopodium;intracellular non-membrane-bounded organelle;intracellular organelle;intracellular organelle part;intracellular part;lamellipodium;membrane;neuron projection;neuronal cell body;non-membrane-bounded organelle;organelle;organelle part;postsynaptic density;postsynapt…	Q9QXY2_S655_2
Q9QXY2	654	S	2	SRC kinase signaling inhibitor 1 OS=Rattus norvegicus OX=10116 GN=Srcin1 PE=1 SV=1	Srcin1	GAATPSAPVCGSGSRSSGATPVSGPPPPAVS	Down	Down		2	actin cytoskeleton;axon;cell body;cell junction;cell part;cell projection;cytoplasm;cytoskeletal part;cytoskeleton;dendrite;filopodium;intracellular non-membrane-bounded organelle;intracellular organelle;intracellular organelle part;intracellular part;lamellipodium;membrane;neuron projection;neuronal cell body;non-membrane-bounded organelle;organelle;organelle part;postsynaptic density;postsynapt…	Q9QXY2_S654_2
F1M7V4;D3Z9C7;Q9JKS6	2520;2282;3571	S	2	Protein piccolo OS=Rattus norvegicus OX=10116 GN=Pclo PE=1 SV=3;Protein piccolo OS=Rattus norvegicus OX=10116 GN=Pclo PE=1 SV=3;Protein piccolo OS=Rattus norvegicus OX=10116 GN=Pclo PE=1 SV=1	Pclo	VQLAPSPPKSPKVLYSPISPLSPGNALEPAF		Up		1	cell body;cell junction;cell part;cell projection;cytoplasmic part;Golgi apparatus part;intracellular organelle part;intracellular part;membrane;neuron projection;neuronal cell body;organelle part;presynaptic active zone;synapse;synapse part;trans-Golgi network	Q9JKS6_S3571_2
Q91ZY8	41	T	2	E3 ubiquitin-protein ligase TRIM9 OS=Rattus norvegicus OX=10116 GN=Trim9 PE=1 SV=1	Trim9	SHNLCQACARNILVQTPESESPQSRRASGSG		Down		1	cell junction;cell part;cell projection;clathrin-coated vesicle;coated vesicle;cytoplasm;cytoplasmic membrane-bounded vesicle;cytoplasmic part;cytoplasmic vesicle;cytoskeleton;dendrite;intracellular membrane-bounded organelle;intracellular non-membrane-bounded organelle;intracellular organelle;intracellular part;membrane-bounded organelle;membrane-bounded vesicle;neuron projection;non-membrane-bo…	Q91ZY8_T41_2
G3V984;O88778;A0A0G2K1X6	2607;2608;1668	T	1	Protein bassoon OS=Rattus norvegicus OX=10116 GN=Bsn PE=4 SV=1;Protein bassoon OS=Rattus norvegicus OX=10116 GN=Bsn PE=1 SV=3;Protein bassoon OS=Rattus norvegicus OX=10116 GN=Bsn PE=4 SV=1	Bsn	TRRRRTRRSADCSVQTDDEDNAEWEQPVRRR	Up			1	axon;cell body;cell junction;cell part;cell projection;cell projection part;cytoplasmic part;cytoskeletal part;cytoskeleton;dendrite;excitatory synapse;Golgi apparatus part;intracellular non-membrane-bounded organelle;intracellular organelle;intracellular organelle part;intracellular part;neuron projection;neuron projection terminus;neuronal cell body;non-membrane-bounded organelle;organelle;orga…	G3V984_T2607_1
P84087	93	S	1	Complexin-2 OS=Rattus norvegicus OX=10116 GN=Cplx2 PE=1 SV=1	Cplx2	KEAEEKAALEQPCEGSLTRPKKAIPAGCGDE	Up	Up		2	axon part;cell body;cell junction;cell part;cell projection;cell projection part;cytoplasmic part;cytosol;dendrite;intracellular membrane-bounded organelle;intracellular organelle;intracellular part;lysosome;lytic vacuole;macromolecular complex;mast cell granule;membrane part;membrane-bounded organelle;neuron projection;neuronal cell body;nucleus;organelle;protein complex;SNARE complex;synapse;sy…	P84087_S93_1
P15205	1393	S	2	Microtubule-associated protein 1B OS=Rattus norvegicus OX=10116 GN=Map1b PE=1 SV=3	Map1b	PDSESPIEKVLSPLRSPPLIGSESAYEDFLS	Down			1	axon;axon part;cell body;cell junction;cell part;cell projection;cell projection part;cytoplasmic part;cytoskeletal part;cytoskeleton;dendrite;dendritic spine;growth cone;intracellular non-membrane-bounded organelle;intracellular organelle;intracellular organelle part;intracellular part;macromolecular complex;membrane;microtubule;microtubule associated complex;neuron projection;neuron spine;neuro…	P15205_S1393_2
P15205	1389	S	2	Microtubule-associated protein 1B OS=Rattus norvegicus OX=10116 GN=Map1b PE=1 SV=3	Map1b	DEPVPDSESPIEKVLSPLRSPPLIGSESAYE	Down			1	axon;axon part;cell body;cell junction;cell part;cell projection;cell projection part;cytoplasmic part;cytoskeletal part;cytoskeleton;dendrite;dendritic spine;growth cone;intracellular non-membrane-bounded organelle;intracellular organelle;intracellular organelle part;intracellular part;macromolecular complex;membrane;microtubule;microtubule associated complex;neuron projection;neuron spine;neuro…	P15205_S1389_2
Q6GMN2	361	T	1	Brain-specific angiogenesis inhibitor 1-associated protein 2 OS=Rattus norvegicus OX=10116 GN=Baiap2 PE=1 SV=1	Baiap2	KSVTPKNSYATTENKTLPRSSSMAAGLERNG		Up		1	actin cytoskeleton;cell body;cell part;cell projection;cell projection part;cytoplasmic membrane-bounded vesicle;cytoplasmic part;cytoplasmic vesicle;cytoskeletal part;cytoskeleton;cytosol;dendritic spine;extracellular membrane-bounded organelle;extracellular organelle;extracellular region part;extracellular vesicular exosome;filopodium;intracellular membrane-bounded organelle;intracellular non-m…	Q6GMN2_T361_1
Q9JKS6	127	S	2	Protein piccolo OS=Rattus norvegicus OX=10116 GN=Pclo PE=1 SV=1	Pclo	TDTFRSEQKLPGRSPSTISLKESKSRTDFKE		Up		1	cell body;cell junction;cell part;cell projection;cytoplasmic part;Golgi apparatus part;intracellular organelle part;intracellular part;neuron projection;neuronal cell body;organelle part;presynaptic active zone;synapse;synapse part;trans-Golgi network	Q9JKS6_S127_2
D3ZZZ9	268	S	1	Catenin (Cadherin associated protein), delta 1 (Predicted), isoform CRA_a OS=Rattus norvegicus OX=10116 GN=Ctnnd1 PE=1 SV=1	Ctnnd1	RQDVYGPQPQVRVGGSSVDLHRFHPEPYGLE		Up		1	adherens junction;anchoring junction;cell junction;cell part;cell projection;cell projection part;cell-cell adherens junction;cell-cell junction;cytoplasm;cytoplasmic part;cytosol;dendritic spine;extracellular membrane-bounded organelle;extracellular organelle;extracellular region part;extracellular vesicular exosome;growth cone;intracellular membrane-bounded organelle;intracellular organelle;int…	D3ZZZ9_S268_1
P63319	674	T	1	Protein kinase C gamma type OS=Rattus norvegicus OX=10116 GN=Prkcg PE=1 SV=1	Prkcg	RLVLASIDQADFQGFTYVNPDFVHPDARSPT	Down			1	cell junction;cell part;cell projection;cell-cell junction;cytoplasmic part;cytosol;dendrite;intracellular membrane-bounded organelle;intracellular organelle;intracellular part;membrane;membrane-bounded organelle;neuron projection;nucleus;organelle;perinuclear region of cytoplasm;plasma membrane;synapse part;synaptic membrane	P63319_T674_1
Q9Z1T4	732	S	1	Connector enhancer of kinase suppressor of ras 2 OS=Rattus norvegicus OX=10116 GN=Cnksr2 PE=1 SV=1	Cnksr2	SCASPYVEAKHSRLSSTETSQSQSSHEEFRQ	Up			1	cell body;cell part;cell projection;cytoplasmic part;extracellular membrane-bounded organelle;extracellular organelle;extracellular region part;extracellular vesicular exosome;Golgi apparatus;intracellular membrane-bounded organelle;intracellular organelle;intracellular part;membrane;membrane-bounded organelle;membrane-bounded vesicle;neuron projection;neuronal cell body;organelle;postsynaptic me…	Q9Z1T4_S732_1
P15205	1248	S	2	Microtubule-associated protein 1B OS=Rattus norvegicus OX=10116 GN=Map1b PE=1 SV=3	Map1b	LDIKDVSDERLSPAKSPSLSPSPPSPIEKTP	Down	Down		2	axon;axon part;cell body;cell junction;cell part;cell projection;cell projection part;cytoplasmic part;cytoskeletal part;cytoskeleton;dendrite;dendritic spine;growth cone;intracellular non-membrane-bounded organelle;intracellular organelle;intracellular organelle part;intracellular part;macromolecular complex;membrane;microtubule;microtubule associated complex;neuron projection;neuron spine;neuro…	P15205_S1248_2
D4A208	1053	S	1	SLIT-ROBO Rho GTPase-activating protein 2 OS=Rattus norvegicus OX=10116 GN=Srgap2 PE=1 SV=1	Srgap2	ATRPKPTVFPKTNATSPGVNSSASPQSTDKS		Down		1	cell junction;cell part;cell projection;cell projection part;cytoplasm;cytoplasmic membrane-bounded vesicle;cytoplasmic part;cytoplasmic vesicle;cytoskeletal part;cytosol;dendritic spine head;endocytic vesicle;intracellular membrane-bounded organelle;intracellular organelle;intracellular organelle part;intracellular part;lamellipodium;membrane;membrane-bounded organelle;membrane-bounded vesicle;n…	D4A208_S1053_1
A0A0G2K0F3;D3ZMI4;D4ACZ4;Q9WTP0;D4A9L5;A0A0G2K0B2	33;33;33;33;33;33	T	2	Erythrocyte membrane protein band 4.1-like 1 OS=Rattus norvegicus OX=10116 GN=Epb41l1 PE=1 SV=1;Erythrocyte membrane protein band 4.1-like 1 OS=Rattus norvegicus OX=10116 GN=Epb41l1 PE=1 SV=1;Band 4.1-like protein 1-like OS=Rattus norvegicus OX=10116 GN=Ep	Epb41l1	TPQQPEAAAAVTTPVTPAGHSHPETNSNEKH		Down		1	cell part;cytoplasm;cytoskeleton;extrinsic to membrane;intracellular non-membrane-bounded organelle;intracellular organelle;intracellular part;macromolecular complex;membrane;membrane part;non-membrane-bounded organelle;organelle;protein complex;synapse part;synaptic membrane	Q9WTP0_T33_2
P31662	722	T	1	Sodium-dependent neutral amino acid transporter SLC6A17 OS=Rattus norvegicus OX=10116 GN=Slc6a17 PE=1 SV=1	Slc6a17	SHPNGRYGSGYLLASTPESEL__________		Down		1	cell junction;cell part;clathrin coated vesicle membrane;clathrin-coated vesicle;coated vesicle;coated vesicle membrane;cytoplasmic membrane-bounded vesicle;cytoplasmic part;cytoplasmic vesicle;cytoplasmic vesicle membrane;cytoplasmic vesicle part;integral to membrane;integral to plasma membrane;intracellular membrane-bounded organelle;intracellular organelle;intracellular organelle part;intracel…	P31662_T722_1
M0RBZ7;A0A0H2UHD8;Q925Q9	577;606;631	S	1	SH3 domain-containing kinase-binding protein 1 OS=Rattus norvegicus OX=10116 GN=Sh3kbp1 PE=1 SV=2;SH3 domain-containing kinase-binding protein 1 OS=Rattus norvegicus OX=10116 GN=Sh3kbp1 PE=1 SV=1;SH3 domain-containing kinase-binding protein 1 OS=Rattus nor	Sh3kbp1	SPMSSSLGTAGQRASSPSLFSAEGKAKTESA	Down			1	adherens junction;anchoring junction;cell junction;cell part;cell projection;cell-cell junction;cell-substrate adherens junction;cell-substrate junction;cytoplasmic part;cytoplasmic vesicle membrane;cytoplasmic vesicle part;cytoskeleton;focal adhesion;intracellular non-membrane-bounded organelle;intracellular organelle;intracellular organelle part;intracellular part;membrane;neuron projection;non…	M0RBZ7_S577_1
F1LPA3;Q76M68	644;644	S	1	IQ motif and SEC7 domain-containing protein 3 OS=Rattus norvegicus OX=10116 GN=Iqsec3 PE=1 SV=1;IQ motif and SEC7 domain-containing protein 3 OS=Rattus norvegicus OX=10116 GN=Iqsec3 PE=1 SV=1	Iqsec3	LSLPRYHCENPASCRSPTLSTDTLRKRLYRI		Down		1	cell junction;cell part;cytoplasm;inhibitory synapse;intracellular membrane-bounded organelle;intracellular organelle;intracellular part;membrane;membrane-bounded organelle;nucleus;organelle;postsynaptic membrane;synapse;synapse part;synaptic membrane	F1LPA3_S644_1
A0A0G2JSM7;Q63028	613;613	S	2	Adducin 1 (Alpha), isoform CRA_b OS=Rattus norvegicus OX=10116 GN=Add1 PE=1 SV=1;Alpha-adducin OS=Rattus norvegicus OX=10116 GN=Add1 PE=1 SV=2	Add1	EKSPPDQSAVPNTPPSTPVKLEGGLPQEPTS		Down		1	adherens junction;anchoring junction;cell junction;cell part;cell projection;cell projection part;cell-substrate adherens junction;cell-substrate junction;cytoplasmic part;cytoskeletal part;cytoskeleton;dendrite;dendritic spine;F-actin capping protein complex;focal adhesion;intermediate filament cytoskeleton;intracellular non-membrane-bounded organelle;intracellular organelle;intracellular organe…	A0A0G2JSM7_S613_2
B2DD29	508	S	1	Serine/threonine-protein kinase BRSK1 OS=Rattus norvegicus OX=10116 GN=Brsk1 PE=1 SV=1	Brsk1	PPPSARSTPLPGPPGSPRSSGGTPLHSPLHT		Up		1	cell junction;cell part;centrosome;clathrin-coated vesicle;coated vesicle;cytoplasmic membrane-bounded vesicle;cytoplasmic part;cytoplasmic vesicle;cytoskeletal part;intracellular membrane-bounded organelle;intracellular non-membrane-bounded organelle;intracellular organelle;intracellular organelle part;intracellular part;membrane-bounded organelle;membrane-bounded vesicle;microtubule organizing …	B2DD29_S508_1
F1M7V4;D3Z9C7;Q9JKS6	734;497;1784	S	2	Protein piccolo OS=Rattus norvegicus OX=10116 GN=Pclo PE=1 SV=3;Protein piccolo OS=Rattus norvegicus OX=10116 GN=Pclo PE=1 SV=3;Protein piccolo OS=Rattus norvegicus OX=10116 GN=Pclo PE=1 SV=1	Pclo	RPKTPPSNLSPIEDASPTEELRQAAEMEELH	Up			1	cell body;cell junction;cell part;cell projection;cytoplasmic part;Golgi apparatus part;intracellular organelle part;intracellular part;membrane;neuron projection;neuronal cell body;organelle part;presynaptic active zone;synapse;synapse part;trans-Golgi network	Q9JKS6_S1784_2
G3V984;O88778;A0A0G2K1X6	1098;1099;159	S	2	Protein bassoon OS=Rattus norvegicus OX=10116 GN=Bsn PE=4 SV=1;Protein bassoon OS=Rattus norvegicus OX=10116 GN=Bsn PE=1 SV=3;Protein bassoon OS=Rattus norvegicus OX=10116 GN=Bsn PE=4 SV=1	Bsn	RSKTPPSNLSPIEDASPTEELRQAAEMEELH	Up			1	axon;cell body;cell junction;cell part;cell projection;cell projection part;cytoplasmic part;cytoskeletal part;cytoskeleton;dendrite;excitatory synapse;Golgi apparatus part;intracellular non-membrane-bounded organelle;intracellular organelle;intracellular organelle part;intracellular part;neuron projection;neuron projection terminus;neuronal cell body;non-membrane-bounded organelle;organelle;orga…	G3V984_S1098_2
G3V849;P97836	509;509	S	1	Discs, large (Drosophila) homolog-associated protein 1, isoform CRA_a OS=Rattus norvegicus OX=10116 GN=Dlgap1 PE=1 SV=3;Disks large-associated protein 1 OS=Rattus norvegicus OX=10116 GN=Dlgap1 PE=1 SV=1	Dlgap1	RMRSHSYVRAIEKGCSQDDECVSLRSSSPPR	Up			1	cell junction;cell part;cytoskeletal part;intracellular organelle part;intracellular part;membrane;organelle part;postsynaptic density;postsynaptic membrane;synapse;synapse part;synaptic membrane	G3V849_S509_1
A0A096MIT7;O70441	540;540	S	1	Synapsin-3 OS=Rattus norvegicus OX=10116 GN=Syn3 PE=1 SV=2;Synapsin-3 OS=Rattus norvegicus OX=10116 GN=Syn3 PE=1 SV=1	Syn3	PQKTASPHPHLNKSQSLTNSLSTSDTSHRGT	Up			1	cell junction;cell part;clathrin coated vesicle membrane;clathrin-coated vesicle;coated vesicle;coated vesicle membrane;cytoplasmic membrane-bounded vesicle;cytoplasmic part;cytoplasmic vesicle;cytoplasmic vesicle membrane;cytoplasmic vesicle part;intracellular membrane-bounded organelle;intracellular organelle;intracellular organelle part;intracellular part;membrane;membrane-bounded organelle;me…	A0A096MIT7_S540_1
O35303	561	S	1	Dynamin-1-like protein OS=Rattus norvegicus OX=10116 GN=Dnm1l PE=1 SV=1	Dnm1l	SSKVPSALAPASQEPSPAASAEADGKLIQDN		Up		1	cell junction;cell part;clathrin coated vesicle membrane;coated pit;coated vesicle membrane;cytoplasmic part;cytoplasmic vesicle membrane;cytoplasmic vesicle part;cytoskeletal part;cytosol;Golgi apparatus;intracellular membrane-bounded organelle;intracellular organelle;intracellular organelle part;intracellular part;macromolecular complex;membrane;membrane part;membrane-bounded organelle;microbod…	O35303_S561_1
P08483	291	S	1	Muscarinic acetylcholine receptor M3 OS=Rattus norvegicus OX=10116 GN=Chrm3 PE=1 SV=1	Chrm3	AENFVHPTGSSRSCSSYELQQQGVKRSSRRK		Down		1	asymmetric synapse;axon part;axon terminus;basolateral plasma membrane;cell junction;cell part;cell projection;cell projection part;dendrite;integral to membrane;integral to plasma membrane;intrinsic to membrane;intrinsic to plasma membrane;membrane;membrane part;neuron projection;neuron projection terminus;plasma membrane;plasma membrane part;postsynaptic membrane;synapse;synapse part;synaptic m…	P08483_S291_1
P11506	1178	S	1	Plasma membrane calcium-transporting ATPase 2 OS=Rattus norvegicus OX=10116 GN=Atp2b2 PE=1 SV=2	Atp2b2	SIHNFMAHPEFRIEDSQPHIPLIDDTDLEED		Down		1	apical plasma membrane;cell body;cell body membrane;cell junction;cell part;cell projection;cytoplasm;dendrite;integral to membrane;intracellular part;intrinsic to membrane;membrane;membrane part;membrane raft;neuron projection;neuronal cell body;neuronal cell body membrane;plasma membrane;plasma membrane part;synapse	P11506_S1178_1
A0A0G2JX32;F1LPP0;O08838;A0A0G2K5Z4	493;496;496;427	S	1	Amphiphysin OS=Rattus norvegicus OX=10116 GN=Amph PE=1 SV=1;Amphiphysin OS=Rattus norvegicus OX=10116 GN=Amph PE=1 SV=3;Amphiphysin OS=Rattus norvegicus OX=10116 GN=Amph PE=1 SV=1;Uncharacterized protein OS=Rattus norvegicus OX=10116 GN=LOC100910792 PE=1 S	Amph	EAEAEKAALPAGEGESPEGAKIDVESTELAS		Down		1	axon part;axon terminus;cell junction;cell part;cell projection part;clathrin coated vesicle membrane;clathrin-coated vesicle;coated vesicle;coated vesicle membrane;cytoplasmic membrane-bounded vesicle;cytoplasmic part;cytoplasmic vesicle;cytoplasmic vesicle membrane;cytoplasmic vesicle part;cytoskeleton;intracellular membrane-bounded organelle;intracellular non-membrane-bounded organelle;intrace…	A0A0G2JX32_S493_1
G3V9P7;P51111	1855;1845	S	1	Huntingtin OS=Rattus norvegicus OX=10116 GN=Htt PE=1 SV=1;Huntingtin OS=Rattus norvegicus OX=10116 GN=Htt PE=1 SV=1	Htt	KRHSLSCTKSLNPQISAEEDSGSAAQLGMCN	Up			1	autophagic vacuole;axon;cell body;cell part;cell projection;clathrin-coated vesicle;coated vesicle;cytoplasm;cytoplasmic membrane-bounded vesicle;cytoplasmic part;cytoplasmic vesicle;cytoplasmic vesicle membrane;cytoplasmic vesicle part;cytoskeletal part;cytosol;dendrite;endoplasmic reticulum;endosome;Golgi apparatus;inclusion body;intracellular membrane-bounded organelle;intracellular organelle;…	G3V9P7_S1855_1
Q9JKS6	130	S	2	Protein piccolo OS=Rattus norvegicus OX=10116 GN=Pclo PE=1 SV=1	Pclo	FRSEQKLPGRSPSTISLKESKSRTDFKEEYK		Up		1	cell body;cell junction;cell part;cell projection;cytoplasmic part;Golgi apparatus part;intracellular organelle part;intracellular part;neuron projection;neuronal cell body;organelle part;presynaptic active zone;synapse;synapse part;trans-Golgi network	Q9JKS6_S130_2
Q99M64	9	S	2	Phosphatidylinositol 4-kinase type 2-alpha OS=Rattus norvegicus OX=10116 GN=Pi4k2a PE=1 SV=1	Pi4k2a	_______MDETSPLVSPERAQPPEYTFPSVS		Down		1	cell body;cell junction;cell part;cell pole;cell projection;cell tip;clathrin coated vesicle membrane;coated vesicle membrane;cytoplasmic membrane-bounded vesicle;cytoplasmic part;cytoplasmic vesicle;cytoplasmic vesicle membrane;cytoplasmic vesicle part;dendrite;early endosome membrane;endosomal part;endosome;endosome membrane;exocytic vesicle;extracellular region part;Golgi apparatus;growing cel…	Q99M64_S9_2
G3V746;Q00960	1070;1070	Y	1	Glutamate receptor ionotropic, NMDA 2B OS=Rattus norvegicus OX=10116 GN=Grin2b PE=1 SV=1;Glutamate receptor ionotropic, NMDA 2B OS=Rattus norvegicus OX=10116 GN=Grin2b PE=1 SV=1	Grin2b	LIRSDVSDISTHTVTYGNIEGNAAKRRKQQY	Up	Up		2	axon part;cell junction;cell part;cell projection;cell projection part;clathrin-coated vesicle;coated vesicle;contractile fiber part;cytoplasmic membrane-bounded vesicle;cytoplasmic part;cytoplasmic vesicle;cytoskeletal part;dendritic spine;extracellular matrix part;extracellular region part;intracellular membrane-bounded organelle;intracellular organelle;intracellular organelle part;intracellula…	G3V746_Y1070_1
F1M7V4;D3Z9C7;Q9JKS6	734;497;1784	S	1	Protein piccolo OS=Rattus norvegicus OX=10116 GN=Pclo PE=1 SV=3;Protein piccolo OS=Rattus norvegicus OX=10116 GN=Pclo PE=1 SV=3;Protein piccolo OS=Rattus norvegicus OX=10116 GN=Pclo PE=1 SV=1	Pclo	RPKTPPSNLSPIEDASPTEELRQAAEMEELH	Up	Up		2	cell body;cell junction;cell part;cell projection;cytoplasmic part;Golgi apparatus part;intracellular organelle part;intracellular part;membrane;neuron projection;neuronal cell body;organelle part;presynaptic active zone;synapse;synapse part;trans-Golgi network	Q9JKS6_S1784_1
G3V984;O88778;A0A0G2K1X6	1098;1099;159	S	1	Protein bassoon OS=Rattus norvegicus OX=10116 GN=Bsn PE=4 SV=1;Protein bassoon OS=Rattus norvegicus OX=10116 GN=Bsn PE=1 SV=3;Protein bassoon OS=Rattus norvegicus OX=10116 GN=Bsn PE=4 SV=1	Bsn	RSKTPPSNLSPIEDASPTEELRQAAEMEELH	Up	Up		2	axon;cell body;cell junction;cell part;cell projection;cell projection part;cytoplasmic part;cytoskeletal part;cytoskeleton;dendrite;excitatory synapse;Golgi apparatus part;intracellular non-membrane-bounded organelle;intracellular organelle;intracellular organelle part;intracellular part;neuron projection;neuron projection terminus;neuronal cell body;non-membrane-bounded organelle;organelle;orga…	G3V984_S1098_1
A0A0A0MP77;A0A0G2JU11;F1M386	892;1255;1094	S	1	Rap guanine nucleotide exchange factor 2 OS=Rattus norvegicus OX=10116 GN=Rapgef2 PE=1 SV=1;Rap guanine nucleotide exchange factor 2 OS=Rattus norvegicus OX=10116 GN=Rapgef2 PE=1 SV=1;Rap guanine nucleotide exchange factor 2 OS=Rattus norvegicus OX=10116 G	Rapgef2	SPQALKKILSLSEEGSLERHRKQAEDTISNA		Up		1	apical plasma membrane;cell body;cell junction;cell part;cell projection;cell-cell junction;cytoplasm;cytoplasmic membrane-bounded vesicle;cytoplasmic part;cytoplasmic vesicle;cytosol;endocytic vesicle;endosome;intracellular;intracellular membrane-bounded organelle;intracellular organelle;intracellular part;late endosome;macromolecular complex;membrane;membrane part;membrane-bounded organelle;mem…	A0A0G2JU11_S1255_1
P15205	1765	S	1	Microtubule-associated protein 1B OS=Rattus norvegicus OX=10116 GN=Map1b PE=1 SV=3	Map1b	RDMSLYASLASEKVQSLEGEKLSPKSDISPL		Up		1	axon;axon part;cell body;cell junction;cell part;cell projection;cell projection part;cytoplasmic part;cytoskeletal part;cytoskeleton;dendrite;dendritic spine;growth cone;intracellular non-membrane-bounded organelle;intracellular organelle;intracellular organelle part;intracellular part;macromolecular complex;membrane;microtubule;microtubule associated complex;neuron projection;neuron spine;neuro…	P15205_S1765_1
D3ZY03;O88382	630;769	S	1	Membrane-associated guanylate kinase, WW and PDZ domain-containing protein 2 OS=Rattus norvegicus OX=10116 GN=Magi2 PE=1 SV=3;Membrane-associated guanylate kinase, WW and PDZ domain-containing protein 2 OS=Rattus norvegicus OX=10116 GN=Magi2 PE=1 SV=1	Magi2	ESRQQVPPRTSFRMDSSGPDYKELDVHLRRM		Up		1	cell junction;cell part;cell projection;cell-cell junction;cytoplasm;cytoplasmic part;cytoskeletal part;dendrite;endosome;intracellular membrane-bounded organelle;intracellular organelle;intracellular organelle part;intracellular part;late endosome;macromolecular complex;membrane;membrane-bounded organelle;neuron projection;nucleus;occluding junction;organelle;organelle part;perinuclear region of…	D3ZY03_S630_1
R9PXW6;P0C643	565;565	S	2	RAS guanyl releasing protein 2 (Calcium and DAG-regulated) (Predicted), isoform CRA_b OS=Rattus norvegicus OX=10116 GN=Rasgrp2 PE=1 SV=1;RAS guanyl-releasing protein 2 OS=Rattus norvegicus OX=10116 GN=Rasgrp2 PE=1 SV=1	Rasgrp2	RRAQSVSLEGSAPSPSPTHTHHRAFSFSLPR	Up	Up		2	cell junction;cell part;cell projection;cell projection membrane;cell projection part;cytoplasmic part;cytosol;intracellular part;leading edge membrane;membrane;membrane part;neuron projection;plasma membrane;plasma membrane part;ruffle membrane;synapse	R9PXW6_S565_2
Q9R1K2	69	S	1	Teneurin-2 OS=Rattus norvegicus OX=10116 GN=Tenm2 PE=1 SV=2	Tenm2	RMHYGNRVTDLVHRESDEFSRQGANFTLAEL		Up		1	cell junction;cell part;cell projection;cell projection part;cell-cell junction;cytoplasmic part;dendrite;dendritic spine;endoplasmic reticulum;filopodium;Golgi apparatus;growth cone;integral to membrane;integral to plasma membrane;intracellular membrane-bounded organelle;intracellular organelle;intracellular organelle part;intracellular part;intrinsic to membrane;intrinsic to plasma membrane;mem…	Q9R1K2_S69_1
M0RBZ7;A0A0H2UHD8;Q925Q9	220;249;274	S	1	SH3 domain-containing kinase-binding protein 1 OS=Rattus norvegicus OX=10116 GN=Sh3kbp1 PE=1 SV=2;SH3 domain-containing kinase-binding protein 1 OS=Rattus norvegicus OX=10116 GN=Sh3kbp1 PE=1 SV=1;SH3 domain-containing kinase-binding protein 1 OS=Rattus nor	Sh3kbp1	FGDIFKDKPIKLRPRSIEVENDFLPVEKTIG	Up	Up		2	adherens junction;anchoring junction;cell junction;cell part;cell projection;cell-cell junction;cell-substrate adherens junction;cell-substrate junction;cytoplasmic part;cytoplasmic vesicle membrane;cytoplasmic vesicle part;cytoskeleton;focal adhesion;intracellular non-membrane-bounded organelle;intracellular organelle;intracellular organelle part;intracellular part;membrane;neuron projection;non…	M0RBZ7_S220_1
G3V849;P97836	425;425	S	1	Discs, large (Drosophila) homolog-associated protein 1, isoform CRA_a OS=Rattus norvegicus OX=10116 GN=Dlgap1 PE=1 SV=3;Disks large-associated protein 1 OS=Rattus norvegicus OX=10116 GN=Dlgap1 PE=1 SV=1	Dlgap1	SHSYLRAVSEVSINRSLDSLDPAGLLTSPKF		Up		1	cell junction;cell part;cytoskeletal part;intracellular organelle part;intracellular part;membrane;organelle part;postsynaptic density;postsynaptic membrane;synapse;synapse part;synaptic membrane	G3V849_S425_1
Q9WV48	1291	S	1	SH3 and multiple ankyrin repeat domains protein 1 OS=Rattus norvegicus OX=10116 GN=Shank1 PE=1 SV=1	Shank1	LGPGGPPGPRLRHSKSIDEGMFSAEPYLRLE		Up		1	cell junction;cell part;cell projection;cell projection part;cytoplasm;dendrite;dendritic spine;excitatory synapse;intracellular;intracellular part;ionotropic glutamate receptor complex;macromolecular complex;membrane;membrane part;neuron projection;neuron spine;plasma membrane;plasma membrane part;postsynaptic membrane;protein complex;receptor complex;synapse;synapse part;synaptic membrane	Q9WV48_S1291_1
G3V9Y1;Q9JLT0	1939;1939	S	1	Myosin, heavy polypeptide 10, non-muscle, isoform CRA_b OS=Rattus norvegicus OX=10116 GN=Myh10 PE=1 SV=1;Myosin-10 OS=Rattus norvegicus OX=10116 GN=Myh10 PE=1 SV=1	Myh10	LKNRLRRGGPISFSSSRSGRRQLHIEGASLE		Up		1	actin filament bundle;actomyosin;axon;cell body;cell cortex;cell division site part;cell part;cell projection;cell projection part;cleavage furrow;cytoplasmic part;cytoskeletal part;dendritic spine;extracellular membrane-bounded organelle;extracellular organelle;extracellular region part;extracellular vesicular exosome;growth cone;intracellular membrane-bounded organelle;intracellular non-membran…	G3V9Y1_S1939_1
A0A0G2K0F3;D3ZMI4;D4ACZ4;Q9WTP0;D4A9L5;A0A0G2K0B2	510;510;510;510;510;510	S	1	Erythrocyte membrane protein band 4.1-like 1 OS=Rattus norvegicus OX=10116 GN=Epb41l1 PE=1 SV=1;Erythrocyte membrane protein band 4.1-like 1 OS=Rattus norvegicus OX=10116 GN=Epb41l1 PE=1 SV=1;Band 4.1-like protein 1-like OS=Rattus norvegicus OX=10116 GN=Ep	Epb41l1	EFLDKPEDVLLKHQASINELKRTLKEPNSKL	Up	Up		2	cell part;cytoplasm;cytoskeleton;extrinsic to membrane;intracellular non-membrane-bounded organelle;intracellular organelle;intracellular part;macromolecular complex;membrane;membrane part;non-membrane-bounded organelle;organelle;protein complex;synapse part;synaptic membrane	Q9WTP0_S510_1
A0A0H2UHW6;A0A0H2UHN1;P31424	650;650;859	S	1	Metabotropic glutamate receptor 5 OS=Rattus norvegicus OX=10116 GN=Grm5 PE=1 SV=1;Metabotropic glutamate receptor 5 OS=Rattus norvegicus OX=10116 GN=Grm5 PE=1 SV=1;Metabotropic glutamate receptor 5 OS=Rattus norvegicus OX=10116 GN=Grm5 PE=1 SV=2	Grm5	MHVGDGKSSSAASRSSSLVNLWKRRGSSGET		Up		1	cell part;cell projection;cell projection part;cytoplasm;cytoskeletal part;dendritic shaft;dendritic spine;extracellular membrane-bounded organelle;extracellular organelle;extracellular region part;extracellular vesicular exosome;integral to membrane;integral to plasma membrane;intracellular organelle part;intracellular part;intrinsic to membrane;intrinsic to plasma membrane;membrane;membrane par…	P31424_S859_1
F1M7V4;Q9JKS6	112;1162	S	1	Protein piccolo OS=Rattus norvegicus OX=10116 GN=Pclo PE=1 SV=3;Protein piccolo OS=Rattus norvegicus OX=10116 GN=Pclo PE=1 SV=1	Pclo	EGKKSKVSALPEKKPSEEEKAISADKKERKP	Up	Up		2	cell body;cell junction;cell part;cell projection;cytoplasmic part;Golgi apparatus part;intracellular organelle part;intracellular part;membrane;neuron projection;neuronal cell body;organelle part;presynaptic active zone;synapse;synapse part;trans-Golgi network	Q9JKS6_S1162_1
Q9QZR8;F1M785	891;887	S	1	PDZ domain-containing protein 2 OS=Rattus norvegicus OX=10116 GN=Pdzd2 PE=1 SV=1;PDZ domain-containing protein 2 OS=Rattus norvegicus OX=10116 GN=Pdzd2 PE=1 SV=2	Pdzd2	TSGLLHKQVTVARQASLPGSPQVLRNPLLRQ	Up	Up		2	apical part of cell;cell junction;cell part;cell projection;cell-cell junction;cytoplasm;cytoplasmic part;cytoskeletal part;endoplasmic reticulum;extracellular region;intracellular membrane-bounded organelle;intracellular organelle;intracellular organelle part;intracellular part;membrane-bounded organelle;neuron projection;nucleus;organelle;organelle part;postsynaptic density;synapse part	Q9QZR8_S891_1
D3ZZZ9	349	S	2	Catenin (Cadherin associated protein), delta 1 (Predicted), isoform CRA_a OS=Rattus norvegicus OX=10116 GN=Ctnnd1 PE=1 SV=1	Ctnnd1	YYWAPLAQHERGSLASLDSLRKGMPPPPNWR		Up		1	adherens junction;anchoring junction;cell junction;cell part;cell projection;cell projection part;cell-cell adherens junction;cell-cell junction;cytoplasm;cytoplasmic part;cytosol;dendritic spine;extracellular membrane-bounded organelle;extracellular organelle;extracellular region part;extracellular vesicular exosome;growth cone;intracellular membrane-bounded organelle;intracellular organelle;int…	D3ZZZ9_S349_2
M0R649;M0RBF8;Q62824	467;468;469	S	1	Exocyst complex component 4 OS=Rattus norvegicus OX=10116 GN=Exoc4 PE=1 SV=2;Exocyst complex component 4 OS=Rattus norvegicus OX=10116 GN=Exoc4 PE=1 SV=2;Exocyst complex component 4 OS=Rattus norvegicus OX=10116 GN=Exoc4 PE=1 SV=1	Exoc4	MSAYLREQRRELYSRSGELQGGPDDNLIEGG	Up	Up		2	cell body;cell cortex part;cell part;cell projection;cell projection part;cytoplasmic part;cytoskeletal part;dendritic shaft;exocyst;growth cone;growth cone membrane;intracellular organelle part;intracellular part;macromolecular complex;membrane part;myelin sheath;myelin sheath abaxonal region;neuron projection;neuronal cell body;organelle part;plasma membrane part;postsynaptic density;protein co…	M0R649_S467_1
F1LPM3;O35413	471;471	S	1	Sorbin and SH3 domain-containing protein 2 OS=Rattus norvegicus OX=10116 GN=Sorbs2 PE=1 SV=2;Sorbin and SH3 domain-containing protein 2 OS=Rattus norvegicus OX=10116 GN=Sorbs2 PE=1 SV=2	Sorbs2	ARQNAEIWSSTEEAVSPKIKSRSCDDLLNDD		Up		1	cell body;cell part;cell projection;cytoplasmic part;cytoskeletal part;dendrite;intracellular organelle part;intracellular part;membrane;neuron projection;neuronal cell body;organelle part;perinuclear region of cytoplasm;plasma membrane;postsynaptic density;synapse part	F1LPM3_S471_1
D3ZZZ9	352	S	2	Catenin (Cadherin associated protein), delta 1 (Predicted), isoform CRA_a OS=Rattus norvegicus OX=10116 GN=Ctnnd1 PE=1 SV=1	Ctnnd1	APLAQHERGSLASLDSLRKGMPPPPNWRQPE		Up		1	adherens junction;anchoring junction;cell junction;cell part;cell projection;cell projection part;cell-cell adherens junction;cell-cell junction;cytoplasm;cytoplasmic part;cytosol;dendritic spine;extracellular membrane-bounded organelle;extracellular organelle;extracellular region part;extracellular vesicular exosome;growth cone;intracellular membrane-bounded organelle;intracellular organelle;int…	D3ZZZ9_S352_2
D3ZA31	24	S	2	Myotubularin related protein 2 (Predicted), isoform CRA_b OS=Rattus norvegicus OX=10116 GN=Mtmr2 PE=1 SV=1	Mtmr2	SLGAQLPAARLPSEDSLSSASTSHSENSVHT		Up		1	axon;cell part;cell projection;cell projection part;clathrin-coated vesicle;coated vesicle;cytoplasmic membrane-bounded vesicle;cytoplasmic part;cytoplasmic vesicle;cytosol;dendrite;dendritic spine;extracellular membrane-bounded organelle;extracellular organelle;extracellular region part;extracellular vesicular exosome;intracellular membrane-bounded organelle;intracellular organelle;intracellular…	D3ZA31_S24_2
Q9QXY2	941	S	1	SRC kinase signaling inhibitor 1 OS=Rattus norvegicus OX=10116 GN=Srcin1 PE=1 SV=1	Srcin1	KGLDAPSKRNMDKAVSVEAAERDWEEKRAAL	Up	Up		2	actin cytoskeleton;axon;cell body;cell junction;cell part;cell projection;cytoplasm;cytoskeletal part;cytoskeleton;dendrite;filopodium;intracellular non-membrane-bounded organelle;intracellular organelle;intracellular organelle part;intracellular part;lamellipodium;membrane;neuron projection;neuronal cell body;non-membrane-bounded organelle;organelle;organelle part;postsynaptic density;postsynapt…	Q9QXY2_S941_1
A0A0G2JWR2;Q9Z0W5	427;427	S	1	Protein kinase C and casein kinase substrate in neurons protein 1 OS=Rattus norvegicus OX=10116 GN=Pacsin1 PE=1 SV=1;Protein kinase C and casein kinase substrate in neurons protein 1 OS=Rattus norvegicus OX=10116 GN=Pacsin1 PE=1 SV=1	Pacsin1	LGEEDEQGWCRGRLDSGQLGLYPANYVEAI_		Up		1	axon part;axon terminus;cell junction;cell part;cell projection membrane;cell projection part;cytoplasm;cytoplasmic part;cytoplasmic vesicle membrane;cytoplasmic vesicle part;cytosol;endosome;intracellular membrane-bounded organelle;intracellular organelle;intracellular organelle part;intracellular part;leading edge membrane;membrane;membrane part;membrane-bounded organelle;membrane-bounded vesic…	Q9Z0W5_S427_1
F1LLX6;Q62717	375;375	S	1	Calcium-dependent secretion activator 1 OS=Rattus norvegicus OX=10116 GN=Cadps PE=1 SV=3;Calcium-dependent secretion activator 1 OS=Rattus norvegicus OX=10116 GN=Cadps PE=1 SV=1	Cadps	GGEFKLQKLKRSHNASIIDMGEESENQLSKS		Up		1	cell junction;cell part;cytoplasmic part;cytoplasmic vesicle;cytoplasmic vesicle membrane;cytoplasmic vesicle part;intracellular organelle;intracellular organelle part;intracellular part;membrane;organelle;organelle membrane;organelle part;synapse;vesicle;vesicle membrane	F1LLX6_S375_1
A0A0G2K272;A8WCF8	13;13	T	2	Tumor protein p63-regulated gene 1-like protein OS=Rattus norvegicus OX=10116 GN=Tprg1l PE=1 SV=1;Tumor protein p63-regulated gene 1-like protein OS=Rattus norvegicus OX=10116 GN=Tprg1l PE=1 SV=1	Tprg1l	___MLQLRDTVDSAGTSPTAVLAAGEDAGAG		Down		1	cell junction;cell part;clathrin-coated vesicle;coated vesicle;cytoplasmic membrane-bounded vesicle;cytoplasmic part;cytoplasmic vesicle;extracellular membrane-bounded organelle;extracellular organelle;extracellular region part;extracellular vesicular exosome;intracellular membrane-bounded organelle;intracellular organelle;intracellular part;membrane-bounded organelle;membrane-bounded vesicle;org…	A0A0G2K272_T13_2
A0A0G2JY19;P97523	1018;991	S	1	Hepatocyte growth factor receptor OS=Rattus norvegicus OX=10116 GN=Met PE=1 SV=1;Hepatocyte growth factor receptor OS=Rattus norvegicus OX=10116 GN=Met PE=1 SV=1	Met	VHTPHLDRLVSARSVSPTTEMVSNESVDYRA		Down		1	cell body;cell part;cell projection;cytoplasm;cytoskeletal part;dendrite;excitatory synapse;extracellular region part;extracellular space;integral to membrane;intracellular organelle part;intracellular part;intrinsic to membrane;membrane;membrane part;neuron projection;neuronal cell body;organelle part;plasma membrane;postsynaptic density;postsynaptic membrane;synapse;synapse part;synaptic membra…	A0A0G2JY19_S1018_1
F1M2K6	511	S	1	Plakophilin 4 OS=Rattus norvegicus OX=10116 GN=Pkp4 PE=1 SV=2	Pkp4	LPHTGPADDGATRSPSIDSIQKDPREFAWRD		Up		1	anchoring junction;cell junction;cell part;cell-cell contact zone;cell-cell junction;cytoplasmic part;cytoskeletal part;desmosome;internal side of plasma membrane;intracellular non-membrane-bounded organelle;intracellular organelle;intracellular organelle part;intracellular part;membrane part;midbody;mitotic spindle;non-membrane-bounded organelle;organelle;organelle part;perinuclear region of cyt…	F1M2K6_S511_1
A0A0G2JYT1;F1LPE9;Q811U3	21;21;21	S	1	ELKS/Rab6-interacting/CAST family member 1 OS=Rattus norvegicus OX=10116 GN=Erc1 PE=1 SV=1;ELKS/Rab6-interacting/CAST family member 1 OS=Rattus norvegicus OX=10116 GN=Erc1 PE=1 SV=1;ELKS/Rab6-interacting/CAST family member 1 OS=Rattus norvegicus OX=10116 G	Erc1	RSVGKVEPSSQSPGRSPRLPRSPRLGHRRTN		Up		1	cell part;cytoplasm;cytoplasmic part;cytosolic part;Golgi apparatus part;Golgi membrane;IkappaB kinase complex;intracellular organelle part;intracellular part;macromolecular complex;membrane;organelle membrane;organelle part;presynaptic active zone;protein complex;synapse;synapse part	F1LPE9_S21_1
Q9Z1T4;A0A0G2JYE3;Q5SGD7	248;227;244	S	1	Connector enhancer of kinase suppressor of ras 2 OS=Rattus norvegicus OX=10116 GN=Cnksr2 PE=1 SV=1;Connector enhancer of kinase suppressor of ras 3 OS=Rattus norvegicus OX=10116 GN=Cnksr3 PE=1 SV=1;Connector enhancer of kinase suppressor of ras 3 OS=Rattus	Cnksr2	STYDGLHVITGTTENSPADRCKKIHAGDEVI		Down		1	cell body;cell part;cell projection;cytoplasm;cytoplasmic part;extracellular membrane-bounded organelle;extracellular organelle;extracellular region part;extracellular vesicular exosome;Golgi apparatus;intracellular membrane-bounded organelle;intracellular organelle;intracellular part;membrane;membrane-bounded organelle;membrane-bounded vesicle;neuron projection;neuronal cell body;organelle;posts…	Q9Z1T4_S248_1
P97837;F1LSL6;A0A0G2JUI3	584;528;505	S	1	Disks large-associated protein 2 OS=Rattus norvegicus OX=10116 GN=Dlgap2 PE=1 SV=3;Disks large-associated protein 2 OS=Rattus norvegicus OX=10116 GN=Dlgap2 PE=1 SV=3;Disks large-associated protein 2 OS=Rattus norvegicus OX=10116 GN=Dlgap2 PE=1 SV=1	Dlgap2	RTRSHSYLRAIQAGYSQDDECIPVMTPSNMT		Up		1	axon part;cell junction;cell part;cell projection;cell projection part;cytoskeletal part;dendrite;intermediate filament;intracellular organelle part;intracellular part;macromolecular complex;membrane;neurofilament;neuron projection;organelle part;postsynaptic density;postsynaptic membrane;protein complex;synapse part;synaptic membrane	P97837_S584_1
D4A055	38	S	2	Voltage-dependent L-type calcium channel subunit beta-4 OS=Rattus norvegicus OX=10116 GN=Cacnb4 PE=1 SV=2	Cacnb4	RGTTTRRSRLKRSDGSTTSTSFILRQGSADS	Up	Up		2	calcium channel complex;cation channel complex;cell part;ion channel complex;macromolecular complex;membrane part;plasma membrane part;protein complex;synapse;voltage-gated calcium channel complex	D4A055_S38_2
A0A0G2KA95;Q05695;D3ZPC4	1324;1250;1246	S	1	Neural cell adhesion molecule L1 OS=Rattus norvegicus OX=10116 GN=L1cam PE=1 SV=1;Neural cell adhesion molecule L1 OS=Rattus norvegicus OX=10116 GN=L1cam PE=1 SV=3;Neural cell adhesion molecule L1 OS=Rattus norvegicus OX=10116 GN=L1cam PE=1 SV=2	L1cam	KEKEAAGGNDSSGATSPINPAVALE______		Down		1	adherens junction;anchoring junction;axon;axon part;cell body;cell junction;cell part;cell projection;cell projection part;cell surface;cell-substrate adherens junction;cell-substrate junction;cytoplasmic part;dendrite;endosome;external side of plasma membrane;focal adhesion;integral to membrane;intracellular membrane-bounded organelle;intracellular organelle;intracellular part;intrinsic to membr…	A0A0G2KA95_S1324_1
A0A096MIT7;O70441	469;469	S	3	Synapsin-3 OS=Rattus norvegicus OX=10116 GN=Syn3 PE=1 SV=2;Synapsin-3 OS=Rattus norvegicus OX=10116 GN=Syn3 PE=1 SV=1	Syn3	SPSQQRLSPQGQQPVSPQSGSPQQQRSPGSP	Down	Down		2	cell junction;cell part;clathrin coated vesicle membrane;clathrin-coated vesicle;coated vesicle;coated vesicle membrane;cytoplasmic membrane-bounded vesicle;cytoplasmic part;cytoplasmic vesicle;cytoplasmic vesicle membrane;cytoplasmic vesicle part;intracellular membrane-bounded organelle;intracellular organelle;intracellular organelle part;intracellular part;membrane;membrane-bounded organelle;me…	A0A096MIT7_S469_3
A0A096MIT7;O70441	454;454	S	3	Synapsin-3 OS=Rattus norvegicus OX=10116 GN=Syn3 PE=1 SV=2;Synapsin-3 OS=Rattus norvegicus OX=10116 GN=Syn3 PE=1 SV=1	Syn3	GGPRQAQSPQPPRSRSPSQQRLSPQGQQPVS		Down		1	cell junction;cell part;clathrin coated vesicle membrane;clathrin-coated vesicle;coated vesicle;coated vesicle membrane;cytoplasmic membrane-bounded vesicle;cytoplasmic part;cytoplasmic vesicle;cytoplasmic vesicle membrane;cytoplasmic vesicle part;intracellular membrane-bounded organelle;intracellular organelle;intracellular organelle part;intracellular part;membrane;membrane-bounded organelle;me…	A0A096MIT7_S454_3
F1LNP8	434	S	1	Nectin cell adhesion molecule 1 OS=Rattus norvegicus OX=10116 GN=Nectin1 PE=1 SV=2	Nectin1	DDSDDEKKAGPLGGSSYEEEEEEEGGGGGER	Up	Up		2	adherens junction;anchoring junction;axon;cell junction;cell part;cell projection;cell projection part;cell-cell adherens junction;cell-cell junction;growth cone membrane;integral to membrane;intracellular membrane-bounded organelle;intracellular organelle;intracellular part;intrinsic to membrane;membrane;membrane part;membrane-bounded organelle;neuron projection;organelle;plasma membrane;plasma …	F1LNP8_S434_1
P15205	1664	T	1	Microtubule-associated protein 1B OS=Rattus norvegicus OX=10116 GN=Map1b PE=1 SV=3	Map1b	HSLAMDFSRQSPDHPTVGAGMLHITENGPTE		Up		1	axon;axon part;cell body;cell junction;cell part;cell projection;cell projection part;cytoplasmic part;cytoskeletal part;cytoskeleton;dendrite;dendritic spine;growth cone;intracellular non-membrane-bounded organelle;intracellular organelle;intracellular organelle part;intracellular part;macromolecular complex;membrane;microtubule;microtubule associated complex;neuron projection;neuron spine;neuro…	P15205_T1664_1
G3V6M3;P29101	125;125	T	1	Synaptotagmin II OS=Rattus norvegicus OX=10116 GN=Syt2 PE=1 SV=1;Synaptotagmin-2 OS=Rattus norvegicus OX=10116 GN=Syt2 PE=1 SV=1	Syt2	NMKDMKGGQDDDDAETGLTEGEGEGEEEKEP		Down		1	axon part;cell junction;cell part;cell projection part;chromaffin granule membrane;clathrin coated vesicle membrane;clathrin-coated vesicle;coated vesicle;coated vesicle membrane;cytoplasmic membrane-bounded vesicle;cytoplasmic part;cytoplasmic vesicle;cytoplasmic vesicle membrane;cytoplasmic vesicle part;integral to membrane;intracellular membrane-bounded organelle;intracellular organelle;intrac…	G3V6M3_T125_1
F1LSE6;Q91Z79	41;75	S	1	Liprin-alpha-3 OS=Rattus norvegicus OX=10116 GN=Ppfia3 PE=1 SV=2;Liprin-alpha-3 OS=Rattus norvegicus OX=10116 GN=Ppfia3 PE=1 SV=2	Ppfia3	LRELGHEKDSLQRQLSIALPQEFAALTKELN		Up		1	cell part;cell surface;cytoplasm;intracellular part;presynaptic active zone;synapse part	F1LSE6_S41_1
M0RBZ7;A0A0H2UHD8;Q925Q9	102;156;156	S	2	SH3 domain-containing kinase-binding protein 1 OS=Rattus norvegicus OX=10116 GN=Sh3kbp1 PE=1 SV=2;SH3 domain-containing kinase-binding protein 1 OS=Rattus norvegicus OX=10116 GN=Sh3kbp1 PE=1 SV=1;SH3 domain-containing kinase-binding protein 1 OS=Rattus nor	Sh3kbp1	NGKTGMFPSNFIKELSGESDELGISQDEQLS		Down		1	adherens junction;anchoring junction;cell junction;cell part;cell projection;cell-cell junction;cell-substrate adherens junction;cell-substrate junction;cytoplasmic part;cytoplasmic vesicle membrane;cytoplasmic vesicle part;cytoskeleton;focal adhesion;intracellular non-membrane-bounded organelle;intracellular organelle;intracellular organelle part;intracellular part;membrane;neuron projection;non…	M0RBZ7_S102_2
M0RBZ7;A0A0H2UHD8;Q925Q9	105;159;159	S	2	SH3 domain-containing kinase-binding protein 1 OS=Rattus norvegicus OX=10116 GN=Sh3kbp1 PE=1 SV=2;SH3 domain-containing kinase-binding protein 1 OS=Rattus norvegicus OX=10116 GN=Sh3kbp1 PE=1 SV=1;SH3 domain-containing kinase-binding protein 1 OS=Rattus nor	Sh3kbp1	TGMFPSNFIKELSGESDELGISQDEQLSKSR		Down		1	adherens junction;anchoring junction;cell junction;cell part;cell projection;cell-cell junction;cell-substrate adherens junction;cell-substrate junction;cytoplasmic part;cytoplasmic vesicle membrane;cytoplasmic vesicle part;cytoskeleton;focal adhesion;intracellular non-membrane-bounded organelle;intracellular organelle;intracellular organelle part;intracellular part;membrane;neuron projection;non…	M0RBZ7_S105_2
Q6QIX3	63	S	1	Zinc transporter 3 OS=Rattus norvegicus OX=10116 GN=Slc30a3 PE=1 SV=1	Slc30a3	EGMAFHHCHKNRVSQSGLSPERAQARRQLYA		Down		1	cell junction;cell part;cell projection;clathrin coated vesicle membrane;coated vesicle membrane;cytoplasmic part;cytoplasmic vesicle membrane;cytoplasmic vesicle part;endosome;integral to membrane;intracellular membrane-bounded organelle;intracellular organelle;intracellular organelle part;intracellular part;intrinsic to membrane;late endosome;membrane;membrane part;membrane-bounded organelle;ne…	Q6QIX3_S63_1
A0A096MIT7;O70441	461;461	S	3	Synapsin-3 OS=Rattus norvegicus OX=10116 GN=Syn3 PE=1 SV=2;Synapsin-3 OS=Rattus norvegicus OX=10116 GN=Syn3 PE=1 SV=1	Syn3	SPQPPRSRSPSQQRLSPQGQQPVSPQSGSPQ	Down	Down		2	cell junction;cell part;clathrin coated vesicle membrane;clathrin-coated vesicle;coated vesicle;coated vesicle membrane;cytoplasmic membrane-bounded vesicle;cytoplasmic part;cytoplasmic vesicle;cytoplasmic vesicle membrane;cytoplasmic vesicle part;intracellular membrane-bounded organelle;intracellular organelle;intracellular organelle part;intracellular part;membrane;membrane-bounded organelle;me…	A0A096MIT7_S461_3
P09951	551	S	1	Synapsin-1 OS=Rattus norvegicus OX=10116 GN=Syn1 PE=1 SV=3	Syn1	GGPGAPPAARPPASPSPQRQAGPPQATRQAS		Up		1	axon part;cell junction;cell part;cell projection;cell projection part;clathrin-coated vesicle;coated vesicle;cytoplasmic membrane-bounded vesicle;cytoplasmic part;cytoplasmic vesicle;cytosol;dendrite;Golgi apparatus;intracellular membrane-bounded organelle;intracellular organelle;intracellular part;membrane-bounded organelle;membrane-bounded vesicle;neuron projection;organelle;presynaptic active…	P09951_S551_1
P47861	95	S	1	Synaptotagmin-5 OS=Rattus norvegicus OX=10116 GN=Syt5 PE=1 SV=1	Syt5	SYIDKVQPEIEELDPSPSMPGQQVLDKHQLG		Down		1	cell body;cell junction;cell part;cell projection;clathrin coated vesicle membrane;coated vesicle membrane;cytoplasmic membrane-bounded vesicle;cytoplasmic part;cytoplasmic vesicle;cytoplasmic vesicle membrane;cytoplasmic vesicle part;dense core granule;endosomal part;endosome membrane;integral to membrane;intracellular membrane-bounded organelle;intracellular organelle;intracellular organelle pa…	P47861_S95_1
P15205	1639	S	2	Microtubule-associated protein 1B OS=Rattus norvegicus OX=10116 GN=Map1b PE=1 SV=3	Map1b	SRTPVQDHRSEQSSMSIEFGQESPEHSLAMD		Up		1	axon;axon part;cell body;cell junction;cell part;cell projection;cell projection part;cytoplasmic part;cytoskeletal part;cytoskeleton;dendrite;dendritic spine;growth cone;intracellular non-membrane-bounded organelle;intracellular organelle;intracellular organelle part;intracellular part;macromolecular complex;membrane;microtubule;microtubule associated complex;neuron projection;neuron spine;neuro…	P15205_S1639_2
F1M2K6	424	Y	2	Plakophilin 4 OS=Rattus norvegicus OX=10116 GN=Pkp4 PE=1 SV=2	Pkp4	HITPIYEGRTYYSPVYRSPNHGTVELQGSQT		Down		1	anchoring junction;cell junction;cell part;cell-cell contact zone;cell-cell junction;cytoplasmic part;cytoskeletal part;desmosome;internal side of plasma membrane;intracellular non-membrane-bounded organelle;intracellular organelle;intracellular organelle part;intracellular part;membrane part;midbody;mitotic spindle;non-membrane-bounded organelle;organelle;organelle part;perinuclear region of cyt…	F1M2K6_Y424_2
Q03555;M0R423;F1MA86	337;235;189	S	1	Gephyrin OS=Rattus norvegicus OX=10116 GN=Gphn PE=1 SV=3;Molybdopterin molybdenumtransferase OS=Rattus norvegicus OX=10116 GN=Gphn PE=1 SV=2;Molybdopterin molybdenumtransferase OS=Rattus norvegicus OX=10116 GN=Gphn PE=1 SV=3	Gphn	QSRCSSKENILRASHSAVDITKVARRHRMSP	Down	Down		2	cell junction;cell part;cytoplasm;cytoskeleton;inhibitory synapse;intracellular;intracellular non-membrane-bounded organelle;intracellular organelle;intracellular part;membrane;non-membrane-bounded organelle;organelle;postsynaptic membrane;synapse;synapse part;synaptic membrane	Q03555_S337_1
F1M2K6	220	S	2	Plakophilin 4 OS=Rattus norvegicus OX=10116 GN=Pkp4 PE=1 SV=2	Pkp4	NRAMRRVSSVPSRAQSPSYVTSTGVSPSRGS		Down		1	anchoring junction;cell junction;cell part;cell-cell contact zone;cell-cell junction;cytoplasmic part;cytoskeletal part;desmosome;internal side of plasma membrane;intracellular non-membrane-bounded organelle;intracellular organelle;intracellular organelle part;intracellular part;membrane part;midbody;mitotic spindle;non-membrane-bounded organelle;organelle;organelle part;perinuclear region of cyt…	F1M2K6_S220_2
P60905;A0A0G2JX56	151;151	S	1	DnaJ homolog subfamily C member 5 OS=Rattus norvegicus OX=10116 GN=Dnajc5 PE=1 SV=1;DnaJ (Hsp40) homolog, subfamily C, member 5, isoform CRA_a OS=Rattus norvegicus OX=10116 GN=Dnajc5 PE=1 SV=1	Dnajc5	CKPKAPEGEETEFYVSPEDLEAQLQSDEREA		Down		1	axon part;cell part;cell projection part;clathrin-coated vesicle;coated vesicle;cytoplasmic membrane-bounded vesicle;cytoplasmic part;cytoplasmic vesicle;extracellular membrane-bounded organelle;extracellular organelle;extracellular region part;extracellular vesicular exosome;intracellular membrane-bounded organelle;intracellular organelle;intracellular organelle part;intracellular part;lysosomal…	P60905_S151_1
Q9QXY2	527	S	1	SRC kinase signaling inhibitor 1 OS=Rattus norvegicus OX=10116 GN=Srcin1 PE=1 SV=1	Srcin1	LADVSAPSGGPPPPHSPYSGPPSRGSPVRQS		Up		1	actin cytoskeleton;axon;cell body;cell junction;cell part;cell projection;cytoplasm;cytoskeletal part;cytoskeleton;dendrite;filopodium;intracellular non-membrane-bounded organelle;intracellular organelle;intracellular organelle part;intracellular part;lamellipodium;membrane;neuron projection;neuronal cell body;non-membrane-bounded organelle;organelle;organelle part;postsynaptic density;postsynapt…	Q9QXY2_S527_1
A0A0G2K0F3;D3ZMI4;D4ACZ4;Q9WTP0;D4A9L5;A0A0G2K0B2	343;343;343;343;343;343	Y	1	Erythrocyte membrane protein band 4.1-like 1 OS=Rattus norvegicus OX=10116 GN=Epb41l1 PE=1 SV=1;Erythrocyte membrane protein band 4.1-like 1 OS=Rattus norvegicus OX=10116 GN=Epb41l1 PE=1 SV=1;Band 4.1-like protein 1-like OS=Rattus norvegicus OX=10116 GN=Ep	Epb41l1	SYKRSNFYIKIRPGEYEQFESTIGFKLPNHR		Down		1	cell part;cytoplasm;cytoskeleton;extrinsic to membrane;intracellular non-membrane-bounded organelle;intracellular organelle;intracellular part;macromolecular complex;membrane;membrane part;non-membrane-bounded organelle;organelle;protein complex;synapse part;synaptic membrane	Q9WTP0_Y343_1
P15205	1239	S	1	Microtubule-associated protein 1B OS=Rattus norvegicus OX=10116 GN=Map1b PE=1 SV=3	Map1b	ETDVKTGAELDIKDVSDERLSPAKSPSLSPS		Up		1	axon;axon part;cell body;cell junction;cell part;cell projection;cell projection part;cytoplasmic part;cytoskeletal part;cytoskeleton;dendrite;dendritic spine;growth cone;intracellular non-membrane-bounded organelle;intracellular organelle;intracellular organelle part;intracellular part;macromolecular complex;membrane;microtubule;microtubule associated complex;neuron projection;neuron spine;neuro…	P15205_S1239_1
P15205	1355	S	1	Microtubule-associated protein 1B OS=Rattus norvegicus OX=10116 GN=Map1b PE=1 SV=3	Map1b	HLPTEVTEKPQAVPVSFEFTEAKDENERSSI		Up		1	axon;axon part;cell body;cell junction;cell part;cell projection;cell projection part;cytoplasmic part;cytoskeletal part;cytoskeleton;dendrite;dendritic spine;growth cone;intracellular non-membrane-bounded organelle;intracellular organelle;intracellular organelle part;intracellular part;macromolecular complex;membrane;microtubule;microtubule associated complex;neuron projection;neuron spine;neuro…	P15205_S1355_1
F1M2J2;P0C6S7	925;969	T	2	Ankyrin repeat and sterile alpha motif domain-containing protein 1B OS=Rattus norvegicus OX=10116 GN=Anks1b PE=1 SV=3;Ankyrin repeat and sterile alpha motif domain-containing protein 1B OS=Rattus norvegicus OX=10116 GN=Anks1b PE=1 SV=1	Anks1b	KPPRSITLREPSGNHTPPQLSPSLSQSTYTT		Up		1	Cajal body;cell junction;cell part;cell projection;cell projection part;cytoplasm;cytoskeletal part;dendritic spine;intracellular organelle part;intracellular part;membrane;neuron projection;neuron spine;nuclear body;nuclear part;nucleoplasm part;organelle part;postsynaptic density;postsynaptic membrane;synapse part;synaptic membrane	F1M2J2_T925_2
G3V6L8;P70483	227;227	S	1	RCG61894, isoform CRA_a OS=Rattus norvegicus OX=10116 GN=Strn PE=1 SV=1;Striatin OS=Rattus norvegicus OX=10116 GN=Strn PE=1 SV=1	Strn	EVKETAMIGKSELTDSASVLDNFKFLENAAA		Up		1	cell body;cell junction;cell part;cell projection;cell projection part;cell-cell junction;cytoplasm;cytoskeletal part;dendritic spine;intracellular organelle part;intracellular part;macromolecular complex;membrane;neuron projection;neuron spine;neuronal cell body;occluding junction;organelle part;postsynaptic density;postsynaptic membrane;protein complex;protein phosphatase type 2A complex;protei…	G3V6L8_S227_1
F1LYQ8	20	S	2	FERM, ARHGEF and pleckstrin domain-containing protein 1 OS=Rattus norvegicus OX=10116 GN=Farp1 PE=1 SV=2	Farp1	EQKPTPASRLGAPENSGISTLERGQKPPPTP		Down		1	cell junction;cell part;cell projection;cell projection part;cytoplasmic part;cytoskeleton;cytosol;dendrite;dendritic spine;extrinsic to internal side of plasma membrane;extrinsic to membrane;extrinsic to plasma membrane;filopodium;intracellular non-membrane-bounded organelle;intracellular organelle;intracellular part;membrane part;neuron projection;neuron spine;non-membrane-bounded organelle;org…	F1LYQ8_S20_2
F1M7V4;D3Z9C7;Q9JKS6	547;310;1597	S	1	Protein piccolo OS=Rattus norvegicus OX=10116 GN=Pclo PE=1 SV=3;Protein piccolo OS=Rattus norvegicus OX=10116 GN=Pclo PE=1 SV=3;Protein piccolo OS=Rattus norvegicus OX=10116 GN=Pclo PE=1 SV=1	Pclo	ETFDESPELKFRETKSQESEELVVAGGGGLR		Down		1	cell body;cell junction;cell part;cell projection;cytoplasmic part;Golgi apparatus part;intracellular organelle part;intracellular part;membrane;neuron projection;neuronal cell body;organelle part;presynaptic active zone;synapse;synapse part;trans-Golgi network	Q9JKS6_S1597_1
F1LPB4;A0A0G2K548	1501;1519	S	1	A-kinase-anchoring protein 9 OS=Rattus norvegicus OX=10116 GN=Akap9 PE=1 SV=2;A-kinase-anchoring protein 9 OS=Rattus norvegicus OX=10116 GN=Akap9 PE=1 SV=1	Akap9	EEIFSKDETFLVRNSSPDEVLVSNMDTSRQL		Down		1	cation channel complex;cell body;cell part;cell projection part;cytoplasmic part;cytoskeletal part;dendritic branch;Golgi apparatus;intracellular membrane-bounded organelle;intracellular organelle;intracellular organelle part;intracellular part;ion channel complex;macromolecular complex;membrane;membrane part;membrane-bounded organelle;microtubule organizing center part;neuronal cell body;organel…	F1LPB4_S1501_1
P11506	1204	S	2	Plasma membrane calcium-transporting ATPase 2 OS=Rattus norvegicus OX=10116 GN=Atp2b2 PE=1 SV=2	Atp2b2	DLEEDAALKQNSSPPSSLNKNNSAIDSGINL		Down		1	apical plasma membrane;cell body;cell body membrane;cell junction;cell part;cell projection;cytoplasm;dendrite;integral to membrane;intracellular part;intrinsic to membrane;membrane;membrane part;membrane raft;neuron projection;neuronal cell body;neuronal cell body membrane;plasma membrane;plasma membrane part;synapse	P11506_S1204_2
Q9Z1T4	325	S	2	Connector enhancer of kinase suppressor of ras 2 OS=Rattus norvegicus OX=10116 GN=Cnksr2 PE=1 SV=1	Cnksr2	NMRWKPLALQPLIPRSPTSSVATPSSTISTP		Down		1	cell body;cell part;cell projection;cytoplasmic part;extracellular membrane-bounded organelle;extracellular organelle;extracellular region part;extracellular vesicular exosome;Golgi apparatus;intracellular membrane-bounded organelle;intracellular organelle;intracellular part;membrane;membrane-bounded organelle;membrane-bounded vesicle;neuron projection;neuronal cell body;organelle;postsynaptic me…	Q9Z1T4_S325_2
Q99P99	466	S	1	Histone deacetylase 4 OS=Rattus norvegicus OX=10116 GN=Hdac4 PE=1 SV=2	Hdac4	SIHKLRQHRPLGRTQSAPLPQNAQALQHLVI		Up		1	A band;actomyosin;cell part;chromatin remodeling complex;contractile fiber part;cytoplasm;cytoplasmic part;cytoskeletal part;cytosol;histone deacetylase complex;intracellular membrane-bounded organelle;intracellular organelle;intracellular organelle part;intracellular part;macromolecular complex;membrane-bounded organelle;neuromuscular junction;nuclear part;nucleoplasm part;nucleus;organelle;orga…	Q99P99_S466_1
F1LYQ8	373	S	2	FERM, ARHGEF and pleckstrin domain-containing protein 1 OS=Rattus norvegicus OX=10116 GN=Farp1 PE=1 SV=2	Farp1	KVQFERKHSKIHSTRSLVSQPTAPNSEVPKQ		Up		1	cell junction;cell part;cell projection;cell projection part;cytoplasmic part;cytoskeleton;cytosol;dendrite;dendritic spine;extrinsic to internal side of plasma membrane;extrinsic to membrane;extrinsic to plasma membrane;filopodium;intracellular non-membrane-bounded organelle;intracellular organelle;intracellular part;membrane part;neuron projection;neuron spine;non-membrane-bounded organelle;org…	F1LYQ8_S373_2
F1LPB9;P47709	188;188	T	1	Rabphilin-3A OS=Rattus norvegicus OX=10116 GN=Rph3a PE=1 SV=1;Rabphilin-3A OS=Rattus norvegicus OX=10116 GN=Rph3a PE=1 SV=1	Rph3a	KPQQPAGEPATQEQPTPESRHPARAPARGDM	Up	Up		2	cell junction;cell part;cell projection;clathrin coated vesicle membrane;clathrin-coated vesicle;coated vesicle;coated vesicle membrane;cytoplasmic membrane-bounded vesicle;cytoplasmic part;cytoplasmic vesicle;cytoplasmic vesicle membrane;cytoplasmic vesicle part;cytosol;extrinsic to membrane;intracellular membrane-bounded organelle;intracellular organelle;intracellular organelle part;intracellul…	F1LPB9_T188_1
Q9Z1T4	339	T	2	Connector enhancer of kinase suppressor of ras 2 OS=Rattus norvegicus OX=10116 GN=Cnksr2 PE=1 SV=1	Cnksr2	RSPTSSVATPSSTISTPTKRDSSALQDLYIP	Down			1	cell body;cell part;cell projection;cytoplasmic part;extracellular membrane-bounded organelle;extracellular organelle;extracellular region part;extracellular vesicular exosome;Golgi apparatus;intracellular membrane-bounded organelle;intracellular organelle;intracellular part;membrane;membrane-bounded organelle;membrane-bounded vesicle;neuron projection;neuronal cell body;organelle;postsynaptic me…	Q9Z1T4_T339_2
D4A055	38	S	1	Voltage-dependent L-type calcium channel subunit beta-4 OS=Rattus norvegicus OX=10116 GN=Cacnb4 PE=1 SV=2	Cacnb4	RGTTTRRSRLKRSDGSTTSTSFILRQGSADS	Up			1	calcium channel complex;cation channel complex;cell part;ion channel complex;macromolecular complex;membrane part;plasma membrane part;protein complex;synapse;voltage-gated calcium channel complex	D4A055_S38_1
Q9WV48	1517	S	1	SH3 and multiple ankyrin repeat domains protein 1 OS=Rattus norvegicus OX=10116 GN=Shank1 PE=1 SV=1	Shank1	ENCQARPPPAGTRGSSTEDGPGVPPPSPRRV	Up			1	cell junction;cell part;cell projection;cell projection part;cytoplasm;dendrite;dendritic spine;excitatory synapse;intracellular;intracellular part;ionotropic glutamate receptor complex;macromolecular complex;membrane;membrane part;neuron projection;neuron spine;plasma membrane;plasma membrane part;postsynaptic membrane;protein complex;receptor complex;synapse;synapse part;synaptic membrane	Q9WV48_S1517_1
G3V984;O88778;A0A0G2K1X6	3285;3286;2346	S	1	Protein bassoon OS=Rattus norvegicus OX=10116 GN=Bsn PE=4 SV=1;Protein bassoon OS=Rattus norvegicus OX=10116 GN=Bsn PE=1 SV=3;Protein bassoon OS=Rattus norvegicus OX=10116 GN=Bsn PE=4 SV=1	Bsn	EGPTLPCCYGRGEEESEEDSYDPRGKSGHHR	Up			1	axon;cell body;cell junction;cell part;cell projection;cell projection part;cytoplasmic part;cytoskeletal part;cytoskeleton;dendrite;excitatory synapse;Golgi apparatus part;intracellular non-membrane-bounded organelle;intracellular organelle;intracellular organelle part;intracellular part;neuron projection;neuron projection terminus;neuronal cell body;non-membrane-bounded organelle;organelle;orga…	G3V984_S3285_1
P09456	75	T	2	cAMP-dependent protein kinase type I-alpha regulatory subunit OS=Rattus norvegicus OX=10116 GN=Prkar1a PE=1 SV=2	Prkar1a	EEARQIQSLQKSGIRTDSREDEISPPPPNPV	Up			1	AMP-activated protein kinase complex;cAMP-dependent protein kinase complex;cell part;cytoplasm;intracellular part;macromolecular complex;membrane;neuromuscular junction;plasma membrane;protein complex;synapse	P09456_T75_2
P11506	1160	S	1	Plasma membrane calcium-transporting ATPase 2 OS=Rattus norvegicus OX=10116 GN=Atp2b2 PE=1 SV=2	Atp2b2	KAFRSSLYEGLEKPESRTSIHNFMAHPEFRI	Up			1	apical plasma membrane;cell body;cell body membrane;cell junction;cell part;cell projection;cytoplasm;dendrite;integral to membrane;intracellular part;intrinsic to membrane;membrane;membrane part;membrane raft;neuron projection;neuronal cell body;neuronal cell body membrane;plasma membrane;plasma membrane part;synapse	P11506_S1160_1
F1M2K6	446	S	1	Plakophilin 4 OS=Rattus norvegicus OX=10116 GN=Pkp4 PE=1 SV=2	Pkp4	TVELQGSQTALYRTGSVGIGNLQRTSSQRST	Up			1	anchoring junction;cell junction;cell part;cell-cell contact zone;cell-cell junction;cytoplasmic part;cytoskeletal part;desmosome;internal side of plasma membrane;intracellular non-membrane-bounded organelle;intracellular organelle;intracellular organelle part;intracellular part;membrane part;midbody;mitotic spindle;non-membrane-bounded organelle;organelle;organelle part;perinuclear region of cyt…	F1M2K6_S446_1
A0A0G2K527;Q9Z272	587;605	S	2	ARF GTPase-activating protein GIT1 OS=Rattus norvegicus OX=10116 GN=Git1 PE=1 SV=1;ARF GTPase-activating protein GIT1 OS=Rattus norvegicus OX=10116 GN=Git1 PE=1 SV=1	Git1	SRHASKLSRHGSGAESDYENTQSGEPLLGLE	Up			1	adherens junction;anchoring junction;cell junction;cell part;cell projection;cell-substrate adherens junction;cell-substrate junction;cytoplasm;focal adhesion;intracellular part;neuron projection;synapse	A0A0G2K527_S587_2
G3V746;Q00960	1143;1143	S	1	Glutamate receptor ionotropic, NMDA 2B OS=Rattus norvegicus OX=10116 GN=Grin2b PE=1 SV=1;Glutamate receptor ionotropic, NMDA 2B OS=Rattus norvegicus OX=10116 GN=Grin2b PE=1 SV=1	Grin2b	GLRDFYLDQFRTKENSPHWEHVDLTDIYKER	Down			1	axon part;cell junction;cell part;cell projection;cell projection part;clathrin-coated vesicle;coated vesicle;contractile fiber part;cytoplasmic membrane-bounded vesicle;cytoplasmic part;cytoplasmic vesicle;cytoskeletal part;dendritic spine;extracellular matrix part;extracellular region part;intracellular membrane-bounded organelle;intracellular organelle;intracellular organelle part;intracellula…	G3V746_S1143_1
A0A0G2KAV8;F1LYS1;A0A0G2KA18;A0A0G2K708;A0A0G2JT77;Q9JIR4	1436;1541;1541;1601;1602;1603	S	2	Regulating synaptic membrane exocytosis protein 1 OS=Rattus norvegicus OX=10116 GN=Rims1 PE=1 SV=1;Regulating synaptic membrane exocytosis protein 1 OS=Rattus norvegicus OX=10116 GN=Rims1 PE=1 SV=3;Regulating synaptic membrane exocytosis protein 1 OS=Rattu	Rims1	VDPTLAPLTRRASQSSLESSSGPPCIRS___	Up			1	cell junction;cell part;membrane;plasma membrane;presynaptic active zone;presynaptic membrane;synapse part;synaptic membrane	A0A0G2KAV8_S1436_2
M0R5T5;A0A0U1RS17;Q9QX74;A0A0U1RRR2	611;192;232;193	S	2	SH3 and multiple ankyrin repeat domains protein 2 OS=Rattus norvegicus OX=10116 GN=Shank2 PE=1 SV=2;SH3 and multiple ankyrin repeat domains protein 2 (Fragment) OS=Rattus norvegicus OX=10116 GN=Shank2 PE=1 SV=1;SH3 and multiple ankyrin repeat domains prote	Shank2	RADRSKKLFRHYTVGSYDSFDAASDCIIEDK	Up			1	apical plasma membrane;brush border membrane;cell body;cell junction;cell part;cell projection;cell projection membrane;cell projection part;cilium;cilium membrane;cilium part;cytoplasm;cytoskeletal part;dendritic spine;growth cone;intracellular organelle part;intracellular part;membrane;membrane part;neuron projection;neuron spine;neuronal cell body;nonmotile primary cilium;organelle part;photor…	M0R5T5_S611_2
A0A096MIT7;O70441	572;572	S	1	Synapsin-3 OS=Rattus norvegicus OX=10116 GN=Syn3 PE=1 SV=2;Synapsin-3 OS=Rattus norvegicus OX=10116 GN=Syn3 PE=1 SV=1	Syn3	SEDEAKAETIRNLRKSFASLFSD________	Up			1	cell junction;cell part;clathrin coated vesicle membrane;clathrin-coated vesicle;coated vesicle;coated vesicle membrane;cytoplasmic membrane-bounded vesicle;cytoplasmic part;cytoplasmic vesicle;cytoplasmic vesicle membrane;cytoplasmic vesicle part;intracellular membrane-bounded organelle;intracellular organelle;intracellular organelle part;intracellular part;membrane;membrane-bounded organelle;me…	A0A096MIT7_S572_1
G3V733;Q63537;P09951	579;579;697	S	1	Synapsin II, isoform CRA_a OS=Rattus norvegicus OX=10116 GN=Syn2 PE=1 SV=3;Synapsin-2 OS=Rattus norvegicus OX=10116 GN=Syn2 PE=1 SV=1;Synapsin-1 OS=Rattus norvegicus OX=10116 GN=Syn1 PE=1 SV=3	Syn2	NEDEAKAETIRSLRKSFASLFSD________;SQDEVKAETIRSLRKSFASLFSD________	Up			1	axon part;cell junction;cell part;cell projection;cell projection part;clathrin coated vesicle membrane;clathrin-coated vesicle;coated vesicle;coated vesicle membrane;cytoplasmic membrane-bounded vesicle;cytoplasmic part;cytoplasmic vesicle;cytoplasmic vesicle membrane;cytoplasmic vesicle part;cytosol;dendrite;Golgi apparatus;intracellular membrane-bounded organelle;intracellular organelle;intrac…	P09951_S697_1
Q9QXY2	1101	S	2	SRC kinase signaling inhibitor 1 OS=Rattus norvegicus OX=10116 GN=Srcin1 PE=1 SV=1	Srcin1	QVKLRRAVSEVVRPASTPPIMASAIKDEDDE	Up			1	actin cytoskeleton;axon;cell body;cell junction;cell part;cell projection;cytoplasm;cytoskeletal part;cytoskeleton;dendrite;filopodium;intracellular non-membrane-bounded organelle;intracellular organelle;intracellular organelle part;intracellular part;lamellipodium;membrane;neuron projection;neuronal cell body;non-membrane-bounded organelle;organelle;organelle part;postsynaptic density;postsynapt…	Q9QXY2_S1101_2
P15205	1765	S	2	Microtubule-associated protein 1B OS=Rattus norvegicus OX=10116 GN=Map1b PE=1 SV=3	Map1b	RDMSLYASLASEKVQSLEGEKLSPKSDISPL	Up			1	axon;axon part;cell body;cell junction;cell part;cell projection;cell projection part;cytoplasmic part;cytoskeletal part;cytoskeleton;dendrite;dendritic spine;growth cone;intracellular non-membrane-bounded organelle;intracellular organelle;intracellular organelle part;intracellular part;macromolecular complex;membrane;microtubule;microtubule associated complex;neuron projection;neuron spine;neuro…	P15205_S1765_2
P15205	1772	S	2	Microtubule-associated protein 1B OS=Rattus norvegicus OX=10116 GN=Map1b PE=1 SV=3	Map1b	SLASEKVQSLEGEKLSPKSDISPLTPRESSP	Up			1	axon;axon part;cell body;cell junction;cell part;cell projection;cell projection part;cytoplasmic part;cytoskeletal part;cytoskeleton;dendrite;dendritic spine;growth cone;intracellular non-membrane-bounded organelle;intracellular organelle;intracellular organelle part;intracellular part;macromolecular complex;membrane;microtubule;microtubule associated complex;neuron projection;neuron spine;neuro…	P15205_S1772_2
P15205	1848	S	1	Microtubule-associated protein 1B OS=Rattus norvegicus OX=10116 GN=Map1b PE=1 SV=3	Map1b	TMQHHLALSRDLTTSSVEKDNGGKTPGDFNY	Up			1	axon;axon part;cell body;cell junction;cell part;cell projection;cell projection part;cytoplasmic part;cytoskeletal part;cytoskeleton;dendrite;dendritic spine;growth cone;intracellular non-membrane-bounded organelle;intracellular organelle;intracellular organelle part;intracellular part;macromolecular complex;membrane;microtubule;microtubule associated complex;neuron projection;neuron spine;neuro…	P15205_S1848_1
F1M3W5	1401	S	2	Dmx-like 2 OS=Rattus norvegicus OX=10116 GN=Dmxl2 PE=1 SV=3	Dmxl2	PDAGEGTKRHLSRTISVSGSTAKDTVTIGKD	Up			1	cell part;clathrin-coated vesicle;coated vesicle;cytoplasmic membrane-bounded vesicle;cytoplasmic part;cytoplasmic vesicle;extracellular region part;extracellular space;intracellular membrane-bounded organelle;intracellular organelle;intracellular part;membrane-bounded organelle;membrane-bounded vesicle;organelle;synapse part;synaptic vesicle;vesicle	F1M3W5_S1401_2
A0A0A0MXV8;O88871	775;775	S	2	Gamma-aminobutyric acid type B receptor subunit 2 OS=Rattus norvegicus OX=10116 GN=Gabbr2 PE=1 SV=1;Gamma-aminobutyric acid type B receptor subunit 2 OS=Rattus norvegicus OX=10116 GN=Gabbr2 PE=1 SV=2	Gabbr2	QFTQNQKKEDSKTSTSVTSVNQASTSRLEGL	Up			1	cell junction;cell part;integral to membrane;integral to plasma membrane;intrinsic to membrane;intrinsic to plasma membrane;membrane;membrane part;plasma membrane;plasma membrane part;postsynaptic membrane;synapse part;synaptic membrane	A0A0A0MXV8_S775_2
P15791	524	S	1	Calcium/calmodulin-dependent protein kinase type II subunit delta OS=Rattus norvegicus OX=10116 GN=Camk2d PE=1 SV=1	Camk2d	VPIKPPCIPNGKENFSGGTSLWQNI______	Up			1	axon part;cell body;cell junction;cell part;cell projection part;cell-cell contact zone;cell-cell junction;cytoplasm;cytoplasmic part;cytosol;endoplasmic reticulum membrane;endoplasmic reticulum part;initial segment;intercalated disc;intracellular membrane-bounded organelle;intracellular organelle;intracellular organelle part;intracellular part;macromolecular complex;membrane;membrane part;membra…	P15791_S524_1
G3V984;O88778	241;241	S	3	Protein bassoon OS=Rattus norvegicus OX=10116 GN=Bsn PE=4 SV=1;Protein bassoon OS=Rattus norvegicus OX=10116 GN=Bsn PE=1 SV=3	Bsn	DMTTAPRSKSQQQLHSPALSPAHSPAKQPLG	Down			1	axon;cell body;cell junction;cell part;cell projection;cell projection part;cytoplasmic part;cytoskeletal part;cytoskeleton;dendrite;excitatory synapse;Golgi apparatus part;intracellular non-membrane-bounded organelle;intracellular organelle;intracellular organelle part;intracellular part;neuron projection;neuron projection terminus;neuronal cell body;non-membrane-bounded organelle;organelle;orga…	G3V984_S241_3
G3V984;O88778	245;245	S	3	Protein bassoon OS=Rattus norvegicus OX=10116 GN=Bsn PE=4 SV=1;Protein bassoon OS=Rattus norvegicus OX=10116 GN=Bsn PE=1 SV=3	Bsn	APRSKSQQQLHSPALSPAHSPAKQPLGKPEQ	Down			1	axon;cell body;cell junction;cell part;cell projection;cell projection part;cytoplasmic part;cytoskeletal part;cytoskeleton;dendrite;excitatory synapse;Golgi apparatus part;intracellular non-membrane-bounded organelle;intracellular organelle;intracellular organelle part;intracellular part;neuron projection;neuron projection terminus;neuronal cell body;non-membrane-bounded organelle;organelle;orga…	G3V984_S245_3
G3V984;O88778	249;249	S	3	Protein bassoon OS=Rattus norvegicus OX=10116 GN=Bsn PE=4 SV=1;Protein bassoon OS=Rattus norvegicus OX=10116 GN=Bsn PE=1 SV=3	Bsn	KSQQQLHSPALSPAHSPAKQPLGKPEQERSR	Down			1	axon;cell body;cell junction;cell part;cell projection;cell projection part;cytoplasmic part;cytoskeletal part;cytoskeleton;dendrite;excitatory synapse;Golgi apparatus part;intracellular non-membrane-bounded organelle;intracellular organelle;intracellular organelle part;intracellular part;neuron projection;neuron projection terminus;neuronal cell body;non-membrane-bounded organelle;organelle;orga…	G3V984_S249_3
Q3S4A5;Q3S4A4;Q62848	333;355;345	S	1	ADP-ribosylation factor GTPase activating protein 1 brain isoform OS=Rattus norvegicus OX=10116 GN=Arfgap1 PE=1 SV=1;ADP-ribosylation factor GTPase activating protein 1 heart isoform OS=Rattus norvegicus OX=10116 GN=Arfgap1 PE=1 SV=1;ADP-ribosylation facto	Arfgap1	ETFGSAEPPKAKSPSSDSWTCADASTGRRSS	Up			1	cell part;cytoplasmic part;Golgi apparatus part;Golgi membrane;intracellular organelle part;intracellular part;membrane;organelle membrane;organelle part;synapse	Q3S4A5_S333_1
F1M4K6;P70587	1123;1118	S	1	Leucine-rich repeat-containing protein 7 OS=Rattus norvegicus OX=10116 GN=Lrrc7 PE=1 SV=3;Leucine-rich repeat-containing protein 7 OS=Rattus norvegicus OX=10116 GN=Lrrc7 PE=1 SV=2	Lrrc7	FASQGPRAGFLRRADSLASSTEMAMFRRVSE	Up			1	axon part;cell junction;cell part;cell projection;cell projection part;cytoplasm;cytoskeletal part;dendritic spine;filopodium;initial segment;intracellular organelle part;intracellular part;membrane;neuron projection;neuron spine;organelle part;plasma membrane;postsynaptic density;postsynaptic membrane;synapse;synapse part;synaptic membrane	F1M4K6_S1123_1
P63041	93	S	1	Complexin-1 OS=Rattus norvegicus OX=10116 GN=Cplx1 PE=1 SV=1	Cplx1	REAEAQAAMEANSEGSLTRPKKAIPPGCGDE	Up			1	axon part;cell body;cell part;cell projection;cell projection part;cytoplasmic part;cytosol;dendrite;intracellular part;macromolecular complex;membrane part;neuron projection;neuronal cell body;protein complex;SNARE complex;synapse;synapse part;synaptobrevin 2-SNAP-25-syntaxin-1a-complexin I complex;terminal button	P63041_S93_1
F1M2K6	75	S	1	Plakophilin 4 OS=Rattus norvegicus OX=10116 GN=Pkp4 PE=1 SV=2	Pkp4	QIVASQLERCRLGAESPSIASTSSTEKSFPW	Up			1	anchoring junction;cell junction;cell part;cell-cell contact zone;cell-cell junction;cytoplasmic part;cytoskeletal part;desmosome;internal side of plasma membrane;intracellular non-membrane-bounded organelle;intracellular organelle;intracellular organelle part;intracellular part;membrane part;midbody;mitotic spindle;non-membrane-bounded organelle;organelle;organelle part;perinuclear region of cyt…	F1M2K6_S75_1
G3V849;P97836	421;421	S	2	Discs, large (Drosophila) homolog-associated protein 1, isoform CRA_a OS=Rattus norvegicus OX=10116 GN=Dlgap1 PE=1 SV=3;Disks large-associated protein 1 OS=Rattus norvegicus OX=10116 GN=Dlgap1 PE=1 SV=1	Dlgap1	LQIRSHSYLRAVSEVSINRSLDSLDPAGLLT	Up			1	cell junction;cell part;cytoskeletal part;intracellular organelle part;intracellular part;membrane;organelle part;postsynaptic density;postsynaptic membrane;synapse;synapse part;synaptic membrane	G3V849_S421_2
D4A0I5;A0A0G2JY26	564;591	S	2	DnaJ (Hsp40) homolog, subfamily C, member 6 (Predicted) OS=Rattus norvegicus OX=10116 GN=Dnajc6 PE=1 SV=1;DnaJ heat shock protein family (Hsp40) member C6 OS=Rattus norvegicus OX=10116 GN=Dnajc6 PE=1 SV=1	Dnajc6	SGPASAQSTPRRATTSASASPTLRVGEGATF	Down			1	synapse	D4A0I5_S564_2

## Sheet: Upscaling
Proteins	Positions within proteins	Amino acid	Multiplicity	Fasta headers	Gene names	Sequence window	Tetrodotoxin			TTX: Cond with regulation	GOCC terms	Unique Identifier
							reg(TTX vs Ctrl 5min)	reg(TTXC vsCtrl 15min)	reg(TTX vs Ctrl 24hrs)
D3ZE55	925	S	1	Protocadherin-8 OS=Rattus norvegicus OX=10116 GN=Pcdh8 PE=1 SV=2	Pcdh8	FSGKDSGKGDSDFNDSDSDISGDALKKDLIN			Down	1	cell junction;cell part;cell projection;dendrite;integral to membrane;intrinsic to membrane;membrane;membrane part;neuron projection;postsynaptic membrane;presynaptic membrane;synapse part;synaptic membrane	D3ZE55_S925_1
F1LMA4;P26817;A0A0G2JZ82;A0A0G2K145;A0A0G2K9S3;P26819	450;487;402;453;484;487	S	1	G protein-coupled receptor kinase OS=Rattus norvegicus OX=10116 GN=Grk2 PE=1 SV=2;Beta-adrenergic receptor kinase 1 OS=Rattus norvegicus OX=10116 GN=Grk2 PE=1 SV=1;G protein-coupled receptor kinase OS=Rattus norvegicus OX=10116 GN=Grk3 PE=3 SV=1;G protein-	Grk2	PPRGEVNAADAFDIGSFDEEDTKGIKLLDSD	Down			1	apical plasma membrane;axon;basolateral plasma membrane;caveola;cell part;cell projection;cell projection part;cilium;contractile fiber part;cytoplasm;cytoplasmic part;cytosol;dendrite terminus;dendritic shaft;dendritic spine;intracellular membrane-bounded organelle;intracellular organelle;intracellular part;membrane;membrane part;membrane raft;membrane-bounded organelle;neuron projection;neuron …	F1LMA4_S450_1
P09951	566	S	1	Synapsin-1 OS=Rattus norvegicus OX=10116 GN=Syn1 PE=1 SV=3	Syn1	SPQRQAGPPQATRQASISGPAPPKVSGASPG			Up	1	axon part;cell junction;cell part;cell projection;cell projection part;clathrin-coated vesicle;coated vesicle;cytoplasmic membrane-bounded vesicle;cytoplasmic part;cytoplasmic vesicle;cytosol;dendrite;Golgi apparatus;intracellular membrane-bounded organelle;intracellular organelle;intracellular part;membrane-bounded organelle;membrane-bounded vesicle;neuron projection;organelle;presynaptic active…	P09951_S566_1
P09456	83	S	2	cAMP-dependent protein kinase type I-alpha regulatory subunit OS=Rattus norvegicus OX=10116 GN=Prkar1a PE=1 SV=2	Prkar1a	LQKSGIRTDSREDEISPPPPNPVVKGRRRRG		Down	Down	2	AMP-activated protein kinase complex;cAMP-dependent protein kinase complex;cell part;cytoplasm;intracellular part;macromolecular complex;membrane;neuromuscular junction;plasma membrane;protein complex;synapse	P09456_S83_2
P09456	77	S	2	cAMP-dependent protein kinase type I-alpha regulatory subunit OS=Rattus norvegicus OX=10116 GN=Prkar1a PE=1 SV=2	Prkar1a	ARQIQSLQKSGIRTDSREDEISPPPPNPVVK		Down		1	AMP-activated protein kinase complex;cAMP-dependent protein kinase complex;cell part;cytoplasm;intracellular part;macromolecular complex;membrane;neuromuscular junction;plasma membrane;protein complex;synapse	P09456_S77_2
A0A0G2KAV8;F1LYS1;A0A0G2KA18;A0A0G2K708;A0A0G2JT77;Q9JIR4	1036;1141;1141;1201;1202;1203	S	1	Regulating synaptic membrane exocytosis protein 1 OS=Rattus norvegicus OX=10116 GN=Rims1 PE=1 SV=1;Regulating synaptic membrane exocytosis protein 1 OS=Rattus norvegicus OX=10116 GN=Rims1 PE=1 SV=3;Regulating synaptic membrane exocytosis protein 1 OS=Rattu	Rims1	SRRGRQLPQVPVRSGSIEQASLVVEERTRQM			Up	1	cell junction;cell part;membrane;plasma membrane;presynaptic active zone;presynaptic membrane;synapse part;synaptic membrane	A0A0G2KAV8_S1036_1
F1M4K6;P70587	952;947	S	2	Leucine-rich repeat-containing protein 7 OS=Rattus norvegicus OX=10116 GN=Lrrc7 PE=1 SV=3;Leucine-rich repeat-containing protein 7 OS=Rattus norvegicus OX=10116 GN=Lrrc7 PE=1 SV=2	Lrrc7	LSPLMKDIKSNKFKKSQSIDEIDVGTYKVYN	Down	Down		2	axon part;cell junction;cell part;cell projection;cell projection part;cytoplasm;cytoskeletal part;dendritic spine;filopodium;initial segment;intracellular organelle part;intracellular part;membrane;neuron projection;neuron spine;organelle part;plasma membrane;postsynaptic density;postsynaptic membrane;synapse;synapse part;synaptic membrane	F1M4K6_S952_2
F1M4K6;P70587	954;949	S	2	Leucine-rich repeat-containing protein 7 OS=Rattus norvegicus OX=10116 GN=Lrrc7 PE=1 SV=3;Leucine-rich repeat-containing protein 7 OS=Rattus norvegicus OX=10116 GN=Lrrc7 PE=1 SV=2	Lrrc7	PLMKDIKSNKFKKSQSIDEIDVGTYKVYNIP	Down	Down		2	axon part;cell junction;cell part;cell projection;cell projection part;cytoplasm;cytoskeletal part;dendritic spine;filopodium;initial segment;intracellular organelle part;intracellular part;membrane;neuron projection;neuron spine;organelle part;plasma membrane;postsynaptic density;postsynaptic membrane;synapse;synapse part;synaptic membrane	F1M4K6_S954_2
D3ZCL8;F1LQW8;Q9QUH6	72;87;87	S	1	Ras/Rap GTPase-activating protein SynGAP OS=Rattus norvegicus OX=10116 GN=Syngap1 PE=1 SV=3;Ras/Rap GTPase-activating protein SynGAP OS=Rattus norvegicus OX=10116 GN=Syngap1 PE=1 SV=2;Ras/Rap GTPase-activating protein SynGAP OS=Rattus norvegicus OX=10116 G	Syngap1	RRSESSRNKLLRRTVSVPVEGRPHGEHEYHL			Down	1	cell junction;cell part;cell projection part;cytoplasm;cytoskeletal part;dendritic shaft;intracellular organelle part;intracellular part;intrinsic to internal side of plasma membrane;intrinsic to membrane;intrinsic to plasma membrane;membrane part;organelle part;plasma membrane part;postsynaptic density;synapse;synapse part	F1LQW8_S87_1
F1M4K6;P70587	855;850	S	1	Leucine-rich repeat-containing protein 7 OS=Rattus norvegicus OX=10116 GN=Lrrc7 PE=1 SV=3;Leucine-rich repeat-containing protein 7 OS=Rattus norvegicus OX=10116 GN=Lrrc7 PE=1 SV=2	Lrrc7	EVPPSNPWQNWTRTPSPFEDRTAFPSKLETT	Up		Up	2	axon part;cell junction;cell part;cell projection;cell projection part;cytoplasm;cytoskeletal part;dendritic spine;filopodium;initial segment;intracellular organelle part;intracellular part;membrane;neuron projection;neuron spine;organelle part;plasma membrane;postsynaptic density;postsynaptic membrane;synapse;synapse part;synaptic membrane	F1M4K6_S855_1
G3V9G3;P08413	400;400	T	2	Calcium/calmodulin-dependent protein kinase II, beta, isoform CRA_a OS=Rattus norvegicus OX=10116 GN=Camk2b PE=1 SV=1;Calcium/calmodulin-dependent protein kinase type II subunit beta OS=Rattus norvegicus OX=10116 GN=Camk2b PE=1 SV=1	Camk2b	HNPVDGIKESSDSTNTTIEDEDAKARKQEII			Down	1	cell part;cell projection;cytoplasmic part;cytoskeletal part;dendrite;endoplasmic reticulum membrane;endoplasmic reticulum part;intracellular organelle part;intracellular part;membrane;membrane part;microtubule organizing center;neuron projection;organelle membrane;organelle part;perikaryon;postsynaptic density;sarcoplasmic reticulum membrane;synapse part	G3V9G3_T400_2
G3V984;A0A0G2K1X6	1220;281	S	1	Protein bassoon OS=Rattus norvegicus OX=10116 GN=Bsn PE=4 SV=1;Protein bassoon OS=Rattus norvegicus OX=10116 GN=Bsn PE=4 SV=1	Bsn	PHGGPSQPTGPRSQGSFEYQDTQDHDYGGRA		Down		1	axon;cell body;cell part;cell projection;cell projection part;cytoplasmic part;cytoskeletal part;dendrite;Golgi apparatus part;intracellular organelle part;intracellular part;neuron projection;neuron projection terminus;neuronal cell body;organelle part;postsynaptic density;presynaptic active zone;synapse;synapse part;trans-Golgi network	G3V984_S1220_1
Q9WU70	1059	S	1	Syntaxin-binding protein 5 OS=Rattus norvegicus OX=10116 GN=Stxbp5 PE=1 SV=1	Stxbp5	PNRGFFKGLFGGGAQSLDREELFGESSSGKA	Down			1	cell junction;cell part;clathrin-coated vesicle;coated vesicle;cytoplasmic membrane-bounded vesicle;cytoplasmic part;cytoplasmic vesicle;cytoplasmic vesicle membrane;cytoplasmic vesicle part;intracellular membrane-bounded organelle;intracellular organelle;intracellular organelle part;intracellular part;ion channel complex;macromolecular complex;membrane;membrane part;membrane-bounded organelle;me…	Q9WU70_S1059_1
F1LSH6;Q9JKB0	69;69	S	1	Potassium/sodium hyperpolarization-activated cyclic nucleotide-gated channel 1 OS=Rattus norvegicus OX=10116 GN=Hcn1 PE=4 SV=1;Potassium/sodium hyperpolarization-activated cyclic nucleotide-gated channel 1 OS=Rattus norvegicus OX=10116 GN=Hcn1 PE=2 SV=1	Hcn1	VCFKVDGGGGEEPAGSFEDAEGPRRQYGFMQ			Down	1	axon;axon part;axon terminus;basolateral plasma membrane;cell body;cell part;cell projection;cell projection membrane;cell projection part;cell surface;cytoplasm;dendrite;dendrite membrane;dendritic shaft;integral to membrane;integral to plasma membrane;intracellular part;intrinsic to membrane;intrinsic to plasma membrane;leading edge membrane;membrane;membrane part;neuron projection;neuron proje…	F1LSH6_S69_1
P15205	1332	S	2	Microtubule-associated protein 1B OS=Rattus norvegicus OX=10116 GN=Map1b PE=1 SV=3	Map1b	SQSVTGSAGHTPYYQSPTDEKSSHLPTEVTE		Down	Down	2	axon;axon part;cell body;cell junction;cell part;cell projection;cell projection part;cytoplasmic part;cytoskeletal part;cytoskeleton;dendrite;dendritic spine;growth cone;intracellular non-membrane-bounded organelle;intracellular organelle;intracellular organelle part;intracellular part;macromolecular complex;membrane;microtubule;microtubule associated complex;neuron projection;neuron spine;neuro…	P15205_S1332_2
P15205	1248	S	3	Microtubule-associated protein 1B OS=Rattus norvegicus OX=10116 GN=Map1b PE=1 SV=3	Map1b	LDIKDVSDERLSPAKSPSLSPSPPSPIEKTP			Down	1	axon;axon part;cell body;cell junction;cell part;cell projection;cell projection part;cytoplasmic part;cytoskeletal part;cytoskeleton;dendrite;dendritic spine;growth cone;intracellular non-membrane-bounded organelle;intracellular organelle;intracellular organelle part;intracellular part;macromolecular complex;membrane;microtubule;microtubule associated complex;neuron projection;neuron spine;neuro…	P15205_S1248_3
P15205	1257	S	3	Microtubule-associated protein 1B OS=Rattus norvegicus OX=10116 GN=Map1b PE=1 SV=3	Map1b	RLSPAKSPSLSPSPPSPIEKTPLGERSVNFS			Down	1	axon;axon part;cell body;cell junction;cell part;cell projection;cell projection part;cytoplasmic part;cytoskeletal part;cytoskeleton;dendrite;dendritic spine;growth cone;intracellular non-membrane-bounded organelle;intracellular organelle;intracellular organelle part;intracellular part;macromolecular complex;membrane;microtubule;microtubule associated complex;neuron projection;neuron spine;neuro…	P15205_S1257_3
Q05683	13	S	1	Glutamate decarboxylase 2 OS=Rattus norvegicus OX=10116 GN=Gad2 PE=1 SV=1	Gad2	___MASPGSGFWSFGSEDGSGDPENPGTARA		Down	Down	2	anchored to membrane;axon;cell junction;cell part;cell projection;clathrin coated vesicle membrane;coated vesicle membrane;cytoplasmic part;cytoplasmic vesicle;cytoplasmic vesicle membrane;cytoplasmic vesicle part;cytosol;Golgi apparatus part;Golgi membrane;inhibitory synapse;intracellular organelle;intracellular organelle part;intracellular part;intrinsic to membrane;membrane;membrane part;neuro…	Q05683_S13_1
D4A0I5;A0A0G2JY26	568;595	S	2	DnaJ (Hsp40) homolog, subfamily C, member 6 (Predicted) OS=Rattus norvegicus OX=10116 GN=Dnajc6 PE=1 SV=1;DnaJ heat shock protein family (Hsp40) member C6 OS=Rattus norvegicus OX=10116 GN=Dnajc6 PE=1 SV=1	Dnajc6	SAQSTPRRATTSASASPTLRVGEGATFDPFG			Up	1	synapse	D4A0I5_S568_2
F1LYQ8	373	S	1	FERM, ARHGEF and pleckstrin domain-containing protein 1 OS=Rattus norvegicus OX=10116 GN=Farp1 PE=1 SV=2	Farp1	KVQFERKHSKIHSTRSLVSQPTAPNSEVPKQ			Down	1	cell junction;cell part;cell projection;cell projection part;cytoplasmic part;cytoskeleton;cytosol;dendrite;dendritic spine;extrinsic to internal side of plasma membrane;extrinsic to membrane;extrinsic to plasma membrane;filopodium;intracellular non-membrane-bounded organelle;intracellular organelle;intracellular part;membrane part;neuron projection;neuron spine;non-membrane-bounded organelle;org…	F1LYQ8_S373_1
F1LMX1;O08839;D4A4P1;Q5HZA7	299;298;282;267	S	1	Myc box-dependent-interacting protein 1 OS=Rattus norvegicus OX=10116 GN=Bin1 PE=1 SV=2;Myc box-dependent-interacting protein 1 OS=Rattus norvegicus OX=10116 GN=Bin1 PE=1 SV=1;Myc box-dependent-interacting protein 1 OS=Rattus norvegicus OX=10116 GN=Bin1 PE	Bin1	AQPSDSAPEKGNKSPSPPPDGSPAATPEIRV			Up	1	axon;axon part;axon terminus;cell part;cell projection;cell projection part;cerebellar mossy fiber;clathrin-coated vesicle;coated vesicle;contractile fiber part;cytoplasm;cytoplasmic membrane-bounded vesicle;cytoplasmic part;cytoplasmic vesicle;cytoskeletal part;I band;initial segment;intracellular membrane-bounded organelle;intracellular organelle;intracellular organelle part;intracellular part;…	F1LMX1_S299_1
A0A0G2K0F3;D3ZMI4;Q9WTP0;D4A9L5	1454;1454;782;782	S	1	Erythrocyte membrane protein band 4.1-like 1 OS=Rattus norvegicus OX=10116 GN=Epb41l1 PE=1 SV=1;Erythrocyte membrane protein band 4.1-like 1 OS=Rattus norvegicus OX=10116 GN=Epb41l1 PE=1 SV=1;Band 4.1-like protein 1 OS=Rattus norvegicus OX=10116 GN=Epb41l1	Epb41l1	MIPGPQTVATEIRSLSPIIGKDVLTSTYGAT	Up	Up	Up	3	cell part;cytoplasm;cytoskeleton;extrinsic to membrane;intracellular non-membrane-bounded organelle;intracellular organelle;intracellular part;macromolecular complex;membrane;membrane part;non-membrane-bounded organelle;organelle;protein complex;synapse part;synaptic membrane	Q9WTP0_S782_1
A0A0G2K382;A0A0G2JV77;F1LP90;F1LN69	777;793;782;793	S	1	Misshapen-like kinase 1 OS=Rattus norvegicus OX=10116 GN=Mink1 PE=1 SV=1;Misshapen-like kinase 1 OS=Rattus norvegicus OX=10116 GN=Mink1 PE=1 SV=1;Misshapen-like kinase 1 OS=Rattus norvegicus OX=10116 GN=Mink1 PE=1 SV=2;Misshapen-like kinase 1 OS=Rattus nor	Mink1	ERNRNRVGASTKLDSSPVLSPGNKAKPEDHR			Up	1	axon;cell junction;cell part;cell projection;cytoplasm;cytoplasmic part;cytoskeletal part;dendrite;extracellular membrane-bounded organelle;extracellular organelle;extracellular region part;extracellular vesicular exosome;Golgi apparatus;intracellular membrane-bounded organelle;intracellular organelle;intracellular organelle part;intracellular part;membrane;membrane-bounded organelle;membrane-bou…	A0A0G2K382_S777_1
P18088;Q63211	77;77	S	1	Glutamate decarboxylase 1 OS=Rattus norvegicus OX=10116 GN=Gad1 PE=2 SV=1;Glutamate decarboxylase OS=Rattus norvegicus OX=10116 GN=Gad1 PE=2 SV=1	Gad1	LVSAFRERQASKNLLSCENSDPGARFRRTET	Down	Down		2	cell part;intracellular;presynaptic active zone;synapse part	P18088_S77_1
Q9QXY2	547	S	2	SRC kinase signaling inhibitor 1 OS=Rattus norvegicus OX=10116 GN=Srcin1 PE=1 SV=1	Srcin1	PPSRGSPVRQSFRKDSGSSSVFAESPGGKAR		Down	Down	2	actin cytoskeleton;axon;cell body;cell junction;cell part;cell projection;cytoplasm;cytoskeletal part;cytoskeleton;dendrite;filopodium;intracellular non-membrane-bounded organelle;intracellular organelle;intracellular organelle part;intracellular part;lamellipodium;membrane;neuron projection;neuronal cell body;non-membrane-bounded organelle;organelle;organelle part;postsynaptic density;postsynapt…	Q9QXY2_S547_2
Q9QXY2	556	S	2	SRC kinase signaling inhibitor 1 OS=Rattus norvegicus OX=10116 GN=Srcin1 PE=1 SV=1	Srcin1	QSFRKDSGSSSVFAESPGGKARSTGASTAGA		Down	Down	2	actin cytoskeleton;axon;cell body;cell junction;cell part;cell projection;cytoplasm;cytoskeletal part;cytoskeleton;dendrite;filopodium;intracellular non-membrane-bounded organelle;intracellular organelle;intracellular organelle part;intracellular part;lamellipodium;membrane;neuron projection;neuronal cell body;non-membrane-bounded organelle;organelle;organelle part;postsynaptic density;postsynapt…	Q9QXY2_S556_2
O35867	294	S	1	Neurabin-1 OS=Rattus norvegicus OX=10116 GN=Ppp1r9a PE=1 SV=1	Ppp1r9a	VPEVAQKGTSLASLPSEERQLSTEAEDVTAQ	Down			1	cell cortex part;cell junction;cell part;cell projection;cell projection part;cortical actin cytoskeleton;cortical cytoskeleton;cytoplasmic part;cytoskeletal part;cytoskeleton;dendritic spine;filopodium;growth cone;intracellular non-membrane-bounded organelle;intracellular organelle;intracellular organelle part;intracellular part;neuron projection;neuron spine;non-membrane-bounded organelle;organ…	O35867_S294_1
P11275;F1LZG4;A0A0G2JUV8;P15791	286;285;285;287	T	1	Calcium/calmodulin-dependent protein kinase type II subunit alpha OS=Rattus norvegicus OX=10116 GN=Camk2a PE=1 SV=1;Calcium/calmodulin-dependent protein kinase type II subunit alpha OS=Rattus norvegicus OX=10116 GN=Camk2a PE=1 SV=3;Calcium/calmodulin-depen	Camk2a	ICQRSTVASMMHRQETVDCLKKFNARRKLKG;ISHRSTVASCMHRQETVDCLKKFNARRKLKG			Up	1	axon;axon part;cell body;cell junction;cell part;cell projection;cell projection cytoplasm;cell projection part;cell-cell contact zone;cell-cell junction;cytoplasm;cytoplasmic part;cytoskeletal part;cytosol;dendrite;dendrite cytoplasm;endoplasmic reticulum membrane;endoplasmic reticulum part;initial segment;intercalated disc;intracellular membrane-bounded organelle;intracellular organelle;intrace…	P11275_T286_1
Q9QXY2	547	S	1	SRC kinase signaling inhibitor 1 OS=Rattus norvegicus OX=10116 GN=Srcin1 PE=1 SV=1	Srcin1	PPSRGSPVRQSFRKDSGSSSVFAESPGGKAR			Down	1	actin cytoskeleton;axon;cell body;cell junction;cell part;cell projection;cytoplasm;cytoskeletal part;cytoskeleton;dendrite;filopodium;intracellular non-membrane-bounded organelle;intracellular organelle;intracellular organelle part;intracellular part;lamellipodium;membrane;neuron projection;neuronal cell body;non-membrane-bounded organelle;organelle;organelle part;postsynaptic density;postsynapt…	Q9QXY2_S547_1
G3V9G3;P08413	395;395	S	2	Calcium/calmodulin-dependent protein kinase II, beta, isoform CRA_a OS=Rattus norvegicus OX=10116 GN=Camk2b PE=1 SV=1;Calcium/calmodulin-dependent protein kinase type II subunit beta OS=Rattus norvegicus OX=10116 GN=Camk2b PE=1 SV=1	Camk2b	QTTVIHNPVDGIKESSDSTNTTIEDEDAKAR			Down	1	cell part;cell projection;cytoplasmic part;cytoskeletal part;dendrite;endoplasmic reticulum membrane;endoplasmic reticulum part;intracellular organelle part;intracellular part;membrane;membrane part;microtubule organizing center;neuron projection;organelle membrane;organelle part;perikaryon;postsynaptic density;sarcoplasmic reticulum membrane;synapse part	G3V9G3_S395_2
Q9WV48	1536	S	2	SH3 and multiple ankyrin repeat domains protein 1 OS=Rattus norvegicus OX=10116 GN=Shank1 PE=1 SV=1	Shank1	GPGVPPPSPRRVLPTSPTSPRGNEENGLPLL			Up	1	cell junction;cell part;cell projection;cell projection part;cytoplasm;dendrite;dendritic spine;excitatory synapse;intracellular;intracellular part;ionotropic glutamate receptor complex;macromolecular complex;membrane;membrane part;neuron projection;neuron spine;plasma membrane;plasma membrane part;postsynaptic membrane;protein complex;receptor complex;synapse;synapse part;synaptic membrane	Q9WV48_S1536_2
G3V984;O88778;A0A0G2K1X6	2844;2845;1905	S	2	Protein bassoon OS=Rattus norvegicus OX=10116 GN=Bsn PE=4 SV=1;Protein bassoon OS=Rattus norvegicus OX=10116 GN=Bsn PE=1 SV=3;Protein bassoon OS=Rattus norvegicus OX=10116 GN=Bsn PE=4 SV=1	Bsn	QQTLPRPMKTLQRSLSDPKPLSPTAEESAKE			Up	1	axon;cell body;cell junction;cell part;cell projection;cell projection part;cytoplasmic part;cytoskeletal part;cytoskeleton;dendrite;excitatory synapse;Golgi apparatus part;intracellular non-membrane-bounded organelle;intracellular organelle;intracellular organelle part;intracellular part;neuron projection;neuron projection terminus;neuronal cell body;non-membrane-bounded organelle;organelle;orga…	G3V984_S2844_2
G3V984;O88778;A0A0G2K1X6	2850;2851;1911	S	2	Protein bassoon OS=Rattus norvegicus OX=10116 GN=Bsn PE=4 SV=1;Protein bassoon OS=Rattus norvegicus OX=10116 GN=Bsn PE=1 SV=3;Protein bassoon OS=Rattus norvegicus OX=10116 GN=Bsn PE=4 SV=1	Bsn	PMKTLQRSLSDPKPLSPTAEESAKERFSLYQ			Up	1	axon;cell body;cell junction;cell part;cell projection;cell projection part;cytoplasmic part;cytoskeletal part;cytoskeleton;dendrite;excitatory synapse;Golgi apparatus part;intracellular non-membrane-bounded organelle;intracellular organelle;intracellular organelle part;intracellular part;neuron projection;neuron projection terminus;neuronal cell body;non-membrane-bounded organelle;organelle;orga…	G3V984_S2850_2
Q63881	552	S	1	Potassium voltage-gated channel subfamily D member 2 OS=Rattus norvegicus OX=10116 GN=Kcnd2 PE=1 SV=1	Kcnd2	SFRIPNANVSGSHRGSVQELSTIQIRCVERT			Down	1	cation channel complex;caveola;cell body;cell body membrane;cell junction;cell part;cell projection;cell projection part;cytoplasmic part;cytoskeletal part;dendrite;dendritic spine;endoplasmic reticulum part;integral to membrane;integral to plasma membrane;intracellular organelle part;intracellular part;intrinsic to membrane;intrinsic to plasma membrane;ion channel complex;macromolecular complex;…	Q63881_S552_1
Q9Z1T4	390	S	1	Connector enhancer of kinase suppressor of ras 2 OS=Rattus norvegicus OX=10116 GN=Cnksr2 PE=1 SV=1	Cnksr2	LRGHMVGKPVHKGSESPNSFLDQEYRKRFNI			Down	1	cell body;cell part;cell projection;cytoplasmic part;extracellular membrane-bounded organelle;extracellular organelle;extracellular region part;extracellular vesicular exosome;Golgi apparatus;intracellular membrane-bounded organelle;intracellular organelle;intracellular part;membrane;membrane-bounded organelle;membrane-bounded vesicle;neuron projection;neuronal cell body;organelle;postsynaptic me…	Q9Z1T4_S390_1
F1M7V4;D3Z9C7;Q9JKS6	734;497;1784	S	3	Protein piccolo OS=Rattus norvegicus OX=10116 GN=Pclo PE=1 SV=3;Protein piccolo OS=Rattus norvegicus OX=10116 GN=Pclo PE=1 SV=3;Protein piccolo OS=Rattus norvegicus OX=10116 GN=Pclo PE=1 SV=1	Pclo	RPKTPPSNLSPIEDASPTEELRQAAEMEELH		Up		1	cell body;cell junction;cell part;cell projection;cytoplasmic part;Golgi apparatus part;intracellular organelle part;intracellular part;membrane;neuron projection;neuronal cell body;organelle part;presynaptic active zone;synapse;synapse part;trans-Golgi network	Q9JKS6_S1784_3
F1M7V4;D3Z9C7;Q9JKS6	722;485;1772	T	3	Protein piccolo OS=Rattus norvegicus OX=10116 GN=Pclo PE=1 SV=3;Protein piccolo OS=Rattus norvegicus OX=10116 GN=Pclo PE=1 SV=3;Protein piccolo OS=Rattus norvegicus OX=10116 GN=Pclo PE=1 SV=1	Pclo	DKDELRAQRRRERPKTPPSNLSPIEDASPTE		Up	Up	2	cell body;cell junction;cell part;cell projection;cytoplasmic part;Golgi apparatus part;intracellular organelle part;intracellular part;membrane;neuron projection;neuronal cell body;organelle part;presynaptic active zone;synapse;synapse part;trans-Golgi network	Q9JKS6_T1772_3
P62813	375	T	1	Gamma-aminobutyric acid receptor subunit alpha-1 OS=Rattus norvegicus OX=10116 GN=Gabra1 PE=1 SV=1	Gabra1	LIKKNNTYAPTATSYTPNLARGDPGLATIAK		Up		1	cell junction;cell part;chloride channel complex;integral to membrane;integral to plasma membrane;intrinsic to membrane;intrinsic to plasma membrane;ion channel complex;macromolecular complex;membrane;membrane part;plasma membrane part;postsynaptic membrane;protein complex;synapse part;synaptic membrane	P62813_T375_1
P15205	1257	S	2	Microtubule-associated protein 1B OS=Rattus norvegicus OX=10116 GN=Map1b PE=1 SV=3	Map1b	RLSPAKSPSLSPSPPSPIEKTPLGERSVNFS		Down	Down	2	axon;axon part;cell body;cell junction;cell part;cell projection;cell projection part;cytoplasmic part;cytoskeletal part;cytoskeleton;dendrite;dendritic spine;growth cone;intracellular non-membrane-bounded organelle;intracellular organelle;intracellular organelle part;intracellular part;macromolecular complex;membrane;microtubule;microtubule associated complex;neuron projection;neuron spine;neuro…	P15205_S1257_2
P15205	1332	S	1	Microtubule-associated protein 1B OS=Rattus norvegicus OX=10116 GN=Map1b PE=1 SV=3	Map1b	SQSVTGSAGHTPYYQSPTDEKSSHLPTEVTE		Down	Down	2	axon;axon part;cell body;cell junction;cell part;cell projection;cell projection part;cytoplasmic part;cytoskeletal part;cytoskeleton;dendrite;dendritic spine;growth cone;intracellular non-membrane-bounded organelle;intracellular organelle;intracellular organelle part;intracellular part;macromolecular complex;membrane;microtubule;microtubule associated complex;neuron projection;neuron spine;neuro…	P15205_S1332_1
Q8R4T5;A0A0G2JUZ1	386;73	S	1	General receptor for phosphoinositides 1-associated scaffold protein OS=Rattus norvegicus OX=10116 GN=Grasp PE=1 SV=1;General receptor for phosphoinositides 1-associated scaffold protein (Fragment) OS=Rattus norvegicus OX=10116 GN=Grasp PE=1 SV=1	Grasp	SFRRRLLKFIPGLNRSLEEEESQL_______		Down		1	cell junction;cell part;cytoplasmic part;intracellular part;membrane;perinuclear region of cytoplasm;plasma membrane;postsynaptic membrane;synapse part;synaptic membrane	Q8R4T5_S386_1
P09951	664	S	2	Synapsin-1 OS=Rattus norvegicus OX=10116 GN=Syn1 PE=1 SV=3	Syn1	AAAGGPPHPQLNKSQSLTNAFNLPEPAPPRP	Up			1	axon part;cell junction;cell part;cell projection;cell projection part;clathrin-coated vesicle;coated vesicle;cytoplasmic membrane-bounded vesicle;cytoplasmic part;cytoplasmic vesicle;cytosol;dendrite;Golgi apparatus;intracellular membrane-bounded organelle;intracellular organelle;intracellular part;membrane-bounded organelle;membrane-bounded vesicle;neuron projection;organelle;presynaptic active…	P09951_S664_2
Q9JHL4	299	T	1	Drebrin-like protein OS=Rattus norvegicus OX=10116 GN=Dbnl PE=1 SV=1	Dbnl	SQPGKLRSPFLQKQFTQPEASYGREPTSPVS			Down	1	cell cortex;cell junction;cell part;cell projection;clathrin coated vesicle membrane;coated vesicle membrane;cytoplasm;cytoplasmic part;cytoplasmic vesicle membrane;cytoplasmic vesicle part;cytoskeletal part;cytosol;dendrite;extracellular membrane-bounded organelle;extracellular organelle;extracellular region part;extracellular vesicular exosome;Golgi apparatus part;Golgi membrane;intracellular n…	Q9JHL4_T299_1
M0RBZ7;A0A0H2UHD8;Q925Q9	102;156;156	S	1	SH3 domain-containing kinase-binding protein 1 OS=Rattus norvegicus OX=10116 GN=Sh3kbp1 PE=1 SV=2;SH3 domain-containing kinase-binding protein 1 OS=Rattus norvegicus OX=10116 GN=Sh3kbp1 PE=1 SV=1;SH3 domain-containing kinase-binding protein 1 OS=Rattus nor	Sh3kbp1	NGKTGMFPSNFIKELSGESDELGISQDEQLS			Down	1	adherens junction;anchoring junction;cell junction;cell part;cell projection;cell-cell junction;cell-substrate adherens junction;cell-substrate junction;cytoplasmic part;cytoplasmic vesicle membrane;cytoplasmic vesicle part;cytoskeleton;focal adhesion;intracellular non-membrane-bounded organelle;intracellular organelle;intracellular organelle part;intracellular part;membrane;neuron projection;non…	M0RBZ7_S102_1
P15205	1252	S	2	Microtubule-associated protein 1B OS=Rattus norvegicus OX=10116 GN=Map1b PE=1 SV=3	Map1b	DVSDERLSPAKSPSLSPSPPSPIEKTPLGER		Down	Down	2	axon;axon part;cell body;cell junction;cell part;cell projection;cell projection part;cytoplasmic part;cytoskeletal part;cytoskeleton;dendrite;dendritic spine;growth cone;intracellular non-membrane-bounded organelle;intracellular organelle;intracellular organelle part;intracellular part;macromolecular complex;membrane;microtubule;microtubule associated complex;neuron projection;neuron spine;neuro…	P15205_S1252_2
Q8CFC9	233	S	1	Leucine zipper putative tumor suppressor 1 OS=Rattus norvegicus OX=10116 GN=Lzts1 PE=1 SV=3	Lzts1	ILQDSNMMSLKALSFSDGGSKLAHPGKVEKG	Up	Up	Down	3	apical plasma membrane;cell body;cell junction;cell part;cell projection;cell projection part;cytoplasm;cytoskeletal part;dendritic shaft;dendritic spine;intracellular organelle part;intracellular part;membrane;membrane part;neuron projection;neuron spine;organelle part;plasma membrane part;postsynaptic density;postsynaptic membrane;synapse;synapse part;synaptic membrane	Q8CFC9_S233_1
Q02563	127	S	1	Synaptic vesicle glycoprotein 2A OS=Rattus norvegicus OX=10116 GN=Sv2a PE=1 SV=2	Sv2a	RMADGAPLAGVRGGLSDGEGPPGGRGEAQRR			Up	1	axon part;cell junction;cell part;cell projection part;cell-cell junction;clathrin coated vesicle membrane;coated vesicle membrane;cytoplasmic part;cytoplasmic vesicle membrane;cytoplasmic vesicle part;endoplasmic reticulum;integral to membrane;intracellular membrane-bounded organelle;intracellular organelle;intracellular organelle part;intracellular part;intrinsic to membrane;membrane;membrane p…	Q02563_S127_1
F1LYQ8	427	S	1	FERM, ARHGEF and pleckstrin domain-containing protein 1 OS=Rattus norvegicus OX=10116 GN=Farp1 PE=1 SV=2	Farp1	AKETKVCTLEPGPRQSPALSKSPSGSKAADG			Down	1	cell junction;cell part;cell projection;cell projection part;cytoplasmic part;cytoskeleton;cytosol;dendrite;dendritic spine;extrinsic to internal side of plasma membrane;extrinsic to membrane;extrinsic to plasma membrane;filopodium;intracellular non-membrane-bounded organelle;intracellular organelle;intracellular part;membrane part;neuron projection;neuron spine;non-membrane-bounded organelle;org…	F1LYQ8_S427_1
P15205	1778	S	1	Microtubule-associated protein 1B OS=Rattus norvegicus OX=10116 GN=Map1b PE=1 SV=3	Map1b	VQSLEGEKLSPKSDISPLTPRESSPTYSPGF	Down	Down		2	axon;axon part;cell body;cell junction;cell part;cell projection;cell projection part;cytoplasmic part;cytoskeletal part;cytoskeleton;dendrite;dendritic spine;growth cone;intracellular non-membrane-bounded organelle;intracellular organelle;intracellular organelle part;intracellular part;macromolecular complex;membrane;microtubule;microtubule associated complex;neuron projection;neuron spine;neuro…	P15205_S1778_1
F1LPM3;O35413	589;589	S	2	Sorbin and SH3 domain-containing protein 2 OS=Rattus norvegicus OX=10116 GN=Sorbs2 PE=1 SV=2;Sorbin and SH3 domain-containing protein 2 OS=Rattus norvegicus OX=10116 GN=Sorbs2 PE=1 SV=2	Sorbs2	QYEKEQQHRGLLHGWSQSSTEEVPRDVVPTR		Down		1	cell body;cell part;cell projection;cytoplasmic part;cytoskeletal part;dendrite;intracellular organelle part;intracellular part;membrane;neuron projection;neuronal cell body;organelle part;perinuclear region of cytoplasm;plasma membrane;postsynaptic density;synapse part	F1LPM3_S589_2
G3V849;P97836	437;437	S	1	Discs, large (Drosophila) homolog-associated protein 1, isoform CRA_a OS=Rattus norvegicus OX=10116 GN=Dlgap1 PE=1 SV=3;Disks large-associated protein 1 OS=Rattus norvegicus OX=10116 GN=Dlgap1 PE=1 SV=1	Dlgap1	INRSLDSLDPAGLLTSPKFRSRNESYMRAMS	Up		Up	2	cell junction;cell part;cytoskeletal part;intracellular organelle part;intracellular part;membrane;organelle part;postsynaptic density;postsynaptic membrane;synapse;synapse part;synaptic membrane	G3V849_S437_1
A0A096MIT7;O70441	469;469	S	1	Synapsin-3 OS=Rattus norvegicus OX=10116 GN=Syn3 PE=1 SV=2;Synapsin-3 OS=Rattus norvegicus OX=10116 GN=Syn3 PE=1 SV=1	Syn3	SPSQQRLSPQGQQPVSPQSGSPQQQRSPGSP			Down	1	cell junction;cell part;clathrin coated vesicle membrane;clathrin-coated vesicle;coated vesicle;coated vesicle membrane;cytoplasmic membrane-bounded vesicle;cytoplasmic part;cytoplasmic vesicle;cytoplasmic vesicle membrane;cytoplasmic vesicle part;intracellular membrane-bounded organelle;intracellular organelle;intracellular organelle part;intracellular part;membrane;membrane-bounded organelle;me…	A0A096MIT7_S469_1
R9PXW6;P0C643	554;554	S	3	RAS guanyl releasing protein 2 (Calcium and DAG-regulated) (Predicted), isoform CRA_b OS=Rattus norvegicus OX=10116 GN=Rasgrp2 PE=1 SV=1;RAS guanyl-releasing protein 2 OS=Rattus norvegicus OX=10116 GN=Rasgrp2 PE=1 SV=1	Rasgrp2	QCKDRLSVECRRRAQSVSLEGSAPSPSPTHT	Down			1	cell junction;cell part;cell projection;cell projection membrane;cell projection part;cytoplasmic part;cytosol;intracellular part;leading edge membrane;membrane;membrane part;neuron projection;plasma membrane;plasma membrane part;ruffle membrane;synapse	R9PXW6_S554_3
G3V849;P97836	421;421	S	1	Discs, large (Drosophila) homolog-associated protein 1, isoform CRA_a OS=Rattus norvegicus OX=10116 GN=Dlgap1 PE=1 SV=3;Disks large-associated protein 1 OS=Rattus norvegicus OX=10116 GN=Dlgap1 PE=1 SV=1	Dlgap1	LQIRSHSYLRAVSEVSINRSLDSLDPAGLLT			Up	1	cell junction;cell part;cytoskeletal part;intracellular organelle part;intracellular part;membrane;organelle part;postsynaptic density;postsynaptic membrane;synapse;synapse part;synaptic membrane	G3V849_S421_1
F1LYQ8	513	S	2	FERM, ARHGEF and pleckstrin domain-containing protein 1 OS=Rattus norvegicus OX=10116 GN=Farp1 PE=1 SV=2	Farp1	NVTLSPNLSPDNKQASPLISPLLNDQACPRT			Down	1	cell junction;cell part;cell projection;cell projection part;cytoplasmic part;cytoskeleton;cytosol;dendrite;dendritic spine;extrinsic to internal side of plasma membrane;extrinsic to membrane;extrinsic to plasma membrane;filopodium;intracellular non-membrane-bounded organelle;intracellular organelle;intracellular part;membrane part;neuron projection;neuron spine;non-membrane-bounded organelle;org…	F1LYQ8_S513_2
F1LYQ8	517	S	2	FERM, ARHGEF and pleckstrin domain-containing protein 1 OS=Rattus norvegicus OX=10116 GN=Farp1 PE=1 SV=2	Farp1	SPNLSPDNKQASPLISPLLNDQACPRTDDEE			Down	1	cell junction;cell part;cell projection;cell projection part;cytoplasmic part;cytoskeleton;cytosol;dendrite;dendritic spine;extrinsic to internal side of plasma membrane;extrinsic to membrane;extrinsic to plasma membrane;filopodium;intracellular non-membrane-bounded organelle;intracellular organelle;intracellular part;membrane part;neuron projection;neuron spine;non-membrane-bounded organelle;org…	F1LYQ8_S517_2
F1M7V4;D3Z9C7;Q9JKS6	728;491;1778	S	3	Protein piccolo OS=Rattus norvegicus OX=10116 GN=Pclo PE=1 SV=3;Protein piccolo OS=Rattus norvegicus OX=10116 GN=Pclo PE=1 SV=3;Protein piccolo OS=Rattus norvegicus OX=10116 GN=Pclo PE=1 SV=1	Pclo	AQRRRERPKTPPSNLSPIEDASPTEELRQAA			Up	1	cell body;cell junction;cell part;cell projection;cytoplasmic part;Golgi apparatus part;intracellular organelle part;intracellular part;membrane;neuron projection;neuronal cell body;organelle part;presynaptic active zone;synapse;synapse part;trans-Golgi network	Q9JKS6_S1778_3
F1M7V4;D3Z9C7;Q9JKS6	2479;2241;3530	S	2	Protein piccolo OS=Rattus norvegicus OX=10116 GN=Pclo PE=1 SV=3;Protein piccolo OS=Rattus norvegicus OX=10116 GN=Pclo PE=1 SV=3;Protein piccolo OS=Rattus norvegicus OX=10116 GN=Pclo PE=1 SV=1	Pclo	ETDSDTQSPPYLGATSPPKDKKRPTPLEIGY			Down	1	cell body;cell junction;cell part;cell projection;cytoplasmic part;Golgi apparatus part;intracellular organelle part;intracellular part;membrane;neuron projection;neuronal cell body;organelle part;presynaptic active zone;synapse;synapse part;trans-Golgi network	Q9JKS6_S3530_2
D3ZCL8;F1LQW8;Q9QUH6	1099;1114;1114	S	1	Ras/Rap GTPase-activating protein SynGAP OS=Rattus norvegicus OX=10116 GN=Syngap1 PE=1 SV=3;Ras/Rap GTPase-activating protein SynGAP OS=Rattus norvegicus OX=10116 GN=Syngap1 PE=1 SV=2;Ras/Rap GTPase-activating protein SynGAP OS=Rattus norvegicus OX=10116 G	Syngap1	YGPARPRQQSLSKEGSIGGSGGSGGGGGGGL	Up			1	cell junction;cell part;cell projection part;cytoplasm;cytoskeletal part;dendritic shaft;intracellular organelle part;intracellular part;intrinsic to internal side of plasma membrane;intrinsic to membrane;intrinsic to plasma membrane;membrane part;organelle part;plasma membrane part;postsynaptic density;synapse;synapse part	F1LQW8_S1114_1
P15205	1257	S	1	Microtubule-associated protein 1B OS=Rattus norvegicus OX=10116 GN=Map1b PE=1 SV=3	Map1b	RLSPAKSPSLSPSPPSPIEKTPLGERSVNFS		Down		1	axon;axon part;cell body;cell junction;cell part;cell projection;cell projection part;cytoplasmic part;cytoskeletal part;cytoskeleton;dendrite;dendritic spine;growth cone;intracellular non-membrane-bounded organelle;intracellular organelle;intracellular organelle part;intracellular part;macromolecular complex;membrane;microtubule;microtubule associated complex;neuron projection;neuron spine;neuro…	P15205_S1257_1
O35274	100	S	1	Neurabin-2 OS=Rattus norvegicus OX=10116 GN=Ppp1r9b PE=1 SV=1	Ppp1r9b	RASDRGVRLSLPRASSLNENVDHSALLKLGT	Down	Down	Down	3	adherens junction;anchoring junction;cell cortex part;cell junction;cell part;cell projection;cell projection membrane;cell projection part;cortical actin cytoskeleton;cortical cytoskeleton;cytoplasm;cytoplasmic part;cytoskeletal part;cytoskeleton;dendritic spine;filopodium;intracellular membrane-bounded organelle;intracellular non-membrane-bounded organelle;intracellular organelle;intracellular …	O35274_S100_1
F1LNI8;F1LUE2;G3V9G3;P08413	287;287;287;287	T	1	Calcium/calmodulin-dependent protein kinase type II subunit beta OS=Rattus norvegicus OX=10116 GN=Camk2b PE=1 SV=1;Calcium/calmodulin-dependent protein kinase II, beta, isoform CRA_c OS=Rattus norvegicus OX=10116 GN=Camk2b PE=1 SV=2;Calcium/calmodulin-depe	Camk2b	VCQRSTVASMMHRQETVECLKKFNARRKLKG			Up	1	cell part;cell projection;cytoplasmic part;cytoskeletal part;cytosol;dendrite;endoplasmic reticulum membrane;endoplasmic reticulum part;intracellular organelle part;intracellular part;membrane;membrane part;microtubule organizing center;neuron projection;organelle membrane;organelle part;perikaryon;postsynaptic density;sarcoplasmic reticulum membrane;spindle midzone;synapse part	G3V9G3_T287_1
G3V9Y1;Q9JLT0	1952;1952	S	1	Myosin, heavy polypeptide 10, non-muscle, isoform CRA_b OS=Rattus norvegicus OX=10116 GN=Myh10 PE=1 SV=1;Myosin-10 OS=Rattus norvegicus OX=10116 GN=Myh10 PE=1 SV=1	Myh10	SSSRSGRRQLHIEGASLELSDDDTESKTSDV		Down		1	actin filament bundle;actomyosin;axon;cell body;cell cortex;cell division site part;cell part;cell projection;cell projection part;cleavage furrow;cytoplasmic part;cytoskeletal part;dendritic spine;extracellular membrane-bounded organelle;extracellular organelle;extracellular region part;extracellular vesicular exosome;growth cone;intracellular membrane-bounded organelle;intracellular non-membran…	G3V9Y1_S1952_1
A0A0H2UHQ9;Q9Z327	569;569	S	1	Synaptopodin OS=Rattus norvegicus OX=10116 GN=Synpo PE=1 SV=1;Synaptopodin OS=Rattus norvegicus OX=10116 GN=Synpo PE=1 SV=2	Synpo	YAETLSTAPVASQVRSPPSYSTLYPSSDPKP			Down	1	actin cytoskeleton;actin filament bundle;actomyosin;cell junction;cell part;cell projection;cell projection part;cell-cell junction;cytoplasm;cytoskeletal part;cytoskeleton;dendritic spine;intracellular non-membrane-bounded organelle;intracellular organelle;intracellular organelle part;intracellular part;membrane;neuron projection;neuron spine;non-membrane-bounded organelle;occluding junction;org…	A0A0H2UHQ9_S569_1
F1LPM3;O35413	592;592	S	2	Sorbin and SH3 domain-containing protein 2 OS=Rattus norvegicus OX=10116 GN=Sorbs2 PE=1 SV=2;Sorbin and SH3 domain-containing protein 2 OS=Rattus norvegicus OX=10116 GN=Sorbs2 PE=1 SV=2	Sorbs2	KEQQHRGLLHGWSQSSTEEVPRDVVPTRISE		Down		1	cell body;cell part;cell projection;cytoplasmic part;cytoskeletal part;dendrite;intracellular organelle part;intracellular part;membrane;neuron projection;neuronal cell body;organelle part;perinuclear region of cytoplasm;plasma membrane;postsynaptic density;synapse part	F1LPM3_S592_2
G3V984;O88778;A0A0G2K1X6	3501;3502;2562	S	2	Protein bassoon OS=Rattus norvegicus OX=10116 GN=Bsn PE=4 SV=1;Protein bassoon OS=Rattus norvegicus OX=10116 GN=Bsn PE=1 SV=3;Protein bassoon OS=Rattus norvegicus OX=10116 GN=Bsn PE=4 SV=1	Bsn	GRARPPMRSQASEEESPVSPLGRPRPAGGAL			Down	1	axon;cell body;cell junction;cell part;cell projection;cell projection part;cytoplasmic part;cytoskeletal part;cytoskeleton;dendrite;excitatory synapse;Golgi apparatus part;intracellular non-membrane-bounded organelle;intracellular organelle;intracellular organelle part;intracellular part;neuron projection;neuron projection terminus;neuronal cell body;non-membrane-bounded organelle;organelle;orga…	G3V984_S3501_2
F1M7V4;D3Z9C7;Q9JKS6	340;103;1390	S	1	Protein piccolo OS=Rattus norvegicus OX=10116 GN=Pclo PE=1 SV=3;Protein piccolo OS=Rattus norvegicus OX=10116 GN=Pclo PE=1 SV=3;Protein piccolo OS=Rattus norvegicus OX=10116 GN=Pclo PE=1 SV=1	Pclo	LVGEKAEKKTQPQKISPEKPQDQQKTQTASE			Up	1	cell body;cell junction;cell part;cell projection;cytoplasmic part;Golgi apparatus part;intracellular organelle part;intracellular part;membrane;neuron projection;neuronal cell body;organelle part;presynaptic active zone;synapse;synapse part;trans-Golgi network	Q9JKS6_S1390_1
P15205	1618	S	2	Microtubule-associated protein 1B OS=Rattus norvegicus OX=10116 GN=Map1b PE=1 SV=3	Map1b	KEECPRPMSISPPDFSPKTAKSRTPVQDHRS			Up	1	axon;axon part;cell body;cell junction;cell part;cell projection;cell projection part;cytoplasmic part;cytoskeletal part;cytoskeleton;dendrite;dendritic spine;growth cone;intracellular non-membrane-bounded organelle;intracellular organelle;intracellular organelle part;intracellular part;macromolecular complex;membrane;microtubule;microtubule associated complex;neuron projection;neuron spine;neuro…	P15205_S1618_2
F1M3W5	1153	S	1	Dmx-like 2 OS=Rattus norvegicus OX=10116 GN=Dmxl2 PE=1 SV=3	Dmxl2	DSRVSVDSNLFVYSKSDAFLSKDRYLIPNIK		Down		1	cell part;clathrin-coated vesicle;coated vesicle;cytoplasmic membrane-bounded vesicle;cytoplasmic part;cytoplasmic vesicle;extracellular region part;extracellular space;intracellular membrane-bounded organelle;intracellular organelle;intracellular part;membrane-bounded organelle;membrane-bounded vesicle;organelle;synapse part;synaptic vesicle;vesicle	F1M3W5_S1153_1
P15205	1613	S	2	Microtubule-associated protein 1B OS=Rattus norvegicus OX=10116 GN=Map1b PE=1 SV=3	Map1b	EMSPSKEECPRPMSISPPDFSPKTAKSRTPV			Up	1	axon;axon part;cell body;cell junction;cell part;cell projection;cell projection part;cytoplasmic part;cytoskeletal part;cytoskeleton;dendrite;dendritic spine;growth cone;intracellular non-membrane-bounded organelle;intracellular organelle;intracellular organelle part;intracellular part;macromolecular complex;membrane;microtubule;microtubule associated complex;neuron projection;neuron spine;neuro…	P15205_S1613_2
A0A0U1RRP5;Q9JLU4;A0A0G2K042;A0A0U1RS13	373;781;781;856	S	1	SH3 and multiple ankyrin repeat domains protein 3 (Fragment) OS=Rattus norvegicus OX=10116 GN=Shank3 PE=1 SV=2;SH3 and multiple ankyrin repeat domains protein 3 OS=Rattus norvegicus OX=10116 GN=Shank3 PE=1 SV=3;SH3 and multiple ankyrin repeat domains prote	Shank3	EKLPGSLRKGIPRTKSVGEDEKLASLLEGRF	Down			1	cell junction;cell part;cell projection;cell projection membrane;cell projection part;cilium membrane;cilium part;cytoplasm;cytoskeletal part;dendritic spine;intracellular organelle part;intracellular part;membrane;membrane part;neuron projection;neuron spine;organelle part;plasma membrane;plasma membrane part;postsynaptic density;postsynaptic membrane;synapse;synapse part;synaptic membrane	Q9JLU4_S781_1
F1LR60;O35430	371;369	S	2	Amyloid beta (A4) protein-binding, family A, member 1, isoform CRA_a OS=Rattus norvegicus OX=10116 GN=Apba1 PE=1 SV=2;Amyloid-beta A4 precursor protein-binding family A member 1 OS=Rattus norvegicus OX=10116 GN=Apba1 PE=1 SV=1	Apba1	DIKEAIEEVKTRTIRSPYTPDEPKEPIWVMR			Up	1	cell part;cell projection;cell projection part;clathrin-coated vesicle;coated vesicle;cytoplasmic membrane-bounded vesicle;cytoplasmic part;cytoplasmic vesicle;dendritic spine;Golgi apparatus;intracellular membrane-bounded organelle;intracellular organelle;intracellular part;macromolecular complex;membrane;membrane-bounded organelle;membrane-bounded vesicle;neuron projection;neuron spine;nucleus;…	F1LR60_S371_2
R9PXW6;P0C643	565;565	S	3	RAS guanyl releasing protein 2 (Calcium and DAG-regulated) (Predicted), isoform CRA_b OS=Rattus norvegicus OX=10116 GN=Rasgrp2 PE=1 SV=1;RAS guanyl-releasing protein 2 OS=Rattus norvegicus OX=10116 GN=Rasgrp2 PE=1 SV=1	Rasgrp2	RRAQSVSLEGSAPSPSPTHTHHRAFSFSLPR	Down			1	cell junction;cell part;cell projection;cell projection membrane;cell projection part;cytoplasmic part;cytosol;intracellular part;leading edge membrane;membrane;membrane part;neuron projection;plasma membrane;plasma membrane part;ruffle membrane;synapse	R9PXW6_S565_3
A0A0U1RRP5;Q9JLU4;A0A0G2K042;A0A0U1RS13	727;1135;1135;1210	S	1	SH3 and multiple ankyrin repeat domains protein 3 (Fragment) OS=Rattus norvegicus OX=10116 GN=Shank3 PE=1 SV=2;SH3 and multiple ankyrin repeat domains protein 3 OS=Rattus norvegicus OX=10116 GN=Shank3 PE=1 SV=3;SH3 and multiple ankyrin repeat domains prote	Shank3	ALASQTPSRSPTPVHSPDADRPGPLFVDVQT			Up	1	cell junction;cell part;cell projection;cell projection membrane;cell projection part;cilium membrane;cilium part;cytoplasm;cytoskeletal part;dendritic spine;intracellular organelle part;intracellular part;membrane;membrane part;neuron projection;neuron spine;organelle part;plasma membrane;plasma membrane part;postsynaptic density;postsynaptic membrane;synapse;synapse part;synaptic membrane	Q9JLU4_S1135_1
Q9Z1T4	325	S	1	Connector enhancer of kinase suppressor of ras 2 OS=Rattus norvegicus OX=10116 GN=Cnksr2 PE=1 SV=1	Cnksr2	NMRWKPLALQPLIPRSPTSSVATPSSTISTP	Up			1	cell body;cell part;cell projection;cytoplasmic part;extracellular membrane-bounded organelle;extracellular organelle;extracellular region part;extracellular vesicular exosome;Golgi apparatus;intracellular membrane-bounded organelle;intracellular organelle;intracellular part;membrane;membrane-bounded organelle;membrane-bounded vesicle;neuron projection;neuronal cell body;organelle;postsynaptic me…	Q9Z1T4_S325_1
Q05140	296	S	1	Clathrin coat assembly protein AP180 OS=Rattus norvegicus OX=10116 GN=Snap91 PE=1 SV=1	Snap91	HLNTLEGKKPGNNEGSGAPSPLSKSSPATTV			Down	1	axon part;cell part;cell projection part;clathrin-coated vesicle;coated pit;coated vesicle;cytoplasmic membrane-bounded vesicle;cytoplasmic part;cytoplasmic vesicle;cytoskeletal part;intracellular membrane-bounded organelle;intracellular organelle;intracellular organelle part;intracellular part;membrane;membrane part;membrane-bounded organelle;membrane-bounded vesicle;organelle;organelle part;pla…	Q05140_S296_1
A0A0G2JSM7;Q63028;D3ZZ99	355;355;355	S	1	Adducin 1 (Alpha), isoform CRA_b OS=Rattus norvegicus OX=10116 GN=Add1 PE=1 SV=1;Alpha-adducin OS=Rattus norvegicus OX=10116 GN=Add1 PE=1 SV=2;Alpha-adducin OS=Rattus norvegicus OX=10116 GN=Add1 PE=1 SV=3	Add1	NLVLLDPGKYKAKSRSPGTPAGEGSGSPPKW			Up	1	adherens junction;anchoring junction;cell junction;cell part;cell projection;cell projection part;cell-substrate adherens junction;cell-substrate junction;cytoplasmic part;cytoskeletal part;cytoskeleton;dendrite;dendritic spine;F-actin capping protein complex;focal adhesion;intermediate filament cytoskeleton;intracellular non-membrane-bounded organelle;intracellular organelle;intracellular organe…	A0A0G2JSM7_S355_1
F1M4K6;P70587	870;865	T	2	Leucine-rich repeat-containing protein 7 OS=Rattus norvegicus OX=10116 GN=Lrrc7 PE=1 SV=3;Leucine-rich repeat-containing protein 7 OS=Rattus norvegicus OX=10116 GN=Lrrc7 PE=1 SV=2	Lrrc7	SPFEDRTAFPSKLETTPTTSPLPERKDHMKE	Up	Up	Up	3	axon part;cell junction;cell part;cell projection;cell projection part;cytoplasm;cytoskeletal part;dendritic spine;filopodium;initial segment;intracellular organelle part;intracellular part;membrane;neuron projection;neuron spine;organelle part;plasma membrane;postsynaptic density;postsynaptic membrane;synapse;synapse part;synaptic membrane	F1M4K6_T870_2
P15205	901	T	1	Microtubule-associated protein 1B OS=Rattus norvegicus OX=10116 GN=Map1b PE=1 SV=3	Map1b	DEGITTTEGEGECEQTPEELEPVEKQGVDDI	Down			1	axon;axon part;cell body;cell junction;cell part;cell projection;cell projection part;cytoplasmic part;cytoskeletal part;cytoskeleton;dendrite;dendritic spine;growth cone;intracellular non-membrane-bounded organelle;intracellular organelle;intracellular organelle part;intracellular part;macromolecular complex;membrane;microtubule;microtubule associated complex;neuron projection;neuron spine;neuro…	P15205_T901_1
A0A0G2JWL3;F1LM28;P97526	2488;2512;2524	S	1	Neurofibromin OS=Rattus norvegicus OX=10116 GN=Nf1 PE=1 SV=1;Neurofibromin OS=Rattus norvegicus OX=10116 GN=Nf1 PE=1 SV=2;Neurofibromin OS=Rattus norvegicus OX=10116 GN=Nf1 PE=1 SV=1	Nf1	QPSQANTKKLLGTRKSFDHLISDTKAPKRQE		Down	Down	2	axon;cell part;cell projection;cytoplasm;cytoskeletal part;dendrite;intracellular membrane-bounded organelle;intracellular non-membrane-bounded organelle;intracellular organelle;intracellular organelle part;intracellular part;intrinsic to internal side of plasma membrane;intrinsic to membrane;intrinsic to plasma membrane;macromolecular complex;membrane;membrane part;membrane-bounded organelle;neu…	A0A0G2JWL3_S2488_1
A0A0G2K0F3;D3ZMI4;Q9WTP0;D4A9L5;A0A0G2K0B2	1320;1320;648;648;648	S	1	Erythrocyte membrane protein band 4.1-like 1 OS=Rattus norvegicus OX=10116 GN=Epb41l1 PE=1 SV=1;Erythrocyte membrane protein band 4.1-like 1 OS=Rattus norvegicus OX=10116 GN=Epb41l1 PE=1 SV=1;Band 4.1-like protein 1 OS=Rattus norvegicus OX=10116 GN=Epb41l1	Epb41l1	FEDFSRSLPELDRDKSDSETEGLVFARDLKG			Up	1	cell part;cytoplasm;cytoskeleton;extrinsic to membrane;intracellular non-membrane-bounded organelle;intracellular organelle;intracellular part;macromolecular complex;membrane;membrane part;non-membrane-bounded organelle;organelle;protein complex;synapse part;synaptic membrane	Q9WTP0_S648_1
D3ZCL8;F1LQW8;Q9QUH6	737;752;752	S	1	Ras/Rap GTPase-activating protein SynGAP OS=Rattus norvegicus OX=10116 GN=Syngap1 PE=1 SV=3;Ras/Rap GTPase-activating protein SynGAP OS=Rattus norvegicus OX=10116 GN=Syngap1 PE=1 SV=2;Ras/Rap GTPase-activating protein SynGAP OS=Rattus norvegicus OX=10116 G	Syngap1	QSERARSQPMVLRGPSAEMQGYMMRDLNSSI			Down	1	cell junction;cell part;cell projection part;cytoplasm;cytoskeletal part;dendritic shaft;intracellular organelle part;intracellular part;intrinsic to internal side of plasma membrane;intrinsic to membrane;intrinsic to plasma membrane;membrane part;organelle part;plasma membrane part;postsynaptic density;synapse;synapse part	F1LQW8_S752_1
P20236	434	S	1	Gamma-aminobutyric acid receptor subunit alpha-3 OS=Rattus norvegicus OX=10116 GN=Gabra3 PE=1 SV=2	Gabra3	AAAAPSASSTPTVIASPKTTYVQDSPAETKT			Down	1	cell junction;cell part;chloride channel complex;ion channel complex;macromolecular complex;membrane;membrane part;postsynaptic membrane;protein complex;synapse part;synaptic membrane	P20236_S434_1
Q58DZ9	137	S	1	Synapse differentiation-inducing gene protein 1 OS=Rattus norvegicus OX=10116 GN=Syndig1 PE=1 SV=1	Syndig1	TKDSLEYPDGKFIDLSGDDIKIHTLSYDVEE			Down	1	cell body;cell junction;cell part;cell projection;cell projection part;cytoplasmic part;cytoskeletal part;dendritic shaft;dendritic spine;early endosome membrane;endosomal part;endosome membrane;excitatory synapse;integral to membrane;integral to plasma membrane;intracellular organelle part;intracellular part;intrinsic to membrane;intrinsic to plasma membrane;membrane;membrane part;neuron project…	Q58DZ9_S137_1
F1LRY7;Q9JKA9	826;842	S	1	Potassium/sodium hyperpolarization-activated cyclic nucleotide-gated channel 2 OS=Rattus norvegicus OX=10116 GN=Hcn2 PE=1 SV=3;Potassium/sodium hyperpolarization-activated cyclic nucleotide-gated channel 2 OS=Rattus norvegicus OX=10116 GN=Hcn2 PE=1 SV=3	Hcn2	TTRTAAPSPDRRDSASPGAASGLDPLDSARS			Up	1	axon;cell body;cell part;cell projection;cell projection membrane;cell projection part;cytoplasm;dendrite membrane;dendritic shaft;integral to membrane;integral to plasma membrane;intracellular part;intrinsic to membrane;intrinsic to plasma membrane;leading edge membrane;membrane;membrane part;neuron projection;neuron projection membrane;neuronal cell body;plasma membrane;plasma membrane part;syn…	F1LRY7_S826_1
F1M3W5	2397	S	1	Dmx-like 2 OS=Rattus norvegicus OX=10116 GN=Dmxl2 PE=1 SV=3	Dmxl2	VFGGGVKLVVKPRRQSESIAAPPVASEDIDK	Down	Down	Down	3	cell part;clathrin-coated vesicle;coated vesicle;cytoplasmic membrane-bounded vesicle;cytoplasmic part;cytoplasmic vesicle;extracellular region part;extracellular space;intracellular membrane-bounded organelle;intracellular organelle;intracellular part;membrane-bounded organelle;membrane-bounded vesicle;organelle;synapse part;synaptic vesicle;vesicle	F1M3W5_S2397_1
A0A0G2K0F3;D3ZMI4;Q9WTP0;D4A9L5;A0A0G2K0B2	1338;1338;666;666;666	S	1	Erythrocyte membrane protein band 4.1-like 1 OS=Rattus norvegicus OX=10116 GN=Epb41l1 PE=1 SV=1;Erythrocyte membrane protein band 4.1-like 1 OS=Rattus norvegicus OX=10116 GN=Epb41l1 PE=1 SV=1;Band 4.1-like protein 1 OS=Rattus norvegicus OX=10116 GN=Epb41l1	Epb41l1	ETEGLVFARDLKGPSSQEDESGGIEDSPDRG		Down		1	cell part;cytoplasm;cytoskeleton;extrinsic to membrane;intracellular non-membrane-bounded organelle;intracellular organelle;intracellular part;macromolecular complex;membrane;membrane part;non-membrane-bounded organelle;organelle;protein complex;synapse part;synaptic membrane	Q9WTP0_S666_1
P11506	1163	S	1	Plasma membrane calcium-transporting ATPase 2 OS=Rattus norvegicus OX=10116 GN=Atp2b2 PE=1 SV=2	Atp2b2	RSSLYEGLEKPESRTSIHNFMAHPEFRIEDS			Down	1	apical plasma membrane;cell body;cell body membrane;cell junction;cell part;cell projection;cytoplasm;dendrite;integral to membrane;intracellular part;intrinsic to membrane;membrane;membrane part;membrane raft;neuron projection;neuronal cell body;neuronal cell body membrane;plasma membrane;plasma membrane part;synapse	P11506_S1163_1
P11506	1162	T	1	Plasma membrane calcium-transporting ATPase 2 OS=Rattus norvegicus OX=10116 GN=Atp2b2 PE=1 SV=2	Atp2b2	FRSSLYEGLEKPESRTSIHNFMAHPEFRIED			Down	1	apical plasma membrane;cell body;cell body membrane;cell junction;cell part;cell projection;cytoplasm;dendrite;integral to membrane;intracellular part;intrinsic to membrane;membrane;membrane part;membrane raft;neuron projection;neuronal cell body;neuronal cell body membrane;plasma membrane;plasma membrane part;synapse	P11506_T1162_1
P11275;F1LZG4;A0A0G2JUV8	337;334;334	T	1	Calcium/calmodulin-dependent protein kinase type II subunit alpha OS=Rattus norvegicus OX=10116 GN=Camk2a PE=1 SV=1;Calcium/calmodulin-dependent protein kinase type II subunit alpha OS=Rattus norvegicus OX=10116 GN=Camk2a PE=1 SV=3;Calcium/calmodulin-depen	Camk2a	KKNDGVKESSESTNTTIEDEDTKVRKQEIIK		Down		1	axon;cell body;cell junction;cell part;cell projection;cell projection cytoplasm;cell projection part;cytoplasmic part;cytoskeletal part;dendrite;dendrite cytoplasm;intracellular membrane-bounded organelle;intracellular organelle;intracellular organelle part;intracellular part;membrane;membrane-bounded organelle;mitochondrion;neuron projection;neuronal cell body;nucleus;organelle;organelle part;p…	P11275_T337_1
D3ZFB6	74	T	2	Proline-rich transmembrane protein 2 OS=Rattus norvegicus OX=10116 GN=Prrt2 PE=1 SV=1	Prrt2	VDSGPKAELAPETTETPVETPETVQATDLSV			Up	1	cell junction;cell part;integral to membrane;intrinsic to membrane;membrane;membrane part;plasma membrane;synapse	D3ZFB6_T74_2
D4A3T0	1120	S	1	SOS Ras/Rac guanine nucleotide exchange factor 1 OS=Rattus norvegicus OX=10116 GN=Sos1 PE=1 SV=2	Sos1	FDSDHSASPFHSRSASVSSISLSKGTEEVPV			Down	1	cell body;cell part;cytoskeletal part;intracellular;intracellular organelle part;intracellular part;macromolecular complex;membrane;neuronal cell body;organelle part;plasma membrane;postsynaptic density;protein complex;synapse part	D4A3T0_S1120_1
A0A140TAI4;D3ZVR5;D4A9M2;D4AAJ2;Q9EPI6	294;269;271;294;294	S	1	NMDA receptor synaptonuclear-signaling and neuronal migration factor OS=Rattus norvegicus OX=10116 GN=Nsmf PE=1 SV=1;NMDA receptor synaptonuclear-signaling and neuronal migration factor OS=Rattus norvegicus OX=10116 GN=Nsmf PE=1 SV=1;NMDA receptor synapton	Nsmf	QTFAERRERSFSRSWSDPTPMKADTSHDSRD			Down	1	cell cortex part;cell junction;cell part;cell projection;chromatin;chromosomal part;cortical cytoskeleton;cytoplasm;cytoplasmic part;cytoskeletal part;cytoskeleton;dendrite;envelope;euchromatin;intracellular membrane-bounded organelle;intracellular non-membrane-bounded organelle;intracellular organelle;intracellular organelle part;intracellular part;membrane;membrane-bounded organelle;neuron proj…	D3ZVR5_S269_1
P15205	1778	S	3	Microtubule-associated protein 1B OS=Rattus norvegicus OX=10116 GN=Map1b PE=1 SV=3	Map1b	VQSLEGEKLSPKSDISPLTPRESSPTYSPGF		Down	Up	2	axon;axon part;cell body;cell junction;cell part;cell projection;cell projection part;cytoplasmic part;cytoskeletal part;cytoskeleton;dendrite;dendritic spine;growth cone;intracellular non-membrane-bounded organelle;intracellular organelle;intracellular organelle part;intracellular part;macromolecular complex;membrane;microtubule;microtubule associated complex;neuron projection;neuron spine;neuro…	P15205_S1778_3
D3ZFB6	78	T	2	Proline-rich transmembrane protein 2 OS=Rattus norvegicus OX=10116 GN=Prrt2 PE=1 SV=1	Prrt2	PKAELAPETTETPVETPETVQATDLSVNPGE			Up	1	cell junction;cell part;integral to membrane;intrinsic to membrane;membrane;membrane part;plasma membrane;synapse	D3ZFB6_T78_2
P15205	1244	S	1	Microtubule-associated protein 1B OS=Rattus norvegicus OX=10116 GN=Map1b PE=1 SV=3	Map1b	TGAELDIKDVSDERLSPAKSPSLSPSPPSPI			Up	1	axon;axon part;cell body;cell junction;cell part;cell projection;cell projection part;cytoplasmic part;cytoskeletal part;cytoskeleton;dendrite;dendritic spine;growth cone;intracellular non-membrane-bounded organelle;intracellular organelle;intracellular organelle part;intracellular part;macromolecular complex;membrane;microtubule;microtubule associated complex;neuron projection;neuron spine;neuro…	P15205_S1244_1
A0A0G2K7F5;P31016	421;422	S	1	Disks large homolog 4 OS=Rattus norvegicus OX=10116 GN=Dlg4 PE=1 SV=1;Disks large homolog 4 OS=Rattus norvegicus OX=10116 GN=Dlg4 PE=1 SV=1	Dlg4	LREQLMNSSLGSGTASLRSNPKRGFYIRALF			Down	1	alpha-amino-3-hydroxy-5-methyl-4-isoxazolepropionic acid selective glutamate receptor complex;axon;axon part;cell cortex part;cell junction;cell part;cell projection;cell projection cytoplasm;cell projection part;cerebellar mossy fiber;clathrin-coated vesicle;coated vesicle;cortical cytoskeleton;cytoplasm;cytoplasmic membrane-bounded vesicle;cytoplasmic part;cytoplasmic vesicle;cytoskeletal part;…	A0A0G2K7F5_S421_1
G3V927;P97839	405;405	S	1	Discs, large homolog-associated protein 4 (Drosophila) OS=Rattus norvegicus OX=10116 GN=Dlgap4 PE=1 SV=1;Disks large-associated protein 4 OS=Rattus norvegicus OX=10116 GN=Dlgap4 PE=1 SV=1	Dlgap4	KTAARRQSYLRATQQSLGEQSNPRRSLDRLD	Down	Down	Down	3	cell body;cell part;cell projection;dendrite;membrane;neuron projection;neuronal cell body;plasma membrane;synapse	G3V927_S405_1
P15205	1244	S	3	Microtubule-associated protein 1B OS=Rattus norvegicus OX=10116 GN=Map1b PE=1 SV=3	Map1b	TGAELDIKDVSDERLSPAKSPSLSPSPPSPI			Up	1	axon;axon part;cell body;cell junction;cell part;cell projection;cell projection part;cytoplasmic part;cytoskeletal part;cytoskeleton;dendrite;dendritic spine;growth cone;intracellular non-membrane-bounded organelle;intracellular organelle;intracellular organelle part;intracellular part;macromolecular complex;membrane;microtubule;microtubule associated complex;neuron projection;neuron spine;neuro…	P15205_S1244_3
F1MA16;C6K2K4	409;409	S	1	Neuropilin and tolloid-like protein 2 OS=Rattus norvegicus OX=10116 GN=Neto2 PE=4 SV=1;Neuropilin and tolloid-like protein 2 OS=Rattus norvegicus OX=10116 GN=Neto2 PE=1 SV=1	Neto2	DPPHYELFSLREKEISADLADLSEELDNYQK			Down	1	cell part;cytoskeletal part;intracellular organelle part;intracellular part;ionotropic glutamate receptor complex;kainate selective glutamate receptor complex;macromolecular complex;membrane part;organelle part;plasma membrane part;postsynaptic density;protein complex;receptor complex;synapse part	F1MA16_S409_1
G3V984;O88778;A0A0G2K1X6	3504;3505;2565	S	2	Protein bassoon OS=Rattus norvegicus OX=10116 GN=Bsn PE=4 SV=1;Protein bassoon OS=Rattus norvegicus OX=10116 GN=Bsn PE=1 SV=3;Protein bassoon OS=Rattus norvegicus OX=10116 GN=Bsn PE=4 SV=1	Bsn	RPPMRSQASEEESPVSPLGRPRPAGGALPPG			Up	1	axon;cell body;cell junction;cell part;cell projection;cell projection part;cytoplasmic part;cytoskeletal part;cytoskeleton;dendrite;excitatory synapse;Golgi apparatus part;intracellular non-membrane-bounded organelle;intracellular organelle;intracellular organelle part;intracellular part;neuron projection;neuron projection terminus;neuronal cell body;non-membrane-bounded organelle;organelle;orga…	G3V984_S3504_2
Q05140	300	S	2	Clathrin coat assembly protein AP180 OS=Rattus norvegicus OX=10116 GN=Snap91 PE=1 SV=1	Snap91	LEGKKPGNNEGSGAPSPLSKSSPATTVTSPN			Down	1	axon part;cell part;cell projection part;clathrin-coated vesicle;coated pit;coated vesicle;cytoplasmic membrane-bounded vesicle;cytoplasmic part;cytoplasmic vesicle;cytoskeletal part;intracellular membrane-bounded organelle;intracellular organelle;intracellular organelle part;intracellular part;membrane;membrane part;membrane-bounded organelle;membrane-bounded vesicle;organelle;organelle part;pla…	Q05140_S300_2
A0A0G2JSM7;Q63028	614;614	T	3	Adducin 1 (Alpha), isoform CRA_b OS=Rattus norvegicus OX=10116 GN=Add1 PE=1 SV=1;Alpha-adducin OS=Rattus norvegicus OX=10116 GN=Add1 PE=1 SV=2	Add1	KSPPDQSAVPNTPPSTPVKLEGGLPQEPTSR			Up	1	adherens junction;anchoring junction;cell junction;cell part;cell projection;cell projection part;cell-substrate adherens junction;cell-substrate junction;cytoplasmic part;cytoskeletal part;cytoskeleton;dendrite;dendritic spine;F-actin capping protein complex;focal adhesion;intermediate filament cytoskeleton;intracellular non-membrane-bounded organelle;intracellular organelle;intracellular organe…	A0A0G2JSM7_T614_3
Q05140	296	S	2	Clathrin coat assembly protein AP180 OS=Rattus norvegicus OX=10116 GN=Snap91 PE=1 SV=1	Snap91	HLNTLEGKKPGNNEGSGAPSPLSKSSPATTV			Down	1	axon part;cell part;cell projection part;clathrin-coated vesicle;coated pit;coated vesicle;cytoplasmic membrane-bounded vesicle;cytoplasmic part;cytoplasmic vesicle;cytoskeletal part;intracellular membrane-bounded organelle;intracellular organelle;intracellular organelle part;intracellular part;membrane;membrane part;membrane-bounded organelle;membrane-bounded vesicle;organelle;organelle part;pla…	Q05140_S296_2
F1M3W5	1142	S	1	Dmx-like 2 OS=Rattus norvegicus OX=10116 GN=Dmxl2 PE=1 SV=3	Dmxl2	LDDLVKVGSVLDSRVSVDSNLFVYSKSDAFL			Up	1	cell part;clathrin-coated vesicle;coated vesicle;cytoplasmic membrane-bounded vesicle;cytoplasmic part;cytoplasmic vesicle;extracellular region part;extracellular space;intracellular membrane-bounded organelle;intracellular organelle;intracellular part;membrane-bounded organelle;membrane-bounded vesicle;organelle;synapse part;synaptic vesicle;vesicle	F1M3W5_S1142_1
A0A0G2KA27;O08873	1251;1229	S	2	MAP kinase-activating death domain protein OS=Rattus norvegicus OX=10116 GN=Madd PE=1 SV=1;MAP kinase-activating death domain protein OS=Rattus norvegicus OX=10116 GN=Madd PE=1 SV=1	Madd	HSLKPKEKPASSPVRSSEDVSQRVYLYEGLL			Up	1	cell part;clathrin-coated vesicle;coated vesicle;cytoplasmic membrane-bounded vesicle;cytoplasmic part;cytoplasmic vesicle;cytosol;integral to membrane;intracellular membrane-bounded organelle;intracellular organelle;intracellular part;intrinsic to membrane;membrane;membrane part;membrane-bounded organelle;membrane-bounded vesicle;nucleus;organelle;plasma membrane;synapse;synapse part;synaptic ve…	A0A0G2KA27_S1251_2
F1M7V4;D3Z9C7;Q9JKS6	2510;2272;3561	S	2	Protein piccolo OS=Rattus norvegicus OX=10116 GN=Pclo PE=1 SV=3;Protein piccolo OS=Rattus norvegicus OX=10116 GN=Pclo PE=1 SV=3;Protein piccolo OS=Rattus norvegicus OX=10116 GN=Pclo PE=1 SV=1	Pclo	SSSHLRADPTVQLAPSPPKSPKVLYSPISPL			Up	1	cell body;cell junction;cell part;cell projection;cytoplasmic part;Golgi apparatus part;intracellular organelle part;intracellular part;membrane;neuron projection;neuronal cell body;organelle part;presynaptic active zone;synapse;synapse part;trans-Golgi network	Q9JKS6_S3561_2
F1M7V4;D3Z9C7;Q9JKS6	2514;2276;3565	S	2	Protein piccolo OS=Rattus norvegicus OX=10116 GN=Pclo PE=1 SV=3;Protein piccolo OS=Rattus norvegicus OX=10116 GN=Pclo PE=1 SV=3;Protein piccolo OS=Rattus norvegicus OX=10116 GN=Pclo PE=1 SV=1	Pclo	LRADPTVQLAPSPPKSPKVLYSPISPLSPGN			Up	1	cell body;cell junction;cell part;cell projection;cytoplasmic part;Golgi apparatus part;intracellular organelle part;intracellular part;membrane;neuron projection;neuronal cell body;organelle part;presynaptic active zone;synapse;synapse part;trans-Golgi network	Q9JKS6_S3565_2
D3ZCL8;F1LQW8;Q9QUH6	356;371;371	S	2	Ras/Rap GTPase-activating protein SynGAP OS=Rattus norvegicus OX=10116 GN=Syngap1 PE=1 SV=3;Ras/Rap GTPase-activating protein SynGAP OS=Rattus norvegicus OX=10116 GN=Syngap1 PE=1 SV=2;Ras/Rap GTPase-activating protein SynGAP OS=Rattus norvegicus OX=10116 G	Syngap1	RHFTEQWYPVTLPTGSGGSGGMGSGGGGGSG			Up	1	cell junction;cell part;cell projection part;cytoplasm;cytoskeletal part;dendritic shaft;intracellular organelle part;intracellular part;intrinsic to internal side of plasma membrane;intrinsic to membrane;intrinsic to plasma membrane;membrane part;organelle part;plasma membrane part;postsynaptic density;synapse;synapse part	F1LQW8_S371_2
Q05140	300	S	1	Clathrin coat assembly protein AP180 OS=Rattus norvegicus OX=10116 GN=Snap91 PE=1 SV=1	Snap91	LEGKKPGNNEGSGAPSPLSKSSPATTVTSPN			Down	1	axon part;cell part;cell projection part;clathrin-coated vesicle;coated pit;coated vesicle;cytoplasmic membrane-bounded vesicle;cytoplasmic part;cytoplasmic vesicle;cytoskeletal part;intracellular membrane-bounded organelle;intracellular organelle;intracellular organelle part;intracellular part;membrane;membrane part;membrane-bounded organelle;membrane-bounded vesicle;organelle;organelle part;pla…	Q05140_S300_1
P15205	1436	S	2	Microtubule-associated protein 1B OS=Rattus norvegicus OX=10116 GN=Map1b PE=1 SV=3	Map1b	PFEGKNGKQGFSDKESPVSDLTSDLYQDKQE			Up	1	axon;axon part;cell body;cell junction;cell part;cell projection;cell projection part;cytoplasmic part;cytoskeletal part;cytoskeleton;dendrite;dendritic spine;growth cone;intracellular non-membrane-bounded organelle;intracellular organelle;intracellular organelle part;intracellular part;macromolecular complex;membrane;microtubule;microtubule associated complex;neuron projection;neuron spine;neuro…	P15205_S1436_2
P15205	1432	S	2	Microtubule-associated protein 1B OS=Rattus norvegicus OX=10116 GN=Map1b PE=1 SV=3	Map1b	RSESPFEGKNGKQGFSDKESPVSDLTSDLYQ			Up	1	axon;axon part;cell body;cell junction;cell part;cell projection;cell projection part;cytoplasmic part;cytoskeletal part;cytoskeleton;dendrite;dendritic spine;growth cone;intracellular non-membrane-bounded organelle;intracellular organelle;intracellular organelle part;intracellular part;macromolecular complex;membrane;microtubule;microtubule associated complex;neuron projection;neuron spine;neuro…	P15205_S1432_2
A0A0G2JX32;F1LPP0;O08838;A0A0G2K5Z4	511;514;514;445	S	1	Amphiphysin OS=Rattus norvegicus OX=10116 GN=Amph PE=1 SV=1;Amphiphysin OS=Rattus norvegicus OX=10116 GN=Amph PE=1 SV=3;Amphiphysin OS=Rattus norvegicus OX=10116 GN=Amph PE=1 SV=1;Uncharacterized protein OS=Rattus norvegicus OX=10116 GN=LOC100910792 PE=1 S	Amph	GAKIDVESTELASSESPQAAELEAGAPQEKV		Down	Up	2	axon part;axon terminus;cell junction;cell part;cell projection part;clathrin coated vesicle membrane;clathrin-coated vesicle;coated vesicle;coated vesicle membrane;cytoplasmic membrane-bounded vesicle;cytoplasmic part;cytoplasmic vesicle;cytoplasmic vesicle membrane;cytoplasmic vesicle part;cytoskeleton;intracellular membrane-bounded organelle;intracellular non-membrane-bounded organelle;intrace…	A0A0G2JX32_S511_1
G3V9Y1;Q9JLT0	1952;1952	S	2	Myosin, heavy polypeptide 10, non-muscle, isoform CRA_b OS=Rattus norvegicus OX=10116 GN=Myh10 PE=1 SV=1;Myosin-10 OS=Rattus norvegicus OX=10116 GN=Myh10 PE=1 SV=1	Myh10	SSSRSGRRQLHIEGASLELSDDDTESKTSDV		Down	Down	2	actin filament bundle;actomyosin;axon;cell body;cell cortex;cell division site part;cell part;cell projection;cell projection part;cleavage furrow;cytoplasmic part;cytoskeletal part;dendritic spine;extracellular membrane-bounded organelle;extracellular organelle;extracellular region part;extracellular vesicular exosome;growth cone;intracellular membrane-bounded organelle;intracellular non-membran…	G3V9Y1_S1952_2
G3V9Y1;Q9JLT0	1956;1956	S	2	Myosin, heavy polypeptide 10, non-muscle, isoform CRA_b OS=Rattus norvegicus OX=10116 GN=Myh10 PE=1 SV=1;Myosin-10 OS=Rattus norvegicus OX=10116 GN=Myh10 PE=1 SV=1	Myh10	SGRRQLHIEGASLELSDDDTESKTSDVNETQ		Down	Down	2	actin filament bundle;actomyosin;axon;cell body;cell cortex;cell division site part;cell part;cell projection;cell projection part;cleavage furrow;cytoplasmic part;cytoskeletal part;dendritic spine;extracellular membrane-bounded organelle;extracellular organelle;extracellular region part;extracellular vesicular exosome;growth cone;intracellular membrane-bounded organelle;intracellular non-membran…	G3V9Y1_S1956_2
F1LSE6;Q91Z79	473;507	S	2	Liprin-alpha-3 OS=Rattus norvegicus OX=10116 GN=Ppfia3 PE=1 SV=2;Liprin-alpha-3 OS=Rattus norvegicus OX=10116 GN=Ppfia3 PE=1 SV=2	Ppfia3	MEIDQLRGRPPSYSRSLPGSALELRYSQAPT			Up	1	cell part;cell surface;cytoplasm;intracellular part;presynaptic active zone;synapse part	F1LSE6_S473_2
F1LSE6;Q91Z79	477;511	S	2	Liprin-alpha-3 OS=Rattus norvegicus OX=10116 GN=Ppfia3 PE=1 SV=2;Liprin-alpha-3 OS=Rattus norvegicus OX=10116 GN=Ppfia3 PE=1 SV=2	Ppfia3	QLRGRPPSYSRSLPGSALELRYSQAPTLPSG			Up	1	cell part;cell surface;cytoplasm;intracellular part;presynaptic active zone;synapse part	F1LSE6_S477_2
D3ZVR5;D4A9M2;D4AAJ2;Q9EPI6	206;206;206;206	S	1	NMDA receptor synaptonuclear-signaling and neuronal migration factor OS=Rattus norvegicus OX=10116 GN=Nsmf PE=1 SV=1;NMDA receptor synaptonuclear-signaling and neuronal migration factor OS=Rattus norvegicus OX=10116 GN=Nsmf PE=1 SV=3;NMDA receptor synapton	Nsmf	LPEASGRHKKLERMYSVDGVSDDVPIRTWFP			Down	1	cell cortex part;cell junction;cell part;cell projection;chromatin;chromosomal part;cortical cytoskeleton;cytoplasm;cytoplasmic part;cytoskeletal part;cytoskeleton;dendrite;envelope;euchromatin;intracellular membrane-bounded organelle;intracellular non-membrane-bounded organelle;intracellular organelle;intracellular organelle part;intracellular part;membrane;membrane-bounded organelle;neuron proj…	D3ZVR5_S206_1
F1LPM3;O35413	130;130	S	2	Sorbin and SH3 domain-containing protein 2 OS=Rattus norvegicus OX=10116 GN=Sorbs2 PE=1 SV=2;Sorbin and SH3 domain-containing protein 2 OS=Rattus norvegicus OX=10116 GN=Sorbs2 PE=1 SV=2	Sorbs2	LPASLNSSIIMPHGRSLDSAETYSQHAQSLD	Down	Down	Down	3	cell body;cell part;cell projection;cytoplasmic part;cytoskeletal part;dendrite;intracellular organelle part;intracellular part;membrane;neuron projection;neuronal cell body;organelle part;perinuclear region of cytoplasm;plasma membrane;postsynaptic density;synapse part	F1LPM3_S130_2
F1M7V4;D3Z9C7;Q9JKS6	401;164;1451	S	1	Protein piccolo OS=Rattus norvegicus OX=10116 GN=Pclo PE=1 SV=3;Protein piccolo OS=Rattus norvegicus OX=10116 GN=Pclo PE=1 SV=3;Protein piccolo OS=Rattus norvegicus OX=10116 GN=Pclo PE=1 SV=1	Pclo	SRKEHKEKPELVDDLSPRRASYDSVEDSSES			Up	1	cell body;cell junction;cell part;cell projection;cytoplasmic part;Golgi apparatus part;intracellular organelle part;intracellular part;membrane;neuron projection;neuronal cell body;organelle part;presynaptic active zone;synapse;synapse part;trans-Golgi network	Q9JKS6_S1451_1
A0A0G2KAV8;F1LYS1;A0A0G2KA18;A0A0G2K708;A0A0G2JT77;Q9JIR4	338;443;443;442;443;443	S	1	Regulating synaptic membrane exocytosis protein 1 OS=Rattus norvegicus OX=10116 GN=Rims1 PE=1 SV=1;Regulating synaptic membrane exocytosis protein 1 OS=Rattus norvegicus OX=10116 GN=Rims1 PE=1 SV=3;Regulating synaptic membrane exocytosis protein 1 OS=Rattu	Rims1	AEATAGKRAPATARVSPPESPRARAAAAQPP;AEATAGKRAPATARVSPPESPRARAPAAQPP			Up	1	cell junction;cell part;membrane;plasma membrane;presynaptic active zone;presynaptic membrane;synapse part;synaptic membrane	A0A0G2KAV8_S338_1
A0A096MIT7;O70441	461;461	S	1	Synapsin-3 OS=Rattus norvegicus OX=10116 GN=Syn3 PE=1 SV=2;Synapsin-3 OS=Rattus norvegicus OX=10116 GN=Syn3 PE=1 SV=1	Syn3	SPQPPRSRSPSQQRLSPQGQQPVSPQSGSPQ			Down	1	cell junction;cell part;clathrin coated vesicle membrane;clathrin-coated vesicle;coated vesicle;coated vesicle membrane;cytoplasmic membrane-bounded vesicle;cytoplasmic part;cytoplasmic vesicle;cytoplasmic vesicle membrane;cytoplasmic vesicle part;intracellular membrane-bounded organelle;intracellular organelle;intracellular organelle part;intracellular part;membrane;membrane-bounded organelle;me…	A0A096MIT7_S461_1
F1M7V4;D3Z9C7;Q9JKS6	3558;3320;4609	S	2	Protein piccolo OS=Rattus norvegicus OX=10116 GN=Pclo PE=1 SV=3;Protein piccolo OS=Rattus norvegicus OX=10116 GN=Pclo PE=1 SV=3;Protein piccolo OS=Rattus norvegicus OX=10116 GN=Pclo PE=1 SV=1	Pclo	HAHSGPTSAGSSSVPSPGQPGSPSVSKKKHS			Up	1	cell body;cell junction;cell part;cell projection;cytoplasmic part;Golgi apparatus part;intracellular organelle part;intracellular part;membrane;neuron projection;neuronal cell body;organelle part;presynaptic active zone;synapse;synapse part;trans-Golgi network	Q9JKS6_S4609_2
F1M3W5	451	S	1	Dmx-like 2 OS=Rattus norvegicus OX=10116 GN=Dmxl2 PE=1 SV=3	Dmxl2	EERERGLRMKLDHELSLDRESEAGTGSSEHE		Down	Down	2	cell part;clathrin-coated vesicle;coated vesicle;cytoplasmic membrane-bounded vesicle;cytoplasmic part;cytoplasmic vesicle;extracellular region part;extracellular space;intracellular membrane-bounded organelle;intracellular organelle;intracellular part;membrane-bounded organelle;membrane-bounded vesicle;organelle;synapse part;synaptic vesicle;vesicle	F1M3W5_S451_1
F1M7V4;D3Z9C7;Q9JKS6	303;66;1353	S	1	Protein piccolo OS=Rattus norvegicus OX=10116 GN=Pclo PE=1 SV=3;Protein piccolo OS=Rattus norvegicus OX=10116 GN=Pclo PE=1 SV=3;Protein piccolo OS=Rattus norvegicus OX=10116 GN=Pclo PE=1 SV=1	Pclo	KGLKKDSFSQESSPSSPSDLAKLESTVLSIL			Up	1	cell body;cell junction;cell part;cell projection;cytoplasmic part;Golgi apparatus part;intracellular organelle part;intracellular part;membrane;neuron projection;neuronal cell body;organelle part;presynaptic active zone;synapse;synapse part;trans-Golgi network	Q9JKS6_S1353_1
A0A096MIT7;O70441	469;469	S	2	Synapsin-3 OS=Rattus norvegicus OX=10116 GN=Syn3 PE=1 SV=2;Synapsin-3 OS=Rattus norvegicus OX=10116 GN=Syn3 PE=1 SV=1	Syn3	SPSQQRLSPQGQQPVSPQSGSPQQQRSPGSP			Up	1	cell junction;cell part;clathrin coated vesicle membrane;clathrin-coated vesicle;coated vesicle;coated vesicle membrane;cytoplasmic membrane-bounded vesicle;cytoplasmic part;cytoplasmic vesicle;cytoplasmic vesicle membrane;cytoplasmic vesicle part;intracellular membrane-bounded organelle;intracellular organelle;intracellular organelle part;intracellular part;membrane;membrane-bounded organelle;me…	A0A096MIT7_S469_2
G3V733;Q63537	422;422	T	2	Synapsin II, isoform CRA_a OS=Rattus norvegicus OX=10116 GN=Syn2 PE=1 SV=3;Synapsin-2 OS=Rattus norvegicus OX=10116 GN=Syn2 PE=1 SV=1	Syn2	ITDLVISKMNQLLSRTPALSPQRPLTTQQPQ			Up	1	axon part;cell junction;cell part;cell projection part;clathrin coated vesicle membrane;clathrin-coated vesicle;coated vesicle;coated vesicle membrane;cytoplasmic membrane-bounded vesicle;cytoplasmic part;cytoplasmic vesicle;cytoplasmic vesicle membrane;cytoplasmic vesicle part;intracellular membrane-bounded organelle;intracellular organelle;intracellular organelle part;intracellular part;membran…	G3V733_T422_2
G3V733;Q63537	426;426	S	2	Synapsin II, isoform CRA_a OS=Rattus norvegicus OX=10116 GN=Syn2 PE=1 SV=3;Synapsin-2 OS=Rattus norvegicus OX=10116 GN=Syn2 PE=1 SV=1	Syn2	VISKMNQLLSRTPALSPQRPLTTQQPQSGTL			Up	1	axon part;cell junction;cell part;cell projection part;clathrin coated vesicle membrane;clathrin-coated vesicle;coated vesicle;coated vesicle membrane;cytoplasmic membrane-bounded vesicle;cytoplasmic part;cytoplasmic vesicle;cytoplasmic vesicle membrane;cytoplasmic vesicle part;intracellular membrane-bounded organelle;intracellular organelle;intracellular organelle part;intracellular part;membran…	G3V733_S426_2
D3ZA31	631	S	1	Myotubularin related protein 2 (Predicted), isoform CRA_b OS=Rattus norvegicus OX=10116 GN=Mtmr2 PE=1 SV=1	Mtmr2	REISNRSTSSSERASSPAQCVTPVQTVV___			Down	1	axon;cell part;cell projection;cell projection part;clathrin-coated vesicle;coated vesicle;cytoplasmic membrane-bounded vesicle;cytoplasmic part;cytoplasmic vesicle;cytosol;dendrite;dendritic spine;extracellular membrane-bounded organelle;extracellular organelle;extracellular region part;extracellular vesicular exosome;intracellular membrane-bounded organelle;intracellular organelle;intracellular…	D3ZA31_S631_1
F1M3W5	1401	S	1	Dmx-like 2 OS=Rattus norvegicus OX=10116 GN=Dmxl2 PE=1 SV=3	Dmxl2	PDAGEGTKRHLSRTISVSGSTAKDTVTIGKD		Down		1	cell part;clathrin-coated vesicle;coated vesicle;cytoplasmic membrane-bounded vesicle;cytoplasmic part;cytoplasmic vesicle;extracellular region part;extracellular space;intracellular membrane-bounded organelle;intracellular organelle;intracellular part;membrane-bounded organelle;membrane-bounded vesicle;organelle;synapse part;synaptic vesicle;vesicle	F1M3W5_S1401_1
M0R5J4;P04764	263;263	S	1	Uncharacterized protein OS=Rattus norvegicus OX=10116 PE=3 SV=1;Alpha-enolase OS=Rattus norvegicus OX=10116 GN=Eno1 PE=1 SV=4	Eno1	ASEFYRAGKYDLDFKSPDDASRYITPDQLAD			Up	1	cell part;cell projection;cytoplasmic part;cytosolic part;intracellular part;macromolecular complex;membrane;neuron projection;phosphopyruvate hydratase complex;protein complex;synapse part;synaptic membrane	M0R5J4_S263_1
G3V984;O88778;A0A0G2K1X6	3497;3498;2558	S	2	Protein bassoon OS=Rattus norvegicus OX=10116 GN=Bsn PE=4 SV=1;Protein bassoon OS=Rattus norvegicus OX=10116 GN=Bsn PE=1 SV=3;Protein bassoon OS=Rattus norvegicus OX=10116 GN=Bsn PE=4 SV=1	Bsn	SMAHGRARPPMRSQASEEESPVSPLGRPRPA			Up	1	axon;cell body;cell junction;cell part;cell projection;cell projection part;cytoplasmic part;cytoskeletal part;cytoskeleton;dendrite;excitatory synapse;Golgi apparatus part;intracellular non-membrane-bounded organelle;intracellular organelle;intracellular organelle part;intracellular part;neuron projection;neuron projection terminus;neuronal cell body;non-membrane-bounded organelle;organelle;orga…	G3V984_S3497_2
A0A0G2K6J1;F1M241	609;539	S	2	DENN domain-containing 1A OS=Rattus norvegicus OX=10116 GN=Dennd1a PE=1 SV=1;DENN domain-containing 1A OS=Rattus norvegicus OX=10116 GN=Dennd1a PE=1 SV=2	Dennd1a	PFEWPQPYRTLKESDSAEGDETESPEQPTRE;SPEQPQPYRTLKESDSAEGDETESPEQPTRE			Down	1	cell body;cell part;cell projection;clathrin coated vesicle membrane;coated vesicle membrane;cytoplasmic part;cytoplasmic vesicle membrane;cytoplasmic vesicle part;dendrite;intracellular organelle part;intracellular part;membrane;neuron projection;neuronal cell body;organelle membrane;organelle part;synapse;vesicle membrane	A0A0G2K6J1_S609_2
Q7TSU1	1520	S	2	Brefeldin A-inhibited guanine nucleotide-exchange protein 2 OS=Rattus norvegicus OX=10116 GN=Arfgef2 PE=1 SV=1	Arfgef2	VSDRHLDVDLDRQSLSSIDRNASERGQSQLS			Up	1	asymmetric synapse;axonemal microtubule;axoneme part;cell junction;cell part;cell projection;cell projection part;cytoplasm;cytoplasmic membrane-bounded vesicle;cytoplasmic part;cytoplasmic vesicle;cytoskeletal part;cytosol;dendritic spine;endosome;Golgi apparatus part;Golgi membrane;intracellular membrane-bounded organelle;intracellular organelle;intracellular organelle part;intracellular part;m…	Q7TSU1_S1520_2
A0A0G2K0F3;D3ZMI4;D4ACZ4;Q9WTP0;D4A9L5;A0A0G2K0B2	430;430;430;430;430;430	S	1	Erythrocyte membrane protein band 4.1-like 1 OS=Rattus norvegicus OX=10116 GN=Epb41l1 PE=1 SV=1;Erythrocyte membrane protein band 4.1-like 1 OS=Rattus norvegicus OX=10116 GN=Epb41l1 PE=1 SV=1;Band 4.1-like protein 1-like OS=Rattus norvegicus OX=10116 GN=Ep	Epb41l1	PFFERSSSKRYTMSRSLDGAEFSRPASVSEN		Down	Up	2	cell part;cytoplasm;cytoskeleton;extrinsic to membrane;intracellular non-membrane-bounded organelle;intracellular organelle;intracellular part;macromolecular complex;membrane;membrane part;non-membrane-bounded organelle;organelle;protein complex;synapse part;synaptic membrane	Q9WTP0_S430_1
A0A0G2K0F3;D3ZMI4;Q9WTP0;D4A9L5;A0A0G2K0B2	1356;1356;684;684;684	S	2	Erythrocyte membrane protein band 4.1-like 1 OS=Rattus norvegicus OX=10116 GN=Epb41l1 PE=1 SV=1;Erythrocyte membrane protein band 4.1-like 1 OS=Rattus norvegicus OX=10116 GN=Epb41l1 PE=1 SV=1;Band 4.1-like protein 1 OS=Rattus norvegicus OX=10116 GN=Epb41l1	Epb41l1	DESGGIEDSPDRGACSTPELPQFESVKAETM		Up	Down	2	cell part;cytoplasm;cytoskeleton;extrinsic to membrane;intracellular non-membrane-bounded organelle;intracellular organelle;intracellular part;macromolecular complex;membrane;membrane part;non-membrane-bounded organelle;organelle;protein complex;synapse part;synaptic membrane	Q9WTP0_S684_2
F1LPM3;O35413	143;143	S	2	Sorbin and SH3 domain-containing protein 2 OS=Rattus norvegicus OX=10116 GN=Sorbs2 PE=1 SV=2;Sorbin and SH3 domain-containing protein 2 OS=Rattus norvegicus OX=10116 GN=Sorbs2 PE=1 SV=2	Sorbs2	GRSLDSAETYSQHAQSLDGTMGSSIPLYRSS	Down	Down	Down	3	cell body;cell part;cell projection;cytoplasmic part;cytoskeletal part;dendrite;intracellular organelle part;intracellular part;membrane;neuron projection;neuronal cell body;organelle part;perinuclear region of cytoplasm;plasma membrane;postsynaptic density;synapse part	F1LPM3_S143_2
A0A0G2K527;Q9Z272	583;601	S	1	ARF GTPase-activating protein GIT1 OS=Rattus norvegicus OX=10116 GN=Git1 PE=1 SV=1;ARF GTPase-activating protein GIT1 OS=Rattus norvegicus OX=10116 GN=Git1 PE=1 SV=1	Git1	SQEGSRHASKLSRHGSGAESDYENTQSGEPL	Down	Down	Down	3	adherens junction;anchoring junction;cell junction;cell part;cell projection;cell-substrate adherens junction;cell-substrate junction;cytoplasm;focal adhesion;intracellular part;neuron projection;synapse	A0A0G2K527_S583_1
A0A0G2K6J1;F1M241	615;545	T	2	DENN domain-containing 1A OS=Rattus norvegicus OX=10116 GN=Dennd1a PE=1 SV=1;DENN domain-containing 1A OS=Rattus norvegicus OX=10116 GN=Dennd1a PE=1 SV=2	Dennd1a	PYRTLKESDSAEGDETESPEQPTREPWGPTP			Down	1	cell body;cell part;cell projection;clathrin coated vesicle membrane;coated vesicle membrane;cytoplasmic part;cytoplasmic vesicle membrane;cytoplasmic vesicle part;dendrite;intracellular organelle part;intracellular part;membrane;neuron projection;neuronal cell body;organelle membrane;organelle part;synapse;vesicle membrane	A0A0G2K6J1_T615_2
G3V746;Q00960	1064;1064	S	2	Glutamate receptor ionotropic, NMDA 2B OS=Rattus norvegicus OX=10116 GN=Grin2b PE=1 SV=1;Glutamate receptor ionotropic, NMDA 2B OS=Rattus norvegicus OX=10116 GN=Grin2b PE=1 SV=1	Grin2b	YSGHDDLIRSDVSDISTHTVTYGNIEGNAAK		Up		1	axon part;cell junction;cell part;cell projection;cell projection part;clathrin-coated vesicle;coated vesicle;contractile fiber part;cytoplasmic membrane-bounded vesicle;cytoplasmic part;cytoplasmic vesicle;cytoskeletal part;dendritic spine;extracellular matrix part;extracellular region part;intracellular membrane-bounded organelle;intracellular organelle;intracellular organelle part;intracellula…	G3V746_S1064_2
P30009;F1LMW7	46;46	S	1	Myristoylated alanine-rich C-kinase substrate OS=Rattus norvegicus OX=10116 GN=Marcks PE=1 SV=2;Myristoylated alanine-rich C-kinase substrate OS=Rattus norvegicus OX=10116 GN=Marcks PE=1 SV=3	Marcks	ANGQENGHVKVNGDASPAAAEPGAKEELQAN			Up	1	adherens junction;anchoring junction;axon part;axon terminus;axoneme part;bleb;cell cortex;cell junction;cell part;cell projection;cell projection part;cell-substrate adherens junction;cell-substrate junction;centrosome;chromatoid body;cytoplasm;cytoplasmic part;cytoskeletal part;cytoskeleton;cytosol;dendritic branch;dendritic spine;extracellular membrane-bounded organelle;extracellular organelle…	P30009_S46_1
A0A0H2UHQ9;Q9Z327	258;258	S	1	Synaptopodin OS=Rattus norvegicus OX=10116 GN=Synpo PE=1 SV=1;Synaptopodin OS=Rattus norvegicus OX=10116 GN=Synpo PE=1 SV=2	Synpo	YSEEASLLRHLEKVASEEEEVPLVVYLKENA	Down	Down	Down	3	actin cytoskeleton;actin filament bundle;actomyosin;cell junction;cell part;cell projection;cell projection part;cell-cell junction;cytoplasm;cytoskeletal part;cytoskeleton;dendritic spine;intracellular non-membrane-bounded organelle;intracellular organelle;intracellular organelle part;intracellular part;membrane;neuron projection;neuron spine;non-membrane-bounded organelle;occluding junction;org…	A0A0H2UHQ9_S258_1
F1LSE6;Q91Z79	473;507	S	1	Liprin-alpha-3 OS=Rattus norvegicus OX=10116 GN=Ppfia3 PE=1 SV=2;Liprin-alpha-3 OS=Rattus norvegicus OX=10116 GN=Ppfia3 PE=1 SV=2	Ppfia3	MEIDQLRGRPPSYSRSLPGSALELRYSQAPT			Up	1	cell part;cell surface;cytoplasm;intracellular part;presynaptic active zone;synapse part	F1LSE6_S473_1
A0A0G2KAV8;F1LYS1;A0A0G2KA18;A0A0G2K708;A0A0G2JT77;Q9JIR4	338;443;443;442;443;443	S	2	Regulating synaptic membrane exocytosis protein 1 OS=Rattus norvegicus OX=10116 GN=Rims1 PE=1 SV=1;Regulating synaptic membrane exocytosis protein 1 OS=Rattus norvegicus OX=10116 GN=Rims1 PE=1 SV=3;Regulating synaptic membrane exocytosis protein 1 OS=Rattu	Rims1	AEATAGKRAPATARVSPPESPRARAAAAQPP;AEATAGKRAPATARVSPPESPRARAPAAQPP			Down	1	cell junction;cell part;membrane;plasma membrane;presynaptic active zone;presynaptic membrane;synapse part;synaptic membrane	A0A0G2KAV8_S338_2
A0A0G2KAV8;F1LYS1;A0A0G2KA18;A0A0G2K708;A0A0G2JT77;Q9JIR4	342;447;447;446;447;447	S	2	Regulating synaptic membrane exocytosis protein 1 OS=Rattus norvegicus OX=10116 GN=Rims1 PE=1 SV=1;Regulating synaptic membrane exocytosis protein 1 OS=Rattus norvegicus OX=10116 GN=Rims1 PE=1 SV=3;Regulating synaptic membrane exocytosis protein 1 OS=Rattu	Rims1	AGKRAPATARVSPPESPRARAAAAQPPTEHG;AGKRAPATARVSPPESPRARAPAAQPPTEHG			Down	1	cell junction;cell part;membrane;plasma membrane;presynaptic active zone;presynaptic membrane;synapse part;synaptic membrane	A0A0G2KAV8_S342_2
G3V9Y1;Q9JLT0	1956;1956	S	1	Myosin, heavy polypeptide 10, non-muscle, isoform CRA_b OS=Rattus norvegicus OX=10116 GN=Myh10 PE=1 SV=1;Myosin-10 OS=Rattus norvegicus OX=10116 GN=Myh10 PE=1 SV=1	Myh10	SGRRQLHIEGASLELSDDDTESKTSDVNETQ	Up	Up	Up	3	actin filament bundle;actomyosin;axon;cell body;cell cortex;cell division site part;cell part;cell projection;cell projection part;cleavage furrow;cytoplasmic part;cytoskeletal part;dendritic spine;extracellular membrane-bounded organelle;extracellular organelle;extracellular region part;extracellular vesicular exosome;growth cone;intracellular membrane-bounded organelle;intracellular non-membran…	G3V9Y1_S1956_1
P15205	614	S	1	Microtubule-associated protein 1B OS=Rattus norvegicus OX=10116 GN=Map1b PE=1 SV=3	Map1b	KPSVTEKEVPSKEEQSPVKAEVAEKAATESK			Down	1	axon;axon part;cell body;cell junction;cell part;cell projection;cell projection part;cytoplasmic part;cytoskeletal part;cytoskeleton;dendrite;dendritic spine;growth cone;intracellular non-membrane-bounded organelle;intracellular organelle;intracellular organelle part;intracellular part;macromolecular complex;membrane;microtubule;microtubule associated complex;neuron projection;neuron spine;neuro…	P15205_S614_1
Q8R4T5	93	S	1	General receptor for phosphoinositides 1-associated scaffold protein OS=Rattus norvegicus OX=10116 GN=Grasp PE=1 SV=1	Grasp	PRRKGSGFRWKNFTQSPEQQRKVLTLEKGDN			Up	1	cell junction;cell part;cytoplasmic part;intracellular part;membrane;perinuclear region of cytoplasm;plasma membrane;postsynaptic membrane;synapse part;synaptic membrane	Q8R4T5_S93_1
D3ZJ86	706	S	2	Sodium/hydrogen exchanger OS=Rattus norvegicus OX=10116 GN=Slc9a6 PE=1 SV=2	Slc9a6	ELVIRGTRLVLPMDDSEPALNSLDDTRHSPA			Down	1	axon part;axon terminus;axonal spine;cell part;cell projection;cell projection part;cytoplasmic part;cytoplasmic vesicle;dendrite;early endosome membrane;endoplasmic reticulum membrane;endoplasmic reticulum part;endosomal part;endosome;endosome membrane;integral to membrane;intracellular membrane-bounded organelle;intracellular organelle;intracellular organelle part;intracellular part;intrinsic t…	D3ZJ86_S706_2
[truncated: 297 more rows]
